# Supplementary material for: Metastasis-Associated Wound Repair Promotes Reciprocal Lung Epithelium Activation and Breast Cancer Metastatic Outgrowth
Source: Cancer Res Commun. 2026 Apr 6;6(4):750–68. doi: 10.1158/2767-9764.CRC-25-0459 (PMC13051055; doi:10.1158/2767-9764.CRC-25-0459)
Supplement: Supplementary Table 1 — Methods. [file crc-25-0459_supplementary_table_1_suppst1.xlsx]

## Sheet: 1A. Cell numbers
Supplementary Table 1A. Cell Numbers and Assay Details
Cell line	Assay	Time (days)	Plate	Well	Co-culture Insert
A549	RNA, Lysotracker, Cell morphology	3	6-well	1.0 x105 cells / 2mL	-
iAT2	RNA, Lysotracker, Cell morphology	3	6-well	4.0 x105 cells / 2mL	-
SUM159PT	RNA, Lysotracker, Cell morphology	3	6-well	-	5.0 x103 cells / 1mL
BT549	RNA, Lysotracker, Cell morphology	3	6-well	-	5.0 x103 cells / 1mL
MDA-MB-453	RNA, Lysotracker, Cell morphology	3	6-well	-	3.0 x104 cells / 1mL
A549	Cell viability	5	24-well	4.0 x103 cells / 1mL	2.0 x103 cells / 200µL
SUM159PT	Cell viability	5	24-well	3.0 x103 cells / 1mL	1.5 x103 cells / 200µL
BT549	Cell viability	5	24-well	4.0 x103 cells / 1mL	2.0 x103 cells / 200µL
MDA-MB-453	Cell viability	5	24-well	3.0 x104 cells / 1mL	1.5 x104 cells / 200µL
iAT2	Cell viability	7	24-well	1.5 x105 cells / 1mL	2.0 x104 cells / 200µL
SUM159PT	Cell viability	7	24-well	1.5 x103 cells / 1mL	1.0 x103 cells / 200µL
BT549	Cell viability	7	24-well	2.0 x103 cells / 1mL	1.0 x103 cells / 200µL
MDA-MB-453	Cell viability	7	24-well	2.0 x104 cells / 1mL	1.0 x104 cells / 200µL
iAT2	Lysotracker	3	24-well	1.5 x105 cells / 1mL	-
SUM159PT	Lysotracker	3	24-well	-	1.5 x103 cells / 200µL
BT549	Lysotracker	3	24-well	-	2.0 x103 cells / 200µL
MDA-MB-453	Lysotracker	3	24-well	-	1.5 x104 cells / 200µL
A549	Dose-response	3	96-well	1.0 x104 cells / 200µL	X
iAT2	Dose-response	3	96-well	2.0 x104 cells / 200uL	X
SUM159PT	Dose-response	3	96-well	4.0 x103 cells / 200µL	X
BT549	Dose-response	3	96-well	2.0 x103 cells / 200µL	X
MDA-MB-453	Dose-response	3	96-well	1.0 x104 cells / 200µL	X
MCF7	Dose-response	3	96-well	1.0 x104 cells / 200µL	X
T47D	Dose-response	3	96-well	4.0 x103 cells / 200µL	X
Met-1	Dose-response	3	96-well	3.5 x102 cells / 200µL	X

## Sheet: 1B. Antibodies
Supplementary Table 1B. Antibody Information
Protein	ID	Isotype	Source	Manufacturer	Catalogue number	Clone	RRID	Antigen Retrieval	IHC Dilution	Detection	IF Dilution	Multiplex panel and order	Opal Fluor	Notes
Arginase 1	Arg-1	Rabbit	Monoclonal	Cell signaling	93668	-	RRID:AB_2800207	Citrate	1:200	Dako K4003	X	X	X
Cleaved caspase 3	CC3	Rabbit	Polyclonal	Cell signaling	9661	-	RRID:AB_2341188	Tris/EDTA	1:400	Vector MP-7451	X	X	X
EGF-like module-containing mucin-like hormone receptor-like 1	F4/80 / Emr1	Rat	Monoclonal	ThermoFisher	MF48000	BM8	RRID:AB_1500089	Dako TRS	1:400	Vector MP-7444	1:6400	WR-1	620
Fibroblast specific protein 1	Fsp1	Rabbit	Polyclonal	MBL Life Science	CY-P1026	-	RRID:AB_592664	Citrate	1:200	Dako K4003	1:800	WR-4	570	Discontinued
Inducible nitric oxide synthase	iNos	Rabbit	Monoclonal	Cell signaling	13120	-	RRID:AB_2687529	Citrate	1:100	Dako K4003	X	X	X
Antigen kiel 67	Ki67	Rabbit	Polyclonal	Abcam	ab15580	-	RRID:AB_443209	Citrate	1:1600	Vector MP-7451	1:3200	AT2-1	570
Lymphocyte antigen 6G	Ly6G	Rat	Monoclonal	Biolegend	127601	1A8	RRID:AB_1089179	Dako TRS	1:3200	Vector MP-7444	1:6400	WR-2	540
Phosphodiesterase 4, isoform A	PDE4A	Mouse	Monoclonal	Lifespan Biosciences	LS-C115222	OTI1C8	n/a	Citrate	1:50	ultraView Universal DAB Kit	X	X	X	Immunostainer
Phosphodiesterase 4, isoform B	PDE4B	Mouse	Monoclonal	Novus Biologicals	NBP2-01171	OTI1D12	RRID:AB_3245168	Citrate	1:1000	ultraView Universal DAB Kit	X	X	X	Immunostainer
Phosphodiesterase 4, isoform C	PDE4C	Rabbit	Polyclonal	Lifespan Biosciences	LS-C185777	-	n/a	Citrate	1:50	ultraView Universal DAB Kit	X	X	X	Immunostainer
Phosphodiesterase 4, isoform D	PDE4D	Rabbit	Polyclonal	Novus Biologicals	NBP1-31131	-	RRID:AB_2161101	Citrate	1:75	ultraView Universal DAB Kit	X	X	X	Immunostainer
Prosurfacant protein C	proSP-C	Rabbit	Polyclonal	Millipore	AB3786	-	RRID:AB_91588	Citrate	1:1000	Vector MP-7451	1:4000	WR-3, AT2-1	520, 520
Polyomavirus middle T antigen	PyMT	Rat	Monoclonal	Novus Biologicals	NB100-2749	-	RRID:AB_10001944	Citrate	1:200	Vector MP-7444	1:6400	WR-5, AT2-3	690, 690	Lot variability; replaced in 2024 with the Abcam antibody
Polyomavirus middle T antigen	PyMT	Rat	Monoclonal	Abcam	ab15085	-	RRID:AB_301631	Citrate	1:400	Vector MP-7444	1:6400	X	X
Calcium binding protein S100a9	S100a9	Rat	Monoclonal	Abcam	ab105472	-	RRID:AB_10862594	Tris/EDTA	1:3200	Jackson 112-065-003	X	X	X
Alpha smooth muscle actin	ɑSMA	Rabbit	Monoclonal	Sigma	SAB5500002	SP171	RRID:N/A	Citrate	1:800	Dako K4003	X	X	X
WR, wound repair multiplex panel; AT2, AT2 cell activation multiplex panel.

## Sheet: 1C. Human Samples
Supplementary Table 1C. Human Samples
Basic Demographics		Normal Lung	mBC Lungs
Females ≥20 yrs (n)		28	17
Age at Collection (yrs)*		40 (21-63)	62 (43-80)
BC subtypesǂ
	ER+	-	5
	ER+/HER2+	-	1
	PR+	-	1
	HER2+	-	4
	TNBC	-	4
	unknown	-	2
All specimens (n)
Females		34	17
	<20 yrs	6	0
	20-40 yrs	16	0
	>40 yrs	12	17
Males		22	0
	<20 yrs	4	-
	20-40 yrs	10	-
	>40 yrs	8	-
* Median (range); mBC, metastatic breast cancer; BC, breast cancer; yrs, years of age

## Sheet: 1D. Primers
Supplementary Table 1D. Primer Information
Target	Species	Forward Primer (5'-3')	Reverse Primer (5'-3')	Source Information
18S	H	GTAACCCGTTGAACCCCATT	CCATCCAATCGGTAGTAGCG	-
AQP5	H	ATGGTGGTGGAGCTGATTCT	GGTGACAGACAGGCCAATG	PMID: 29267508
Cdkn1a	M	CCTGGTGATGTCCGACCTG	CCATGAGCGCATCGCAATC	PrimerBank ID: 162287332c1
Col4a1	M	CTGGCACAAAAGGGACGAG	ACGTGGCCGAGAATTTCACC	PrimerBank ID: 33859528a1
Ecm1	M	TTCAGACCAGCGAGAGATGAC	GGAGTCTCCGGGTTTGTGG	PrimerBank ID: 358030287c1
GATA4	H	CGACACCCCAATCTCGATATG	GTTGCACAGATAGTGACCCGT	PrimerBank: 172072611c1
Il1r1	M	GTGCTACTGGGGCTCATTTGT	GGAGTAAGAGGACACTTGCGAAT	PrimerBank ID: 6680417a1
Krt8	M	CAAGGTGGAACTAGAGTCCCG	CTCGTACTGGGCACGAACTTC	PrimerBank ID: 114145560c2
Lcn2	M	GCAGGTGGTACGTTGTGGG	CTCTTGTAGCTCATAGATGGTGC	PrimerBank ID: 34328048c1
NANOG	H	AAGGTCCCGGTCAAGAAACAG	CTTCTGCGTCACACCATTGC	PrimerBank: 153945815c2
SFTPA1/2	H	GGAGACTTCCGCTACTCAGA	CAGTTCCTGTCATTCCACTGC	Primer bank: 13346504a3
SFTPD	H	CCTTACAGGGACAAGTACAGCA	CTGTGCCTCCGTAAATGGTTT	Primer bank: 61699225c2
SOX17	H	GTGGACCGCACGGAATTTG	GGAGATTCACACCGGAGTCA	PrimerBank: 145275218c1
SOX2	H	TACAGCATGTCCTACTCGCAG	GAGGAAGAGGTAACCACAGGG	PrimerBank: 325651854c3
H, human; M, mouse.

## Sheet: 1E. Sample numbers
Supplementary Table 1E. Sample Numbers
Figure	Analysis	Mice per group	Total metastases		Small metastases	Medium metastasis	Large metastasis	Images per mouse
		(n range)	(n)		Mice (mets)	Mice (mets)	Mice (mets)
2A	H&E	2-7	61		7 (31)	4 (23)	2 (7)	2-12
2A	Ly6G IHC	3-7	68		7 (40)	5 (19)	3 (9)	1-11
2A	F4/80 IHC	3-6	51		6 (27)	4 (16)	3 (8)	1-9
2A	Fsp1 IHC	3-6	58		6 (20)	6 (27)	3 (11)	1-14
2A	proSP-C IHC	2-7	60		7 (30)	4 (23)	2 (7)	2-15
2B	Multiplex IF: MMTV-PyMT	2-4	16		4 (8)	-	2 (8)	2-4
2B	Multiplex IF: Met-1 IV	5	50		5 (25)	-	5 (25)	3-9
2D	Multiplex IF: MMTV-PyMT	3-5	17		5 (12)	-	3 (5)	1-4
6J	Multiplex IF: Met-1 IV ± ROF	5	25		Ctrl: 5 (17); ROF: 5 (8)			2-8
6J	Multiplex IF: Met-1 IV ± ROF	5-8	64 ROI		Ctrl: 5 (27); ROF: 8 (37)			4-8
6K	co-IF: Met-1 IV ± ROF	3-4	21		Ctrl: 3 (13); ROF: 4 (8)			1-7
6K	co-IF: Met-1 IV ± ROF	4-6	50		Ctrl: 4 (21); ROF: 6 (29)			4-6
6L	co-IF: Met-1 IV ± ROF	3-4	21		Ctrl: 3 (13); ROF: 4 (8)			1-7
S1C	H&E	3-4	20		4 (9)	3 (3)	3 (8)	1-4
S1F-G	Fsp1 IHC	7	49		-	-	-	1-23
S1G	proSP-C IHC	7	61		-	-	-	2-28
S2F-G	Multiplex IF	3	40 ROI		3 (13-14 ROI per group)			4-5
S3E	Multiplex IF	2-3	14		S1: 2 (8); S2: 3 (6)			1-4
mets, metastases; ROI, regions of interest.
