# Supplementary material for: Metastasis-Associated Wound Repair Promotes Reciprocal Lung Epithelium Activation and Breast Cancer Metastatic Outgrowth
Source: Cancer Res Commun. 2026 Apr 6;6(4):750–68. doi: 10.1158/2767-9764.CRC-25-0459 (PMC13051055; doi:10.1158/2767-9764.CRC-25-0459)
Supplement: Supplementary Table 2 — Lung scRNAseq Bulk comparison: Low vs High. [file crc-25-0459_supplementary_table_2_suppst2.xlsx]

## Sheet: Low v High
Supplementary Table 2. Lung scRNAseq Bulk Comparison: Low vs. High Metastatic Burden Lungs
Gene	p value	Log2 FC	q value
C1qb	0	2.32493	0
C1qa	0	2.25796	0
Lgals1	0	1.13519	0
Gapdh	0	1.12531	0
Spp1	0	0.95899	0
Mif	0	0.931383	0
Pkm	0	0.805796	0
S100a6	0	0.803087	0
S100a4	0	0.783956	0
Gm26917	0	0.655478	0
Lcn2	6.36765e-295	0.897373	1.78288e-290
Rps27rt	1.88639e-276	-0.872736	5.2817e-272
Tpi1	8.56623e-254	0.730325	2.39846e-249
Aif1	1.28035e-252	1.47107	3.58486e-248
Arpc1b	2.55706e-247	0.783786	7.15952e-243
Ldha	2.35041e-232	0.664171	6.58091e-228
Rpl32	2.37027e-226	0.48354	6.63652e-222
Txnip	1.8181e-219	-1.00798	5.09051e-215
Atp5g1	6.80491e-219	0.573478	1.90531e-214
Gatm	2.63291e-217	1.30713	7.37188e-213
Rpl36al	5.47912e-217	0.490873	1.5341e-212
Birc5	7.71502e-209	0.787269	2.16013e-204
H2afz	1.27052e-207	0.701137	3.55733e-203
Rps8	4.34217e-205	0.423663	1.21577e-200
H3f3b	2.11367e-202	0.439009	5.91808e-198
Rpl10a	5.34884e-202	0.481648	1.49762e-197
Hn1	2.92536e-200	0.545502	8.19072e-196
Cxcl16	5.47796e-200	0.945673	1.53377e-195
Rpl28	1.36739e-198	0.436813	3.82854e-194
Rps11	1.79207e-196	0.452225	5.01762e-192
Gstm1	4.94936e-193	-0.970087	1.38577e-188
PYMT	2.00807e-189	0.494282	5.62239e-185
Ifi27l2a	3.00155e-189	1.00522	8.40404e-185
Rgs10	2.59708e-188	0.732641	7.27155e-184
Ms4a6c	5.73404e-188	1.09048	1.60547e-183
Eif5a	2.06992e-187	0.532742	5.79556e-183
Rps18	6.10134e-187	0.448075	1.70832e-182
Cd74	1.69597e-181	0.986684	4.74855e-177
Tsc22d3	1.90647e-181	-0.874719	5.33792e-177
Rps2	1.00289e-180	0.453131	2.80799e-176
Cd14	1.35282e-180	1.08465	3.78775e-176
Cox5a	1.34644e-179	0.534493	3.7699e-175
Eno1	2.6828e-178	0.582929	7.51158e-174
Erh	1.89819e-177	0.525744	5.31475e-173
Psmb8	8.91777e-177	0.654894	2.49689e-172
Rpl26	1.13373e-176	0.360508	3.17434e-172
P4hb	6.03905e-176	0.482791	1.69087e-171
Ubb	1.67635e-175	-0.668013	4.69362e-171
Marcksl1	4.0657e-174	0.775258	1.13836e-169
Prelid1	2.00792e-171	0.520077	5.62198e-167
Rpl3	5.48761e-171	0.418595	1.53648e-166
Ctsc	1.88507e-169	1.23351	5.27801e-165
Rps7	2.49884e-166	0.375081	6.9965e-162
Chil3	5.56244e-166	-2.33863	1.55743e-161
Erp29	1.26293e-165	0.578586	3.53608e-161
Ear2	1.40475e-162	-2.59872	3.93316e-158
Gm8797	4.59142e-161	-0.634782	1.28555e-156
Cotl1	3.08826e-160	0.779276	8.64682e-156
Msr1	6.14983e-160	0.810039	1.72189e-155
Fcgr3	1.6311e-159	0.94078	4.56693e-155
Rpl14	3.07933e-159	0.36754	8.62182e-155
Ran	1.34782e-158	0.572589	3.77375e-154
Rpl19	2.19126e-158	0.328069	6.13532e-154
Nhp2	4.67151e-158	0.485609	1.30798e-153
Trem2	9.63474e-158	0.858774	2.69763e-153
Rps27l	1.29024e-157	0.450531	3.61253e-153
Ccl2	1.9668e-157	1.49356	5.50683e-153
Cmtm7	3.9431e-157	0.548144	1.10403e-152
Pycard	6.85073e-157	0.704042	1.91814e-152
Ccl12	7.41095e-157	1.96364	2.07499e-152
Nme1	1.58739e-156	0.458318	4.44453e-152
Cxcl2	5.24503e-156	1.48454	1.46856e-151
Ntpcr	1.29096e-155	0.816565	3.61455e-151
Ninj1	8.96942e-155	0.778744	2.51135e-150
H2-Ab1	8.55686e-153	1.01055	2.39584e-148
Cks1b	2.56379e-152	0.619817	7.17836e-148
Cd52	3.74985e-151	0.737959	1.04992e-146
Ranbp1	1.64598e-150	0.527588	4.60857e-146
Ms4a6d	3.48059e-150	0.790131	9.74529e-146
Rpl11	3.9851e-150	0.329841	1.11579e-145
Rpl12	2.43872e-149	0.376478	6.82818e-145
Cfp	3.07672e-149	0.968659	8.6145e-145
Csf1r	3.34581e-149	0.699658	9.36792e-145
Cd9	4.52506e-149	-1.00742	1.26697e-144
mt-Atp8	1.27571e-148	-0.791129	3.57186e-144
Fcgr1	1.98642e-148	0.78896	5.56176e-144
Atpif1	4.5036e-148	0.428264	1.26096e-143
Rpl23	5.95179e-147	0.331406	1.66644e-142
Rps17	5.47169e-146	0.345108	1.53202e-141
Ccnd1	9.33739e-146	0.514776	2.61437e-141
Uqcrq	2.61449e-145	0.390802	7.3203e-141
Lgmn	2.74376e-145	0.935845	7.68224e-141
Rplp0	4.27664e-145	0.394724	1.19742e-140
Rps20	1.46241e-144	0.340489	4.09461e-140
Ear1	6.73553e-144	-2.08899	1.88588e-139
Sdf2l1	6.77131e-144	0.604563	1.8959e-139
Rps19	1.41833e-143	0.320512	3.97119e-139
Ptpn18	1.90685e-142	0.533761	5.33898e-138
Cx3cr1	3.75308e-142	1.05954	1.05082e-137
Cox7b	3.14727e-141	0.414556	8.81204e-137
Ifi30	1.11497e-140	0.705015	3.12181e-136
Ncf4	1.04281e-139	0.619877	2.91978e-135
Rgs1	1.51949e-139	0.890827	4.25443e-135
Rpl13	2.44421e-139	0.324582	6.84355e-135
Basp1	7.29393e-138	0.613439	2.04223e-133
Atox1	9.02087e-136	0.427535	2.52575e-131
Mrpl12	5.12657e-135	0.39876	1.43539e-130
Psmb2	7.20755e-135	0.401994	2.01804e-130
Bcl2a1b	2.74067e-134	0.854091	7.6736e-130
H2-Aa	3.75876e-134	0.809856	1.05242e-129
Ccl7	4.38903e-134	1.54289	1.22888e-129
Fcer1g	4.42679e-134	0.799433	1.23946e-129
Lat2	4.43996e-134	0.556061	1.24314e-129
Rpl8	7.43575e-133	0.286402	2.08193e-128
Hint1	1.6882e-131	0.36125	4.72679e-127
Gnb2l1	1.57789e-130	0.366999	4.41792e-126
2700094K13Rik	6.611e-129	0.474142	1.85101e-124
Rps27a	1.09619e-128	0.31907	3.06922e-124
Ear10	3.40167e-128	-1.94967	9.52432e-124
Pf4	1.11286e-127	1.09609	3.1159e-123
Rbm3	1.16027e-127	0.398309	3.24864e-123
Fcgr2b	1.63535e-127	0.728931	4.57883e-123
Npm1	9.74241e-127	0.397163	2.72778e-122
Nfkbiz	3.99287e-126	0.567197	1.11796e-121
H2-DMa	5.17537e-126	0.762935	1.44905e-121
Aprt	1.48318e-123	0.452477	4.15277e-119
Rpl27a	1.63288e-123	0.283294	4.57191e-119
Myadm	5.23826e-123	-0.666144	1.46666e-118
Rpl4	1.52079e-122	0.318147	4.25806e-118
Gsn	3.25626e-122	-1.60393	9.1172e-118
Rps15a	3.51571e-122	0.297771	9.84363e-118
Rps5	6.1662e-122	0.318847	1.72647e-117
Ccl21a	1.25082e-121	-1.833	3.50218e-117
Rpl23a-ps3	2.45219e-121	-0.69272	6.86589e-117
Rpl18	5.67449e-121	0.289837	1.5888e-116
Rpl9-ps6	7.07972e-121	-0.65328	1.98225e-116
mt-Co1	9.72208e-121	-0.42399	2.72208e-116
Pld4	1.90074e-120	0.587424	5.32188e-116
Cxcl1	2.56757e-120	1.06066	7.18895e-116
Apoe	5.64291e-120	0.702988	1.57996e-115
P2ry6	1.12778e-119	0.479961	3.15768e-115
Ap2s1	2.65129e-119	0.391778	7.42334e-115
Pgam1	4.62235e-119	0.440084	1.29421e-114
Dbi	4.84917e-119	0.338296	1.35772e-114
Eif4a1	6.51786e-119	0.375389	1.82493e-114
Rpsa	1.19541e-118	0.323626	3.34702e-114
Cd63	1.39703e-118	0.380672	3.91156e-114
Slc25a5	7.75889e-118	0.388276	2.17241e-113
Tuba1c	1.45018e-117	0.492215	4.06037e-113
Mrpl52	1.76036e-117	0.372339	4.92884e-113
Ccr1	2.96815e-117	0.53266	8.31052e-113
1110008F13Rik	1.04063e-116	0.400658	2.91366e-112
Rpl10-ps3	1.19032e-116	-0.666414	3.33277e-112
Ube2c	6.42221e-116	0.668776	1.79816e-111
Ndufb8	2.23012e-115	0.355875	6.24412e-111
Fn1	3.23501e-115	1.06903	9.0577e-111
Ssr4	1.09408e-114	0.35734	3.06333e-110
Psme2	3.33898e-114	0.468558	9.34881e-110
Rpl31	8.4892e-114	0.284077	2.37689e-109
Sec61b	2.61638e-113	0.343519	7.32559e-109
Rps25	2.64592e-113	0.278005	7.40831e-109
Malat1	4.53006e-112	-0.527993	1.26837e-107
Gpi1	7.95001e-112	0.400682	2.22592e-107
C3ar1	2.36235e-111	0.499812	6.61435e-107
Ctsz	2.03292e-110	0.495439	5.69197e-106
1110008P14Rik	2.6718e-110	0.387172	7.48078e-106
Rpl18a	4.46531e-110	0.260958	1.25024e-105
Eif1	7.22621e-110	-0.318694	2.02327e-105
Hnrnpa1	8.40062e-110	0.407307	2.35209e-105
Rps23	9.91208e-110	0.266801	2.77528e-105
Saa3	2.04137e-109	2.54026	5.71562e-105
Ctss	2.62256e-109	0.754934	7.34292e-105
Cycs	5.19834e-109	0.36707	1.45548e-104
Gm10260	5.66189e-108	-0.68149	1.58527e-103
Cd86	1.79643e-107	0.459793	5.02982e-103
Pomp	3.61978e-107	0.332454	1.0135e-102
Wfdc17	4.06617e-107	1.5183	1.13849e-102
Jund	5.17469e-107	-0.616526	1.44886e-102
Cdk4	9.68586e-107	0.368776	2.71195e-102
Tyrobp	2.10587e-105	0.5073	5.89622e-101
Hspe1	1.1008e-104	0.354403	3.08213e-100
Bin1	1.30279e-104	0.416042	3.64768e-100
Uqcc2	2.73947e-103	0.3387	7.67024e-99
Cd68	4.55404e-103	0.563626	1.27509e-98
Sh3bgrl3	5.3911e-103	0.353404	1.50946e-98
Clec5a	1.26026e-102	0.429161	3.52859e-98
Abcg1	3.30694e-101	-1.30597	9.2591e-97
Ptpn1	3.80089e-101	0.380699	1.06421e-96
Top2a	3.8705e-101	0.52606	1.0837e-96
Rps10	8.73857e-101	0.254454	2.44671e-96
Lyz2	1.38186e-100	0.639815	3.86907e-96
0610012G03Rik	1.57239e-100	0.352598	4.40253e-96
Rps12	2.31706e-99	0.280968	6.48753e-95
Tmsb4x	1.13283e-98	0.502816	3.17181e-94
Rpl6	2.37144e-98	0.272252	6.63981e-94
Spi1	3.74583e-98	0.430324	1.04879e-93
Fth1	9.4902e-98	0.463504	2.65716e-93
Mafb	1.20395e-97	0.455359	3.37093e-93
Fabp1	5.66774e-97	-1.38662	1.58691e-92
Cdkn2a	1.52653e-96	0.326722	4.27414e-92
Psma7	2.26338e-96	0.298413	6.33723e-92
Cox5b	5.87469e-96	0.300537	1.64485e-91
Rps13	6.62855e-95	0.263894	1.85593e-90
Unc93b1	1.01485e-94	0.430016	2.84147e-90
Atp5c1	1.07727e-94	0.279234	3.01625e-90
Kcnn4	2.56828e-94	0.356331	7.19094e-90
Efhd2	4.55648e-94	0.413066	1.27577e-89
Aplp2	2.17944e-92	-0.604144	6.10221e-88
Rpl24	2.24464e-92	0.257621	6.28477e-88
Ms4a7	2.24668e-92	1.01465	6.29048e-88
Gpx1	1.17673e-91	0.375107	3.29473e-87
Dctpp1	1.24407e-91	0.36079	3.48326e-87
Eef1b2	1.76293e-91	0.293032	4.93602e-87
Grn	4.42157e-91	0.438284	1.238e-86
Fyb	4.61273e-91	0.454369	1.29152e-86
Hexb	4.90644e-91	0.60204	1.37375e-86
Atp5f1	5.12617e-91	0.299197	1.43528e-86
Rps6	8.1372e-91	0.253529	2.27834e-86
Prdx5	3.25012e-90	0.470433	9.1e-86
Rps26	4.07795e-90	0.315482	1.14178e-85
Tmem173	5.17377e-90	0.315367	1.4486e-85
Tma7	9.83448e-90	0.284472	2.75356e-85
2810417H13Rik	2.21419e-89	0.725457	6.1995e-85
Clic1	3.46356e-89	0.308257	9.69762e-85
Plet1	7.20111e-89	-0.90273	2.01624e-84
Ang4	1.20989e-88	-0.831061	3.38757e-84
Ms4a6b	5.52087e-88	0.490709	1.54579e-83
Lst1	8.8823e-88	0.428164	2.48695e-83
Ccr5	1.95851e-87	0.335634	5.48364e-83
Lilr4b	5.72381e-87	0.399452	1.60261e-82
Ltbp4	9.70456e-87	-0.931057	2.71718e-82
Npc2	1.23465e-86	0.326314	3.4569e-82
Snrpd1	2.27443e-86	0.324972	6.36817e-82
H2-DMb1	4.11594e-86	0.571152	1.15242e-81
Lsm4	1.24409e-85	0.320617	3.48332e-81
Alox5ap	2.21345e-85	0.451228	6.19743e-81
Clta	5.4608e-85	0.328786	1.52897e-80
Eef1g	6.29918e-85	0.280261	1.76371e-80
Tubb6	8.09856e-85	0.403391	2.26752e-80
Ndufv3	1.06472e-84	0.285413	2.9811e-80
Cdk1	1.35089e-84	0.353683	3.78236e-80
Arhgdib	2.39867e-84	0.350728	6.71603e-80
Psme1	8.71753e-84	0.322751	2.44082e-79
Ccl4	3.46151e-83	1.05775	9.69189e-79
Rps27	6.951e-83	-0.404187	1.94621e-78
Zbp1	1.65876e-82	0.32472	4.64438e-78
Krt79	2.35918e-82	-0.680912	6.60547e-78
Galk1	2.4087e-82	0.300973	6.74411e-78
Psma4	2.63184e-82	0.299054	7.3689e-78
Gm9843	3.24639e-82	-0.611543	9.08957e-78
Evi2a	3.88433e-82	0.360424	1.08757e-77
Eif3i	5.21642e-82	0.300542	1.46055e-77
Phb2	7.24598e-82	0.288917	2.0288e-77
Calm1	7.35333e-82	0.260665	2.05886e-77
Lilrb4a	7.6067e-82	0.455829	2.1298e-77
Tomm20	1.2939e-81	0.280964	3.62279e-77
Arrb2	2.13893e-81	0.352415	5.98879e-77
Aldoa	3.23364e-81	0.315828	9.05388e-77
Psmb3	8.3198e-81	0.258015	2.32946e-76
Ctsb	1.07995e-80	0.605639	3.02376e-76
Sptbn1	1.08937e-80	-0.663214	3.05013e-76
Itgam	1.92143e-80	0.468477	5.37981e-76
Atp5b	2.75622e-80	0.250514	7.71714e-76
Gpr65	5.14168e-80	0.362167	1.43962e-75
Cxcl10	5.1433e-80	0.879687	1.44007e-75
Pgls	5.43303e-80	0.267373	1.52119e-75
Tspo	1.09591e-79	0.285806	3.06845e-75
Thbd	1.21919e-79	-0.75338	3.4136e-75
Ccl9	1.64094e-79	0.726936	4.59448e-75
Dnajc15	1.74112e-79	0.294809	4.87497e-75
Anp32b	1.78247e-79	0.327291	4.99073e-75
Crip2	2.1376e-79	-0.625043	5.98505e-75
Fam104a	3.93591e-79	0.281476	1.10202e-74
Acaa1b	4.11816e-79	-0.606691	1.15304e-74
Ccrl2	4.12672e-79	0.542381	1.15544e-74
Gusb	7.113e-79	0.346305	1.99157e-74
Cd72	9.57394e-79	0.509144	2.68061e-74
Pfn1	2.1106e-78	0.314548	5.90946e-74
Capzb	2.41134e-78	0.278353	6.75152e-74
AI662270	3.68951e-78	0.342289	1.03303e-73
Arpc2	5.30473e-78	0.316018	1.48527e-73
Cd47	1.08786e-77	-0.566272	3.04589e-73
Mrpl54	1.68803e-77	0.259828	4.7263e-73
Tubb5	1.09259e-76	0.38006	3.05915e-72
Csf2ra	1.14764e-76	0.349925	3.21327e-72
Igfbp7	1.7307e-76	-0.749085	4.8458e-72
Tuba1b	2.07237e-76	0.429277	5.80243e-72
Ccr2	2.59966e-76	0.500885	7.2788e-72
Ly86	4.02688e-76	0.361224	1.12749e-71
Ppfia4	4.3836e-76	0.386568	1.22736e-71
Arl4c	5.77181e-76	0.338311	1.61605e-71
Rab3il1	2.72818e-75	0.349477	7.63864e-71
Bola2	5.93476e-75	0.272924	1.66167e-70
Inmt	9.90434e-75	-0.943669	2.77312e-70
Gdi2	1.26582e-74	0.288905	3.54416e-70
Bak1	1.45821e-74	0.284638	4.08285e-70
Fam49b	1.65364e-74	0.29103	4.63002e-70
Snx5	3.0391e-74	0.344163	8.50917e-70
Fxyd5	3.74716e-74	0.296158	1.04917e-69
Blvrb	4.76461e-74	0.419209	1.33404e-69
Cav1	7.17064e-74	-0.773834	2.00771e-69
Ppa1	7.75131e-74	0.281102	2.17029e-69
Manf	1.74728e-73	0.279849	4.8922e-69
Tk1	2.7008e-73	0.289037	7.56197e-69
Slirp	3.12442e-73	0.253698	8.74806e-69
Mrps7	5.28994e-73	0.271328	1.48113e-68
2010107E04Rik	6.08338e-73	0.258081	1.70329e-68
Ear6	6.21166e-73	-0.754585	1.7392e-68
H1f0	1.05853e-72	0.304483	2.96379e-68
Cav2	1.20616e-72	-0.814207	3.37714e-68
Gm10073	1.738e-72	-0.494976	4.86622e-68
Timp3	2.36335e-72	-0.924802	6.61714e-68
Scgb1a1	4.62176e-72	0.295215	1.29405e-67
Tcp1	7.44052e-72	0.273011	2.08327e-67
mt-Nd3	2.59327e-71	-0.544605	7.26088e-67
Emp3	7.99086e-71	0.335007	2.23736e-66
Ang5	1.46418e-70	-0.649259	4.09957e-66
Pmf1	1.73029e-70	0.287476	4.84463e-66
Irf5	2.14726e-70	0.336062	6.01212e-66
Cdca8	2.70976e-70	0.332171	7.58706e-66
Sdhb	2.9935e-70	0.2558	8.38151e-66
Cfl1	4.82461e-70	0.299129	1.35084e-65
Capg	5.73308e-70	0.405209	1.60521e-65
Hpgds	6.64601e-70	0.30581	1.86082e-65
Lacc1	1.90953e-69	0.275864	5.3465e-65
Fhl1	1.96957e-69	-0.80576	5.51461e-65
Snx2	2.8143e-69	0.369095	7.87977e-65
Psma5	3.29285e-69	0.25696	9.21964e-65
Snrpf	3.63325e-69	0.267107	1.01727e-64
Set	1.67894e-68	0.300455	4.70088e-64
Eif4a2	4.97459e-68	-0.533669	1.39284e-63
Eif2s1	6.76088e-68	0.264936	1.89298e-63
Rrbp1	8.50105e-68	0.268625	2.38021e-63
Socs3	1.52672e-67	0.335405	4.27467e-63
Tns1	3.3654e-67	-0.549426	9.42278e-63
Actr3	4.91663e-67	0.275669	1.37661e-62
Mgst1	7.68171e-67	-0.631042	2.1508e-62
Calr	9.04089e-67	0.258219	2.53136e-62
Dstn	2.22884e-66	-0.664838	6.24053e-62
Cdc20	1.30815e-65	0.295298	3.6627e-61
Ftl1	3.09154e-65	0.452403	8.656e-61
Ier3	3.32801e-65	0.299082	9.31808e-61
Cenpa	5.30188e-65	0.43062	1.48447e-60
Irf8	6.73807e-65	0.436577	1.88659e-60
Mrpl17	1.5377e-64	0.255674	4.3054e-60
H2-Eb1	1.83165e-64	0.37822	5.12845e-60
Ptrf	4.33954e-64	-0.586884	1.21503e-59
Tnfaip8	4.34446e-64	0.275896	1.21641e-59
AW112010	4.51664e-64	0.707613	1.26461e-59
Ccna2	5.86506e-64	0.281059	1.64216e-59
Clec4a2	1.16793e-63	0.36845	3.27007e-59
Cdkn1a	1.33961e-63	0.349527	3.75076e-59
Dab2	1.93881e-63	0.408138	5.42847e-59
Man2b1	3.0526e-63	0.310095	8.54697e-59
Tgfbi	4.31682e-63	0.452764	1.20867e-58
Hopx	9.95638e-63	-0.872429	2.78769e-58
C1qbp	1.01068e-62	0.254506	2.82979e-58
Mrpl28	1.31211e-62	0.257103	3.67377e-58
Ddx5	1.61028e-62	-0.408817	4.50861e-58
Slc11a1	1.66928e-62	0.309342	4.67381e-58
Fcrls	2.02092e-62	0.643505	5.65837e-58
Rsrp1	2.20659e-62	-0.462935	6.17824e-58
Atp6v0d2	4.91058e-62	-0.567415	1.37491e-57
Litaf	5.06907e-62	0.260816	1.41929e-57
Cks2	6.03571e-62	0.326848	1.68994e-57
Cxcl9	9.81092e-62	0.967658	2.74696e-57
Mmp14	1.30255e-61	0.309433	3.64702e-57
Runx3	1.40099e-61	0.283464	3.92262e-57
Stat1	1.59991e-61	0.397251	4.4796e-57
Impdh2	2.33208e-61	0.266616	6.5296e-57
Tmem100	2.44861e-61	-0.896456	6.85587e-57
Srm	8.17221e-61	0.255924	2.28814e-56
Rtcb	9.59496e-61	0.264531	2.68649e-56
Gstp1	2.60106e-60	-0.409545	7.2827e-56
Tnfaip8l2	3.3688e-60	0.272535	9.4323e-56
Tppp3	3.51685e-60	-0.65243	9.84684e-56
Gm7334	4.50405e-60	-0.303097	1.26109e-55
Plekho1	5.36112e-60	0.274573	1.50106e-55
Pmepa1	5.63204e-60	0.355109	1.57692e-55
Rbpj	6.86326e-60	0.2708	1.92164e-55
Coro1a	1.87095e-59	0.32845	5.23847e-55
mt-Nd4l	2.99571e-59	-0.491509	8.3877e-55
Cdca3	3.07015e-59	0.267647	8.59612e-55
Syngr2	3.15382e-59	0.294207	8.83037e-55
Ube2s	3.95578e-59	0.320095	1.10758e-54
Pmp22	2.32242e-58	-0.728353	6.50254e-54
H2afx	4.22055e-58	0.374685	1.18171e-53
Gnas	5.30396e-58	-0.413201	1.48506e-53
Tcf7l2	8.18312e-58	-0.572306	2.29119e-53
Glrx	1.03942e-57	0.259643	2.91029e-53
Klf2	1.18561e-57	-0.765339	3.31959e-53
Nrros	1.38602e-57	0.255013	3.88072e-53
Laptm4a	1.96714e-57	-0.548498	5.50781e-53
Sdpr	2.44317e-57	-0.718797	6.84062e-53
Cd83	2.68463e-57	0.379265	7.5167e-53
Slamf8	1.07025e-56	0.292289	2.99658e-52
Crip1	1.16959e-56	-0.537275	3.27473e-52
C5ar1	1.26792e-56	0.365203	3.55004e-52
Adgre1	1.52353e-56	0.322668	4.26573e-52
Clec3b	2.68872e-56	-1.12762	7.52814e-52
App	2.83897e-56	-0.541019	7.94883e-52
Pak1	3.84276e-56	0.283987	1.07593e-51
Hk2	4.32274e-56	0.283429	1.21032e-51
Lair1	7.06267e-56	0.3262	1.97748e-51
Odc1	8.69811e-56	0.260086	2.43538e-51
Foxf1	1.53159e-55	-0.739319	4.28831e-51
Cstb	4.37046e-55	0.273836	1.22368e-50
Gng11	8.95705e-55	-0.678195	2.50789e-50
Il1b	1.17292e-54	0.715153	3.28406e-50
Tbxas1	1.38821e-54	0.267831	3.88685e-50
Slc7a2	1.49648e-54	-0.512071	4.18999e-50
Itm2b	2.3463e-54	-0.4372	6.56941e-50
Cyba	2.3882e-54	0.309552	6.68672e-50
Hpgd	9.82877e-54	-0.817704	2.75196e-49
Cd36	1.24614e-53	-0.684835	3.48907e-49
Timp1	1.63072e-53	0.572025	4.56585e-49
Rpl27-ps3	1.77763e-53	-0.479272	4.9772e-49
Hmgb2	1.99368e-53	0.453464	5.5821e-49
Osm	6.23551e-53	0.386327	1.74588e-48
Fcgr4	1.13917e-52	0.325974	3.18955e-48
Rabac1	1.43677e-52	-0.443525	4.02282e-48
Lpl	1.85974e-52	-0.961536	5.20708e-48
Tmem37	3.48444e-52	0.25447	9.75608e-48
Isg15	1.39126e-51	0.423435	3.8954e-47
Dbp	2.97189e-51	-0.545087	8.321e-47
Emilin2	4.35986e-51	0.341747	1.22072e-46
Ctsk	5.24771e-51	-0.438608	1.46931e-46
Tspan13	5.48316e-51	-0.720631	1.53523e-46
Ccnb2	5.69362e-51	0.287197	1.59416e-46
Slamf9	1.19548e-50	0.330196	3.34723e-46
Gbp2b	1.24679e-50	0.344704	3.49088e-46
Plpp3	1.60556e-50	-0.643789	4.4954e-46
Rps18-ps3	1.65154e-50	-0.546714	4.62415e-46
Fxyd1	1.76084e-50	-0.64656	4.93018e-46
Klf9	2.99554e-50	-0.480736	8.38721e-46
Cd2	3.28444e-50	-0.477921	9.19609e-46
Ypel3	4.43751e-50	-0.454488	1.24246e-45
Clec2d	5.12651e-50	-0.46977	1.43537e-45
Tnxb	8.31969e-50	-0.455886	2.32943e-45
H2-Q7	9.02069e-50	0.250232	2.5257e-45
Fmo2	1.3487e-49	-0.704434	3.77621e-45
Apold1	1.78299e-49	0.356802	4.9922e-45
Il18	2.28584e-49	-0.693048	6.40013e-45
Cdc42ep3	2.65515e-49	-0.531269	7.43416e-45
Dut	4.63864e-49	0.250612	1.29877e-44
Mef2c	6.65416e-49	0.260759	1.8631e-44
Camk2n1	1.37444e-48	-0.456515	3.84829e-44
Mettl7a1	1.49716e-48	-0.804038	4.19189e-44
Pam	1.76558e-48	-0.568642	4.94344e-44
Lgals3bp	3.42764e-48	0.265991	9.59704e-44
Tspan7	4.39462e-48	-0.732164	1.23045e-43
Ctgf	5.56562e-48	-0.968603	1.55832e-43
Mapk3	5.60417e-48	-0.493732	1.56911e-43
Ramp2	1.20839e-47	-0.753776	3.38338e-43
Rps12-ps3	1.29741e-47	-0.480323	3.63262e-43
Emp2	1.3567e-47	-0.677032	3.79862e-43
Pcolce2	1.45798e-47	-0.873712	4.08221e-43
Fbln1	1.51918e-47	-0.939151	4.25356e-43
Cyb5a	1.64321e-47	-0.438904	4.60082e-43
Sod3	1.76376e-47	-0.711128	4.93836e-43
Slc43a3	2.84233e-47	-0.507577	7.95823e-43
Pi16	6.54136e-47	-1.01311	1.83152e-42
Epas1	9.61743e-47	-0.650478	2.69278e-42
Abca8a	1.00514e-46	-0.426696	2.8143e-42
Tcf21	1.18973e-46	-0.620727	3.33113e-42
Atf3	1.21472e-46	0.259555	3.40109e-42
Cd164	1.35892e-46	-0.606224	3.80485e-42
Tmem119	1.7406e-46	0.325105	4.87351e-42
Lysmd2	1.93208e-46	-0.471663	5.40962e-42
Gpcpd1	2.2891e-46	-0.408833	6.40925e-42
Metrnl	2.45907e-46	0.261745	6.88515e-42
Cldn5	6.89528e-46	-0.881237	1.93061e-41
Calcrl	1.34977e-45	-0.710334	3.77923e-41
Tnip3	1.76063e-45	0.371259	4.92958e-41
Bcl2a1d	1.79118e-45	0.314729	5.01514e-41
Mamdc2	1.81223e-45	-0.488255	5.07408e-41
Gm10076	2.49529e-45	-0.45352	6.98657e-41
Nfkbia	3.29437e-45	0.326803	9.22391e-41
B2m	3.95059e-45	0.27098	1.10613e-40
AF251705	4.17913e-45	0.259315	1.17011e-40
Tob1	5.02774e-45	-0.399009	1.40772e-40
Wfdc21	7.51066e-45	-0.686342	2.10291e-40
Tcp11l2	7.79975e-45	-0.334383	2.18385e-40
Sort1	3.29153e-44	-0.364341	9.21596e-40
Rpl6l	4.56898e-44	-0.332816	1.27927e-39
Mfap5	4.73971e-44	-0.787678	1.32707e-39
Serpina3g	6.49103e-44	0.404588	1.81742e-39
Ly6c1	7.1252e-44	-0.749117	1.99499e-39
Net1	9.15532e-44	-0.405772	2.5634e-39
Pltp	1.01158e-43	-0.644248	2.83233e-39
Dcn	1.13038e-43	-1.34891	3.16495e-39
Sparcl1	1.60415e-43	-0.655544	4.49145e-39
Smc2	1.92538e-43	0.251424	5.39089e-39
Car4	6.27912e-43	-0.851685	1.75809e-38
Ch25h	1.1993e-42	0.297593	3.35793e-38
Myl12b	2.87084e-42	-0.462552	8.03807e-38
Sema3c	3.62439e-42	-0.685439	1.01479e-37
Tnf	4.96826e-42	0.343805	1.39106e-37
Akap12	6.35889e-42	-0.441178	1.78042e-37
AA467197	9.27543e-42	0.285154	2.59703e-37
Egfl7	9.29934e-42	-0.660744	2.60372e-37
Cxcr4	1.1717e-41	-0.468967	3.28065e-37
Aqp1	1.20847e-41	-0.73372	3.3836e-37
Slc9a3r2	2.4695e-41	-0.575593	6.91436e-37
Bgn	3.27134e-41	-0.763847	9.15944e-37
Plscr4	5.28825e-41	-0.310747	1.48066e-36
Pros1	1.15673e-40	-0.37744	3.23873e-36
Gimap6	2.34645e-40	-0.473878	6.56983e-36
Nbl1	3.65799e-40	-0.684753	1.0242e-35
Mcam	4.57511e-40	-0.368812	1.28099e-35
Fmo1	4.8078e-40	-0.464608	1.34614e-35
Lmo4	5.03665e-40	-0.667543	1.41021e-35
Gstm2	9.58374e-40	-0.38907	2.68335e-35
Lepr	9.62423e-40	-0.269904	2.69469e-35
Il6st	1.63133e-39	-0.416274	4.56755e-35
Wdr89	1.83281e-39	-0.363179	5.1317e-35
Cd34	3.78102e-39	-0.51241	1.05865e-34
Ahnak	4.12186e-39	-0.458803	1.15408e-34
Krt19	4.36563e-39	-0.47886	1.22233e-34
Abi3bp	5.00235e-39	-0.401869	1.40061e-34
Sgce	6.00453e-39	-0.309361	1.68121e-34
Ptpn12	1.63752e-38	-0.478624	4.5849e-34
Scn7a	1.81962e-38	-0.485953	5.09474e-34
Fibin	2.64907e-38	-0.367003	7.41713e-34
Rpl13-ps3	3.41968e-38	-0.436469	9.57476e-34
Cped1	4.06721e-38	-0.324471	1.13878e-33
Pecam1	6.50454e-38	-0.606188	1.82121e-33
Lpin1	9.61095e-38	-0.304574	2.69097e-33
Cyth3	9.96725e-38	-0.417528	2.79073e-33
Hmox1	1.51269e-37	0.692393	4.23537e-33
Mmp2	1.7581e-37	-0.486003	4.92249e-33
Ms4a4c	2.27077e-37	0.284623	6.35793e-33
Iigp1	2.60705e-37	0.362814	7.29947e-33
Dhrs3	3.65637e-37	-0.419515	1.02375e-32
Clec14a	4.11883e-37	-0.64319	1.15323e-32
C1qtnf2	7.26531e-37	-0.349735	2.03421e-32
Hbb-bs	1.16239e-36	-0.529568	3.25458e-32
mt-Nd2	1.63201e-36	-0.32086	4.56946e-32
Clec12a	1.77575e-36	0.263229	4.97192e-32
Ddah2	2.27668e-36	-0.431224	6.37448e-32
Crispld2	2.51718e-36	-0.408907	7.04784e-32
Sgk1	3.63419e-36	-0.680804	1.01754e-31
Ghr	5.70715e-36	-0.327179	1.59794e-31
Rpl7a-ps5	6.30715e-36	-0.258876	1.76594e-31
Pnpla8	1.40711e-35	-0.316414	3.93977e-31
Csrp1	3.2393e-35	-0.575385	9.06971e-31
Cdh5	3.82475e-35	-0.641306	1.07089e-30
Adgrf5	4.44066e-35	-0.529071	1.24334e-30
S1pr1	4.58028e-35	-0.497942	1.28243e-30
2019-09-04	5.88123e-35	-0.523739	1.64669e-30
Acvrl1	8.95986e-35	-0.589396	2.50867e-30
Prex2	1.26158e-34	-0.404876	3.5323e-30
Clic5	1.96123e-34	-0.455807	5.49124e-30
Ogn	2.29472e-34	-0.644249	6.42497e-30
Tuba1a	2.34341e-34	-0.532678	6.56133e-30
Entpd2	3.46716e-34	-0.371896	9.70769e-30
Rps2-ps6	5.74205e-34	-0.372883	1.60772e-29
Mfap4	6.35315e-34	-0.894576	1.77882e-29
Fam174b	8.1192e-34	-0.376786	2.27329e-29
Serinc1	8.61458e-34	-0.400004	2.412e-29
Adipor2	9.95051e-34	-0.438048	2.78604e-29
Aspn	1.10538e-33	-0.460293	3.09494e-29
Cytip	1.11633e-33	-0.497525	3.1256e-29
Dpt	1.49005e-33	-0.688265	4.17199e-29
Fbln5	1.93862e-33	-0.394386	5.42794e-29
Gbp2	2.74998e-33	0.315156	7.69966e-29
Mxra7	3.52206e-33	-0.330649	9.86142e-29
Tprgl	4.01251e-33	-0.401897	1.12346e-28
Rbpms	4.44984e-33	-0.361361	1.24591e-28
Gpc3	5.25284e-33	-0.528136	1.47074e-28
Ppp1r16b	6.38346e-33	-0.405563	1.78731e-28
Adrb2	6.97592e-33	-0.400261	1.95319e-28
Igfbp6	7.19499e-33	-0.708255	2.01453e-28
Ccl8	7.77887e-33	1.01222	2.17801e-28
Ace	8.94049e-33	-0.508887	2.50325e-28
Ephx1	9.59192e-33	-0.284461	2.68564e-28
Tmsb10	1.15815e-32	-0.429357	3.24271e-28
Nfib	1.39143e-32	-0.434351	3.89586e-28
Cyyr1	1.89539e-32	-0.474577	5.3069e-28
Ndrg2	1.94797e-32	-0.365359	5.45411e-28
Gem	2.12655e-32	-0.296718	5.95413e-28
Gm2000	2.31849e-32	-0.405993	6.49153e-28
Cyp4b1	2.48521e-32	-0.628898	6.95833e-28
Bcl2a1a	3.15927e-32	0.282619	8.84563e-28
Nfia	9.91576e-32	-0.379539	2.77631e-27
Prelp	1.02935e-31	-0.497043	2.88209e-27
Bmpr2	1.27702e-31	-0.450477	3.57552e-27
Esam	1.30609e-31	-0.505791	3.65692e-27
Nptn	1.88906e-31	-0.372985	5.28919e-27
Dpep1	3.12456e-31	-0.526618	8.74846e-27
Lims2	3.14089e-31	-0.345115	8.79419e-27
Arrdc3	3.62589e-31	-0.286783	1.01521e-26
Rarres2	4.13677e-31	-0.550337	1.15825e-26
Bnip3l	4.8481e-31	-0.374263	1.35742e-26
Gimap4	5.07201e-31	-0.397946	1.42011e-26
Cracr2b	5.5894e-31	-0.374029	1.56498e-26
Tspan12	5.86225e-31	-0.348027	1.64137e-26
Klf4	6.01624e-31	-0.485613	1.68449e-26
Tek	7.84116e-31	-0.393607	2.19545e-26
Col1a2	8.40678e-31	-0.664219	2.35381e-26
Tgfbr3	1.84065e-30	-0.276372	5.15362e-26
Retnla	2.76445e-30	0.804943	7.74017e-26
Mgp	3.59896e-30	-0.277652	1.00767e-25
4930523C07Rik	4.57201e-30	-0.342211	1.28012e-25
Fcna	5.73954e-30	0.476747	1.60701e-25
Vat1	8.28325e-30	-0.375756	2.31923e-25
Sox18	9.29459e-30	-0.311045	2.60239e-25
Islr	1.49989e-29	-0.282752	4.19953e-25
Jup	1.67148e-29	-0.377197	4.67999e-25
Nr2f2	2.01512e-29	-0.364981	5.64213e-25
Ets1	2.52658e-29	-0.387649	7.07417e-25
Pllp	2.54388e-29	-0.359202	7.1226e-25
Cox6b2	2.61477e-29	-0.349114	7.32108e-25
Irf7	2.81428e-29	0.263976	7.87971e-25
Rassf3	3.92454e-29	-0.344958	1.09883e-24
Dusp3	4.36262e-29	-0.437128	1.22149e-24
F11r	5.85199e-29	-0.366182	1.6385e-24
Kank3	8.75825e-29	-0.378939	2.45222e-24
Myct1	9.58819e-29	-0.41948	2.6846e-24
Clec1a	2.04831e-28	-0.510259	5.73506e-24
Figf	3.79624e-28	-0.47467	1.06291e-23
Serinc3	3.84995e-28	-0.451524	1.07795e-23
Nsg1	4.18643e-28	-0.332458	1.17216e-23
Plpp1	4.86428e-28	-0.407735	1.36195e-23
Klhl9	7.75566e-28	-0.296029	2.17151e-23
Nabp1	9.94275e-28	-0.382111	2.78387e-23
Atp11b	1.10414e-27	-0.371404	3.09148e-23
Mgll	1.24435e-27	-0.360505	3.48406e-23
Serping1	1.38985e-27	-0.738512	3.89145e-23
Gm9493	1.54669e-27	-0.320269	4.33058e-23
Clk1	1.71446e-27	-0.370901	4.80033e-23
Ntn1	3.33247e-27	-0.264227	9.33058e-23
Myl9	3.55637e-27	-0.9039	9.95747e-23
Ms4a4d	3.89978e-27	-0.286429	1.0919e-22
Cxx1a	5.14796e-27	-0.405874	1.44138e-22
Fpr2	5.17888e-27	-0.334151	1.45003e-22
Rcn3	5.2959e-27	-0.431163	1.4828e-22
Cfb	7.66658e-27	0.255484	2.14656e-22
Amotl2	8.01352e-27	-0.284936	2.2437e-22
Rbp1	8.15236e-27	-0.472232	2.28258e-22
Serpinb6a	8.17311e-27	-0.353389	2.28839e-22
Tomm6	8.68294e-27	-0.324443	2.43114e-22
Dmxl2	1.153e-26	-0.272479	3.22829e-22
Mustn1	1.71366e-26	-0.635504	4.79807e-22
Adgre5	1.74655e-26	-0.406924	4.89015e-22
Mxra8	1.81396e-26	-0.482553	5.0789e-22
Lum	2.1245e-26	-0.633653	5.9484e-22
Adamts2	2.28031e-26	-0.330216	6.38464e-22
Col1a1	2.4656e-26	-0.576137	6.90344e-22
Tmem204	2.55258e-26	-0.330945	7.14698e-22
Scarf2	3.27995e-26	-0.329804	9.18353e-22
C1rb	3.4816e-26	-0.332573	9.74813e-22
Pdcd4	4.67285e-26	-0.332216	1.30835e-21
Wfdc1	5.23726e-26	-0.304503	1.46638e-21
S100a16	6.44451e-26	-0.440706	1.8044e-21
Gstt1	7.90876e-26	-0.364816	2.21437e-21
Ripply3	8.58019e-26	-0.288505	2.40237e-21
Ces1d	9.64699e-26	-0.579968	2.70106e-21
Ctla2a	1.02347e-25	-0.478547	2.86562e-21
F7	1.33628e-25	-0.26001	3.74145e-21
Pdlim1	1.82975e-25	-0.319118	5.12311e-21
Ramp1	2.33355e-25	-0.373559	6.5337e-21
Atp1a2	3.6617e-25	-0.327937	1.02524e-20
Prg4	4.04905e-25	0.526774	1.13369e-20
Afap1l1	4.18195e-25	-0.394255	1.1709e-20
Cd44	4.36473e-25	-1.00956	1.22208e-20
Heg1	6.31952e-25	-0.373392	1.7694e-20
Nkd1	7.60484e-25	-0.369628	2.12928e-20
Cygb	1.12041e-24	-0.551098	3.13704e-20
Tie1	1.12767e-24	-0.291225	3.15737e-20
Gabarapl1	1.34784e-24	-0.339747	3.77381e-20
Selk	1.40857e-24	-0.32811	3.94385e-20
Plvap	1.47721e-24	-0.56011	4.13603e-20
Lhfp	1.91178e-24	-0.370303	5.35279e-20
Gimap1	2.02242e-24	-0.339087	5.66258e-20
Sepp1	2.26232e-24	-0.455501	6.33427e-20
Sypl	2.59778e-24	-0.383045	7.27352e-20
Gabarapl2	2.65491e-24	-0.349976	7.4335e-20
Snrk	3.02841e-24	-0.305264	8.47924e-20
Cxcl12	3.03617e-24	-0.447247	8.50098e-20
Myl6	3.34817e-24	-0.345864	9.37455e-20
Arhgef3	4.54523e-24	-0.270335	1.27262e-19
Adamts1	4.69853e-24	-0.355126	1.31554e-19
Arhgap31	5.21492e-24	-0.420859	1.46013e-19
Zbtb20	5.52848e-24	-0.355871	1.54792e-19
Anxa11	5.8457e-24	-0.276211	1.63674e-19
Sh3bp5	6.15648e-24	-0.304582	1.72375e-19
Snhg18	6.61619e-24	-0.337066	1.85247e-19
Serpine1	6.75163e-24	-0.374799	1.89039e-19
Ptgfrn	7.15582e-24	-0.288411	2.00356e-19
Map1lc3a	8.4429e-24	-0.397794	2.36393e-19
Lrrc58	8.93557e-24	-0.308919	2.50187e-19
Stmn2	1.04071e-23	-0.444354	2.91389e-19
Col3a1	1.15991e-23	-0.632618	3.24764e-19
Emcn	1.4982e-23	-0.38674	4.19481e-19
Pcp4l1	1.81872e-23	-0.260462	5.09224e-19
Dpysl2	2.61255e-23	-0.407894	7.31488e-19
Ifngr1	2.87676e-23	-0.420989	8.05465e-19
Selenbp1	3.17715e-23	-0.493213	8.89571e-19
Acta2	3.22166e-23	-1.25928	9.02034e-19
Epcam	4.70359e-23	-0.312299	1.31696e-18
Myzap	5.22494e-23	-0.351492	1.46293e-18
Tmcc2	5.36342e-23	-0.326626	1.5017e-18
Il11ra1	5.77345e-23	-0.440597	1.61651e-18
Nceh1	6.32197e-23	-0.403562	1.77009e-18
Pink1	6.50997e-23	-0.277542	1.82273e-18
Ecscr	7.58873e-23	-0.490186	2.12477e-18
mt-Nd5	8.39011e-23	-0.343972	2.34915e-18
F3	8.76446e-23	-0.375949	2.45396e-18
Saraf	1.0211e-22	-0.371033	2.85898e-18
Rora	1.10271e-22	-0.268734	3.08747e-18
Sptan1	1.22523e-22	-0.331974	3.43052e-18
Bcam	1.6207e-22	-0.410043	4.53781e-18
Arhgef12	2.07115e-22	-0.299834	5.79901e-18
1810010H24Rik	2.11595e-22	-0.290033	5.92444e-18
Smad6	2.18839e-22	-0.360518	6.12728e-18
Prkcdbp	2.2589e-22	-0.358291	6.32468e-18
Tmem140	2.35328e-22	-0.309785	6.58894e-18
Tmem59	2.39341e-22	-0.367113	6.70131e-18
Pttg1ip	4.77041e-22	-0.323379	1.33567e-17
Cd302	4.87578e-22	-0.466411	1.36517e-17
Tcn2	5.26545e-22	-0.355745	1.47427e-17
Sec62	6.02043e-22	-0.342578	1.68566e-17
Ctnnb1	8.32367e-22	-0.37484	2.33054e-17
Ginm1	1.07968e-21	-0.284845	3.02301e-17
Hmcn1	1.21658e-21	-0.333181	3.40631e-17
Fam103a1	1.25649e-21	-0.277783	3.51803e-17
Cd151	1.27839e-21	-0.360671	3.57937e-17
Lrg1	1.30138e-21	0.42543	3.64374e-17
Sdc2	1.30557e-21	-0.33812	3.65546e-17
Sparc	1.31747e-21	-0.280021	3.68878e-17
Prx	1.41858e-21	-0.315027	3.97189e-17
Efemp1	1.65663e-21	-0.307797	4.63841e-17
Smarca2	2.26773e-21	-0.312947	6.34943e-17
Gsr	2.30817e-21	-0.398296	6.46266e-17
Tbx3	2.46438e-21	-0.29178	6.90001e-17
Aldh2	3.07375e-21	-0.412769	8.60618e-17
Gm8186	3.1094e-21	-0.265301	8.706e-17
Cfh	3.2684e-21	-0.575372	9.15118e-17
Slc44a2	3.65752e-21	-0.270671	1.02407e-16
Rbp4	3.74945e-21	-0.39973	1.04981e-16
Podxl	3.83152e-21	-0.349081	1.07279e-16
Rnf167	4.01529e-21	-0.262474	1.12424e-16
Tjp1	5.22668e-21	-0.286692	1.46342e-16
Gpx3	9.39853e-21	-0.584263	2.63149e-16
Prkar2b	1.14406e-20	-0.264384	3.20326e-16
Bmp4	1.14529e-20	-0.2887	3.2067e-16
Ctsl	1.15617e-20	-0.404349	3.23715e-16
Ctsd	1.37718e-20	-0.41903	3.85595e-16
Npdc1	1.54627e-20	-0.291418	4.32939e-16
Ackr3	1.73515e-20	-0.341528	4.85826e-16
Galnt18	2.01388e-20	-0.261844	5.63866e-16
Hsd11b1	2.56263e-20	-0.648409	7.17511e-16
C1s1	2.82496e-20	-0.284244	7.90962e-16
Pdlim2	3.01495e-20	-0.366854	8.44157e-16
Ablim1	3.11789e-20	-0.289095	8.72978e-16
Edn1	4.26535e-20	-0.444004	1.19426e-15
F2r	4.40806e-20	-0.329361	1.23421e-15
Yipf4	4.68179e-20	-0.311362	1.31086e-15
Lrrc8a	4.96879e-20	-0.258262	1.39121e-15
Rprml	5.67777e-20	-0.29607	1.58972e-15
Srsf5	1.02231e-19	-0.318682	2.86236e-15
Dlc1	1.38765e-19	-0.28386	3.88527e-15
Tmbim1	1.48484e-19	-0.319039	4.15739e-15
Fstl1	1.48745e-19	-0.326643	4.16472e-15
Ptprb	1.83146e-19	-0.44643	5.1279e-15
Flt1	1.93557e-19	-0.335442	5.41941e-15
Ezr	2.62836e-19	-0.340856	7.35914e-15
Klf3	2.97452e-19	-0.323291	8.32836e-15
Tspan18	3.15507e-19	-0.288981	8.83389e-15
Hspb1	3.32919e-19	-0.523653	9.3214e-15
Nck1	5.79552e-19	-0.274027	1.62269e-14
Fabp5	5.85594e-19	0.35678	1.63961e-14
Tmem50a	6.14522e-19	-0.320829	1.7206e-14
Mylk	6.86333e-19	-0.324244	1.92167e-14
Cd27	7.19797e-19	-0.257443	2.01536e-14
Tspan8	7.33027e-19	-0.356608	2.0524e-14
G0s2	7.69308e-19	-0.538215	2.15398e-14
Thra	8.2978e-19	-0.25716	2.3233e-14
C4b	9.73815e-19	0.261867	2.72659e-14
Polr2l	1.1051e-18	-0.317801	3.09417e-14
Loxl1	1.14309e-18	-0.388227	3.20053e-14
Filip1l	1.38919e-18	-0.32359	3.88959e-14
Sqstm1	2.12975e-18	-0.363849	5.96309e-14
Smpdl3a	2.15956e-18	-0.287314	6.04655e-14
Itgal	2.18158e-18	-0.356592	6.10822e-14
Eng	2.49662e-18	-0.444899	6.99027e-14
Gpm6b	2.70342e-18	-0.313111	7.56929e-14
Eln	2.73777e-18	-0.343496	7.66549e-14
Ppp1r2	2.88112e-18	-0.376822	8.06686e-14
Colec12	3.50667e-18	-0.326272	9.81832e-14
Acer2	3.62397e-18	-0.317396	1.01468e-13
Glul	3.83546e-18	-0.333025	1.07389e-13
Cd200	4.14204e-18	-0.292507	1.15973e-13
Socs2	4.69345e-18	-0.263464	1.31412e-13
Fxyd6	4.78576e-18	-0.262099	1.33996e-13
Ppp1r14a	5.06162e-18	-0.52005	1.4172e-13
Pbx1	5.12897e-18	-0.306167	1.43606e-13
Myl12a	7.9936e-18	-0.303801	2.23813e-13
Chpt1	1.1446e-17	-0.261755	3.20476e-13
Lima1	1.29584e-17	-0.26281	3.62824e-13
Ppp1cb	1.31153e-17	-0.311281	3.67215e-13
Cdo1	1.44598e-17	-0.470978	4.0486e-13
Spint2	1.56465e-17	-0.413623	4.38087e-13
Id1	1.59652e-17	-0.392324	4.4701e-13
Mat2a	2.10097e-17	-0.359	5.88249e-13
Dst	2.13123e-17	-0.288953	5.96723e-13
Syf2	2.76154e-17	-0.298656	7.73203e-13
Pdgfra	3.2556e-17	-0.320387	9.11536e-13
Rasip1	3.29307e-17	-0.300435	9.22027e-13
Marco	3.3532e-17	0.594336	9.38863e-13
Fam129a	4.21417e-17	-0.311637	1.17993e-12
Hes1	4.2804e-17	-0.400762	1.19847e-12
Icam2	5.82687e-17	-0.528478	1.63147e-12
Cdkn1c	7.4529e-17	-0.271559	2.08674e-12
Scp2	1.3978e-16	-0.303239	3.91371e-12
Tmod3	1.59376e-16	-0.255059	4.46237e-12
Fermt2	1.7143e-16	-0.280917	4.79987e-12
Tpm2	1.92636e-16	-0.850716	5.39362e-12
Fabp4	2.14635e-16	-0.495677	6.00957e-12
Gpihbp1	2.59445e-16	-0.476119	7.2642e-12
Paip2	2.85377e-16	-0.309301	7.99026e-12
Igfbp3	3.94694e-16	-0.322933	1.1051e-11
Rhob	4.65306e-16	-0.354461	1.30281e-11
Anxa5	5.31205e-16	-0.369585	1.48732e-11
Foxp1	5.54055e-16	-0.310229	1.5513e-11
Kitl	6.1657e-16	-0.333518	1.72634e-11
Nedd4	6.52566e-16	-0.303536	1.82712e-11
Atf5	6.54258e-16	-0.299498	1.83186e-11
Tagln	7.41976e-16	-1.04558	2.07746e-11
Ager	7.74067e-16	-0.614969	2.16731e-11
Morf4l1	8.60836e-16	-0.296259	2.41025e-11
Hba-a1	9.78705e-16	-0.562035	2.74028e-11
Ehd2	1.12669e-15	-0.259124	3.15462e-11
Col14a1	1.48239e-15	-0.407341	4.15055e-11
C1ra	1.64376e-15	-0.346118	4.60237e-11
Elovl5	1.71486e-15	-0.26818	4.80144e-11
Aldh1a1	1.96255e-15	-0.483517	5.49495e-11
Gm10709	2.83234e-15	-0.29898	7.93028e-11
Vps37b	7.17473e-15	-0.304019	2.00885e-10
Stmn1	8.33839e-15	-0.458922	2.33466e-10
Nfix	9.00583e-15	-0.282511	2.52154e-10
Tmcc3	9.09413e-15	-0.271683	2.54626e-10
Ctnna1	1.02133e-14	-0.303612	2.85962e-10
Sbds	1.12641e-14	-0.276822	3.15385e-10
Usp50	1.15167e-14	-0.291472	3.22457e-10
Plscr1	1.1762e-14	-0.280078	3.29324e-10
Limch1	1.49317e-14	-0.310608	4.18071e-10
Tsc22d1	1.55764e-14	-0.330531	4.36124e-10
Rasgrp2	1.58569e-14	-0.272492	4.43978e-10
Id3	1.65456e-14	-0.402583	4.6326e-10
Nhlrc2	1.88662e-14	-0.25603	5.28234e-10
Xbp1	2.03289e-14	-0.325224	5.69188e-10
Fcgrt	2.0601e-14	-0.327694	5.76807e-10
Itgb1	2.21343e-14	-0.336773	6.19738e-10
Fkbp9	2.57825e-14	-0.253552	7.21885e-10
Pcdh1	3.07815e-14	-0.295157	8.61852e-10
Dnajb4	3.49669e-14	-0.279847	9.79039e-10
Dync1i2	3.58043e-14	-0.302085	1.00248e-09
Rcn1	4.96365e-14	-0.282181	1.38977e-09
Ly6i	6.0366e-14	0.305284	1.69019e-09
Sod1	6.39873e-14	-0.287634	1.79158e-09
Gm12216	1.00281e-13	-0.332892	2.80777e-09
Herpud1	1.48429e-13	-0.289875	4.15585e-09
2019-09-09	1.59685e-13	-0.35196	4.47103e-09
Itga8	1.87787e-13	-0.365067	5.25786e-09
Dynlt1c	2.31192e-13	-0.252231	6.47315e-09
Mcemp1	2.73048e-13	-0.336113	7.64506e-09
Grap	2.94523e-13	-0.277363	8.24634e-09
Pgrmc1	6.00983e-13	-0.299767	1.68269e-08
Kdr	6.31638e-13	-0.345797	1.76852e-08
Pld3	7.30472e-13	-0.358798	2.04525e-08
Plxdc2	9.73193e-13	-0.430894	2.72484e-08
BC028528	1.22442e-12	-0.494444	3.42827e-08
Pls3	1.37438e-12	-0.280272	3.84813e-08
Meg3	1.44873e-12	-0.366279	4.05631e-08
Nr3c1	2.17517e-12	-0.251602	6.09026e-08
Htra3	2.79199e-12	-0.37816	7.81728e-08
Pbxip1	2.89552e-12	-0.278012	8.10717e-08
Macf1	2.89963e-12	-0.326267	8.11867e-08
Hyal2	3.23303e-12	-0.268278	9.05217e-08
Tmco1	4.07537e-12	-0.308411	1.14106e-07
Dnaja1	6.58725e-12	-0.28913	1.84437e-07
Tmem30a	6.62467e-12	-0.264072	1.85484e-07
Spon1	7.63556e-12	-0.28702	2.13788e-07
Impdh1	1.18469e-11	-0.267934	3.317e-07
Klhl5	1.2635e-11	-0.269243	3.53768e-07
Gas6	1.32942e-11	-0.361651	3.72224e-07
Igfbp2	1.76859e-11	-0.549	4.95186e-07
Hist1h2bc	1.86339e-11	-0.262532	5.2173e-07
Hnrnph1	1.90852e-11	-0.255988	5.34366e-07
Cldn18	1.96385e-11	-0.349067	5.49859e-07
Des	2.27164e-11	-0.447521	6.36036e-07
Serpinh1	2.41464e-11	-0.324048	6.76075e-07
Apoc1	2.52184e-11	-0.302822	7.0609e-07
Rab18	2.83481e-11	-0.268048	7.93718e-07
Cbr2	2.87332e-11	-0.565668	8.04501e-07
Oat	3.67479e-11	-0.301924	1.0289e-06
Tmbim6	3.87583e-11	-0.289039	1.08519e-06
Sftpc	4.37186e-11	-0.284207	1.22408e-06
Phlda3	7.92479e-11	-0.26486	2.21886e-06
Por	8.26174e-11	-0.258813	2.3132e-06
Gsta3	1.26771e-10	-0.257961	3.54947e-06
Hilpda	1.63237e-10	-0.426821	4.57047e-06
Chmp5	1.81824e-10	-0.261848	5.09089e-06
Klf13	1.84492e-10	-0.276371	5.16559e-06
Itpripl2	1.91193e-10	-0.279689	5.3532e-06
Mid1ip1	2.71824e-10	-0.259878	7.6108e-06
Oaz2	3.09906e-10	-0.315402	8.67706e-06
Uba52	3.16219e-10	-0.314564	8.85381e-06
Nostrin	4.55696e-10	-0.253797	1.2759e-05
Sec14l3	4.71001e-10	-0.300813	1.31875e-05
Grcc10	4.95935e-10	-0.271199	1.38857e-05
Fus	6.59491e-10	-0.274011	1.84651e-05
Zfp36l2	8.43932e-10	-0.370487	2.36293e-05
Cryab	1.06578e-09	-0.349267	2.98407e-05
Pitpnc1	1.14118e-09	-0.276214	3.19518e-05
Eva1b	1.82939e-09	-0.281508	5.12211e-05
Gm11808	1.92106e-09	-0.308736	5.37877e-05
Clic4	1.93461e-09	-0.307822	5.4167e-05
Pcolce	1.94992e-09	-0.484113	5.45959e-05
Npnt	3.06674e-09	-0.399439	8.58658e-05
Ccnd2	4.2547e-09	-0.332068	0.000119127
Lsp1	4.57789e-09	-0.277927	0.000128176
Cd3d	4.73101e-09	-0.26374	0.000132463
Peli1	5.36938e-09	-0.250599	0.000150337
Bloc1s1	5.7518e-09	-0.252822	0.000161045
Tmem109	5.84683e-09	-0.250597	0.000163705
Scd2	6.35076e-09	-0.273592	0.000177815
Mrc1	7.55644e-09	-0.489121	0.000211573
Ece1	8.21687e-09	-0.250236	0.000230064
Slco2a1	9.93108e-09	-0.286966	0.00027806
Jun	2.86307e-08	-0.359613	0.000801631
Rdx	4.01229e-08	-0.318059	0.0011234
Slpi	5.3147e-08	0.352723	0.00148806
Anxa2	5.44251e-08	-0.272296	0.00152385
Vegfa	6.86177e-08	-0.299187	0.00192123
Plin2	1.0637e-07	-0.46581	0.00297826
Cd3g	1.07575e-07	-0.264951	0.003012
Gns	1.22121e-07	-0.278007	0.00341927
Prss23	1.48081e-07	-0.320036	0.00414612
Runx1	1.94289e-07	-0.298608	0.00543989
Btg1	2.00022e-07	-0.397478	0.00560041
Iqgap1	2.14835e-07	-0.383505	0.00601516
Igfbp5	2.43558e-07	-0.365482	0.00681939
Wisp2	2.44791e-07	-0.334131	0.00685389
Hbb-bt	2.64477e-07	-0.27863	0.0074051
Nkg7	6.17458e-07	-0.388053	0.0172882
Stk17b	6.86325e-07	-0.305206	0.0192164
Cystm1	1.06174e-06	-0.251604	0.0297277
Ptp4a3	2.75979e-06	-0.313865	0.0772714
Atp6v1e1	3.82989e-06	-0.295499	0.107233
Cd24a	4.45123e-06	-0.302697	0.12463
Dusp1	4.6995e-06	-0.273052	0.131581
Ccl6	6.63272e-06	-0.347633	0.18571
Tgfbr2	8.38991e-06	-0.261414	0.234909
Serpinf1	8.55201e-06	-0.619553	0.239448
Serpine2	1.22453e-05	-0.309309	0.342855
Nenf	1.53503e-05	-0.257865	0.429792
Vwf	2.01748e-05	-0.367911	0.564874
Sh3bgrl	2.98412e-05	-0.266504	0.835525
Cyr61	3.01085e-05	-0.50442	0.843009
Dazap2	4.86404e-05	-0.250831	1
Mfge8	5.63054e-05	-0.296923	1
Lbh	6.45466e-05	-0.273059	1
Plaur	8.75435e-05	-0.282196	1
Slc6a6	0.000116832	-0.263986	1
Ltb	0.000122734	-0.299032	1
Canx	0.000156442	-0.261946	1
Nrp1	0.000175854	-0.298662	1
Scgb3a1	0.000666909	0.466329	1
Aebp1	0.000760618	-0.287442	1
Pglyrp1	0.000763798	-0.314057	1
Tm4sf1	0.000875189	-0.314734	1
Selm	0.00172401	-0.260389	1
Fkbp1a	0.00184039	-0.275021	1
Anxa1	0.00188241	-0.253457	1
Scgb3a2	0.00299879	0.588398	1
Ccl5	0.00348586	-0.849404	1
Igfbp4	0.00944744	-0.276411	1
Mpeg1	0.012681	-0.255982	1
Rexo2	0.0150182	-0.2809	1
Flna	0.0216354	-0.331748	1
Lyz1	0.0222455	-0.329292	1
Sftpb	0.0308775	-0.420451	1
Cebpb	0.0339421	-0.424396	1
Cd81	0.0485417	-0.313612	1
Blue text indicates genes with a fold change >1.0 or <-1.0
