# Supplementary material for: Metastasis-Associated Wound Repair Promotes Reciprocal Lung Epithelium Activation and Breast Cancer Metastatic Outgrowth
Source: Cancer Res Commun. 2026 Apr 6;6(4):750–68. doi: 10.1158/2767-9764.CRC-25-0459 (PMC13051055; doi:10.1158/2767-9764.CRC-25-0459)
Supplement: Supplementary Table 3 — Lung scRNAseq Bulk comparison: Low vs High - Pathways. [file crc-25-0459_supplementary_table_3_suppst3.xlsx]

## Sheet: Pathways
Supplementary Table 3. Biological Pathways Associated with High Metastatic Burden Lungs
Cluster	Functional Annotations	% Pathway Genes	p value	Fold Enrichment	Cluster Enrichment Score
Secreted	Extracellular space	17.6784	4.75148e-27	2.40592	21.7
	Signal peptide	28.4345	1.79801e-21	1.72389
	Secreted	16.1874	7.24493e-21	2.2118
	Extracellular region	17.7849	2.2769e-20	2.07661
Ribosomal	Ribosomal protein	6.07029	4.67993e-31	6.88462	20.5
	Ribonucleoprotein	6.81576	7.89042e-27	5.09484
	Ribosome	5.6443	1.23581e-26	6.14524
	Structural constituent of ribosome	6.49627	4.68746e-25	4.90399
	Ribosome	5.11182	6.76404e-22	5.18531
	Rranslation	6.92226	1.88408e-18	3.49761
	Cytosolic small ribosomal subunit	2.55591	1.93314e-17	9.87089
	Intracellular ribonucleoprotein complex	5.6443	1.38862e-15	3.61033
	Poly(A) RNA binding	12.1406	3.61535e-15	2.17387
	Cytosolic large ribosomal subunit	2.8754	2.56702e-14	6.46761
Signal Peptides	Disulfide bond	27.689	1.92005e-31	2.04063	19.96
	Glycoprotein	29.393	9.10619e-24	1.77385
	Signal peptide	28.4345	1.79801e-21	1.72389
	Signal	31.7359	2.50626e-19	1.60833
	Disulfide bond	23.5357	6.88225e-19	1.77594
	Glycosylation site:N-linked	26.4111	3.15316e-09	1.40393
Immunity	Immunity	5.7508	4.17876e-14	3.3018	9.81
	Immune system process	5.6443	2.91708e-12	2.98593
	Innate immunity	3.62087	1.10055e-09	3.4591
	Innate immune response	4.36635	4.07635e-06	2.2117
Cell Adhe- sion	Cadherin binding involved in cell-cell adhesion	4.57934	2.23608e-11	3.27106	7.47
	Cell-cell adherens junction	4.57934	5.60775e-10	2.96621
	Cell-cell adhesion	2.02343	0.0030235	2.16917
Lyso- some	Lysosome	4.15335	1.95346e-07	2.56837	5.74
	Lysosome	3.08839	1.26163e-06	2.85562
	Lysosome	2.34292	2.45344e-05	2.82465
Inflammatory Response	Chemotaxis	3.30138	1.08389e-14	5.66868	5.69
	Chemotaxis	2.66241	3.15796e-13	6.52099
	Chemokine-mediated signaling pathway	1.70394	1.77923e-08	6.27711
	Positive regulation of inflammatory response	1.81044	1.82805e-08	5.82252
	Inflammatory response	4.36635	8.24126e-08	2.57174
	Chemokine activity	1.49095	2.10776e-07	6.19029
	Cellular response to interleukin-1	1.81044	6.4308e-07	4.58523
	Chemokine interleukin-8-like domain	1.38445	9.88622e-07	6.04339
	SCY	1.38445	1.21147e-06	5.86993
	Cellular response to interferon-gamma	1.59744	2.22784e-06	4.75976
	Cell chemotaxis	1.70394	2.41487e-06	4.42617
	Inflammatory response	2.34292	2.56504e-06	3.35041
	Neutrophil chemotaxis	1.59744	2.67723e-06	4.69078
	Cellular response to tumor necrosis factor	2.02343	2.85382e-06	3.72703
	Cytokine	2.55591	7.58578e-06	2.94227
	Cytokine activity	2.8754	9.11906e-06	2.67777
	Cytokine-cytokine receptor interaction	3.51438	5.84409e-05	2.13599
	Monocyte chemotaxis	1.06496	6.99831e-05	5.39439
	Positive regulation of GTPase activity	1.91693	0.000428397	2.66025
	Chemokine signaling pathway	2.7689	0.000646017	2.07787
	Lymphocyte chemotaxis	0.85197	0.000659758	5.23093
	CC chemokine, conserved site	0.638978	0.000777558	7.74793
	CCR2 chemokine receptor binding	0.319489	0.0124559	15.9179
	CCR chemokine receptor binding	0.532481	0.0405997	3.78997
