# Supplementary material for: Metastasis-Associated Wound Repair Promotes Reciprocal Lung Epithelium Activation and Breast Cancer Metastatic Outgrowth
Source: Cancer Res Commun. 2026 Apr 6;6(4):750–68. doi: 10.1158/2767-9764.CRC-25-0459 (PMC13051055; doi:10.1158/2767-9764.CRC-25-0459)
Supplement: Supplementary Table 4 — Lung scRNAseq cell clusters. [file crc-25-0459_supplementary_table_4_suppst4.xlsx]

## Sheet: 1
Supplementary Table 4. Lung scRNAseq Cell Clusters - Cluster 1
Gene	p_val	avg_log2FC	pct.1	pct.2	p_val_adj	ensembl_ids	unique
Ear2	0	3.96699	0.998	0.175	0	ENSMUSG00000072596	FALSE
Chil3	0	3.64381	0.998	0.213	0	ENSMUSG00000040809	TRUE
Cd44	0	2.25312	0.992	0.581	0	ENSMUSG00000005087	FALSE
Psap	0	1.5909	1	0.952	0	ENSMUSG00000004207	FALSE
Crip1	0	1.40832	0.998	0.968	0	ENSMUSG00000006360	FALSE
Lyz2	0	0.96331	1	0.902	0	ENSMUSG00000069516	FALSE
Tmsb4x	0	0.594524	1	1	0	ENSMUSG00000049775	FALSE
Ccnd1	0	-1.33244	0.041	0.645	0	ENSMUSG00000070348	FALSE
Lcn2	0	-1.91666	0.014	0.544	0	ENSMUSG00000026822	FALSE
Ctsd	2.40758e-305	1.7742	0.994	0.867	6.74098e-301	ENSMUSG00000007891	FALSE
Ccl6	2.47318e-305	2.37811	0.99	0.535	6.92465e-301	ENSMUSG00000018927	FALSE
Ctss	4.52285e-304	1.19808	0.99	0.6	1.26635e-299	ENSMUSG00000038642	FALSE
Abcg1	3.64473e-289	2.66002	0.975	0.105	1.02049e-284	ENSMUSG00000024030	TRUE
Ear10	1.35709e-276	3.36898	0.984	0.08	3.79973e-272	ENSMUSG00000090166	TRUE
S100a4	4.53463e-275	-1.927	0.086	0.664	1.26965e-270	ENSMUSG00000001020	FALSE
S100a6	5.37758e-269	-2.86408	0.355	0.89	1.50567e-264	ENSMUSG00000001025	FALSE
Ear1	2.17235e-267	3.42065	0.975	0.101	6.08235e-263	ENSMUSG00000072601	FALSE
Tyrobp	3.70782e-261	1.0387	0.984	0.71	1.03815e-256	ENSMUSG00000030579	FALSE
Rpl37a	5.91435e-252	0.757101	1	0.999	1.65596e-247	ENSMUSG00000046330	FALSE
Sdc4	3.3146e-239	-0.870499	0.045	0.574	9.28054e-235	ENSMUSG00000017009	FALSE
Cebpb	9.26776e-238	1.06791	0.994	0.808	2.59488e-233	ENSMUSG00000056501	FALSE
Laptm5	7.82513e-232	1.52252	0.961	0.524	2.19096e-227	ENSMUSG00000028581	FALSE
Actb	8.1984e-226	0.943813	1	0.996	2.29547e-221	ENSMUSG00000029580	FALSE
Bin1	3.32411e-223	-0.929303	0.069	0.597	9.30717e-219	ENSMUSG00000024381	FALSE
Plet1	2.11338e-221	2.0835	0.922	0.094	5.91725e-217	ENSMUSG00000032068	FALSE
C1qb	1.08314e-218	-1.84456	0.029	0.513	3.03269e-214	ENSMUSG00000036905	FALSE
Cybb	2.73171e-214	1.7379	0.943	0.295	7.64853e-210	ENSMUSG00000015340	FALSE
Ninj1	1.29895e-210	-0.829682	0.041	0.599	3.63693e-206	ENSMUSG00000037966	FALSE
Tm4sf1	4.77392e-210	-1.72837	0.208	0.786	1.33665e-205	ENSMUSG00000027800	FALSE
Lgals3	1.10105e-208	1.41778	0.98	0.742	3.08282e-204	ENSMUSG00000050335	FALSE
Cd9	4.69002e-208	1.27059	0.99	0.862	1.31316e-203	ENSMUSG00000030342	FALSE
Cyr61	9.96713e-203	-1.40983	0.08	0.618	2.7907e-198	ENSMUSG00000028195	FALSE
Baiap2	4.25666e-201	-0.826869	0.041	0.511	1.19182e-196	ENSMUSG00000025372	FALSE
C1qa	1.8381e-198	-1.95616	0.045	0.546	5.14649e-194	ENSMUSG00000036887	FALSE
Lpl	1.01515e-191	2.31763	0.906	0.21	2.84231e-187	ENSMUSG00000015568	TRUE
Ngfrap1	4.89259e-191	-0.682413	0.051	0.552	1.36988e-186	ENSMUSG00000046432	FALSE
Tspan3	1.10571e-189	-0.76382	0.057	0.588	3.09587e-185	ENSMUSG00000032324	FALSE
Mrc1	2.3311e-189	1.84337	0.894	0.151	6.52685e-185	ENSMUSG00000026712	FALSE
C1qc	4.63372e-189	-1.80163	0.043	0.505	1.2974e-184	ENSMUSG00000036896	FALSE
Col6a1	8.48979e-188	-0.925506	0.057	0.548	2.37706e-183	ENSMUSG00000001119	FALSE
Cyba	6.70942e-187	1.08206	0.973	0.794	1.87857e-182	ENSMUSG00000006519	FALSE
Ecm1	4.94605e-184	-1.0562	0.11	0.669	1.38485e-179	ENSMUSG00000028108	FALSE
Mpeg1	2.62041e-183	1.63872	0.91	0.31	7.33688e-179	ENSMUSG00000046805	FALSE
Serpinh1	7.51506e-175	-1.15503	0.145	0.722	2.10414e-170	ENSMUSG00000070436	FALSE
Ftl1	8.71361e-174	0.751959	1	1	2.43972e-169	ENSMUSG00000050708	FALSE
Wfdc2	3.90705e-173	-1.45085	0.118	0.578	1.09393e-168	ENSMUSG00000017723	FALSE
mt-Co1	5.80539e-172	0.632275	1	0.999	1.62545e-167	ENSMUSG00000064351	FALSE
Nfib	1.22277e-167	-0.953261	0.102	0.631	3.42363e-163	ENSMUSG00000008575	FALSE
Cnn3	3.54404e-164	-0.945345	0.122	0.647	9.92297e-160	ENSMUSG00000053931	FALSE
Ifitm3	1.37997e-161	-1.56873	0.478	0.938	3.86377e-157	ENSMUSG00000025492	FALSE
Plin2	2.4579e-160	1.66817	0.908	0.582	6.88186e-156	ENSMUSG00000028494	FALSE
Sirpa	2.62105e-160	1.55563	0.865	0.312	7.33868e-156	ENSMUSG00000037902	FALSE
Msrb1	6.57264e-160	1.17424	0.931	0.67	1.84027e-155	ENSMUSG00000075705	FALSE
Rps28	1.81606e-153	0.515779	1	0.997	5.08478e-149	ENSMUSG00000067288	FALSE
H1f0	3.58727e-151	-1.00891	0.114	0.631	1.0044e-146	ENSMUSG00000096210	FALSE
Fcer1g	7.08212e-149	0.747761	0.937	0.618	1.98292e-144	ENSMUSG00000058715	FALSE
Iqgap1	2.56889e-148	1.29786	0.92	0.674	7.19263e-144	ENSMUSG00000030536	FALSE
Il18	2.02055e-147	1.83967	0.804	0.172	5.65734e-143	ENSMUSG00000039217	FALSE
Eno1	1.04704e-145	-1.08998	0.239	0.752	2.9316e-141	ENSMUSG00000063524	FALSE
Sparc	3.32196e-144	-1.49547	0.382	0.873	9.30115e-140	ENSMUSG00000018593	FALSE
Pcolce	5.98215e-140	-0.998009	0.1	0.578	1.67494e-135	ENSMUSG00000029718	FALSE
Cfl2	6.38677e-140	-0.575274	0.053	0.51	1.78823e-135	ENSMUSG00000062929	FALSE
Wdr89	8.04517e-138	0.589403	0.998	0.989	2.25257e-133	ENSMUSG00000045690	FALSE
Lmo4	1.52427e-137	1.38882	0.892	0.584	4.26779e-133	ENSMUSG00000028266	FALSE
Cd164	1.51042e-136	1.38406	0.876	0.575	4.22903e-132	ENSMUSG00000019818	FALSE
Mgst1	3.02354e-136	1.21061	0.871	0.419	8.46561e-132	ENSMUSG00000008540	FALSE
Tpm1	8.85198e-136	-0.909257	0.135	0.659	2.47847e-131	ENSMUSG00000032366	FALSE
Ltc4s	1.21064e-135	1.55564	0.79	0.142	3.38968e-131	ENSMUSG00000020377	FALSE
Hebp1	1.21344e-135	1.33298	0.878	0.553	3.3975e-131	ENSMUSG00000042770	FALSE
Tmem176b	4.41555e-135	-1.04485	0.171	0.774	1.23631e-130	ENSMUSG00000029810	FALSE
Fabp1	2.42159e-134	2.67998	0.792	0.062	6.7802e-130	ENSMUSG00000054422	TRUE
Id3	1.3078e-133	-1.15554	0.225	0.73	3.66171e-129	ENSMUSG00000007872	FALSE
Sgk1	1.87987e-131	1.43917	0.894	0.602	5.26345e-127	ENSMUSG00000019970	FALSE
Oaz2	8.83485e-131	-0.781438	0.127	0.709	2.47367e-126	ENSMUSG00000040652	FALSE
Lcp1	8.2295e-129	1.13249	0.873	0.475	2.30418e-124	ENSMUSG00000021998	FALSE
Marcksl1	3.37556e-128	-0.850896	0.098	0.602	9.45123e-124	ENSMUSG00000047945	FALSE
Mgp	4.24282e-128	-1.89823	0.688	0.937	1.18795e-123	ENSMUSG00000030218	FALSE
Wfdc21	6.39391e-127	1.86694	0.753	0.084	1.79023e-122	ENSMUSG00000051748	TRUE
Marcks	4.87672e-125	-0.731951	0.092	0.671	1.36543e-120	ENSMUSG00000069662	FALSE
S100a16	9.20847e-125	-0.826569	0.118	0.637	2.57828e-120	ENSMUSG00000074457	FALSE
Tuba1a	4.37365e-124	-1.07426	0.263	0.826	1.22458e-119	ENSMUSG00000072235	FALSE
Ang4	7.10331e-124	1.93815	0.729	0.026	1.98886e-119	ENSMUSG00000060615	TRUE
Tnfaip2	2.71621e-121	1.51587	0.798	0.348	7.60511e-117	ENSMUSG00000021281	FALSE
Ssr2	5.61316e-120	-0.701717	0.147	0.725	1.57163e-115	ENSMUSG00000041355	FALSE
Atp6v0d2	1.10454e-117	1.60301	0.7	0.03	3.09259e-113	ENSMUSG00000028238	TRUE
Rplp2	1.68606e-116	0.355719	1	0.999	4.7208e-112	ENSMUSG00000025508	FALSE
Cmtm7	1.7286e-116	-0.610355	0.084	0.578	4.8399e-112	ENSMUSG00000032436	FALSE
Tpi1	2.60413e-115	-0.968972	0.249	0.73	7.2913e-111	ENSMUSG00000023456	FALSE
Cryab	6.62774e-114	-0.808579	0.108	0.574	1.8557e-109	ENSMUSG00000032060	FALSE
Clec4n	8.99877e-113	1.33169	0.765	0.224	2.51956e-108	ENSMUSG00000023349	FALSE
Timp2	8.74712e-112	-1.11632	0.386	0.842	2.44911e-107	ENSMUSG00000017466	FALSE
Ucp2	1.22887e-111	0.881958	0.943	0.815	3.44071e-107	ENSMUSG00000033685	FALSE
Krt79	1.50796e-111	1.69416	0.686	0.028	4.22213e-107	ENSMUSG00000061397	TRUE
Tcf7l2	2.20781e-111	1.44343	0.731	0.206	6.18164e-107	ENSMUSG00000024985	TRUE
Rps9	9.97539e-111	0.377312	1	0.999	2.79301e-106	ENSMUSG00000006333	FALSE
Mrps7	4.55113e-110	-0.613333	0.09	0.559	1.27427e-105	ENSMUSG00000046756	FALSE
Ifitm2	2.11245e-109	-1.01978	0.516	0.921	5.91464e-105	ENSMUSG00000060591	FALSE
Mif	3.60462e-109	-1.24256	0.443	0.803	1.00926e-104	ENSMUSG00000033307	FALSE
Nedd4	3.6099e-109	-0.656522	0.108	0.613	1.01074e-104	ENSMUSG00000032216	FALSE
Slc7a2	7.07689e-108	1.46389	0.682	0.069	1.98146e-103	ENSMUSG00000031596	TRUE
Mfge8	1.86724e-106	-0.731377	0.129	0.624	5.2281e-102	ENSMUSG00000030605	FALSE
Nceh1	1.26283e-105	1.2986	0.716	0.254	3.53581e-101	ENSMUSG00000027698	TRUE
Ear6	2.20299e-104	1.85401	0.663	0.009	6.16815e-100	ENSMUSG00000062148	TRUE
Txnip	6.49609e-104	1.15412	0.851	0.547	1.81884e-99	ENSMUSG00000038393	FALSE
Cdk4	4.84544e-103	-0.73861	0.196	0.688	1.35668e-98	ENSMUSG00000006728	FALSE
Mcemp1	6.62825e-103	1.38331	0.69	0.12	1.85584e-98	ENSMUSG00000013974	FALSE
Lgals1	2.34655e-102	-1.5155	0.816	0.878	6.57011e-98	ENSMUSG00000068220	FALSE
Selm	7.47223e-102	-0.668696	0.11	0.617	2.09215e-97	ENSMUSG00000075702	FALSE
Lhfp	1.22173e-101	-0.60607	0.078	0.529	3.42073e-97	ENSMUSG00000048332	FALSE
Igfbp4	9.68788e-101	-0.899412	0.125	0.643	2.71251e-96	ENSMUSG00000017493	FALSE
Pkm	1.78269e-100	-1.06009	0.502	0.86	4.99137e-96	ENSMUSG00000032294	FALSE
Cd63	5.77362e-99	-1.27007	0.457	0.822	1.61656e-94	ENSMUSG00000025351	FALSE
Ang5	7.49629e-99	1.67964	0.635	0.012	2.09889e-94	ENSMUSG00000053961	TRUE
Ckb	3.52255e-98	-0.617858	0.08	0.54	9.86279e-94	ENSMUSG00000001270	FALSE
Tsc22d1	6.07012e-98	-0.713754	0.161	0.66	1.69957e-93	ENSMUSG00000022010	FALSE
Arl2bp	1.42923e-97	-0.499632	0.067	0.519	4.00169e-93	ENSMUSG00000031776	FALSE
Ly6e	7.68902e-97	-1.00258	0.637	0.924	2.15285e-92	ENSMUSG00000022587	FALSE
Pebp1	1.18039e-96	-0.801076	0.345	0.812	3.30497e-92	ENSMUSG00000032959	FALSE
Tspan4	2.32005e-96	-0.58757	0.104	0.603	6.49592e-92	ENSMUSG00000025511	FALSE
Cnn2	9.60629e-95	-0.655985	0.127	0.661	2.68966e-90	ENSMUSG00000004665	FALSE
Gps1	1.22116e-93	-0.504736	0.078	0.514	3.41912e-89	ENSMUSG00000025156	FALSE
Rhoc	1.43861e-93	-0.86979	0.276	0.72	4.02796e-89	ENSMUSG00000002233	FALSE
Pld3	3.53913e-93	1.19695	0.739	0.407	9.90922e-89	ENSMUSG00000003363	FALSE
Tmem176a	1.19551e-92	-0.849224	0.171	0.715	3.3473e-88	ENSMUSG00000023367	FALSE
Scgb1a1	1.58096e-92	-0.841689	1	1	4.42652e-88	ENSMUSG00000024653	FALSE
Socs3	4.17722e-91	-0.629741	0.09	0.563	1.16958e-86	ENSMUSG00000053113	FALSE
Creg1	8.00339e-91	1.09728	0.808	0.528	2.24087e-86	ENSMUSG00000040713	FALSE
Rpl3	1.84722e-90	-0.772507	0.924	0.989	5.17204e-86	ENSMUSG00000060036	FALSE
Abhd12	2.21355e-90	1.13093	0.718	0.383	6.19773e-86	ENSMUSG00000032046	FALSE
mt-Atp8	1.50809e-89	1.10542	0.79	0.547	4.22251e-85	ENSMUSG00000064356	FALSE
Ptpn12	4.66908e-89	1.2278	0.688	0.324	1.3073e-84	ENSMUSG00000028771	FALSE
Adipor2	7.44529e-88	1.23374	0.665	0.254	2.08461e-83	ENSMUSG00000030168	TRUE
Zbtb20	2.01505e-86	-0.715989	0.206	0.692	5.64195e-82	ENSMUSG00000022708	FALSE
Krt19	6.56417e-86	1.26278	0.653	0.141	1.8379e-81	ENSMUSG00000020911	FALSE
Slco2a1	5.72276e-85	-0.673586	0.088	0.511	1.60232e-80	ENSMUSG00000032548	FALSE
Gngt2	1.30578e-84	0.856997	0.82	0.549	3.65606e-80	ENSMUSG00000038811	FALSE
Ier3	1.44244e-84	-0.915679	0.3	0.753	4.03868e-80	ENSMUSG00000003541	FALSE
Cdc42ep3	1.8936e-84	1.15675	0.702	0.355	5.3019e-80	ENSMUSG00000036533	FALSE
Fn1	2.24009e-84	-0.986674	0.18	0.622	6.27202e-80	ENSMUSG00000026193	FALSE
Wbp5	3.09063e-84	-0.698514	0.241	0.715	8.65347e-80	ENSMUSG00000042712	FALSE
Sumo2	5.21412e-84	-0.837797	0.629	0.937	1.4599e-79	ENSMUSG00000020738	FALSE
Ptprc	6.5451e-84	0.985135	0.729	0.346	1.83256e-79	ENSMUSG00000026395	FALSE
Rpl4	8.22913e-84	-0.767132	0.886	0.989	2.30408e-79	ENSMUSG00000032399	FALSE
Eef1g	1.05587e-83	-0.735988	0.575	0.943	2.95632e-79	ENSMUSG00000071644	FALSE
Rplp0	3.06369e-83	-0.724498	0.967	0.995	8.57803e-79	ENSMUSG00000067274	FALSE
Fau	5.13995e-83	0.345822	1	0.998	1.43913e-78	ENSMUSG00000038274	FALSE
Erh	7.0989e-83	-0.816906	0.412	0.805	1.98762e-78	ENSMUSG00000021131	FALSE
Lbh	2.82029e-82	-0.563053	0.088	0.524	7.89654e-78	ENSMUSG00000024063	FALSE
Cd74	2.99299e-82	-1.80769	0.614	0.922	8.38008e-78	ENSMUSG00000024610	FALSE
mt-Co3	3.45272e-82	0.309935	1	1	9.66726e-78	ENSMUSG00000064358	FALSE
Pbx1	6.45464e-82	-0.522584	0.076	0.507	1.80723e-77	ENSMUSG00000052534	FALSE
Acaa1b	2.01855e-81	1.4346	0.6	0.116	5.65174e-77	ENSMUSG00000010651	TRUE
Fth1	7.78474e-81	0.308445	1	1	2.17965e-76	ENSMUSG00000024661	FALSE
Rps7	1.0748e-80	-0.628711	0.988	0.994	3.00932e-76	ENSMUSG00000061477	FALSE
Nudt4	4.17903e-80	-0.491469	0.084	0.508	1.17009e-75	ENSMUSG00000020029	FALSE
Prdx4	2.31832e-79	-0.549062	0.149	0.618	6.49107e-75	ENSMUSG00000025289	FALSE
H3f3b	2.42697e-79	-0.855629	0.973	0.992	6.79527e-75	ENSMUSG00000016559	FALSE
Hspb1	3.14373e-79	-0.988598	0.247	0.701	8.80213e-75	ENSMUSG00000004951	FALSE
Impdh2	1.11771e-78	-0.500148	0.131	0.609	3.12946e-74	ENSMUSG00000062867	FALSE
1110008P14Rik	2.08591e-78	-0.926842	0.235	0.598	5.84034e-74		FALSE
Gns	4.77936e-78	1.11043	0.663	0.34	1.33817e-73	ENSMUSG00000034707	FALSE
Cytip	2.39922e-77	1.09708	0.665	0.243	6.71757e-73	ENSMUSG00000026832	FALSE
H2-T23	1.07636e-76	-0.62191	0.135	0.584	3.01369e-72	ENSMUSG00000067212	FALSE
Cald1	3.20608e-76	-0.703703	0.18	0.622	8.9767e-72	ENSMUSG00000029761	FALSE
Lsp1	8.82374e-76	0.717498	0.78	0.467	2.47056e-71	ENSMUSG00000018819	FALSE
Park7	2.89427e-75	-0.58868	0.361	0.852	8.10368e-71	ENSMUSG00000028964	FALSE
Ldha	3.14828e-75	-0.803477	0.531	0.864	8.81486e-71	ENSMUSG00000063229	FALSE
Fpr2	8.30695e-75	1.16784	0.535	0.048	2.32586e-70	ENSMUSG00000052270	TRUE
Plek	1.1971e-74	1.09056	0.661	0.28	3.35175e-70	ENSMUSG00000020120	FALSE
Pfn1	1.35376e-74	0.285605	1	0.989	3.7904e-70	ENSMUSG00000018293	FALSE
Ly6a	1.42562e-74	-1.13728	0.504	0.856	3.99158e-70	ENSMUSG00000075602	FALSE
Rpl13	8.77612e-74	-0.461483	1	0.999	2.45723e-69	ENSMUSG00000000740	FALSE
Rpl14	9.5811e-74	-0.529897	0.992	0.996	2.68261e-69	ENSMUSG00000025794	FALSE
Sept9	2.1949e-73	1.0659	0.696	0.442	6.14551e-69	ENSMUSG00000059248	FALSE
H2-Ab1	2.22367e-73	-1.52415	0.473	0.856	6.22606e-69	ENSMUSG00000073421	FALSE
Ywhaq	5.00363e-73	-0.61429	0.353	0.838	1.40097e-68	ENSMUSG00000076432	FALSE
Fkbp3	6.99641e-73	-0.512476	0.135	0.587	1.95893e-68	ENSMUSG00000020949	FALSE
Itgax	2.52779e-72	1.1064	0.553	0.101	7.07757e-68	ENSMUSG00000030789	TRUE
Odc1	4.57276e-72	-0.610507	0.12	0.504	1.28033e-67	ENSMUSG00000011179	FALSE
Emp1	5.13403e-72	-0.576156	0.167	0.64	1.43748e-67	ENSMUSG00000030208	FALSE
Aldh2	2.30731e-71	-0.696117	0.324	0.811	6.46024e-67	ENSMUSG00000029455	FALSE
Nupr1	1.02576e-70	-0.783453	0.188	0.632	2.87203e-66	ENSMUSG00000030717	FALSE
Mcl1	4.55566e-69	0.908728	0.843	0.744	1.27554e-64	ENSMUSG00000038612	FALSE
Pfdn1	6.5586e-69	-0.542725	0.22	0.673	1.83634e-64	ENSMUSG00000024346	FALSE
Mtch1	1.03667e-68	-0.535835	0.247	0.752	2.90257e-64	ENSMUSG00000024012	FALSE
Itgal	1.47234e-68	1.02633	0.565	0.149	4.1224e-64	ENSMUSG00000030830	FALSE
Slc25a4	2.37634e-68	-0.593218	0.382	0.845	6.65352e-64	ENSMUSG00000031633	FALSE
Rps2	3.88621e-68	-0.658415	0.978	0.995	1.0881e-63	ENSMUSG00000044533	FALSE
Rpl21	9.70871e-68	-0.475904	0.984	0.998	2.71834e-63	ENSMUSG00000041453	FALSE
Tpt1	1.05593e-67	0.337171	1	0.998	2.9565e-63	ENSMUSG00000060126	FALSE
Rpl19	2.7596e-67	-0.516056	0.986	0.997	7.72661e-63	ENSMUSG00000017404	FALSE
Limd2	2.80983e-67	-0.525214	0.127	0.602	7.86724e-63	ENSMUSG00000040699	FALSE
Ctsz	3.87924e-67	0.698322	0.898	0.806	1.08615e-62	ENSMUSG00000016256	FALSE
Gm26917	6.31205e-67	-0.609336	0.586	0.905	1.76731e-62	ENSMUSG00000097971	FALSE
Reep5	8.76738e-67	0.889771	0.871	0.8	2.45478e-62	ENSMUSG00000005873	FALSE
Rexo2	1.24034e-66	0.918373	0.814	0.688	3.47282e-62	ENSMUSG00000032026	FALSE
Ppt1	1.46888e-66	0.963474	0.718	0.529	4.11273e-62	ENSMUSG00000028657	FALSE
Ppib	1.5947e-66	-0.578871	0.51	0.919	4.46499e-62	ENSMUSG00000032383	FALSE
Rpl18a	2.39966e-66	-0.451162	0.998	0.999	6.71881e-62	ENSMUSG00000045128	FALSE
Cd151	9.68282e-66	-0.523415	0.135	0.594	2.71109e-61	ENSMUSG00000025510	FALSE
Runx1	1.47469e-65	1.09097	0.606	0.322	4.12899e-61	ENSMUSG00000022952	FALSE
Cd2	2.21432e-65	0.931858	0.545	0.119	6.19987e-61	ENSMUSG00000027863	FALSE
Aes	3.9578e-65	-0.544009	0.365	0.827	1.10814e-60	ENSMUSG00000054452	FALSE
Atp6v1b2	4.25239e-65	1.02864	0.629	0.395	1.19063e-60	ENSMUSG00000006273	FALSE
Cks1b	6.17707e-65	-0.650417	0.151	0.509	1.72952e-60	ENSMUSG00000028044	FALSE
H2-Aa	1.23349e-64	-1.47144	0.449	0.829	3.45365e-60	ENSMUSG00000036594	FALSE
Higd1a	1.60269e-64	-0.55182	0.267	0.724	4.48736e-60	ENSMUSG00000038412	FALSE
Hmgb1	2.18655e-64	-0.602693	0.602	0.944	6.12213e-60	ENSMUSG00000066551	FALSE
Fam104a	2.25513e-64	-0.619591	0.261	0.665	6.31415e-60	ENSMUSG00000041629	FALSE
Psmb2	3.00098e-64	-0.523229	0.347	0.818	8.40246e-60	ENSMUSG00000028837	FALSE
Ccnd2	4.2038e-64	0.92079	0.725	0.467	1.17702e-59	ENSMUSG00000000184	FALSE
Apoa1bp	5.30108e-64	-0.423422	0.122	0.585	1.48425e-59	ENSMUSG00000028070	FALSE
Sdcbp	6.25975e-64	0.825625	0.853	0.782	1.75267e-59	ENSMUSG00000028249	FALSE
Gpcpd1	7.98329e-64	0.991263	0.537	0.156	2.23524e-59	ENSMUSG00000027346	TRUE
Axl	1.12485e-63	0.877825	0.718	0.508	3.14947e-59	ENSMUSG00000002602	FALSE
Alox5ap	4.5297e-63	0.653646	0.749	0.441	1.26827e-58	ENSMUSG00000060063	FALSE
Ube2e3	4.96155e-63	-0.415417	0.125	0.582	1.38918e-58	ENSMUSG00000027011	FALSE
Csrp1	1.27566e-62	-0.728527	0.159	0.564	3.57173e-58	ENSMUSG00000026421	FALSE
Uqcc2	1.54009e-62	-0.578833	0.327	0.751	4.3121e-58	ENSMUSG00000024208	FALSE
Slpi	2.385e-62	0.982717	0.678	0.42	6.67776e-58	ENSMUSG00000017002	FALSE
Prdx2	4.94655e-62	-0.545296	0.373	0.807	1.38498e-57	ENSMUSG00000005161	FALSE
Anxa2	5.43888e-62	0.526265	0.959	0.889	1.52283e-57	ENSMUSG00000032231	FALSE
Anxa5	5.44273e-62	0.72169	0.9	0.842	1.52391e-57	ENSMUSG00000027712	FALSE
H2-Q4	6.93252e-62	-0.561272	0.159	0.605	1.94104e-57	ENSMUSG00000035929	FALSE
Gnas	2.95881e-61	-0.635366	0.767	0.959	8.28438e-57	ENSMUSG00000027523	FALSE
Cbx1	3.1185e-61	-0.422927	0.137	0.577	8.73149e-57	ENSMUSG00000018666	FALSE
BC005537	4.66491e-61	0.89258	0.737	0.592	1.30613e-56	ENSMUSG00000019132	FALSE
Thoc7	6.52075e-61	-0.432104	0.155	0.598	1.82575e-56	ENSMUSG00000053453	FALSE
Ppia	1.12934e-60	-0.466555	0.988	0.998	3.16205e-56	ENSMUSG00000071866	FALSE
2700094K13Rik	1.77092e-60	-0.532248	0.184	0.584	4.9584e-56		FALSE
Tubb6	2.18147e-60	-0.507546	0.118	0.509	6.10789e-56	ENSMUSG00000001473	FALSE
Ptbp3	2.23369e-60	0.899443	0.682	0.502	6.25412e-56	ENSMUSG00000028382	FALSE
Cdc37	2.59136e-60	-0.465231	0.253	0.745	7.25554e-56	ENSMUSG00000019471	FALSE
Sep15	3.66023e-60	-0.56412	0.541	0.913	1.02483e-55	ENSMUSG00000037072	FALSE
Sepw1	3.81974e-60	-0.58307	0.608	0.941	1.06949e-55	ENSMUSG00000041571	FALSE
Tpm4	5.96697e-60	-0.497673	0.261	0.749	1.67069e-55	ENSMUSG00000031799	FALSE
Naaa	6.01094e-60	0.762533	0.635	0.305	1.683e-55	ENSMUSG00000029413	FALSE
Hsp90b1	1.11269e-59	0.664552	0.945	0.912	3.11542e-55	ENSMUSG00000020048	FALSE
Nudc	2.54686e-59	-0.461293	0.212	0.683	7.13095e-55	ENSMUSG00000028851	FALSE
Mt1	3.7289e-59	1.11206	0.843	0.627	1.04405e-54	ENSMUSG00000031765	FALSE
Spi1	8.32228e-59	0.671643	0.698	0.375	2.33015e-54	ENSMUSG00000002111	FALSE
Prdx6	1.27036e-58	-0.711361	0.359	0.822	3.55689e-54	ENSMUSG00000026701	FALSE
Edf1	1.44209e-58	-0.540483	0.535	0.898	4.0377e-54	ENSMUSG00000015092	FALSE
Btg1	2.32256e-58	0.606806	0.922	0.862	6.50293e-54	ENSMUSG00000036478	FALSE
Ppp1r2	3.05546e-57	-0.530412	0.288	0.736	8.55498e-53	ENSMUSG00000047714	FALSE
Mafg	8.52091e-57	-0.416777	0.127	0.536	2.38577e-52	ENSMUSG00000051510	FALSE
Prmt1	1.52599e-56	-0.409875	0.143	0.574	4.27262e-52	ENSMUSG00000109324	FALSE
Atp5b	1.75519e-56	-0.548554	0.68	0.936	4.91437e-52	ENSMUSG00000025393	FALSE
Dnajb1	2.31427e-56	-0.486742	0.182	0.635	6.47972e-52	ENSMUSG00000005483	FALSE
Gda	7.5942e-56	0.885892	0.52	0.179	2.1263e-51	ENSMUSG00000058624	FALSE
Rpl8	8.27339e-56	-0.411996	0.994	0.998	2.31647e-51	ENSMUSG00000003970	FALSE
Bcl2a1a	1.32855e-55	0.800052	0.59	0.243	3.71982e-51	ENSMUSG00000102037	FALSE
Tlr2	2.35939e-55	1.00639	0.553	0.257	6.60605e-51	ENSMUSG00000027995	FALSE
Itgb2	2.49633e-55	0.839089	0.592	0.295	6.98947e-51	ENSMUSG00000000290	FALSE
Zfp36l1	3.6171e-55	-0.536787	0.327	0.798	1.01275e-50	ENSMUSG00000021127	FALSE
Serpine1	4.58533e-55	0.950216	0.533	0.199	1.28385e-50	ENSMUSG00000037411	FALSE
AF251705	6.11302e-55	0.823081	0.561	0.225	1.71158e-50	ENSMUSG00000044811	FALSE
Cd302	1.06699e-54	0.827518	0.645	0.418	2.98748e-50	ENSMUSG00000060703	FALSE
Nabp1	1.92406e-54	1.04524	0.512	0.217	5.38717e-50	ENSMUSG00000026107	TRUE
Mrpl12	3.4371e-54	-0.544524	0.28	0.667	9.62354e-50	ENSMUSG00000039640	FALSE
Cyc1	4.27474e-54	-0.444884	0.227	0.663	1.19689e-49	ENSMUSG00000022551	FALSE
Dstn	7.04288e-54	0.613914	0.873	0.816	1.97194e-49	ENSMUSG00000015932	FALSE
Hnrnpa1	7.76846e-54	-0.499923	0.333	0.755	2.17509e-49	ENSMUSG00000046434	FALSE
Eif3h	8.04327e-54	-0.493139	0.531	0.894	2.25204e-49	ENSMUSG00000022312	FALSE
Anxa3	8.63745e-54	-0.543077	0.235	0.681	2.4184e-49	ENSMUSG00000029484	FALSE
Rpl11	2.14067e-53	-0.430443	0.978	0.995	5.99366e-49	ENSMUSG00000059291	FALSE
Rps21	2.2722e-53	0.354442	0.996	0.988	6.36193e-49	ENSMUSG00000039001	FALSE
Gsr	2.30215e-53	0.849288	0.576	0.323	6.4458e-49	ENSMUSG00000031584	FALSE
mt-Nd3	3.03205e-53	0.660914	0.912	0.897	8.48944e-49	ENSMUSG00000064360	FALSE
Cd47	3.07304e-53	0.692624	0.857	0.841	8.60421e-49	ENSMUSG00000055447	FALSE
Gm8730	4.58162e-53	-0.5561	0.933	0.989	1.28281e-48	ENSMUSG00000063696	FALSE
AY036118	3.27202e-52	-0.395887	0.951	0.999	9.16132e-48	ENSMUSG00000105361	FALSE
Ccl3	5.82387e-52	1.16192	0.516	0.175	1.63062e-47	ENSMUSG00000000982	FALSE
Unc119	1.00794e-51	0.864546	0.588	0.397	2.82214e-47	ENSMUSG00000002058	FALSE
Ramp1	1.08098e-51	0.841978	0.514	0.187	3.02664e-47	ENSMUSG00000034353	FALSE
Cers2	1.80907e-51	-0.374911	0.139	0.582	5.06521e-47	ENSMUSG00000015714	FALSE
Swi5	2.85148e-51	-0.497102	0.486	0.848	7.98385e-47	ENSMUSG00000044627	FALSE
Maged1	4.39015e-51	-0.387001	0.118	0.505	1.2292e-46	ENSMUSG00000025151	FALSE
Rpl18	6.48976e-51	-0.437122	0.976	0.993	1.81707e-46	ENSMUSG00000059070	FALSE
Canx	6.55397e-51	0.759375	0.804	0.741	1.83505e-46	ENSMUSG00000020368	FALSE
Pin1	9.90398e-51	-0.382892	0.175	0.609	2.77302e-46	ENSMUSG00000032171	FALSE
Card19	1.33582e-50	-0.389787	0.137	0.574	3.74017e-46	ENSMUSG00000037960	FALSE
0610012G03Rik	8.8341e-50	-0.485067	0.296	0.694	2.47346e-45		FALSE
Rpl27a	9.44372e-50	-0.394525	0.984	0.997	2.64415e-45	ENSMUSG00000046364	FALSE
Apbb1ip	1.10545e-49	0.785756	0.524	0.217	3.09515e-45	ENSMUSG00000026786	FALSE
Bcl2a1b	1.1537e-49	0.570839	0.653	0.33	3.23026e-45	ENSMUSG00000089929	FALSE
Plaur	1.71628e-49	0.814523	0.618	0.419	4.8054e-45	ENSMUSG00000046223	FALSE
Psma5	2.0283e-49	-0.425959	0.286	0.72	5.67903e-45	ENSMUSG00000068749	FALSE
Map2k2	2.06628e-49	-0.391506	0.235	0.705	5.78538e-45	ENSMUSG00000035027	FALSE
Atp6v1e1	3.15525e-49	0.882561	0.733	0.677	8.83439e-45	ENSMUSG00000019210	FALSE
Bsg	7.24456e-49	-0.53543	0.614	0.905	2.0284e-44	ENSMUSG00000023175	FALSE
Rps6	2.88915e-48	-0.413537	0.986	0.997	8.08933e-44	ENSMUSG00000028495	FALSE
Suclg1	3.06481e-48	-0.350268	0.135	0.567	8.58115e-44	ENSMUSG00000052738	FALSE
Rassf4	3.51621e-48	0.818844	0.518	0.225	9.84504e-44	ENSMUSG00000042129	FALSE
Itpripl2	4.77061e-48	0.815279	0.573	0.356	1.33572e-43	ENSMUSG00000095115	FALSE
Hsd17b10	1.34454e-47	-0.349127	0.149	0.577	3.76458e-43	ENSMUSG00000025260	FALSE
Arl6ip1	1.56806e-47	0.698639	0.788	0.715	4.39041e-43	ENSMUSG00000030654	FALSE
Mrps16	1.71202e-47	-0.370312	0.182	0.617	4.79347e-43	ENSMUSG00000049960	FALSE
Fam162a	3.12301e-47	-0.487602	0.245	0.636	8.7441e-43	ENSMUSG00000003955	FALSE
Timm17a	3.3547e-47	-0.362979	0.165	0.6	9.39282e-43	ENSMUSG00000062580	FALSE
Gm9843	3.97405e-47	0.588391	0.857	0.836	1.1127e-42	ENSMUSG00000050299	FALSE
Tmed9	5.0902e-47	-0.407234	0.314	0.777	1.42521e-42	ENSMUSG00000058569	FALSE
Myadm	7.3477e-47	0.810719	0.596	0.377	2.05728e-42	ENSMUSG00000068566	FALSE
Cnbp	1.75778e-46	-0.413568	0.457	0.878	4.92162e-42	ENSMUSG00000030057	FALSE
Tecr	2.2451e-46	-0.389277	0.243	0.7	6.28605e-42	ENSMUSG00000031708	FALSE
Mtch2	2.31643e-46	-0.38507	0.239	0.673	6.48577e-42	ENSMUSG00000027282	FALSE
Actr2	5.5155e-46	0.753673	0.673	0.568	1.54428e-41	ENSMUSG00000020152	FALSE
Hsp90aa1	1.2241e-45	-0.564132	0.665	0.913	3.42736e-41	ENSMUSG00000021270	FALSE
Eif3i	1.4803e-45	-0.397098	0.32	0.751	4.14469e-41	ENSMUSG00000028798	FALSE
Fxyd5	1.54367e-45	0.548872	0.865	0.768	4.32213e-41	ENSMUSG00000009687	FALSE
Sdpr	1.63969e-45	-0.885738	0.204	0.544	4.59096e-41	ENSMUSG00000045954	FALSE
Ezr	1.987e-45	0.761971	0.635	0.489	5.5634e-41	ENSMUSG00000052397	FALSE
Scarb2	2.72876e-45	0.773318	0.567	0.369	7.64025e-41	ENSMUSG00000029426	FALSE
Fkbp1a	2.86993e-45	-0.550299	0.612	0.91	8.03552e-41	ENSMUSG00000032966	FALSE
Ube2s	3.0069e-45	-0.478202	0.347	0.756	8.41901e-41	ENSMUSG00000060860	FALSE
Clic4	4.60071e-45	-0.47057	0.19	0.636	1.28815e-40	ENSMUSG00000037242	FALSE
Cope	5.23606e-45	-0.38003	0.273	0.738	1.46605e-40	ENSMUSG00000055681	FALSE
Mlf2	6.35648e-45	-0.384044	0.282	0.72	1.77975e-40	ENSMUSG00000030120	FALSE
Arl1	1.1159e-44	-0.367004	0.192	0.641	3.12441e-40	ENSMUSG00000060904	FALSE
Mef2c	1.19819e-44	-0.373033	0.116	0.509	3.35482e-40	ENSMUSG00000005583	FALSE
Lsm2	1.20878e-44	-0.360771	0.135	0.524	3.38447e-40	ENSMUSG00000007050	FALSE
Acp1	1.33631e-44	-0.359291	0.141	0.52	3.74154e-40	ENSMUSG00000044573	FALSE
Rpl41	1.53406e-44	0.102482	1	1	4.29522e-40	ENSMUSG00000093674	FALSE
Atp5c1	2.23423e-44	-0.423777	0.52	0.879	6.25562e-40	ENSMUSG00000025781	FALSE
Cdc42	2.73526e-44	0.535211	0.929	0.922	7.65846e-40	ENSMUSG00000006699	FALSE
Gm10076	3.19592e-44	0.512628	0.916	0.865	8.94826e-40	ENSMUSG00000060143	FALSE
Cd53	6.48679e-44	0.658331	0.616	0.363	1.81624e-39	ENSMUSG00000040747	FALSE
Nfic	1.19181e-43	-0.349612	0.137	0.555	3.33696e-39	ENSMUSG00000055053	FALSE
Atp5f1	1.44061e-43	-0.435556	0.525	0.866	4.03357e-39	ENSMUSG00000000563	FALSE
Arpc5	3.22197e-43	0.626189	0.853	0.814	9.0212e-39	ENSMUSG00000008475	FALSE
Mrpl27	3.56337e-43	-0.291509	0.098	0.507	9.97708e-39	ENSMUSG00000024414	FALSE
Arpc2	1.06202e-42	0.420681	0.959	0.918	2.97355e-38	ENSMUSG00000006304	FALSE
Ubb	1.07586e-42	-0.492379	0.9	0.998	3.01229e-38	ENSMUSG00000019505	FALSE
Ict1	1.59292e-42	-0.339118	0.173	0.587	4.46002e-38	ENSMUSG00000018858	FALSE
Psmb3	1.63851e-42	-0.421313	0.469	0.836	4.58768e-38	ENSMUSG00000069744	FALSE
Dnajb11	1.67533e-42	-0.339432	0.182	0.626	4.69075e-38	ENSMUSG00000004460	FALSE
Rpl31	1.88462e-42	-0.382207	0.963	0.993	5.27674e-38	ENSMUSG00000073702	FALSE
Ptov1	2.31234e-42	-0.341089	0.155	0.577	6.47431e-38	ENSMUSG00000038502	FALSE
Raly	2.35781e-42	-0.383445	0.394	0.803	6.60163e-38	ENSMUSG00000027593	FALSE
Hexa	2.75227e-42	0.657404	0.739	0.644	7.70607e-38	ENSMUSG00000025232	FALSE
Gm8797	4.89165e-42	-0.488745	0.914	0.997	1.36961e-37	ENSMUSG00000103034	FALSE
Ncf2	5.48389e-42	0.759189	0.533	0.287	1.53543e-37	ENSMUSG00000026480	FALSE
Spr	7.49753e-42	-0.307885	0.129	0.556	2.09923e-37	ENSMUSG00000033735	FALSE
Mrpl42	9.16148e-42	-0.370998	0.247	0.652	2.56512e-37	ENSMUSG00000062981	FALSE
Nisch	1.14457e-41	-0.366238	0.222	0.664	3.20468e-37	ENSMUSG00000021910	FALSE
Gpx1	1.74512e-41	0.373983	0.955	0.913	4.88616e-37	ENSMUSG00000063856	FALSE
Dhrs3	1.87857e-41	0.708921	0.557	0.335	5.2598e-37	ENSMUSG00000066026	FALSE
U2af1	2.57805e-41	-0.377083	0.28	0.694	7.21828e-37	ENSMUSG00000061613	FALSE
Rplp1	3.22265e-41	0.178293	1	0.997	9.02308e-37	ENSMUSG00000007892	FALSE
AU020206	3.52873e-41	0.755057	0.514	0.301	9.88008e-37	ENSMUSG00000097415	FALSE
Cct7	9.04686e-41	-0.365403	0.286	0.717	2.53303e-36	ENSMUSG00000030007	FALSE
C1qbp	1.05059e-40	-0.368092	0.218	0.629	2.94154e-36	ENSMUSG00000018446	FALSE
Eif4e	1.06608e-40	-0.328659	0.163	0.564	2.98493e-36	ENSMUSG00000028156	FALSE
Ddt	1.07459e-40	-0.330923	0.141	0.539	3.00876e-36	ENSMUSG00000001666	FALSE
Skp1a	1.16503e-40	-0.346533	0.233	0.675	3.26198e-36	ENSMUSG00000036309	FALSE
Picalm	1.27221e-40	0.733198	0.62	0.509	3.56206e-36	ENSMUSG00000039361	FALSE
Trf	1.98209e-40	0.208005	0.778	0.641	5.54966e-36	ENSMUSG00000032554	FALSE
Rpl10a	2.26637e-40	-0.433155	0.953	0.988	6.34561e-36	ENSMUSG00000037805	FALSE
H2afv	2.36463e-40	-0.353802	0.288	0.742	6.62072e-36	ENSMUSG00000041126	FALSE
Tcp1	3.21029e-40	-0.360741	0.259	0.673	8.98848e-36	ENSMUSG00000068039	FALSE
Ndufb9	4.05079e-40	-0.416947	0.498	0.829	1.13418e-35	ENSMUSG00000022354	FALSE
Cd81	5.07882e-40	-0.719224	0.508	0.831	1.42202e-35	ENSMUSG00000037706	FALSE
Vdac3	7.02145e-40	-0.336879	0.222	0.689	1.96594e-35	ENSMUSG00000008892	FALSE
Psmc2	7.76686e-40	-0.322227	0.167	0.571	2.17464e-35	ENSMUSG00000028932	FALSE
Tagln2	8.11902e-40	0.508704	0.927	0.925	2.27324e-35	ENSMUSG00000026547	FALSE
Rpl35	1.09351e-39	0.230779	1	0.995	3.06173e-35	ENSMUSG00000062997	FALSE
Map1lc3a	1.28469e-39	-0.442591	0.335	0.731	3.597e-35	ENSMUSG00000027602	FALSE
Akap13	1.43792e-39	0.691871	0.653	0.544	4.02604e-35	ENSMUSG00000066406	FALSE
Uqcrc1	1.50746e-39	-0.34871	0.286	0.718	4.22073e-35	ENSMUSG00000025651	FALSE
Gng12	1.63306e-39	-0.26975	0.102	0.51	4.57241e-35	ENSMUSG00000036402	FALSE
Anxa1	2.14951e-39	0.643563	0.78	0.696	6.01841e-35	ENSMUSG00000024659	FALSE
Psmb8	2.35602e-39	-0.556178	0.512	0.816	6.59663e-35	ENSMUSG00000024338	FALSE
Rpl23a	2.7183e-39	-0.329209	1	0.997	7.61098e-35	ENSMUSG00000058546	FALSE
Rpl15	2.79003e-39	-0.405641	0.935	0.991	7.8118e-35	ENSMUSG00000012405	FALSE
Elof1	3.00666e-39	-0.386303	0.194	0.596	8.41835e-35	ENSMUSG00000013822	FALSE
Tsen34	3.34116e-39	-0.311397	0.153	0.574	9.35491e-35	ENSMUSG00000035585	FALSE
Eif3g	4.5124e-39	-0.337134	0.247	0.667	1.26343e-34	ENSMUSG00000070319	FALSE
Ifi27l2a	5.48745e-39	-0.750701	0.19	0.543	1.53643e-34	ENSMUSG00000079017	FALSE
Aplp2	6.40509e-39	0.57483	0.776	0.708	1.79336e-34	ENSMUSG00000031996	FALSE
Prelid1	7.03162e-39	-0.392997	0.406	0.766	1.96878e-34	ENSMUSG00000021486	FALSE
Sdhb	7.20787e-39	-0.372112	0.365	0.763	2.01813e-34	ENSMUSG00000009863	FALSE
Eif2s1	1.32415e-38	-0.313302	0.139	0.525	3.70749e-34	ENSMUSG00000021116	FALSE
Tcf4	1.38454e-38	-0.400682	0.175	0.594	3.87658e-34	ENSMUSG00000053477	FALSE
Psmc1	1.43725e-38	-0.313021	0.165	0.581	4.02416e-34	ENSMUSG00000021178	FALSE
Ube2m	2.13679e-38	-0.287996	0.133	0.532	5.98279e-34	ENSMUSG00000005575	FALSE
Ndufa12	2.64677e-38	-0.367959	0.38	0.767	7.41069e-34	ENSMUSG00000020022	FALSE
Psmb7	2.73125e-38	-0.354952	0.298	0.704	7.64723e-34	ENSMUSG00000026750	FALSE
Fam96b	3.1252e-38	-0.30313	0.169	0.582	8.75026e-34	ENSMUSG00000031879	FALSE
Phb2	3.96461e-38	-0.381313	0.329	0.708	1.11005e-33	ENSMUSG00000004264	FALSE
Igfbp7	4.28445e-38	-1.24356	0.443	0.721	1.1996e-33	ENSMUSG00000036256	FALSE
Cstb	4.3722e-38	0.645325	0.867	0.786	1.22417e-33	ENSMUSG00000005054	FALSE
Apoe	4.67596e-38	-1.15315	0.61	0.892	1.30922e-33	ENSMUSG00000002985	FALSE
Stk17b	5.16927e-38	0.681897	0.537	0.338	1.44734e-33	ENSMUSG00000026094	FALSE
Idh3b	6.46983e-38	-0.289857	0.139	0.559	1.81149e-33	ENSMUSG00000027406	FALSE
Ostc	7.38486e-38	-0.330795	0.28	0.716	2.06769e-33	ENSMUSG00000041084	FALSE
Sptssa	7.56819e-38	-0.341481	0.304	0.734	2.11902e-33	ENSMUSG00000044408	FALSE
Lrpap1	8.56055e-38	-0.345735	0.167	0.585	2.39687e-33	ENSMUSG00000029103	FALSE
Anapc11	9.7036e-38	-0.414535	0.41	0.761	2.71691e-33	ENSMUSG00000025135	FALSE
Manf	9.95692e-38	-0.367325	0.384	0.79	2.78784e-33	ENSMUSG00000032575	FALSE
Cxcl2	1.10786e-37	0.459954	0.675	0.515	3.1019e-33	ENSMUSG00000058427	FALSE
Eif6	1.38333e-37	-0.323875	0.253	0.681	3.87318e-33	ENSMUSG00000027613	FALSE
Prcp	1.77171e-37	0.700459	0.539	0.383	4.96062e-33	ENSMUSG00000061119	FALSE
Ube2i	1.79723e-37	-0.343481	0.324	0.731	5.03207e-33	ENSMUSG00000015120	FALSE
Rpl7	2.23836e-37	-0.349081	0.959	0.993	6.26718e-33	ENSMUSG00000043716	FALSE
Psma3	2.24956e-37	-0.37518	0.476	0.841	6.29855e-33	ENSMUSG00000060073	FALSE
Baz1a	4.97134e-37	0.726639	0.571	0.462	1.39192e-32	ENSMUSG00000035021	FALSE
Atp5d	5.14244e-37	-0.366557	0.594	0.9	1.43983e-32	ENSMUSG00000003072	FALSE
Aldoa	5.51834e-37	-0.456437	0.733	0.926	1.54508e-32	ENSMUSG00000030695	FALSE
Ranbp1	5.55913e-37	-0.477781	0.469	0.775	1.5565e-32	ENSMUSG00000005732	FALSE
Nhp2l1	6.10175e-37	-0.345656	0.341	0.756	1.70843e-32	ENSMUSG00000063480	FALSE
Adh5	7.70079e-37	-0.290669	0.129	0.508	2.15614e-32	ENSMUSG00000028138	FALSE
Hmgn1	8.96987e-37	-0.387462	0.506	0.845	2.51147e-32	ENSMUSG00000040681	FALSE
Cap1	2.26027e-36	0.662952	0.724	0.689	6.32854e-32	ENSMUSG00000028656	FALSE
Mapk3	3.00184e-36	0.664527	0.704	0.661	8.40484e-32	ENSMUSG00000063065	FALSE
Sec13	3.23828e-36	-0.297529	0.165	0.564	9.06687e-32	ENSMUSG00000030298	FALSE
Tceb2	4.69594e-36	-0.401073	0.767	0.941	1.31482e-31	ENSMUSG00000055839	FALSE
Npm1	4.77942e-36	-0.485771	0.745	0.921	1.33819e-31	ENSMUSG00000057113	FALSE
Anapc5	5.86452e-36	-0.307924	0.186	0.618	1.64201e-31	ENSMUSG00000029472	FALSE
Itgb5	7.59444e-36	-0.344648	0.175	0.569	2.12637e-31	ENSMUSG00000022817	FALSE
Polr2c	1.27079e-35	-0.296109	0.178	0.592	3.5581e-31	ENSMUSG00000031783	FALSE
Med21	1.63028e-35	-0.290251	0.147	0.554	4.56462e-31	ENSMUSG00000030291	FALSE
Ppp1ca	1.73982e-35	-0.367444	0.58	0.885	4.87132e-31	ENSMUSG00000040385	FALSE
Polr2m	1.79902e-35	-0.304837	0.186	0.6	5.03707e-31	ENSMUSG00000032199	FALSE
Cotl1	1.87349e-35	0.49493	0.749	0.614	5.24558e-31	ENSMUSG00000031827	FALSE
Taldo1	1.88765e-35	0.59836	0.788	0.775	5.28524e-31	ENSMUSG00000025503	FALSE
Tubb4b	1.90429e-35	-0.433334	0.284	0.67	5.33182e-31	ENSMUSG00000036752	FALSE
Colgalt1	2.84892e-35	0.712333	0.508	0.4	7.9767e-31	ENSMUSG00000034807	TRUE
Vdac1	3.51292e-35	-0.313217	0.255	0.671	9.83582e-31	ENSMUSG00000020402	FALSE
Cct3	3.9973e-35	-0.326257	0.222	0.623	1.11921e-30	ENSMUSG00000001416	FALSE
Glul	5.30412e-35	0.660208	0.584	0.45	1.4851e-30	ENSMUSG00000026473	FALSE
Tgfbr2	5.45902e-35	0.742977	0.569	0.477	1.52847e-30	ENSMUSG00000032440	FALSE
Psmd8	1.00944e-34	-0.299603	0.249	0.694	2.82632e-30	ENSMUSG00000030591	FALSE
Mrpl52	1.32307e-34	-0.340605	0.427	0.799	3.70446e-30	ENSMUSG00000010406	FALSE
Atp5g1	1.39584e-34	-0.457918	0.62	0.855	3.90821e-30	ENSMUSG00000006057	FALSE
Mydgf	1.52351e-34	-0.288793	0.21	0.624	4.26567e-30	ENSMUSG00000019579	FALSE
Rnf187	2.06946e-34	-0.315154	0.3	0.728	5.79427e-30	ENSMUSG00000020496	FALSE
Fkbp8	2.10875e-34	-0.299162	0.304	0.74	5.9043e-30	ENSMUSG00000019428	FALSE
Pcolce2	2.47945e-34	-0.80163	0.186	0.522	6.9422e-30	ENSMUSG00000015354	FALSE
Jun	2.58092e-34	-0.55754	0.606	0.869	7.22631e-30	ENSMUSG00000052684	FALSE
Akr1b3	2.8202e-34	0.596954	0.741	0.725	7.89629e-30	ENSMUSG00000001642	FALSE
Pdlim1	3.21895e-34	0.630663	0.533	0.361	9.01273e-30	ENSMUSG00000055044	FALSE
Tmem59	3.64891e-34	-0.396782	0.465	0.865	1.02166e-29	ENSMUSG00000028618	FALSE
Psmd7	4.19768e-34	-0.319408	0.265	0.671	1.17531e-29	ENSMUSG00000039067	FALSE
Phb	4.48387e-34	-0.279669	0.145	0.537	1.25544e-29	ENSMUSG00000038845	FALSE
Gtf2a2	5.27212e-34	-0.299148	0.192	0.589	1.47614e-29	ENSMUSG00000033543	FALSE
Eif5	6.06832e-34	-0.334183	0.353	0.746	1.69907e-29	ENSMUSG00000021282	FALSE
Chchd3	1.88927e-33	-0.248368	0.114	0.503	5.28978e-29	ENSMUSG00000053768	FALSE
Adrm1	2.0469e-33	-0.273642	0.151	0.54	5.73112e-29	ENSMUSG00000039041	FALSE
Eif4h	2.09183e-33	-0.291525	0.224	0.671	5.85693e-29	ENSMUSG00000040731	FALSE
Emp2	2.194e-33	-0.73672	0.298	0.65	6.14299e-29	ENSMUSG00000022505	FALSE
Pura	2.87785e-33	-0.299944	0.194	0.604	8.05769e-29	ENSMUSG00000043991	FALSE
Dap	2.98772e-33	-0.37547	0.276	0.626	8.36531e-29	ENSMUSG00000039168	FALSE
Slc6a6	3.09066e-33	0.639636	0.678	0.625	8.65353e-29	ENSMUSG00000030096	FALSE
Atp5j	4.57841e-33	-0.32096	0.643	0.929	1.28191e-28	ENSMUSG00000022890	FALSE
Snrpd2	6.99557e-33	-0.317087	0.437	0.802	1.95869e-28	ENSMUSG00000040824	FALSE
Glrx3	7.08821e-33	-0.273066	0.206	0.632	1.98463e-28	ENSMUSG00000031068	FALSE
Rwdd1	9.14067e-33	-0.322571	0.296	0.685	2.5593e-28	ENSMUSG00000019782	FALSE
Ywhae	1.04282e-32	-0.329281	0.586	0.884	2.9198e-28	ENSMUSG00000020849	FALSE
Ehd4	1.10836e-32	-0.660183	0.298	0.65	3.1033e-28	ENSMUSG00000027293	FALSE
Cct5	1.14471e-32	-0.30992	0.343	0.747	3.20506e-28	ENSMUSG00000022234	FALSE
Eif4a2	1.64089e-32	-0.362732	0.369	0.794	4.59432e-28	ENSMUSG00000022884	FALSE
Krtcap2	1.88217e-32	-0.332219	0.545	0.861	5.2699e-28	ENSMUSG00000042747	FALSE
Ddost	2.31067e-32	-0.311312	0.278	0.687	6.46964e-28	ENSMUSG00000028757	FALSE
1810037I17Rik	2.3927e-32	0.561913	0.845	0.834	6.69933e-28		FALSE
Cd68	3.56277e-32	0.542588	0.567	0.372	9.97541e-28	ENSMUSG00000018774	FALSE
Spp1	3.61475e-32	-0.401419	0.929	0.677	1.01209e-27	ENSMUSG00000029304	FALSE
Aars	4.2667e-32	-0.265452	0.137	0.501	1.19463e-27	ENSMUSG00000031960	FALSE
Rdx	6.31197e-32	-0.400491	0.304	0.692	1.76729e-27	ENSMUSG00000032050	FALSE
Mrpl28	8.70198e-32	-0.29237	0.225	0.608	2.43647e-27	ENSMUSG00000024181	FALSE
Siva1	1.14891e-31	-0.299796	0.194	0.577	3.21684e-27	ENSMUSG00000064326	FALSE
Bgn	2.73959e-31	-0.924694	0.233	0.519	7.67056e-27	ENSMUSG00000031375	FALSE
Hspa1a	3.29301e-31	-0.58223	0.263	0.589	9.2201e-27	ENSMUSG00000091971	FALSE
Npm3	4.11005e-31	-0.274418	0.159	0.526	1.15077e-26	ENSMUSG00000056209	FALSE
Bad	4.65816e-31	-0.242071	0.127	0.522	1.30424e-26	ENSMUSG00000024959	FALSE
Gm10709	4.92519e-31	-0.324095	0.718	0.955	1.379e-26	ENSMUSG00000074516	FALSE
Eif5a	8.82817e-31	-0.463079	0.761	0.914	2.4718e-26	ENSMUSG00000078812	FALSE
Xbp1	9.66219e-31	0.635281	0.635	0.593	2.70532e-26	ENSMUSG00000020484	FALSE
Glo1	1.17652e-30	-0.260225	0.155	0.54	3.29414e-26	ENSMUSG00000024026	FALSE
Asna1	1.27819e-30	-0.246684	0.141	0.51	3.5788e-26	ENSMUSG00000052456	FALSE
Psme1	1.61266e-30	-0.363021	0.449	0.81	4.51529e-26	ENSMUSG00000022216	FALSE
Mrpl18	1.84656e-30	-0.2766	0.227	0.63	5.17018e-26	ENSMUSG00000057388	FALSE
Id1	3.6407e-30	-0.465631	0.214	0.535	1.01936e-25	ENSMUSG00000042745	FALSE
Prdx1	4.01179e-30	0.503135	0.978	0.963	1.12326e-25	ENSMUSG00000028691	FALSE
Rps29	4.05417e-30	0.157814	1	1	1.13513e-25	ENSMUSG00000034892	FALSE
Tspo	5.16273e-30	-0.360789	0.657	0.914	1.44551e-25	ENSMUSG00000041736	FALSE
Adam15	5.30779e-30	-0.270206	0.127	0.512	1.48613e-25	ENSMUSG00000028041	FALSE
Zfp36l2	6.36823e-30	0.569575	0.743	0.721	1.78304e-25	ENSMUSG00000045817	FALSE
Sys1	6.73427e-30	-0.270887	0.227	0.62	1.88553e-25	ENSMUSG00000045503	FALSE
Atp6v1g1	7.24379e-30	0.485294	0.922	0.914	2.02819e-25	ENSMUSG00000039105	FALSE
Trp53	8.67137e-30	-0.260581	0.171	0.547	2.4279e-25	ENSMUSG00000059552	FALSE
Ehd1	1.07116e-29	-0.295849	0.159	0.536	2.99914e-25	ENSMUSG00000024772	FALSE
Ctsa	1.6762e-29	0.606068	0.669	0.628	4.69321e-25	ENSMUSG00000017760	FALSE
Rps11	1.67814e-29	-0.323685	0.996	0.997	4.69862e-25	ENSMUSG00000003429	FALSE
Sra1	1.99471e-29	-0.257536	0.21	0.615	5.58498e-25	ENSMUSG00000006050	FALSE
Rtn4	2.19126e-29	-0.296419	0.375	0.768	6.13531e-25	ENSMUSG00000020458	FALSE
Rps15	2.39207e-29	-0.25841	0.998	0.998	6.69757e-25	ENSMUSG00000063457	FALSE
Dazap2	3.0037e-29	0.604842	0.676	0.672	8.41007e-25	ENSMUSG00000000346	FALSE
Actg1	3.20904e-29	0.179092	0.998	0.993	8.98498e-25	ENSMUSG00000062825	FALSE
Mrps26	3.96192e-29	-0.247981	0.175	0.563	1.1093e-24	ENSMUSG00000037740	FALSE
Sar1a	4.16269e-29	-0.262338	0.214	0.613	1.16551e-24	ENSMUSG00000020088	FALSE
Cycs	6.87954e-29	-0.374365	0.512	0.803	1.9262e-24	ENSMUSG00000063694	FALSE
Ndufa8	8.79509e-29	-0.28936	0.384	0.753	2.46254e-24	ENSMUSG00000026895	FALSE
Ube2n	1.11577e-28	-0.261687	0.265	0.666	3.12405e-24	ENSMUSG00000074781	FALSE
Psmb1	1.76962e-28	-0.279084	0.594	0.89	4.95476e-24	ENSMUSG00000014769	FALSE
Aqp1	2.55987e-28	-0.809497	0.294	0.58	7.16738e-24	ENSMUSG00000004655	FALSE
Hdgf	2.98611e-28	-0.331183	0.367	0.71	8.36081e-24	ENSMUSG00000004897	FALSE
Bcl7c	3.35364e-28	-0.236571	0.145	0.513	9.38986e-24	ENSMUSG00000030814	FALSE
Timm8b	3.44108e-28	-0.286851	0.298	0.664	9.63469e-24	ENSMUSG00000039016	FALSE
Mrps24	4.21004e-28	-0.279554	0.345	0.72	1.17877e-23	ENSMUSG00000020477	FALSE
Klf2	4.39657e-28	-0.732909	0.58	0.849	1.23099e-23	ENSMUSG00000055148	FALSE
Sumo1	5.03265e-28	-0.257412	0.375	0.784	1.40909e-23	ENSMUSG00000026021	FALSE
Sat1	6.14264e-28	0.454709	0.865	0.873	1.71988e-23	ENSMUSG00000025283	FALSE
Snx6	7.45918e-28	-0.240979	0.155	0.532	2.0885e-23	ENSMUSG00000005656	FALSE
Psma4	9.2481e-28	-0.298233	0.398	0.746	2.58938e-23	ENSMUSG00000032301	FALSE
Vmp1	9.43371e-28	-0.237452	0.141	0.512	2.64134e-23	ENSMUSG00000018171	FALSE
Ier2	1.25872e-27	-0.430859	0.614	0.877	3.5243e-23	ENSMUSG00000053560	FALSE
1110008F13Rik	1.68839e-27	-0.283926	0.382	0.737	4.72731e-23		FALSE
Tmbim6	1.90872e-27	0.464224	0.871	0.896	5.34422e-23	ENSMUSG00000023010	FALSE
Mrfap1	2.07464e-27	-0.295232	0.582	0.874	5.80879e-23	ENSMUSG00000055302	FALSE
Ergic2	2.20515e-27	-0.221692	0.139	0.505	6.17421e-23	ENSMUSG00000030304	FALSE
Eif1ax	2.97654e-27	-0.2793	0.263	0.619	8.33401e-23	ENSMUSG00000067194	FALSE
Nhp2	3.85613e-27	-0.363653	0.335	0.653	1.07968e-22	ENSMUSG00000001056	FALSE
Rpl9	4.27657e-27	-0.267093	0.984	0.998	1.1974e-22	ENSMUSG00000047215	FALSE
Tln1	4.56633e-27	-0.274773	0.222	0.636	1.27853e-22	ENSMUSG00000028465	FALSE
Klf9	6.56444e-27	-0.387965	0.188	0.519	1.83798e-22	ENSMUSG00000033863	FALSE
Ndufs4	6.85117e-27	-0.241964	0.241	0.654	1.91826e-22	ENSMUSG00000021764	FALSE
Chp1	6.90862e-27	0.643609	0.516	0.476	1.93435e-22	ENSMUSG00000014077	FALSE
Srsf11	8.39084e-27	-0.257484	0.267	0.671	2.34935e-22	ENSMUSG00000055436	FALSE
Gapdh	1.16924e-26	-0.649966	0.845	0.889	3.27375e-22	ENSMUSG00000057666	FALSE
Ly6c1	1.1759e-26	-0.803944	0.304	0.607	3.29241e-22	ENSMUSG00000079018	FALSE
Alyref	1.24873e-26	-0.342835	0.275	0.588	3.49631e-22	ENSMUSG00000025134	FALSE
Slc50a1	1.55056e-26	-0.267072	0.147	0.508	4.34141e-22	ENSMUSG00000027953	FALSE
Nedd8	1.71982e-26	-0.247999	0.576	0.888	4.81532e-22	ENSMUSG00000010376	FALSE
Pkn2	1.77544e-26	-0.228206	0.137	0.505	4.97106e-22	ENSMUSG00000004591	FALSE
Eif3e	1.87261e-26	-0.272478	0.469	0.826	5.24312e-22	ENSMUSG00000022336	FALSE
Mdh2	2.24817e-26	-0.268043	0.4	0.772	6.29465e-22	ENSMUSG00000019179	FALSE
Phf5a	2.30986e-26	-0.221489	0.145	0.526	6.46737e-22	ENSMUSG00000061360	FALSE
Bcas2	2.38485e-26	-0.253265	0.239	0.613	6.67735e-22	ENSMUSG00000005687	FALSE
Kras	2.90167e-26	-0.245726	0.204	0.613	8.12438e-22	ENSMUSG00000030265	FALSE
Fcgr3	3.13659e-26	0.349024	0.567	0.349	8.78214e-22	ENSMUSG00000059498	FALSE
Rps18	3.22812e-26	-0.331329	0.996	0.996	9.0384e-22	ENSMUSG00000008668	FALSE
Pgam1	5.39344e-26	-0.291004	0.357	0.703	1.51011e-21	ENSMUSG00000011752	FALSE
Atp6v0b	9.41176e-26	0.4941	0.818	0.829	2.6352e-21	ENSMUSG00000033379	FALSE
Rheb	1.39268e-25	-0.239991	0.365	0.781	3.89936e-21	ENSMUSG00000028945	FALSE
Rnf7	1.39742e-25	-0.249525	0.355	0.742	3.91263e-21	ENSMUSG00000051234	FALSE
Prr13	1.64218e-25	0.502807	0.698	0.701	4.59795e-21	ENSMUSG00000023048	FALSE
Rpl34	2.0659e-25	-0.262623	0.996	0.996	5.7843e-21	ENSMUSG00000062006	FALSE
Cct2	2.66243e-25	-0.259859	0.286	0.652	7.45454e-21	ENSMUSG00000034024	FALSE
Arpc1a	3.14934e-25	-0.243806	0.249	0.656	8.81783e-21	ENSMUSG00000029621	FALSE
Atp5o	3.1966e-25	-0.246562	0.475	0.831	8.95017e-21	ENSMUSG00000022956	FALSE
Spcs1	3.45073e-25	-0.308941	0.549	0.836	9.66169e-21	ENSMUSG00000021917	FALSE
Arpc5l	4.84612e-25	-0.217669	0.184	0.583	1.35686e-20	ENSMUSG00000026755	FALSE
Fam195b	4.84646e-25	-0.255532	0.306	0.673	1.35696e-20	ENSMUSG00000061111	FALSE
Psmd6	5.89425e-25	-0.237095	0.182	0.538	1.65033e-20	ENSMUSG00000021737	FALSE
Hnrnpr	6.0859e-25	-0.232183	0.163	0.532	1.70399e-20	ENSMUSG00000066037	FALSE
Mrpl20	7.2774e-25	-0.246191	0.316	0.69	2.0376e-20	ENSMUSG00000029066	FALSE
Eva1b	1.21626e-24	-0.335203	0.222	0.576	3.4054e-20	ENSMUSG00000050212	FALSE
Rpl36al	1.28008e-24	-0.361333	0.871	0.946	3.5841e-20	ENSMUSG00000049751	FALSE
Rpl6	1.36463e-24	-0.257242	0.992	0.995	3.82082e-20	ENSMUSG00000029614	FALSE
Pdap1	1.44556e-24	-0.281861	0.325	0.652	4.04743e-20	ENSMUSG00000029623	FALSE
Tomm20	1.48252e-24	-0.299578	0.533	0.811	4.1509e-20	ENSMUSG00000093904	FALSE
Ndufb11	1.71236e-24	-0.23321	0.514	0.847	4.79443e-20	ENSMUSG00000031059	FALSE
Ctnnb1	1.7311e-24	0.610109	0.663	0.667	4.8469e-20	ENSMUSG00000006932	FALSE
Rbbp7	2.70282e-24	-0.231013	0.2	0.572	7.56764e-20	ENSMUSG00000031353	FALSE
Rps19	3.01427e-24	-0.240527	1	0.999	8.43965e-20	ENSMUSG00000040952	FALSE
Son	3.12619e-24	-0.278968	0.512	0.872	8.75301e-20	ENSMUSG00000022961	FALSE
Ctsc	3.19231e-24	0.113286	0.694	0.533	8.93815e-20	ENSMUSG00000030560	FALSE
Yipf4	3.88089e-24	-0.250698	0.214	0.599	1.08661e-19	ENSMUSG00000024072	FALSE
Ergic3	4.02823e-24	-0.234307	0.304	0.705	1.12786e-19	ENSMUSG00000005881	FALSE
Pim1	4.6353e-24	0.520061	0.543	0.408	1.29784e-19	ENSMUSG00000024014	FALSE
M6pr	5.1153e-24	0.617723	0.594	0.609	1.43223e-19	ENSMUSG00000007458	FALSE
Pkig	5.74447e-24	-0.259356	0.253	0.626	1.60839e-19	ENSMUSG00000035268	FALSE
Nrp1	6.04937e-24	-0.505078	0.292	0.595	1.69376e-19	ENSMUSG00000025810	FALSE
Snrpc	6.45612e-24	-0.227117	0.253	0.628	1.80765e-19	ENSMUSG00000024217	FALSE
Fkbp4	7.11478e-24	-0.236619	0.243	0.614	1.99207e-19	ENSMUSG00000030357	FALSE
Uqcrb	7.3045e-24	-0.202896	0.625	0.925	2.04519e-19	ENSMUSG00000021520	FALSE
Myl6	9.63802e-24	0.266285	0.986	0.993	2.69855e-19	ENSMUSG00000090841	FALSE
Anxa6	9.78161e-24	-0.244857	0.225	0.621	2.73875e-19	ENSMUSG00000018340	FALSE
Atp6v0e	9.89127e-24	0.495921	0.847	0.878	2.76946e-19	ENSMUSG00000015575	FALSE
Eif3f	9.9676e-24	-0.253641	0.696	0.936	2.79083e-19	ENSMUSG00000031029	FALSE
Dtymk	1.05727e-23	-0.214768	0.161	0.508	2.96025e-19	ENSMUSG00000026281	FALSE
Rpl28	1.07644e-23	-0.315862	0.98	0.989	3.01392e-19	ENSMUSG00000030432	FALSE
Rpl12	1.18799e-23	-0.368977	0.929	0.963	3.32626e-19	ENSMUSG00000038900	FALSE
Hadh	1.27883e-23	-0.221862	0.149	0.511	3.58058e-19	ENSMUSG00000027984	FALSE
Laptm4a	1.3876e-23	-0.377468	0.778	0.936	3.88516e-19	ENSMUSG00000020585	FALSE
Polr2e	1.58087e-23	-0.222121	0.265	0.655	4.42627e-19	ENSMUSG00000004667	FALSE
Psmc6	1.66961e-23	-0.225701	0.19	0.553	4.67474e-19	ENSMUSG00000021832	FALSE
Mbd3	1.7961e-23	-0.213728	0.216	0.587	5.0289e-19	ENSMUSG00000035478	FALSE
Fbxw2	1.9529e-23	-0.204063	0.143	0.53	5.46793e-19	ENSMUSG00000035949	FALSE
Snrpf	1.96982e-23	-0.291498	0.455	0.754	5.5153e-19	ENSMUSG00000020018	FALSE
Sec62	2.11828e-23	-0.29798	0.514	0.825	5.93098e-19	ENSMUSG00000027706	FALSE
Rbm8a	2.16389e-23	-0.252078	0.418	0.761	6.05869e-19	ENSMUSG00000038374	FALSE
Hint1	2.47712e-23	-0.304566	0.792	0.939	6.93569e-19	ENSMUSG00000020267	FALSE
Lsm3	2.79695e-23	-0.226226	0.176	0.523	7.83118e-19	ENSMUSG00000034192	FALSE
Atp5h	4.27289e-23	-0.394484	0.873	0.95	1.19637e-18	ENSMUSG00000034566	FALSE
Dazap1	5.10967e-23	-0.21132	0.182	0.547	1.43066e-18	ENSMUSG00000069565	FALSE
Psmg4	6.02782e-23	-0.200105	0.159	0.531	1.68773e-18	ENSMUSG00000071451	FALSE
Mbnl1	6.42157e-23	0.501976	0.68	0.697	1.79798e-18	ENSMUSG00000027763	FALSE
Set	7.08733e-23	-0.307156	0.473	0.765	1.98438e-18	ENSMUSG00000054766	FALSE
Txndc15	7.55435e-23	-0.214029	0.163	0.528	2.11514e-18	ENSMUSG00000021497	FALSE
Psma1	7.72443e-23	-0.230964	0.318	0.711	2.16276e-18	ENSMUSG00000030751	FALSE
Coa3	8.4994e-23	-0.209416	0.288	0.687	2.37975e-18	ENSMUSG00000017188	FALSE
App	8.84531e-23	0.337737	0.784	0.773	2.4766e-18	ENSMUSG00000022892	FALSE
Capg	9.96296e-23	0.507495	0.671	0.619	2.78953e-18	ENSMUSG00000056737	FALSE
Pop5	1.03552e-22	-0.203469	0.169	0.545	2.89935e-18	ENSMUSG00000060152	FALSE
Dab2	1.10252e-22	0.547252	0.514	0.455	3.08694e-18	ENSMUSG00000022150	FALSE
Bag1	1.146e-22	-0.222137	0.38	0.763	3.20868e-18	ENSMUSG00000028416	FALSE
Ndufa13	1.35614e-22	-0.206701	0.62	0.909	3.79706e-18	ENSMUSG00000036199	FALSE
Mrpl4	1.96309e-22	-0.212699	0.171	0.536	5.49645e-18	ENSMUSG00000003299	FALSE
Stub1	2.13125e-22	-0.204028	0.269	0.667	5.9673e-18	ENSMUSG00000039615	FALSE
Emc10	2.39976e-22	-0.214385	0.302	0.698	6.71909e-18	ENSMUSG00000008140	FALSE
Psmb4	2.41426e-22	-0.242448	0.451	0.771	6.75969e-18	ENSMUSG00000005779	FALSE
Eef2	2.69009e-22	-0.254103	0.937	0.985	7.53198e-18	ENSMUSG00000034994	FALSE
Nudt21	2.90507e-22	-0.209146	0.202	0.563	8.1339e-18	ENSMUSG00000031754	FALSE
Gmfg	3.32989e-22	0.424511	0.661	0.566	9.32335e-18	ENSMUSG00000060791	FALSE
Zcrb1	3.58894e-22	-0.217991	0.292	0.678	1.00487e-17	ENSMUSG00000022635	FALSE
Carhsp1	3.68341e-22	-0.220422	0.151	0.51	1.03132e-17	ENSMUSG00000008393	FALSE
Ptms	3.84357e-22	0.425846	0.873	0.862	1.07616e-17	ENSMUSG00000030122	FALSE
Malat1	3.97395e-22	-0.410734	1	1	1.11267e-17	ENSMUSG00000092341	FALSE
Psmc5	4.04124e-22	-0.200747	0.214	0.601	1.13151e-17	ENSMUSG00000020708	FALSE
Gnb2	5.22821e-22	-0.231529	0.675	0.925	1.46385e-17	ENSMUSG00000029713	FALSE
Ccdc124	5.40546e-22	-0.207695	0.249	0.622	1.51347e-17	ENSMUSG00000007721	FALSE
Aimp1	6.90529e-22	-0.201683	0.216	0.578	1.93341e-17	ENSMUSG00000028029	FALSE
Snw1	6.92813e-22	-0.177897	0.143	0.508	1.93981e-17	ENSMUSG00000021039	FALSE
Rgs10	7.83647e-22	-0.3806	0.241	0.53	2.19413e-17	ENSMUSG00000030844	FALSE
Gltscr2	8.94737e-22	-0.228543	0.396	0.808	2.50518e-17	ENSMUSG00000041560	FALSE
Hras	9.96901e-22	-0.205194	0.184	0.553	2.79122e-17	ENSMUSG00000025499	FALSE
Bst2	1.17645e-21	-0.317643	0.257	0.601	3.29394e-17	ENSMUSG00000046718	FALSE
Hsbp1	1.40151e-21	-0.212359	0.476	0.81	3.9241e-17	ENSMUSG00000031839	FALSE
Psma7	1.50939e-21	-0.272084	0.692	0.895	4.22613e-17	ENSMUSG00000027566	FALSE
Fcgrt	1.62873e-21	0.453644	0.561	0.493	4.56028e-17	ENSMUSG00000003420	FALSE
mt-Co2	1.6323e-21	0.163494	1	0.999	4.57027e-17	ENSMUSG00000064354	FALSE
Txnl1	1.69269e-21	-0.219986	0.286	0.641	4.73938e-17	ENSMUSG00000024583	FALSE
Gpx3	1.82556e-21	-0.735256	0.355	0.674	5.11138e-17	ENSMUSG00000018339	FALSE
4930523C07Rik	2.07112e-21	-0.249342	0.202	0.558	5.79894e-17		FALSE
Rbm7	2.10014e-21	0.549084	0.518	0.519	5.88019e-17	ENSMUSG00000042396	FALSE
Flna	2.79359e-21	0.480049	0.622	0.62	7.82176e-17	ENSMUSG00000031328	FALSE
Anapc13	3.36678e-21	-0.211269	0.31	0.696	9.42664e-17	ENSMUSG00000035048	FALSE
Dynll2	4.05411e-21	-0.204677	0.22	0.581	1.13511e-16	ENSMUSG00000020483	FALSE
Smim10l1	4.40364e-21	-0.206549	0.151	0.508	1.23297e-16	ENSMUSG00000072704	FALSE
Ppp1r15a	5.33871e-21	-0.283192	0.198	0.541	1.49479e-16	ENSMUSG00000040435	FALSE
Ndufa7	6.42159e-21	-0.220069	0.592	0.875	1.79798e-16	ENSMUSG00000041881	FALSE
Lims1	6.48906e-21	-0.237565	0.204	0.581	1.81687e-16	ENSMUSG00000019920	FALSE
Arpc1b	7.79835e-21	-0.38896	0.802	0.899	2.18346e-16	ENSMUSG00000029622	FALSE
H13	8.19864e-21	-0.195846	0.269	0.652	2.29554e-16	ENSMUSG00000019188	FALSE
Dnaja1	8.21859e-21	-0.233597	0.527	0.872	2.30112e-16	ENSMUSG00000028410	FALSE
Psmd11	8.37304e-21	-0.198412	0.225	0.582	2.34437e-16	ENSMUSG00000017428	FALSE
Arl6ip5	9.44334e-21	-0.223379	0.339	0.711	2.64404e-16	ENSMUSG00000035199	FALSE
Ran	9.95691e-21	-0.327815	0.62	0.835	2.78783e-16	ENSMUSG00000029430	FALSE
Rpl36	1.03659e-20	-0.236748	0.996	0.997	2.90235e-16	ENSMUSG00000057863	FALSE
Iscu	1.20362e-20	-0.237004	0.288	0.684	3.37003e-16	ENSMUSG00000025825	FALSE
Rpl38	1.53923e-20	0.0716919	1	0.997	4.30968e-16	ENSMUSG00000057322	FALSE
Eif3d	1.70405e-20	-0.197326	0.204	0.556	4.77116e-16	ENSMUSG00000016554	FALSE
Ramp2	1.74326e-20	-0.821449	0.306	0.566	4.88096e-16	ENSMUSG00000001240	FALSE
Cacybp	1.77776e-20	-0.208159	0.259	0.625	4.97755e-16	ENSMUSG00000014226	FALSE
Tpst2	1.85959e-20	-0.222244	0.176	0.532	5.20667e-16	ENSMUSG00000029344	FALSE
Calm2	1.8673e-20	-0.303707	0.792	0.941	5.22825e-16	ENSMUSG00000036438	FALSE
Psmc4	2.2201e-20	-0.191245	0.204	0.56	6.21606e-16	ENSMUSG00000030603	FALSE
Emc4	2.35595e-20	-0.195029	0.178	0.527	6.59642e-16	ENSMUSG00000027131	FALSE
Mgat2	2.37356e-20	-0.183875	0.184	0.558	6.64574e-16	ENSMUSG00000043998	FALSE
Mxd4	2.40251e-20	-0.245275	0.239	0.589	6.72678e-16	ENSMUSG00000037235	FALSE
Ndufs3	2.48258e-20	-0.192553	0.259	0.643	6.95097e-16	ENSMUSG00000005510	FALSE
Dynlrb1	2.86142e-20	-0.211891	0.502	0.814	8.01168e-16	ENSMUSG00000047459	FALSE
Ube2r2	2.88527e-20	-0.184744	0.204	0.585	8.07848e-16	ENSMUSG00000036241	FALSE
Cd52	2.99784e-20	-0.796665	0.386	0.608	8.39366e-16	ENSMUSG00000000682	FALSE
Gabarap	3.00435e-20	0.420537	0.925	0.951	8.41188e-16	ENSMUSG00000018567	FALSE
Rtcb	3.21949e-20	-0.18953	0.212	0.6	9.01424e-16	ENSMUSG00000001783	FALSE
Oser1	3.43312e-20	-0.235214	0.192	0.547	9.61238e-16	ENSMUSG00000035399	FALSE
Smim14	3.66858e-20	-0.257699	0.32	0.71	1.02717e-15	ENSMUSG00000037822	FALSE
Srsf2	3.80365e-20	-0.200519	0.457	0.802	1.06498e-15	ENSMUSG00000034120	FALSE
Anxa4	4.2124e-20	0.540568	0.545	0.551	1.17943e-15	ENSMUSG00000029994	FALSE
Emg1	4.34099e-20	-0.203711	0.345	0.702	1.21543e-15	ENSMUSG00000004268	FALSE
Ssna1	4.35751e-20	-0.173775	0.188	0.561	1.22006e-15	ENSMUSG00000026966	FALSE
Ahsa1	4.37296e-20	-0.208337	0.275	0.632	1.22439e-15	ENSMUSG00000021037	FALSE
Atxn7l3b	4.64117e-20	-0.201366	0.269	0.657	1.29948e-15	ENSMUSG00000074748	FALSE
Uba52	4.81991e-20	-0.248494	0.827	0.968	1.34953e-15	ENSMUSG00000090137	FALSE
Emc3	4.93813e-20	-0.183333	0.151	0.506	1.38263e-15	ENSMUSG00000030286	FALSE
Vamp8	5.02946e-20	0.399487	0.843	0.854	1.4082e-15	ENSMUSG00000050732	FALSE
Paip2	5.04277e-20	-0.227671	0.394	0.759	1.41192e-15	ENSMUSG00000037058	FALSE
Txn1	5.27509e-20	0.368318	0.941	0.922	1.47697e-15	ENSMUSG00000028367	FALSE
Mrps18a	5.71832e-20	-0.193213	0.216	0.578	1.60107e-15	ENSMUSG00000023967	FALSE
Ppdpf	6.71292e-20	-0.220297	0.231	0.605	1.87955e-15	ENSMUSG00000016344	FALSE
Phlda1	7.09839e-20	-0.47109	0.457	0.68	1.98748e-15	ENSMUSG00000020205	FALSE
Cd36	7.27788e-20	0.25088	0.627	0.508	2.03773e-15	ENSMUSG00000002944	FALSE
Ctbp1	7.39087e-20	-0.19184	0.275	0.666	2.06937e-15	ENSMUSG00000037373	FALSE
Cox7a2l	8.43819e-20	-0.202008	0.7	0.925	2.36261e-15	ENSMUSG00000024248	FALSE
Ndufv1	8.89789e-20	-0.184302	0.163	0.518	2.49132e-15	ENSMUSG00000037916	FALSE
Tsc22d3	9.80826e-20	0.375812	0.682	0.656	2.74621e-15	ENSMUSG00000031431	FALSE
Wdr1	1.0544e-19	0.557296	0.586	0.613	2.95222e-15	ENSMUSG00000005103	FALSE
B230219D22Rik	1.11311e-19	-0.197023	0.173	0.531	3.11659e-15	ENSMUSG00000045767	FALSE
Ap2m1	1.28434e-19	-0.185711	0.367	0.745	3.59603e-15	ENSMUSG00000022841	FALSE
Pnkd	1.53723e-19	-0.188712	0.208	0.571	4.3041e-15	ENSMUSG00000026179	FALSE
Vps36	1.60558e-19	-0.193311	0.171	0.53	4.49546e-15	ENSMUSG00000031479	FALSE
Abhd17a	1.73164e-19	-0.183628	0.21	0.581	4.84842e-15	ENSMUSG00000003346	FALSE
Rpl10-ps3	1.92942e-19	0.411753	0.839	0.895	5.40219e-15	ENSMUSG00000058443	FALSE
Ndufb4	1.93104e-19	-0.19625	0.473	0.796	5.40672e-15	ENSMUSG00000022820	FALSE
Prkar1a	1.99705e-19	-0.210804	0.363	0.741	5.59155e-15	ENSMUSG00000020612	FALSE
Slc3a2	2.21274e-19	-0.227341	0.357	0.745	6.19546e-15	ENSMUSG00000010095	FALSE
Rpl39	2.57373e-19	0.141616	1	0.996	7.2062e-15	ENSMUSG00000079641	FALSE
Ndufs5	3.13796e-19	-0.188461	0.471	0.807	8.78597e-15	ENSMUSG00000028648	FALSE
Xist	3.41712e-19	0.234488	0.876	0.794	9.5676e-15	ENSMUSG00000086503	FALSE
Mrpl54	3.67051e-19	-0.184701	0.284	0.645	1.02771e-14	ENSMUSG00000034932	FALSE
Oaz1	3.86845e-19	-0.211406	0.965	0.991	1.08313e-14	ENSMUSG00000035242	FALSE
Rnaset2a	4.78128e-19	-0.264123	0.551	0.861	1.33871e-14	ENSMUSG00000095687	FALSE
Etfb	4.95992e-19	0.566891	0.655	0.701	1.38873e-14	ENSMUSG00000004610	FALSE
Rps8	5.09375e-19	-0.210535	1	0.999	1.4262e-14	ENSMUSG00000047675	FALSE
Atp6v0d1	5.27811e-19	0.530969	0.531	0.564	1.47782e-14	ENSMUSG00000013160	FALSE
Cox7b	5.30574e-19	-0.212872	0.584	0.842	1.48555e-14	ENSMUSG00000031231	FALSE
Hspd1	5.33315e-19	-0.195487	0.288	0.641	1.49323e-14	ENSMUSG00000025980	FALSE
Sept7	5.4518e-19	-0.210615	0.386	0.751	1.52645e-14	ENSMUSG00000001833	FALSE
Ufc1	6.3461e-19	-0.180233	0.216	0.581	1.77684e-14	ENSMUSG00000062963	FALSE
Dpy30	6.44181e-19	-0.200873	0.237	0.585	1.80364e-14	ENSMUSG00000024067	FALSE
Bnip3l	6.86251e-19	0.471917	0.69	0.732	1.92143e-14	ENSMUSG00000022051	FALSE
Ralbp1	7.45255e-19	-0.195516	0.371	0.746	2.08664e-14	ENSMUSG00000024096	FALSE
Gdpd3	7.96424e-19	0.31801	0.684	0.627	2.22991e-14	ENSMUSG00000030703	FALSE
mt-Nd2	8.12454e-19	0.231905	0.988	0.984	2.27479e-14	ENSMUSG00000064345	FALSE
Eif3m	8.31903e-19	-0.18356	0.378	0.742	2.32924e-14	ENSMUSG00000027170	FALSE
Mbnl2	9.58033e-19	-0.213662	0.222	0.596	2.6824e-14	ENSMUSG00000022139	FALSE
1810043H04Rik	1.0774e-18	-0.202373	0.325	0.657	3.01662e-14		FALSE
Tonsl	1.17307e-18	-0.19875	0.316	0.701	3.28447e-14	ENSMUSG00000059323	FALSE
D8Ertd738e	1.27338e-18	-0.190994	0.618	0.883	3.56534e-14	ENSMUSG00000019362	FALSE
Commd1	1.39972e-18	-0.174768	0.214	0.577	3.91908e-14	ENSMUSG00000051355	FALSE
Pld4	1.56757e-18	0.353837	0.512	0.366	4.38905e-14	ENSMUSG00000052160	FALSE
Rps12	1.62444e-18	0.148132	1	0.986	4.54828e-14	ENSMUSG00000061983	FALSE
Ndufv2	1.63457e-18	-0.179805	0.349	0.715	4.57663e-14	ENSMUSG00000024099	FALSE
Wasf2	1.72003e-18	-0.203239	0.231	0.603	4.81592e-14	ENSMUSG00000028868	FALSE
Polr2j	1.73711e-18	-0.183403	0.284	0.653	4.86372e-14	ENSMUSG00000039771	FALSE
Dnajc15	1.86131e-18	-0.176896	0.169	0.51	5.21149e-14	ENSMUSG00000022013	FALSE
Ncor1	1.88985e-18	-0.184648	0.306	0.686	5.2914e-14	ENSMUSG00000018501	FALSE
Rrp1	2.41379e-18	-0.171052	0.214	0.583	6.75838e-14	ENSMUSG00000061032	FALSE
Eif3l	2.45393e-18	-0.166701	0.192	0.553	6.87075e-14	ENSMUSG00000033047	FALSE
Mea1	2.52553e-18	-0.155334	0.176	0.529	7.07123e-14	ENSMUSG00000002768	FALSE
Txn2	2.53589e-18	-0.179617	0.288	0.647	7.10023e-14	ENSMUSG00000005354	FALSE
Atraid	2.65996e-18	-0.208968	0.251	0.627	7.44764e-14	ENSMUSG00000013622	FALSE
Lsm6	2.7428e-18	-0.203557	0.31	0.637	7.67956e-14	ENSMUSG00000031683	FALSE
Rpl5	3.59235e-18	-0.233731	0.829	0.94	1.00582e-13	ENSMUSG00000058558	FALSE
Arf1	4.34819e-18	-0.180289	0.629	0.896	1.21745e-13	ENSMUSG00000048076	FALSE
Gpi1	4.96989e-18	-0.183531	0.396	0.748	1.39152e-13	ENSMUSG00000036427	FALSE
Ifi27	5.67373e-18	-0.229996	0.355	0.7	1.58859e-13	ENSMUSG00000064215	FALSE
S100a11	5.81242e-18	0.399893	0.912	0.918	1.62742e-13	ENSMUSG00000027907	FALSE
Tgfb1	6.53128e-18	0.448101	0.571	0.561	1.82869e-13	ENSMUSG00000002603	FALSE
Capza2	8.56348e-18	0.483322	0.735	0.794	2.39769e-13	ENSMUSG00000015733	FALSE
S100a1	1.02405e-17	0.550899	0.716	0.729	2.86724e-13	ENSMUSG00000044080	FALSE
Ntan1	1.13973e-17	-0.170934	0.163	0.513	3.19112e-13	ENSMUSG00000022681	FALSE
Nfkbia	1.19686e-17	-0.339445	0.675	0.875	3.3511e-13	ENSMUSG00000021025	FALSE
Lage3	1.24064e-17	-0.163086	0.167	0.509	3.47367e-13	ENSMUSG00000015289	FALSE
Trappc6b	1.26637e-17	-0.172517	0.239	0.613	3.54571e-13	ENSMUSG00000020993	FALSE
Nucb1	1.28133e-17	-0.197101	0.198	0.544	3.5876e-13	ENSMUSG00000030824	FALSE
Hexb	1.34766e-17	-0.33318	0.239	0.531	3.77333e-13	ENSMUSG00000021665	FALSE
Grpel1	1.39809e-17	-0.173099	0.222	0.568	3.9145e-13	ENSMUSG00000029198	FALSE
Abracl	1.489e-17	0.489378	0.696	0.731	4.16906e-13	ENSMUSG00000078453	FALSE
Ubl3	1.62652e-17	0.487882	0.557	0.578	4.55408e-13	ENSMUSG00000001687	FALSE
Eif4ebp1	1.73322e-17	-0.179091	0.2	0.554	4.85285e-13	ENSMUSG00000031490	FALSE
Csnk2b	1.84966e-17	-0.164836	0.253	0.619	5.17885e-13	ENSMUSG00000024387	FALSE
Glmp	1.9323e-17	-0.180665	0.263	0.623	5.41024e-13	ENSMUSG00000001418	FALSE
Kif5b	2.01634e-17	-0.188646	0.392	0.741	5.64554e-13	ENSMUSG00000006740	FALSE
Ier5	2.31655e-17	0.453742	0.647	0.666	6.4861e-13	ENSMUSG00000056708	FALSE
Cltb	2.33352e-17	-0.192335	0.214	0.578	6.53361e-13	ENSMUSG00000047547	FALSE
Glud1	2.62782e-17	0.506857	0.565	0.606	7.35764e-13	ENSMUSG00000021794	FALSE
Commd4	2.69841e-17	-0.159066	0.165	0.514	7.55528e-13	ENSMUSG00000032299	FALSE
Slirp	3.22474e-17	-0.175494	0.347	0.687	9.02896e-13	ENSMUSG00000021040	FALSE
Ndufc1	3.93667e-17	-0.219536	0.567	0.808	1.10223e-12	ENSMUSG00000037152	FALSE
2700060E02Rik	4.44205e-17	-0.165311	0.504	0.806	1.24373e-12		FALSE
Tmsb10	6.67839e-17	0.0876854	0.996	0.981	1.86988e-12	ENSMUSG00000079523	FALSE
Rbm39	9.6238e-17	-0.184282	0.747	0.945	2.69457e-12	ENSMUSG00000027620	FALSE
Ift20	1.05231e-16	-0.178253	0.255	0.622	2.94635e-12	ENSMUSG00000001105	FALSE
Sdf2l1	1.44853e-16	-0.211268	0.22	0.554	4.05573e-12	ENSMUSG00000022769	FALSE
Cfdp1	1.46501e-16	-0.162492	0.294	0.638	4.10189e-12	ENSMUSG00000031954	FALSE
Dcun1d5	1.63012e-16	-0.149933	0.253	0.619	4.56418e-12	ENSMUSG00000032002	FALSE
Srsf10	1.77891e-16	-0.167795	0.175	0.517	4.98076e-12	ENSMUSG00000028676	FALSE
Eif4a3	1.87995e-16	-0.176839	0.239	0.567	5.26368e-12	ENSMUSG00000025580	FALSE
Ssr4	2.10138e-16	-0.178358	0.51	0.816	5.88366e-12	ENSMUSG00000002014	FALSE
Eid1	2.1306e-16	-0.155104	0.2	0.555	5.96546e-12	ENSMUSG00000091337	FALSE
Myl12a	2.15055e-16	-0.240865	0.827	0.974	6.02132e-12	ENSMUSG00000024048	FALSE
Mfap4	2.17317e-16	-0.968697	0.343	0.626	6.08467e-12	ENSMUSG00000042436	FALSE
Sugt1	2.1857e-16	-0.157962	0.186	0.53	6.11974e-12	ENSMUSG00000022024	FALSE
Morf4l2	2.27472e-16	-0.176171	0.382	0.707	6.36899e-12	ENSMUSG00000031422	FALSE
Sptbn1	3.28719e-16	-0.410264	0.414	0.716	9.20381e-12	ENSMUSG00000020315	FALSE
Psme2	3.29419e-16	-0.23975	0.573	0.827	9.22341e-12	ENSMUSG00000079197	FALSE
Sec11a	4.33807e-16	-0.170536	0.276	0.647	1.21462e-11	ENSMUSG00000025724	FALSE
Nenf	4.63778e-16	-0.21318	0.439	0.758	1.29853e-11	ENSMUSG00000037499	FALSE
Rps23	4.94599e-16	-0.184983	1	0.998	1.38483e-11	ENSMUSG00000049517	FALSE
Btf3	5.4005e-16	-0.181425	0.847	0.959	1.51209e-11	ENSMUSG00000021660	FALSE
Strap	6.91218e-16	-0.149356	0.198	0.54	1.93534e-11	ENSMUSG00000030224	FALSE
Rps4x	7.18791e-16	-0.197865	1	0.997	2.01254e-11	ENSMUSG00000031320	FALSE
Cldn5	7.52072e-16	-1.05239	0.357	0.569	2.10573e-11	ENSMUSG00000041378	FALSE
Rab18	8.66056e-16	-0.152843	0.267	0.647	2.42487e-11	ENSMUSG00000073639	FALSE
Srsf3	1.07384e-15	-0.157916	0.527	0.833	3.00664e-11	ENSMUSG00000071172	FALSE
Smdt1	1.07606e-15	-0.158063	0.641	0.893	3.01286e-11	ENSMUSG00000022452	FALSE
Dnajc8	1.10813e-15	-0.19237	0.339	0.711	3.10266e-11	ENSMUSG00000054405	FALSE
P4hb	1.11562e-15	-0.239278	0.547	0.765	3.12362e-11	ENSMUSG00000025130	FALSE
Mrpl17	1.13126e-15	-0.159242	0.265	0.597	3.16743e-11	ENSMUSG00000030879	FALSE
Trappc1	1.14882e-15	-0.151159	0.176	0.514	3.21657e-11	ENSMUSG00000049299	FALSE
Rad23b	1.16718e-15	-0.140776	0.171	0.512	3.26799e-11	ENSMUSG00000028426	FALSE
Ptpn18	1.33649e-15	-0.309521	0.286	0.571	3.74204e-11	ENSMUSG00000026126	FALSE
Epas1	1.36406e-15	-0.673972	0.294	0.527	3.81923e-11	ENSMUSG00000024140	FALSE
Ndufs7	1.41573e-15	-0.129309	0.38	0.759	3.96391e-11	ENSMUSG00000020153	FALSE
Rps12-ps3	1.75769e-15	0.456676	0.696	0.742	4.92135e-11	ENSMUSG00000067038	FALSE
Tex264	2.12437e-15	-0.15714	0.196	0.533	5.94802e-11	ENSMUSG00000040813	FALSE
Ndufa11	2.23299e-15	-0.184087	0.565	0.817	6.25214e-11	ENSMUSG00000002379	FALSE
Rpl24	2.43776e-15	-0.178034	0.963	0.992	6.82549e-11	ENSMUSG00000098274	FALSE
Sec61a1	2.57986e-15	-0.132538	0.18	0.529	7.22335e-11	ENSMUSG00000030082	FALSE
Eif4a1	2.90308e-15	-0.221406	0.769	0.922	8.12832e-11	ENSMUSG00000059796	FALSE
Stk11	3.01963e-15	-0.132305	0.153	0.503	8.45467e-11	ENSMUSG00000003068	FALSE
Clta	3.13121e-15	0.345994	0.867	0.887	8.76706e-11	ENSMUSG00000028478	FALSE
Gabarapl2	3.45403e-15	-0.169092	0.41	0.776	9.67095e-11	ENSMUSG00000031950	FALSE
Ctsb	3.61087e-15	0.246699	0.867	0.86	1.01101e-10	ENSMUSG00000021939	FALSE
Uqcrc2	3.6635e-15	-0.1466	0.218	0.571	1.02574e-10	ENSMUSG00000030884	FALSE
Ubald2	3.83939e-15	-0.174806	0.263	0.597	1.07499e-10	ENSMUSG00000050628	FALSE
Gm11808	4.19024e-15	-0.174193	0.731	0.933	1.17322e-10	ENSMUSG00000068240	FALSE
Sub1	4.68279e-15	-0.192556	0.714	0.916	1.31113e-10	ENSMUSG00000022205	FALSE
Lamtor5	4.80006e-15	-0.132793	0.418	0.755	1.34397e-10	ENSMUSG00000087260	FALSE
Napa	5.07328e-15	-0.14584	0.212	0.569	1.42047e-10	ENSMUSG00000006024	FALSE
Eef1b2	5.75715e-15	-0.212462	0.733	0.895	1.61195e-10	ENSMUSG00000025967	FALSE
Emp3	5.89155e-15	-0.264876	0.557	0.79	1.64957e-10	ENSMUSG00000040212	FALSE
Serbp1	5.99802e-15	-0.197501	0.688	0.884	1.67939e-10	ENSMUSG00000036371	FALSE
Klf4	6.81619e-15	-0.368241	0.41	0.677	1.90846e-10	ENSMUSG00000003032	FALSE
Ndufb5	7.3458e-15	-0.161082	0.543	0.807	2.05675e-10	ENSMUSG00000027673	FALSE
Gng11	7.41971e-15	-0.555898	0.3	0.508	2.07744e-10	ENSMUSG00000032766	FALSE
Plp2	7.94065e-15	-0.163241	0.186	0.509	2.2233e-10	ENSMUSG00000031146	FALSE
Aprt	8.23081e-15	0.304579	0.776	0.697	2.30454e-10	ENSMUSG00000006589	FALSE
Jtb	8.39133e-15	-0.14552	0.241	0.595	2.34949e-10	ENSMUSG00000027937	FALSE
Ube2e1	8.77323e-15	-0.134934	0.227	0.583	2.45642e-10	ENSMUSG00000021774	FALSE
Ddx24	9.52361e-15	-0.148036	0.261	0.605	2.66652e-10	ENSMUSG00000041645	FALSE
Cnpy2	1.09508e-14	-0.152412	0.253	0.591	3.06611e-10	ENSMUSG00000025381	FALSE
Tpd52l2	1.14571e-14	-0.137897	0.186	0.529	3.20787e-10	ENSMUSG00000000827	FALSE
Fosb	1.19737e-14	0.433591	0.612	0.605	3.35251e-10	ENSMUSG00000003545	FALSE
Hnrnpa3	1.23403e-14	-0.145939	0.535	0.846	3.45515e-10	ENSMUSG00000059005	FALSE
Polr2i	1.36654e-14	-0.130327	0.247	0.607	3.82618e-10	ENSMUSG00000019738	FALSE
Grn	1.94288e-14	0.359345	0.776	0.779	5.43987e-10	ENSMUSG00000034708	FALSE
Rtn3	2.0105e-14	0.482498	0.549	0.621	5.62921e-10	ENSMUSG00000024758	FALSE
Ifngr1	2.03771e-14	-0.249769	0.335	0.68	5.7054e-10	ENSMUSG00000020009	FALSE
Mrpl30	2.23215e-14	-0.124614	0.341	0.694	6.24979e-10	ENSMUSG00000026087	FALSE
Pomp	2.43878e-14	-0.158543	0.61	0.86	6.82833e-10	ENSMUSG00000029649	FALSE
Arf4	2.45217e-14	-0.169132	0.412	0.731	6.86584e-10	ENSMUSG00000021877	FALSE
Tnfrsf1a	3.00738e-14	-0.168816	0.235	0.583	8.42037e-10	ENSMUSG00000030341	FALSE
Mtpn	3.17995e-14	0.472107	0.588	0.645	8.90355e-10	ENSMUSG00000029840	FALSE
Serf2	3.241e-14	0.206585	0.996	0.992	9.07448e-10	ENSMUSG00000074884	FALSE
Tpm3	3.29118e-14	-0.153242	0.594	0.855	9.21497e-10	ENSMUSG00000027940	FALSE
Dnajc19	3.47474e-14	-0.124523	0.247	0.595	9.72891e-10	ENSMUSG00000027679	FALSE
Cox5b	3.53024e-14	-0.149814	0.635	0.869	9.88431e-10	ENSMUSG00000061518	FALSE
Tmed5	3.65805e-14	0.491838	0.529	0.582	1.02422e-09	ENSMUSG00000063406	FALSE
Psmd14	3.99681e-14	-0.137016	0.186	0.509	1.11907e-09	ENSMUSG00000026914	FALSE
Ctnna1	4.03019e-14	-0.206332	0.259	0.593	1.12841e-09	ENSMUSG00000037815	FALSE
Srrm1	4.59859e-14	-0.122644	0.245	0.614	1.28756e-09	ENSMUSG00000028809	FALSE
Gtf2h5	4.70092e-14	-0.129886	0.365	0.697	1.31621e-09	ENSMUSG00000034345	FALSE
Mrps14	4.94619e-14	-0.117692	0.371	0.724	1.38488e-09	ENSMUSG00000058267	FALSE
Ndufv3	5.04627e-14	-0.148833	0.457	0.751	1.41291e-09	ENSMUSG00000024038	FALSE
Gm10260	5.17591e-14	0.315008	0.873	0.913	1.4492e-09	ENSMUSG00000069117	FALSE
Wls	5.95051e-14	-0.165737	0.222	0.524	1.66608e-09	ENSMUSG00000028173	FALSE
Ctla2a	6.00184e-14	-0.660187	0.298	0.51	1.68045e-09	ENSMUSG00000044258	FALSE
Fam32a	6.53656e-14	-0.158566	0.351	0.718	1.83017e-09	ENSMUSG00000003039	FALSE
Ptp4a1	6.85032e-14	0.462845	0.486	0.531	1.91802e-09	ENSMUSG00000026064	FALSE
Dctn2	6.99401e-14	-0.129483	0.222	0.575	1.95825e-09	ENSMUSG00000025410	FALSE
Scp2	7.4899e-14	0.388634	0.725	0.797	2.0971e-09	ENSMUSG00000028603	FALSE
Eef1d	7.83203e-14	-0.137197	0.641	0.886	2.19289e-09	ENSMUSG00000055762	FALSE
Celf2	9.18561e-14	0.449868	0.512	0.537	2.57188e-09	ENSMUSG00000002107	FALSE
Nop10	1.11507e-13	-0.146073	0.557	0.828	3.12209e-09	ENSMUSG00000027133	FALSE
Mettl9	1.12895e-13	-0.125817	0.176	0.515	3.16096e-09	ENSMUSG00000030876	FALSE
Macf1	1.21825e-13	-0.258337	0.218	0.509	3.41098e-09	ENSMUSG00000028649	FALSE
Arhgdib	1.24058e-13	0.218755	0.647	0.583	3.47351e-09	ENSMUSG00000030220	FALSE
Rpl26	1.24808e-13	-0.189593	0.998	0.998	3.49451e-09	ENSMUSG00000060938	FALSE
Ube2a	1.37846e-13	-0.132665	0.218	0.569	3.85954e-09	ENSMUSG00000016308	FALSE
Rbx1	1.6454e-13	-0.116344	0.624	0.882	4.60695e-09	ENSMUSG00000022400	FALSE
Mpc2	1.76034e-13	0.51755	0.622	0.713	4.92876e-09	ENSMUSG00000026568	FALSE
Atp6ap1	1.76504e-13	0.459002	0.567	0.633	4.94195e-09	ENSMUSG00000019087	FALSE
Fam96a	1.77397e-13	0.482004	0.502	0.544	4.96694e-09	ENSMUSG00000032381	FALSE
Esd	1.87051e-13	-0.128808	0.386	0.717	5.23725e-09	ENSMUSG00000021996	FALSE
Eny2	1.96206e-13	-0.127799	0.304	0.637	5.49357e-09	ENSMUSG00000022338	FALSE
Ndufc2	2.0554e-13	-0.162606	0.5	0.79	5.7549e-09	ENSMUSG00000030647	FALSE
Tm2d2	2.19175e-13	-0.147369	0.224	0.575	6.13668e-09	ENSMUSG00000031556	FALSE
Lsm8	2.23265e-13	-0.124071	0.22	0.548	6.25121e-09	ENSMUSG00000044155	FALSE
Ssr1	2.4017e-13	-0.132936	0.208	0.552	6.72452e-09	ENSMUSG00000021427	FALSE
Mrpl36	2.74127e-13	-0.125778	0.202	0.537	7.67528e-09	ENSMUSG00000021607	FALSE
Ebna1bp2	2.79935e-13	-0.13151	0.192	0.516	7.83789e-09	ENSMUSG00000028729	FALSE
Tbrg1	2.91639e-13	-0.141385	0.271	0.602	8.16561e-09	ENSMUSG00000011114	FALSE
Clic1	2.94933e-13	-0.179427	0.727	0.908	8.25784e-09	ENSMUSG00000007041	FALSE
Lrp1	2.98922e-13	0.423207	0.575	0.584	8.3695e-09	ENSMUSG00000040249	FALSE
Dnajb6	3.31023e-13	-0.1184	0.32	0.689	9.26831e-09	ENSMUSG00000029131	FALSE
Ppp2r4	3.35978e-13	-0.113174	0.182	0.52	9.40704e-09	ENSMUSG00000039515	FALSE
Nt5c	3.52101e-13	-0.130979	0.247	0.575	9.85846e-09	ENSMUSG00000020736	FALSE
Ctsh	3.56191e-13	0.377068	0.576	0.593	9.97299e-09	ENSMUSG00000032359	FALSE
Lamp1	3.57538e-13	0.266843	0.894	0.919	1.00107e-08	ENSMUSG00000031447	FALSE
Rer1	3.63471e-13	-0.122845	0.306	0.665	1.01768e-08	ENSMUSG00000029048	FALSE
Dusp1	4.05931e-13	0.348391	0.902	0.939	1.13657e-08	ENSMUSG00000024190	FALSE
Mrpl57	4.12263e-13	-0.119362	0.269	0.6	1.1543e-08	ENSMUSG00000021967	FALSE
Snrpb	4.1927e-13	-0.14475	0.678	0.893	1.17391e-08	ENSMUSG00000027404	FALSE
Cetn3	4.50116e-13	-0.144915	0.302	0.652	1.26028e-08	ENSMUSG00000021537	FALSE
Psmc3	5.74604e-13	-0.136564	0.378	0.699	1.60883e-08	ENSMUSG00000002102	FALSE
Sars	5.99328e-13	-0.122878	0.222	0.544	1.67806e-08	ENSMUSG00000068739	FALSE
Hdlbp	6.61123e-13	-0.120499	0.2	0.529	1.85108e-08	ENSMUSG00000034088	FALSE
Ptma	7.47445e-13	-0.178526	0.996	0.995	2.09277e-08	ENSMUSG00000026238	FALSE
Rab10	7.77331e-13	-0.111717	0.337	0.675	2.17645e-08	ENSMUSG00000020671	FALSE
Naa38	8.52222e-13	-0.109939	0.306	0.659	2.38614e-08	ENSMUSG00000059278	FALSE
Pabpc1	1.0649e-12	0.291321	0.898	0.896	2.98162e-08	ENSMUSG00000022283	FALSE
Dph3	1.23587e-12	-0.129511	0.233	0.558	3.46033e-08	ENSMUSG00000021905	FALSE
Idh2	1.27909e-12	-0.133176	0.21	0.534	3.58133e-08	ENSMUSG00000030541	FALSE
Ppp1r11	1.28884e-12	-0.114475	0.378	0.709	3.60863e-08	ENSMUSG00000036398	FALSE
Rpl22l1	1.35174e-12	-0.196195	0.829	0.95	3.78473e-08	ENSMUSG00000039221	FALSE
Cox7c	1.46888e-12	0.32014	0.937	0.954	4.11271e-08	ENSMUSG00000017778	FALSE
Tax1bp3	1.52821e-12	-0.141753	0.222	0.54	4.27882e-08	ENSMUSG00000040158	FALSE
Atp5j2	1.54528e-12	-0.133548	0.786	0.936	4.32663e-08	ENSMUSG00000038690	FALSE
Hn1	1.62785e-12	-0.341208	0.647	0.769	4.55781e-08	ENSMUSG00000020737	FALSE
Pea15a	1.76572e-12	-0.175743	0.212	0.524	4.94384e-08	ENSMUSG00000013698	FALSE
Hmg20b	1.78493e-12	-0.113571	0.175	0.503	4.99762e-08	ENSMUSG00000020232	FALSE
Psma2	1.84558e-12	-0.106877	0.5	0.818	5.16744e-08	ENSMUSG00000015671	FALSE
Mdh1	1.86371e-12	-0.129405	0.353	0.687	5.21821e-08	ENSMUSG00000020321	FALSE
Snx2	1.89207e-12	-0.155901	0.208	0.528	5.2976e-08	ENSMUSG00000034484	FALSE
Rpl13a	1.94638e-12	-0.17113	1	0.999	5.44967e-08	ENSMUSG00000074129	FALSE
Uqcrh	1.94735e-12	0.315068	0.933	0.946	5.4524e-08	ENSMUSG00000063882	FALSE
Slc25a3	2.08229e-12	-0.153171	0.714	0.891	5.83021e-08	ENSMUSG00000061904	FALSE
Rbm3	2.11459e-12	-0.202572	0.702	0.862	5.92064e-08	ENSMUSG00000031167	FALSE
Rpl27	2.13896e-12	-0.192268	0.978	0.991	5.98889e-08	ENSMUSG00000063316	FALSE
Gnb1	2.36668e-12	0.431977	0.712	0.781	6.62646e-08	ENSMUSG00000029064	FALSE
Serp1	2.38421e-12	0.39721	0.663	0.713	6.67555e-08	ENSMUSG00000027808	FALSE
Ccdc12	2.55445e-12	-0.130219	0.245	0.605	7.15221e-08	ENSMUSG00000019659	FALSE
Ppig	2.64117e-12	-0.108206	0.316	0.653	7.39502e-08	ENSMUSG00000042133	FALSE
Txndc17	2.64271e-12	-0.123488	0.52	0.795	7.39933e-08	ENSMUSG00000020803	FALSE
Cops6	2.66311e-12	-0.108884	0.273	0.617	7.45644e-08	ENSMUSG00000019494	FALSE
Nono	3.25985e-12	-0.110722	0.282	0.627	9.12725e-08	ENSMUSG00000031311	FALSE
Mrpl24	3.26454e-12	-0.113209	0.255	0.59	9.14039e-08	ENSMUSG00000019710	FALSE
mt-Nd4l	3.36302e-12	0.429339	0.529	0.592	9.41612e-08	ENSMUSG00000065947	FALSE
Rab2a	3.36875e-12	-0.116966	0.459	0.78	9.43216e-08	ENSMUSG00000047187	FALSE
Npc2	3.60489e-12	-0.338332	0.871	0.94	1.00933e-07	ENSMUSG00000021242	FALSE
Churc1	3.74791e-12	-0.110903	0.235	0.579	1.04938e-07	ENSMUSG00000090258	FALSE
Chic2	3.89305e-12	0.430305	0.541	0.62	1.09002e-07	ENSMUSG00000029229	FALSE
2410015M20Rik	3.94592e-12	-0.121335	0.445	0.753	1.10482e-07		FALSE
Spag7	3.97103e-12	-0.115118	0.224	0.555	1.11185e-07	ENSMUSG00000018287	FALSE
Tmed2	4.17546e-12	-0.110608	0.567	0.855	1.16909e-07	ENSMUSG00000029390	FALSE
Commd3	4.28505e-12	-0.111958	0.276	0.603	1.19977e-07	ENSMUSG00000051154	FALSE
Anp32e	5.73076e-12	-0.117203	0.212	0.519	1.60456e-07	ENSMUSG00000015749	FALSE
Ywhab	6.09571e-12	0.412	0.716	0.783	1.70674e-07	ENSMUSG00000018326	FALSE
Rps3a1	6.28551e-12	-0.203525	0.996	0.996	1.75988e-07	ENSMUSG00000028081	FALSE
Ap2s1	6.60522e-12	-0.0928498	0.429	0.757	1.8494e-07	ENSMUSG00000008036	FALSE
Glrx5	6.82016e-12	-0.137569	0.345	0.638	1.90958e-07	ENSMUSG00000021102	FALSE
Mff	6.99567e-12	-0.12223	0.19	0.52	1.95872e-07	ENSMUSG00000026150	FALSE
Lsm4	7.42441e-12	-0.140054	0.343	0.635	2.07876e-07	ENSMUSG00000031848	FALSE
Ndufa5	7.47781e-12	-0.100205	0.445	0.755	2.09371e-07	ENSMUSG00000023089	FALSE
Ddx5	7.67685e-12	0.287579	0.925	0.967	2.14944e-07	ENSMUSG00000020719	FALSE
Rps17	7.71813e-12	-0.167841	0.99	0.993	2.161e-07	ENSMUSG00000061787	FALSE
Use1	7.8555e-12	-0.114852	0.369	0.732	2.19946e-07	ENSMUSG00000002395	FALSE
Rps25	7.91127e-12	-0.153307	0.992	0.994	2.21508e-07	ENSMUSG00000009927	FALSE
Snx17	8.76094e-12	-0.12039	0.224	0.554	2.45297e-07	ENSMUSG00000029146	FALSE
Pdcd5	9.44037e-12	-0.0993304	0.422	0.734	2.64321e-07	ENSMUSG00000030417	FALSE
Uqcrq	1.02301e-11	-0.178424	0.731	0.876	2.86433e-07	ENSMUSG00000044894	FALSE
Pdcd6ip	1.04071e-11	0.424618	0.443	0.502	2.91389e-07	ENSMUSG00000032504	FALSE
Calr	1.06486e-11	-0.146964	0.755	0.912	2.98151e-07	ENSMUSG00000003814	FALSE
Aup1	1.10436e-11	-0.101137	0.243	0.583	3.09211e-07	ENSMUSG00000068328	FALSE
Klf6	1.10641e-11	0.411359	0.741	0.789	3.09783e-07	ENSMUSG00000000078	FALSE
Pgrmc1	1.20989e-11	-0.163995	0.261	0.568	3.38757e-07	ENSMUSG00000006373	FALSE
Msn	1.25112e-11	0.359156	0.751	0.832	3.50301e-07	ENSMUSG00000031207	FALSE
Clk1	1.48758e-11	0.385019	0.496	0.545	4.16508e-07	ENSMUSG00000026034	FALSE
Rbm17	1.5856e-11	-0.107011	0.216	0.534	4.43952e-07	ENSMUSG00000037197	FALSE
Snx3	1.70974e-11	-0.139795	0.624	0.846	4.78709e-07	ENSMUSG00000019804	FALSE
Elovl1	1.76115e-11	-0.202727	0.22	0.532	4.93103e-07	ENSMUSG00000006390	FALSE
Ube2b	1.8658e-11	-0.107491	0.429	0.769	5.22407e-07	ENSMUSG00000020390	FALSE
Svbp	1.8801e-11	-0.107709	0.224	0.561	5.26409e-07	ENSMUSG00000028643	FALSE
Slc25a11	1.88899e-11	-0.0964593	0.19	0.523	5.28897e-07	ENSMUSG00000014606	FALSE
Tmem14c	2.29356e-11	0.438039	0.629	0.707	6.42174e-07	ENSMUSG00000021361	FALSE
2810428I15Rik	2.5031e-11	-0.105429	0.425	0.723	7.00843e-07		FALSE
Calm1	2.94719e-11	0.177815	0.984	0.978	8.25182e-07	ENSMUSG00000001175	FALSE
Ppp3ca	2.95495e-11	-0.125836	0.353	0.661	8.27357e-07	ENSMUSG00000028161	FALSE
1810022K09Rik	3.92789e-11	-0.104346	0.214	0.523	1.09977e-06		FALSE
Cox17	3.97948e-11	0.383678	0.753	0.827	1.11421e-06	ENSMUSG00000046516	FALSE
Spg21	3.9933e-11	-0.0806747	0.175	0.515	1.11808e-06	ENSMUSG00000032388	FALSE
Imp3	4.19831e-11	-0.117369	0.243	0.581	1.17548e-06	ENSMUSG00000032288	FALSE
Ostf1	4.38961e-11	0.342352	0.682	0.765	1.22905e-06	ENSMUSG00000024725	FALSE
Tubb5	4.71708e-11	-0.137854	0.698	0.874	1.32073e-06	ENSMUSG00000001525	FALSE
Dynlt3	4.79554e-11	-0.102972	0.192	0.516	1.3427e-06	ENSMUSG00000031176	FALSE
Smc6	5.41538e-11	-0.117753	0.288	0.589	1.51625e-06	ENSMUSG00000020608	FALSE
Gng5	5.47539e-11	0.277228	0.939	0.947	1.53305e-06	ENSMUSG00000068523	FALSE
Fabp5	5.86281e-11	0.285611	0.629	0.6	1.64153e-06	ENSMUSG00000027533	FALSE
Itgb1	6.1952e-11	-0.142923	0.453	0.762	1.73459e-06	ENSMUSG00000025809	FALSE
mt-Atp6	6.32796e-11	-0.134984	1	1	1.77176e-06	ENSMUSG00000064357	FALSE
Uqcr10	6.97716e-11	-0.101218	0.712	0.9	1.95354e-06	ENSMUSG00000059534	FALSE
Slc9a3r2	7.14814e-11	-0.415315	0.294	0.516	2.00141e-06	ENSMUSG00000002504	FALSE
Sumo3	7.58499e-11	-0.0933325	0.269	0.606	2.12372e-06	ENSMUSG00000020265	FALSE
Psmb9	7.8737e-11	-0.210747	0.308	0.561	2.20456e-06	ENSMUSG00000096727	FALSE
Cisd2	8.30609e-11	-0.0938728	0.222	0.542	2.32562e-06	ENSMUSG00000028165	FALSE
Gemin7	8.3401e-11	-0.108141	0.196	0.528	2.33515e-06	ENSMUSG00000044709	FALSE
Cct4	8.92033e-11	-0.108595	0.424	0.719	2.4976e-06	ENSMUSG00000007739	FALSE
Kdelr1	1.25035e-10	-0.104172	0.276	0.621	3.50085e-06	ENSMUSG00000002778	FALSE
Sh3bgrl	1.2591e-10	0.340664	0.671	0.751	3.52534e-06	ENSMUSG00000031246	FALSE
Hmgn2	1.28689e-10	0.443714	0.524	0.571	3.60316e-06	ENSMUSG00000003038	FALSE
Snf8	1.38702e-10	-0.0969811	0.302	0.619	3.88352e-06	ENSMUSG00000006058	FALSE
Sftpa1	1.4499e-10	-1.65928	0.298	0.559	4.05958e-06	ENSMUSG00000021789	FALSE
Cmpk1	1.47437e-10	0.407683	0.5	0.579	4.12809e-06	ENSMUSG00000028719	FALSE
Cav1	1.60906e-10	-0.506155	0.355	0.551	4.50521e-06	ENSMUSG00000007655	FALSE
Cited2	1.61607e-10	-0.161289	0.225	0.521	4.52482e-06	ENSMUSG00000039910	FALSE
Smap1	1.68156e-10	-0.0947345	0.212	0.545	4.7082e-06	ENSMUSG00000026155	FALSE
Junb	1.93291e-10	-0.276058	0.89	0.947	5.41197e-06	ENSMUSG00000052837	FALSE
Rps27rt	1.93811e-10	0.152964	0.967	0.987	5.42652e-06	ENSMUSG00000050621	FALSE
Uqcrfs1	2.05554e-10	-0.0781086	0.384	0.713	5.75532e-06	ENSMUSG00000038462	FALSE
Hnrnpdl	2.09759e-10	-0.0950632	0.245	0.576	5.87303e-06	ENSMUSG00000029328	FALSE
Srsf7	2.15739e-10	-0.104954	0.325	0.637	6.04046e-06	ENSMUSG00000024097	FALSE
Polr2f	2.16757e-10	-0.101613	0.445	0.732	6.06899e-06	ENSMUSG00000033020	FALSE
Dync1i2	2.20365e-10	0.372855	0.547	0.619	6.17001e-06	ENSMUSG00000027012	FALSE
Btg2	2.30557e-10	-0.257119	0.594	0.834	6.45538e-06	ENSMUSG00000020423	FALSE
Ccnd3	2.39875e-10	-0.116248	0.239	0.58	6.71626e-06	ENSMUSG00000034165	FALSE
Psma6	2.61719e-10	-0.105194	0.427	0.722	7.32787e-06	ENSMUSG00000021024	FALSE
Chchd1	2.64054e-10	-0.0854292	0.333	0.648	7.39325e-06	ENSMUSG00000063787	FALSE
Psmb6	2.71294e-10	-0.0951901	0.586	0.831	7.59595e-06	ENSMUSG00000018286	FALSE
Pa2g4	2.8433e-10	-0.120065	0.273	0.557	7.96095e-06	ENSMUSG00000025364	FALSE
Sypl	2.84559e-10	0.408038	0.539	0.623	7.96736e-06	ENSMUSG00000020570	FALSE
Prrc2c	2.91985e-10	-0.0797635	0.241	0.582	8.17528e-06	ENSMUSG00000040225	FALSE
Myh9	3.14751e-10	0.431218	0.457	0.548	8.81271e-06	ENSMUSG00000022443	FALSE
Gsn	3.15328e-10	-1.40383	0.829	0.942	8.82887e-06	ENSMUSG00000026879	FALSE
Tmem234	4.19803e-10	-0.0976981	0.465	0.777	1.17541e-05	ENSMUSG00000028797	FALSE
Arglu1	4.60228e-10	-0.122838	0.214	0.523	1.28859e-05	ENSMUSG00000040459	FALSE
Arf6	5.15871e-10	-0.09894	0.424	0.708	1.44439e-05	ENSMUSG00000044147	FALSE
Ubap2l	5.36245e-10	-0.0821953	0.218	0.534	1.50143e-05	ENSMUSG00000042520	FALSE
Mrpl34	6.48715e-10	-0.0856197	0.225	0.539	1.81634e-05	ENSMUSG00000034880	FALSE
Dynll1	6.63126e-10	-0.17142	0.918	0.975	1.85669e-05	ENSMUSG00000009013	FALSE
Hmgb2	7.57131e-10	-0.203139	0.4	0.65	2.11989e-05	ENSMUSG00000054717	FALSE
Spcs2	7.78234e-10	-0.113725	0.455	0.77	2.17898e-05	ENSMUSG00000035227	FALSE
1810058I24Rik	8.36869e-10	-0.0976743	0.404	0.716	2.34315e-05		FALSE
Nucks1	1.02095e-09	-0.0811486	0.286	0.603	2.85856e-05	ENSMUSG00000026434	FALSE
Cnih1	1.04312e-09	-0.0894228	0.202	0.519	2.92062e-05	ENSMUSG00000015759	FALSE
Tmem165	1.06336e-09	-0.0930817	0.192	0.504	2.9773e-05	ENSMUSG00000029234	FALSE
Atp2b1	1.06533e-09	-0.0907239	0.386	0.712	2.98281e-05	ENSMUSG00000019943	FALSE
Akr1a1	1.1202e-09	0.305293	0.853	0.882	3.13644e-05	ENSMUSG00000028692	FALSE
Prpf40a	1.2133e-09	-0.0702325	0.235	0.563	3.39713e-05	ENSMUSG00000061136	FALSE
Hbb-bs	1.23008e-09	0.6917	0.808	0.889	3.44409e-05	ENSMUSG00000052305	FALSE
Ap1s1	1.28015e-09	-0.0585154	0.218	0.536	3.58428e-05	ENSMUSG00000004849	FALSE
Crip2	1.36826e-09	-0.458273	0.459	0.655	3.831e-05	ENSMUSG00000006356	FALSE
Ncl	1.4893e-09	-0.141684	0.575	0.803	4.1699e-05	ENSMUSG00000026234	FALSE
Arpc4	1.57834e-09	0.3366	0.716	0.778	4.41918e-05	ENSMUSG00000079426	FALSE
Lamtor4	1.78073e-09	0.387237	0.58	0.678	4.98586e-05	ENSMUSG00000050552	FALSE
Fubp1	1.99247e-09	-0.089847	0.245	0.55	5.57871e-05	ENSMUSG00000028034	FALSE
Dek	2.07603e-09	-0.0647439	0.351	0.668	5.81268e-05	ENSMUSG00000021377	FALSE
Dbnl	2.27734e-09	-0.0730115	0.218	0.545	6.37633e-05	ENSMUSG00000020476	FALSE
Egr1	2.45401e-09	-0.14379	0.514	0.766	6.87099e-05	ENSMUSG00000038418	FALSE
Mpc1	2.54438e-09	-0.0884334	0.322	0.666	7.124e-05	ENSMUSG00000023861	FALSE
Sod2	2.561e-09	-0.0823854	0.339	0.656	7.17053e-05	ENSMUSG00000006818	FALSE
Eif3k	2.66492e-09	-0.0572649	0.58	0.843	7.46151e-05	ENSMUSG00000053565	FALSE
Rap1a	2.86402e-09	-0.137454	0.5	0.795	8.01897e-05	ENSMUSG00000068798	FALSE
Rps5	3.05755e-09	-0.156744	1	0.998	8.56085e-05	ENSMUSG00000012848	FALSE
Atp1a1	3.21693e-09	-0.102143	0.424	0.706	9.00708e-05	ENSMUSG00000033161	FALSE
Oat	3.32967e-09	-0.167533	0.222	0.501	9.32275e-05	ENSMUSG00000030934	FALSE
Emc6	3.60914e-09	-0.0658554	0.312	0.636	0.000101052	ENSMUSG00000047260	FALSE
Coro1a	3.79485e-09	0.0511458	0.622	0.554	0.000106252	ENSMUSG00000030707	FALSE
Eef1a1	4.07953e-09	-0.127215	1	1	0.000114223	ENSMUSG00000037742	FALSE
Cox5a	4.31841e-09	0.226067	0.882	0.871	0.000120911	ENSMUSG00000000088	FALSE
Rpl17	4.42046e-09	-0.165379	0.998	0.996	0.000123769	ENSMUSG00000062328	FALSE
Rps27a	4.45263e-09	0.0538128	0.998	0.997	0.000124669	ENSMUSG00000020460	FALSE
Zfp706	4.45484e-09	-0.0687485	0.535	0.806	0.000124731	ENSMUSG00000062397	FALSE
Ppp1cc	4.81388e-09	-0.0918731	0.378	0.682	0.000134784	ENSMUSG00000004455	FALSE
Ndufa4	4.9718e-09	-0.0869041	0.8	0.94	0.000139206	ENSMUSG00000029632	FALSE
Srsf6	5.01351e-09	-0.0718627	0.335	0.655	0.000140373	ENSMUSG00000016921	FALSE
Pdcd6	5.02177e-09	-0.0534317	0.316	0.657	0.000140604	ENSMUSG00000021576	FALSE
Rbm42	5.33028e-09	-0.0980269	0.208	0.509	0.000149242	ENSMUSG00000036733	FALSE
Snrnp27	5.37672e-09	-0.0846202	0.375	0.677	0.000150543	ENSMUSG00000001158	FALSE
Nmt1	5.64293e-09	0.408057	0.539	0.627	0.000157996	ENSMUSG00000020936	FALSE
Tprgl	5.72013e-09	-0.149188	0.324	0.627	0.000160158	ENSMUSG00000029030	FALSE
Bud31	6.24046e-09	-0.0746799	0.282	0.612	0.000174727	ENSMUSG00000038722	FALSE
Rbm25	6.36727e-09	-0.0711022	0.396	0.702	0.000178277	ENSMUSG00000010608	FALSE
S100a13	7.50072e-09	0.306105	0.784	0.84	0.000210013	ENSMUSG00000042312	FALSE
C1d	7.8242e-09	-0.0820798	0.265	0.578	0.00021907	ENSMUSG00000000581	FALSE
Syf2	9.39511e-09	-0.124815	0.271	0.577	0.000263054	ENSMUSG00000028821	FALSE
Rhoa	9.59386e-09	0.261446	0.869	0.929	0.000268619	ENSMUSG00000007815	FALSE
Puf60	1.19917e-08	-0.073519	0.202	0.518	0.000335757	ENSMUSG00000002524	FALSE
Ppp1r18	1.24863e-08	0.387905	0.443	0.521	0.000349603	ENSMUSG00000034595	FALSE
Zyx	1.25296e-08	-0.124415	0.324	0.636	0.000350816	ENSMUSG00000029860	FALSE
Pigt	1.32604e-08	-0.0746789	0.224	0.536	0.000371278	ENSMUSG00000017721	FALSE
Nol7	1.34589e-08	-0.0811376	0.337	0.659	0.000376836	ENSMUSG00000063200	FALSE
Cox8a	1.35842e-08	-0.0912009	0.886	0.969	0.000380343	ENSMUSG00000035885	FALSE
Cnih4	1.39028e-08	-0.0690305	0.296	0.601	0.000389264	ENSMUSG00000062169	FALSE
2610001J05Rik	1.6111e-08	-0.0802013	0.271	0.588	0.000451091		FALSE
Bcl10	1.71697e-08	-0.0671542	0.198	0.512	0.000480734	ENSMUSG00000028191	FALSE
Cwc15	1.78868e-08	-0.0644582	0.349	0.662	0.000500813	ENSMUSG00000004096	FALSE
Ndufs2	2.12101e-08	-0.0608079	0.329	0.647	0.000593863	ENSMUSG00000013593	FALSE
Ndufs8	2.49493e-08	-0.0600756	0.331	0.656	0.000698556	ENSMUSG00000059734	FALSE
Vapb	2.52507e-08	-0.0716766	0.227	0.546	0.000706994	ENSMUSG00000054455	FALSE
Trappc4	2.58424e-08	-0.0580068	0.278	0.597	0.000723562	ENSMUSG00000032112	FALSE
BC031181	2.68054e-08	-0.0862853	0.3	0.628	0.000750525	ENSMUSG00000036299	FALSE
Fos	2.83812e-08	0.126099	0.914	0.907	0.000794646	ENSMUSG00000021250	FALSE
Atp6ap2	3.16484e-08	0.373364	0.451	0.541	0.000886124	ENSMUSG00000031007	FALSE
Rps27	3.19422e-08	0.0775694	1	0.999	0.000894349	ENSMUSG00000090733	FALSE
Cdc26	3.49329e-08	-0.0552374	0.239	0.567	0.000978087	ENSMUSG00000066149	FALSE
Vps29	3.63455e-08	-0.0639783	0.349	0.666	0.00101764	ENSMUSG00000029462	FALSE
Vapa	3.74652e-08	-0.0646134	0.427	0.738	0.00104899	ENSMUSG00000024091	FALSE
Srp19	3.96083e-08	-0.0613875	0.3	0.599	0.00110899	ENSMUSG00000014504	FALSE
Shfm1	4.08475e-08	0.25225	0.927	0.956	0.00114369	ENSMUSG00000042541	FALSE
Serpinb6a	4.1141e-08	0.345251	0.567	0.638	0.00115191	ENSMUSG00000060147	FALSE
Camk2d	4.22382e-08	0.373555	0.488	0.553	0.00118263	ENSMUSG00000053819	FALSE
Map2k3	4.37533e-08	-0.067733	0.235	0.527	0.00122505	ENSMUSG00000018932	FALSE
Lgmn	4.44726e-08	-0.304571	0.425	0.66	0.00124519	ENSMUSG00000021190	FALSE
Magoh	4.47516e-08	-0.067794	0.237	0.539	0.001253	ENSMUSG00000028609	FALSE
Sf3b5	4.67668e-08	-0.0490012	0.412	0.711	0.00130942	ENSMUSG00000078348	FALSE
Srrm2	4.70995e-08	-0.0804143	0.596	0.817	0.00131874	ENSMUSG00000039218	FALSE
Sdf4	4.7308e-08	-0.0693164	0.347	0.692	0.00132458	ENSMUSG00000029076	FALSE
Banf1	5.24005e-08	-0.0585161	0.333	0.624	0.00146716	ENSMUSG00000024844	FALSE
Ctsl	5.29353e-08	-0.191722	0.488	0.724	0.00148213	ENSMUSG00000021477	FALSE
Sri	5.71835e-08	-0.0529976	0.494	0.799	0.00160108	ENSMUSG00000003161	FALSE
Nfix	6.54249e-08	-0.0963762	0.265	0.521	0.00183183	ENSMUSG00000001911	FALSE
Immp1l	7.04319e-08	-0.0651743	0.224	0.523	0.00197202	ENSMUSG00000042670	FALSE
Tmed3	8.45175e-08	-0.0673984	0.343	0.652	0.00236641	ENSMUSG00000032353	FALSE
Rpn2	8.50868e-08	-0.0711952	0.425	0.73	0.00238234	ENSMUSG00000027642	FALSE
Ppp2r1a	8.52123e-08	-0.055556	0.235	0.551	0.00238586	ENSMUSG00000007564	FALSE
Cdc42se1	8.6407e-08	-0.0626815	0.259	0.551	0.00241931	ENSMUSG00000046722	FALSE
Myl12b	9.08772e-08	0.287838	0.753	0.854	0.00254447	ENSMUSG00000034868	FALSE
Snrpd3	9.30778e-08	-0.0630081	0.39	0.669	0.00260608	ENSMUSG00000020180	FALSE
Eif4g1	1.02512e-07	-0.058632	0.255	0.549	0.00287024	ENSMUSG00000045983	FALSE
Atp5l	1.06683e-07	0.178424	0.967	0.965	0.00298702	ENSMUSG00000038717	FALSE
Psmd4	1.19857e-07	-0.0621573	0.431	0.704	0.00335589	ENSMUSG00000005625	FALSE
Ybx1	1.21066e-07	-0.154018	0.941	0.972	0.00338972	ENSMUSG00000028639	FALSE
Kmt2e	1.24689e-07	-0.0708768	0.294	0.609	0.00349116	ENSMUSG00000029004	FALSE
Sec61g	1.36148e-07	-0.0682492	0.839	0.946	0.00381202	ENSMUSG00000078974	FALSE
Itm2b	1.37343e-07	-0.366252	0.984	0.995	0.00384546	ENSMUSG00000022108	FALSE
Ndufb8	1.52569e-07	-0.052946	0.584	0.826	0.00427179	ENSMUSG00000025204	FALSE
Bola3	1.67619e-07	-0.0648164	0.3	0.586	0.00469315	ENSMUSG00000045160	FALSE
Maf1	1.72597e-07	-0.0703999	0.218	0.525	0.00483254	ENSMUSG00000022553	FALSE
Rac1	1.76279e-07	0.303212	0.812	0.89	0.00493563	ENSMUSG00000001847	FALSE
Chmp4b	1.80379e-07	0.327438	0.68	0.769	0.00505043	ENSMUSG00000038467	FALSE
Ssb	1.86761e-07	-0.0629484	0.424	0.707	0.00522913	ENSMUSG00000068882	FALSE
Pfdn5	1.90924e-07	0.267547	0.89	0.959	0.00534567	ENSMUSG00000001289	FALSE
Rps16	1.9531e-07	-0.124205	0.998	0.998	0.0054685	ENSMUSG00000037563	FALSE
Cbr2	1.98558e-07	-1.05122	0.359	0.589	0.00555941	ENSMUSG00000025150	FALSE
Max	2.03274e-07	-0.0606453	0.21	0.511	0.00569148	ENSMUSG00000059436	FALSE
Bloc1s1	2.07903e-07	-0.0624852	0.351	0.663	0.00582109	ENSMUSG00000090247	FALSE
Stard3nl	2.18684e-07	-0.0755595	0.216	0.512	0.00612292	ENSMUSG00000003062	FALSE
Tmem256	2.23859e-07	0.315174	0.798	0.852	0.00626782	ENSMUSG00000070394	FALSE
Sdhd	2.5662e-07	-0.05498	0.28	0.577	0.0071851	ENSMUSG00000000171	FALSE
Dctn3	2.70672e-07	-0.0569933	0.269	0.574	0.00757855	ENSMUSG00000028447	FALSE
Rala	2.82981e-07	-0.0523301	0.335	0.63	0.00792318	ENSMUSG00000008859	FALSE
Prdx5	2.85105e-07	0.267699	0.747	0.803	0.00798265	ENSMUSG00000024953	FALSE
Lrrc59	2.91199e-07	-0.0603398	0.245	0.518	0.00815327	ENSMUSG00000020869	FALSE
Spop	2.92721e-07	-0.075147	0.29	0.607	0.0081959	ENSMUSG00000057522	FALSE
Ccnl1	3.05346e-07	0.366707	0.533	0.643	0.00854939	ENSMUSG00000027829	FALSE
Efhd2	3.1153e-07	0.293966	0.455	0.504	0.00872254	ENSMUSG00000040659	FALSE
Rpl22	3.34569e-07	0.186077	0.965	0.97	0.00936761	ENSMUSG00000028936	FALSE
Drap1	3.79428e-07	-0.0568373	0.32	0.615	0.0106236	ENSMUSG00000024914	FALSE
Rps15a	4.07806e-07	-0.143223	0.998	0.997	0.0114182	ENSMUSG00000008683	FALSE
Rsu1	4.08136e-07	-0.0898363	0.325	0.624	0.0114274	ENSMUSG00000026727	FALSE
Nars	4.20201e-07	-0.0509749	0.224	0.505	0.0117652	ENSMUSG00000024587	FALSE
Hspe1	4.325e-07	-0.148136	0.735	0.861	0.0121096	ENSMUSG00000073676	FALSE
Gm42418	4.89934e-07	0.520495	0.994	0.999	0.0137177	ENSMUSG00000098178	FALSE
Calu	5.03521e-07	-0.0526094	0.31	0.577	0.0140981	ENSMUSG00000029767	FALSE
Tbca	5.48711e-07	0.301313	0.802	0.855	0.0153633	ENSMUSG00000042043	FALSE
Bola2	5.58598e-07	0.352486	0.671	0.737	0.0156402	ENSMUSG00000047721	FALSE
Cox6c	6.07921e-07	-0.0853475	0.912	0.967	0.0170212	ENSMUSG00000014313	FALSE
Hspa8	6.84741e-07	-0.10803	0.986	0.995	0.0191721	ENSMUSG00000015656	FALSE
Trappc2l	7.30244e-07	0.385807	0.496	0.622	0.0204461	ENSMUSG00000015013	FALSE
Pfdn6	8.65005e-07	-0.0528815	0.284	0.559	0.0242193	ENSMUSG00000024309	FALSE
Cox7a2	1.19597e-06	-0.0574071	0.81	0.931	0.0334859	ENSMUSG00000032330	FALSE
Rhob	1.32119e-06	-0.103177	0.414	0.669	0.036992	ENSMUSG00000054364	FALSE
Grcc10	1.33339e-06	-0.0540708	0.4	0.711	0.0373335	ENSMUSG00000072772	FALSE
Rock1	1.34251e-06	-0.0586697	0.231	0.538	0.0375888	ENSMUSG00000024290	FALSE
Klf3	1.4434e-06	-0.114526	0.255	0.519	0.0404139	ENSMUSG00000029178	FALSE
Naca	1.62857e-06	-0.0724019	0.924	0.975	0.0455985	ENSMUSG00000061315	FALSE
Selk	1.63536e-06	-0.0726263	0.759	0.926	0.0457886	ENSMUSG00000042682	FALSE
Pltp	2.27343e-06	-0.106577	0.62	0.594	0.0636539	ENSMUSG00000017754	FALSE
Lamtor2	2.38577e-06	0.338523	0.694	0.778	0.066799	ENSMUSG00000028062	FALSE
Pnrc1	2.4639e-06	-0.0567689	0.484	0.772	0.0689867	ENSMUSG00000040128	FALSE
Ier3ip1	3.53568e-06	0.312535	0.631	0.758	0.0989954	ENSMUSG00000090000	FALSE
Dpysl2	3.68763e-06	-0.120259	0.324	0.605	0.10325	ENSMUSG00000022048	FALSE
Rpl30	3.72277e-06	-0.0887055	0.951	0.979	0.104234	ENSMUSG00000058600	FALSE
Sar1b	4.56607e-06	-0.0489378	0.229	0.516	0.127845	ENSMUSG00000020386	FALSE
Fam49b	4.80683e-06	0.270457	0.476	0.546	0.134586	ENSMUSG00000022378	FALSE
Sh3bgrl3	4.83234e-06	-0.111184	0.733	0.889	0.135301	ENSMUSG00000028843	FALSE
Pon2	4.90143e-06	0.327035	0.42	0.537	0.137235	ENSMUSG00000032667	FALSE
mt-Nd1	4.92216e-06	0.0791175	1	0.999	0.137816	ENSMUSG00000064341	FALSE
Eif2s2	5.45432e-06	-0.0520353	0.624	0.823	0.152715	ENSMUSG00000074656	FALSE
Slc29a1	6.04892e-06	-0.0930365	0.331	0.566	0.169364	ENSMUSG00000023942	FALSE
Brd2	6.36345e-06	0.360292	0.524	0.642	0.17817	ENSMUSG00000024335	FALSE
Nap1l1	6.63882e-06	0.362092	0.637	0.737	0.18588	ENSMUSG00000058799	FALSE
Mien1	9.13216e-06	0.328322	0.518	0.648	0.255691	ENSMUSG00000002580	FALSE
Vkorc1	9.48818e-06	-0.0734649	0.265	0.543	0.26566	ENSMUSG00000096145	FALSE
Slc25a5	9.93012e-06	-0.104649	0.788	0.89	0.278034	ENSMUSG00000016319	FALSE
Romo1	9.99739e-06	0.31073	0.686	0.781	0.279917	ENSMUSG00000067847	FALSE
Ndufa3	1.19019e-05	0.315116	0.712	0.836	0.333242	ENSMUSG00000035674	FALSE
Actn1	1.38897e-05	0.286932	0.512	0.559	0.388899	ENSMUSG00000015143	FALSE
Ddx3x	1.53214e-05	0.282412	0.578	0.698	0.428984	ENSMUSG00000000787	FALSE
Ywhaz	1.68148e-05	0.35598	0.647	0.764	0.470796	ENSMUSG00000022285	FALSE
Atp5g3	1.85656e-05	0.314866	0.667	0.746	0.519817	ENSMUSG00000018770	FALSE
Arhgdia	2.03011e-05	-0.0521859	0.747	0.874	0.568411	ENSMUSG00000025132	FALSE
H2afz	2.03974e-05	-0.344898	0.886	0.901	0.571107	ENSMUSG00000037894	FALSE
Jund	2.26192e-05	0.14124	0.873	0.929	0.633314	ENSMUSG00000071076	FALSE
Snrpg	2.26476e-05	-0.0758714	0.808	0.919	0.63411	ENSMUSG00000057278	FALSE
Myeov2	2.7509e-05	0.327011	0.735	0.843	0.770226	ENSMUSG00000073616	FALSE
Cox4i1	2.92512e-05	0.130791	0.986	0.989	0.819003	ENSMUSG00000031818	FALSE
Foxp1	3.18348e-05	-0.110367	0.339	0.601	0.891342	ENSMUSG00000030067	FALSE
mt-Cytb	3.69533e-05	-0.113323	1	0.998	1	ENSMUSG00000064370	FALSE
Rpl35a	4.30762e-05	-0.199918	1	0.999	1	ENSMUSG00000060636	FALSE
Rpl7a	5.40499e-05	-0.0716658	0.939	0.973	1	ENSMUSG00000062647	FALSE
Gm2a	5.97741e-05	0.165113	0.459	0.522	1	ENSMUSG00000000594	FALSE
Srgn	7.7326e-05	-0.260375	0.533	0.684	1	ENSMUSG00000020077	FALSE
Purb	8.3273e-05	0.320397	0.378	0.51	1	ENSMUSG00000094483	FALSE
Sqstm1	0.000118647	0.38288	0.561	0.705	1	ENSMUSG00000015837	FALSE
Ywhah	0.000143271	0.267125	0.696	0.807	1	ENSMUSG00000018965	FALSE
Gnai2	0.000149313	0.110707	0.937	0.931	1	ENSMUSG00000032562	FALSE
Pcbp2	0.000149904	0.303546	0.737	0.845	1	ENSMUSG00000056851	FALSE
Sh3glb1	0.000162358	0.278674	0.718	0.825	1	ENSMUSG00000037062	FALSE
Pitpna	0.000168232	0.301713	0.618	0.737	1	ENSMUSG00000017781	FALSE
Rps3	0.000183536	-0.0865062	0.996	0.997	1	ENSMUSG00000030744	FALSE
Gm2000	0.00018745	0.274122	0.725	0.836	1	ENSMUSG00000078193	FALSE
Cdk2ap2	0.000222107	0.303264	0.531	0.689	1	ENSMUSG00000024856	FALSE
Zbtb7a	0.000310826	0.298665	0.404	0.55	1	ENSMUSG00000035011	FALSE
Ost4	0.000349714	0.283863	0.749	0.871	1	ENSMUSG00000038803	FALSE
Klf13	0.000356924	0.233869	0.549	0.668	1	ENSMUSG00000052040	FALSE
Gusb	0.000408951	0.285921	0.388	0.518	1	ENSMUSG00000025534	FALSE
Pet100	0.000522972	0.314147	0.443	0.605	1	ENSMUSG00000087687	FALSE
Zfp36	0.000642305	0.23114	0.649	0.746	1	ENSMUSG00000044786	FALSE
Vat1	0.000647209	0.248773	0.398	0.511	1	ENSMUSG00000034993	FALSE
Atox1	0.000757953	-0.114415	0.835	0.889	1	ENSMUSG00000018585	FALSE
Eif4b	0.000875071	0.302331	0.431	0.588	1	ENSMUSG00000058655	FALSE
Tm9sf3	0.000888171	0.270609	0.435	0.588	1	ENSMUSG00000025016	FALSE
Neat1	0.0009153	-0.0980715	0.627	0.811	1	ENSMUSG00000092274	FALSE
Polr2l	0.00105152	0.277388	0.486	0.619	1	ENSMUSG00000038489	FALSE
Atp6v1f	0.00110788	0.29376	0.739	0.864	1	ENSMUSG00000004285	FALSE
Rpsa	0.00112473	-0.166468	0.996	0.983	1	ENSMUSG00000032518	FALSE
Ubc	0.00127029	-0.0647096	0.914	0.975	1	ENSMUSG00000008348	FALSE
Cst3	0.00164553	-0.579467	0.978	0.989	1	ENSMUSG00000027447	FALSE
Cltc	0.00171699	0.284662	0.492	0.64	1	ENSMUSG00000047126	FALSE
Capza1	0.00177208	0.274235	0.408	0.556	1	ENSMUSG00000070372	FALSE
Cox6b1	0.00210807	0.208353	0.912	0.957	1	ENSMUSG00000036751	FALSE
Mrps15	0.00286766	0.0494392	0.237	0.512	1	ENSMUSG00000028861	FALSE
Eif4g2	0.00287452	0.230312	0.765	0.852	1	ENSMUSG00000005610	FALSE
Cyb5a	0.00341758	0.137685	0.69	0.807	1	ENSMUSG00000024646	FALSE
Chmp3	0.00354011	0.273882	0.402	0.564	1	ENSMUSG00000053119	FALSE
Lamtor1	0.00416152	0.0558615	0.392	0.669	1	ENSMUSG00000030842	FALSE
Shisa5	0.00462549	0.160204	0.686	0.824	1	ENSMUSG00000025647	FALSE
Polr2k	0.00494356	0.252779	0.516	0.662	1	ENSMUSG00000045996	FALSE
Rpl32	0.00525299	-0.154451	1	0.997	1	ENSMUSG00000057841	FALSE
Ptp4a2	0.00555179	0.232562	0.602	0.743	1	ENSMUSG00000028788	FALSE
Usp50	0.00650742	0.239742	0.473	0.615	1	ENSMUSG00000027364	FALSE
Comt	0.00669842	0.249333	0.535	0.648	1	ENSMUSG00000000326	FALSE
Calm3	0.00708211	0.263868	0.62	0.774	1	ENSMUSG00000019370	FALSE
Ywhag	0.00731849	0.23673	0.359	0.508	1	ENSMUSG00000051391	FALSE
Tra2b	0.00746761	0.0590659	0.537	0.767	1	ENSMUSG00000022858	FALSE
mt-Nd4	0.0077889	0.0544177	0.996	0.996	1	ENSMUSG00000064363	FALSE
Tmem50a	0.00852777	0.209877	0.663	0.827	1	ENSMUSG00000028822	FALSE
Lmna	0.00901003	-0.136145	0.692	0.781	1	ENSMUSG00000028063	FALSE
Sepp1	0.0091614	-0.175985	0.771	0.789	1	ENSMUSG00000064373	FALSE
Chd4	0.00930233	0.249616	0.402	0.555	1	ENSMUSG00000063870	FALSE
Hnrnpab	0.00943136	0.260592	0.639	0.73	1	ENSMUSG00000020358	FALSE
Rnf130	0.0103209	0.228139	0.355	0.509	1	ENSMUSG00000020376	FALSE
Nme2	0.010709	0.207224	0.643	0.744	1	ENSMUSG00000020857	FALSE
Pin4	0.0121286	0.0495304	0.286	0.549	1	ENSMUSG00000079480	FALSE
Rab1a	0.0123742	0.246819	0.551	0.716	1	ENSMUSG00000020149	FALSE
Ptpn1	0.0135099	0.0488269	0.302	0.564	1	ENSMUSG00000027540	FALSE
Ndufs6	0.0138684	0.0585347	0.608	0.795	1	ENSMUSG00000021606	FALSE
Pum2	0.0143928	0.235215	0.357	0.513	1	ENSMUSG00000020594	FALSE
Nme1	0.0144196	-0.0799962	0.657	0.753	1	ENSMUSG00000037601	FALSE
Inmt	0.0144669	-0.871623	0.692	0.822	1	ENSMUSG00000003477	FALSE
Rps18-ps3	0.014811	0.231728	0.665	0.812	1	ENSMUSG00000057657	FALSE
Ube2l3	0.016318	0.0753541	0.451	0.688	1	ENSMUSG00000038965	FALSE
Pcbd2	0.0175911	0.0488247	0.263	0.521	1	ENSMUSG00000021496	FALSE
Rpl27-ps3	0.0178069	0.232395	0.449	0.613	1	ENSMUSG00000073640	FALSE
Atf4	0.0180068	0.0494649	0.412	0.665	1	ENSMUSG00000042406	FALSE
Emc7	0.0184314	0.055246	0.396	0.647	1	ENSMUSG00000055943	FALSE
Csnk2a1	0.0192006	0.058476	0.286	0.548	1	ENSMUSG00000074698	FALSE
Snrpe	0.0202411	0.0562298	0.641	0.826	1	ENSMUSG00000090553	FALSE
Wdr83os	0.0205098	0.255526	0.433	0.609	1	ENSMUSG00000059355	FALSE
Hprt	0.0218946	0.241587	0.42	0.586	1	ENSMUSG00000025630	FALSE
Psenen	0.0230706	0.0628606	0.49	0.761	1	ENSMUSG00000036835	FALSE
Etfa	0.023842	0.229796	0.41	0.572	1	ENSMUSG00000032314	FALSE
Hnrnpl	0.0244798	0.0548484	0.267	0.525	1	ENSMUSG00000015165	FALSE
Tma7	0.0245086	0.131365	0.853	0.883	1	ENSMUSG00000091537	FALSE
Grb2	0.0259478	0.260129	0.427	0.588	1	ENSMUSG00000059923	FALSE
Psmd2	0.0266311	0.0694817	0.314	0.566	1	ENSMUSG00000006998	FALSE
Rps14	0.0277571	-0.0648112	1	0.999	1	ENSMUSG00000024608	FALSE
Usmg5	0.0289685	0.104929	0.6	0.829	1	ENSMUSG00000071528	FALSE
Pafah1b1	0.0295561	0.0875538	0.396	0.664	1	ENSMUSG00000020745	FALSE
Pbrm1	0.0300058	0.0651875	0.31	0.561	1	ENSMUSG00000042323	FALSE
Gpx4	0.0301779	-0.0794767	0.904	0.948	1	ENSMUSG00000075706	FALSE
Timm13	0.0323692	0.0494268	0.655	0.815	1	ENSMUSG00000020219	FALSE
Snx5	0.0323911	0.196716	0.441	0.598	1	ENSMUSG00000027423	FALSE
Sept2	0.032552	0.229747	0.382	0.562	1	ENSMUSG00000026276	FALSE
Rpl23a-ps3	0.0333342	0.167847	0.763	0.885	1	ENSMUSG00000078126	FALSE
Tmem160	0.0353764	0.250577	0.527	0.705	1	ENSMUSG00000019158	FALSE
9530068E07Rik	0.0370775	0.0687504	0.302	0.565	1		FALSE
Tmem208	0.0375085	0.0575263	0.322	0.571	1	ENSMUSG00000014856	FALSE
Snrnp70	0.0393237	0.225938	0.386	0.55	1	ENSMUSG00000063511	FALSE
Nktr	0.0403109	0.0679791	0.284	0.533	1	ENSMUSG00000032525	FALSE
Csde1	0.0411023	0.0565803	0.512	0.71	1	ENSMUSG00000068823	FALSE
Eif3a	0.0412455	0.238891	0.437	0.611	1	ENSMUSG00000024991	FALSE
Tcf25	0.0418321	0.0781426	0.42	0.664	1	ENSMUSG00000001472	FALSE
Ndufa2	0.0424431	0.115021	0.908	0.925	1	ENSMUSG00000014294	FALSE
Stx7	0.0453367	0.2157	0.38	0.554	1	ENSMUSG00000019998	FALSE
Mat2a	0.0499088	0.176488	0.535	0.692	1	ENSMUSG00000053907	FALSE

## Sheet: 2
Supplementary Table 4. Lung scRNAseq Cell Clusters - Cluster 2
Gene	p_val	avg_log2FC	pct.1	pct.2	p_val_adj	ensembl_ids	unique
Trf	5.49119e-92	-1.62374	0.058	0.665	1.53748e-87	ENSMUSG00000032554	FALSE
Ccnd1	2.95015e-85	-1.28757	0.058	0.599	8.26011e-81	ENSMUSG00000070348	FALSE
Lcn2	7.07907e-66	-1.78741	0.058	0.503	1.98207e-61	ENSMUSG00000026822	FALSE
Myl9	1.60931e-58	3.71743	0.971	0.136	4.5059e-54	ENSMUSG00000067818	TRUE
Ppp1r14a	2.38138e-56	2.50263	0.981	0.27	6.66764e-52	ENSMUSG00000037166	FALSE
Rarres2	1.40422e-52	1.07596	0.971	0.433	3.93166e-48	ENSMUSG00000009281	FALSE
Tpm2	5.11427e-52	3.79228	0.942	0.139	1.43194e-47	ENSMUSG00000028464	FALSE
Ctss	2.21828e-51	-1.92122	0.163	0.646	6.21097e-47	ENSMUSG00000038642	FALSE
Tagln	2.06589e-48	4.20897	0.923	0.122	5.7843e-44	ENSMUSG00000032085	FALSE
Cotl1	2.22518e-46	-1.18816	0.096	0.637	6.23028e-42	ENSMUSG00000031827	FALSE
C1qa	1.98816e-45	-2.03379	0.115	0.507	5.56666e-41	ENSMUSG00000036887	FALSE
Acta2	1.15072e-43	4.75314	0.885	0.194	3.22191e-39	ENSMUSG00000035783	FALSE
Des	2.95698e-43	2.77456	0.933	0.107	8.27926e-39	ENSMUSG00000026208	FALSE
Fxyd1	5.50743e-43	1.44606	0.933	0.259	1.54202e-38	ENSMUSG00000036570	FALSE
Ucp2	1.57313e-42	-1.24858	0.212	0.839	4.40461e-38	ENSMUSG00000033685	FALSE
Mustn1	2.11838e-42	3.02549	0.885	0.131	5.93124e-38	ENSMUSG00000042485	TRUE
Ftl1	3.81997e-42	-1.41761	1	1	1.06955e-37	ENSMUSG00000050708	FALSE
Cald1	7.93826e-42	1.60256	0.962	0.574	2.22263e-37	ENSMUSG00000029761	FALSE
Ifi27l2a	8.99101e-42	-1.20415	0.087	0.519	2.51739e-37	ENSMUSG00000079017	FALSE
Myh11	1.04702e-40	2.86682	0.865	0.031	2.93155e-36	ENSMUSG00000018830	TRUE
Hn1	7.49748e-40	-1.28513	0.24	0.768	2.09922e-35	ENSMUSG00000020737	FALSE
Tpm1	2.39292e-39	2.10616	0.942	0.604	6.69995e-35	ENSMUSG00000032366	FALSE
Igfbp7	2.6617e-39	1.23398	0.952	0.69	7.45249e-35	ENSMUSG00000036256	FALSE
Sdf2l1	9.582e-39	-0.661542	0.058	0.532	2.68286e-34	ENSMUSG00000022769	FALSE
Mylk	1.13999e-38	1.75975	0.904	0.259	3.19185e-34	ENSMUSG00000022836	FALSE
Tns1	2.38515e-38	1.2183	0.942	0.377	6.67818e-34	ENSMUSG00000055322	FALSE
Ly6e	4.9396e-38	-1.49556	0.529	0.905	1.38304e-33	ENSMUSG00000022587	FALSE
Cd24a	1.21293e-37	-0.938676	0.087	0.557	3.39608e-33	ENSMUSG00000047139	FALSE
Lyz2	2.49129e-37	-2.60663	0.644	0.916	6.97537e-33	ENSMUSG00000069516	FALSE
Cxcl2	4.56295e-37	-1.77444	0.087	0.538	1.27758e-32	ENSMUSG00000058427	FALSE
Marcksl1	1.20031e-36	-0.924912	0.067	0.564	3.36075e-32	ENSMUSG00000047945	FALSE
Ctgf	8.70509e-36	2.54827	0.894	0.194	2.43734e-31	ENSMUSG00000019997	FALSE
Sparcl1	2.85665e-35	1.84857	0.894	0.395	7.99834e-31	ENSMUSG00000029309	FALSE
Dstn	6.60539e-35	2.03019	0.933	0.819	1.84944e-30	ENSMUSG00000015932	FALSE
H2-Aa	9.03268e-35	-2.23474	0.327	0.803	2.52906e-30	ENSMUSG00000036594	FALSE
Bgn	9.59155e-35	0.965997	0.933	0.484	2.68554e-30	ENSMUSG00000031375	FALSE
Cd81	1.52023e-34	0.926892	0.981	0.798	4.2565e-30	ENSMUSG00000037706	FALSE
Flna	1.91318e-34	2.0156	0.894	0.615	5.35672e-30	ENSMUSG00000031328	FALSE
Cnn1	2.27873e-34	2.5378	0.817	0.024	6.38021e-30	ENSMUSG00000001349	TRUE
Psmb8	3.02817e-34	-1.16641	0.308	0.797	8.47858e-30	ENSMUSG00000024338	FALSE
Crip1	9.13421e-34	1.16941	0.99	0.97	2.55749e-29	ENSMUSG00000006360	FALSE
Myl6	1.36372e-33	1.7361	0.99	0.992	3.81828e-29	ENSMUSG00000090841	FALSE
Filip1l	1.95506e-33	1.70106	0.875	0.237	5.47398e-29	ENSMUSG00000043336	FALSE
Csrp1	4.28245e-33	2.03815	0.894	0.52	1.19904e-28	ENSMUSG00000026421	FALSE
Laptm5	7.08511e-33	-1.07556	0.154	0.572	1.98376e-28	ENSMUSG00000028581	FALSE
Fcer1g	9.5646e-33	-1.588	0.26	0.655	2.67799e-28	ENSMUSG00000058715	FALSE
Spp1	9.59497e-33	-1.76283	0.25	0.709	2.68649e-28	ENSMUSG00000029304	FALSE
Actg2	1.24073e-32	2.61204	0.808	0.022	3.47391e-28	ENSMUSG00000059430	TRUE
Cd74	1.29657e-32	-2.47363	0.625	0.899	3.63028e-28	ENSMUSG00000024610	FALSE
Lmod1	3.45152e-32	1.84999	0.798	0.019	9.66392e-28	ENSMUSG00000048096	TRUE
Psmb9	3.51779e-32	-0.747678	0.115	0.545	9.84946e-28	ENSMUSG00000096727	FALSE
Crip2	5.83172e-32	0.690142	0.962	0.63	1.63282e-27	ENSMUSG00000006356	FALSE
Fhl1	9.24244e-32	1.09033	0.904	0.382	2.58779e-27	ENSMUSG00000023092	FALSE
Ctsh	2.49137e-31	-0.797681	0.106	0.601	6.97558e-27	ENSMUSG00000032359	FALSE
Fabp5	2.74834e-31	-1.19066	0.202	0.61	7.69508e-27	ENSMUSG00000027533	FALSE
Ndrg2	6.622e-31	1.36834	0.837	0.143	1.8541e-26	ENSMUSG00000004558	FALSE
Sod3	1.45042e-30	1.34067	0.865	0.4	4.06102e-26	ENSMUSG00000072941	FALSE
Ptpn18	1.52349e-29	-0.809251	0.106	0.554	4.26561e-25	ENSMUSG00000026126	FALSE
Srgn	3.61834e-29	-1.11575	0.25	0.678	1.0131e-24	ENSMUSG00000020077	FALSE
Prkcdbp	3.92224e-29	1.45908	0.837	0.239	1.09819e-24	ENSMUSG00000037060	FALSE
Fxyd5	6.82101e-29	-1.03459	0.288	0.786	1.90981e-24	ENSMUSG00000009687	FALSE
Hspb1	2.24777e-28	1.953	0.933	0.654	6.29352e-24	ENSMUSG00000004951	FALSE
Ckb	7.32144e-28	1.51303	0.875	0.491	2.04993e-23	ENSMUSG00000001270	FALSE
Map1b	1.09003e-27	1.86589	0.788	0.278	3.05198e-23	ENSMUSG00000052727	FALSE
H2-K1	1.72161e-27	-1.1847	0.721	0.964	4.82035e-23	ENSMUSG00000061232	FALSE
Rpl35a	1.82519e-27	-0.709515	1	0.999	5.11035e-23	ENSMUSG00000060636	FALSE
1110008P14Rik	2.10888e-27	-1.07233	0.192	0.572	5.90466e-23		FALSE
Serpine2	2.24643e-27	1.71687	0.837	0.369	6.28977e-23	ENSMUSG00000026249	FALSE
Timp3	2.76551e-27	0.78388	0.913	0.459	7.74316e-23	ENSMUSG00000020044	FALSE
Pls3	3.01741e-27	1.37831	0.837	0.41	8.44843e-23	ENSMUSG00000016382	FALSE
Tyrobp	1.80674e-26	-1.57245	0.413	0.742	5.05869e-22	ENSMUSG00000030579	FALSE
Tpm3	2.26785e-26	-0.837339	0.404	0.839	6.34975e-22	ENSMUSG00000027940	FALSE
Aspn	4.56072e-26	1.54445	0.75	0.055	1.27696e-21	ENSMUSG00000021388	FALSE
Gmfg	7.02062e-26	-0.842391	0.163	0.583	1.9657e-21	ENSMUSG00000060791	FALSE
Aprt	8.31291e-26	-0.915342	0.308	0.712	2.32753e-21	ENSMUSG00000006589	FALSE
Coro1a	1.13329e-25	-1.05242	0.183	0.567	3.17309e-21	ENSMUSG00000030707	FALSE
Gstm1	1.45143e-25	0.750634	0.923	0.643	4.06387e-21	ENSMUSG00000058135	FALSE
Rpl38	1.90959e-25	-0.721929	1	0.998	5.34666e-21	ENSMUSG00000057322	FALSE
Pbxip1	2.14235e-25	1.20509	0.817	0.458	5.99837e-21	ENSMUSG00000042613	FALSE
Lhfp	4.38936e-25	1.24521	0.865	0.48	1.22898e-20	ENSMUSG00000048332	FALSE
Cryab	6.34856e-25	1.20551	0.913	0.524	1.77753e-20	ENSMUSG00000032060	FALSE
Itga8	6.69509e-25	1.52391	0.769	0.245	1.87456e-20	ENSMUSG00000026768	FALSE
Sparc	7.69961e-25	0.590493	0.99	0.825	2.15581e-20	ENSMUSG00000018593	FALSE
Lcp1	8.0204e-25	-0.838513	0.154	0.519	2.24563e-20	ENSMUSG00000021998	FALSE
Fblim1	1.2153e-24	1.50695	0.75	0.255	3.40273e-20	ENSMUSG00000006219	FALSE
Fam129a	1.87484e-24	1.4673	0.75	0.212	5.24937e-20	ENSMUSG00000026483	TRUE
B2m	2.98256e-24	-1.09341	0.923	0.997	8.35086e-20	ENSMUSG00000060802	FALSE
Dynll1	3.9353e-24	0.60112	1	0.969	1.10185e-19	ENSMUSG00000009013	FALSE
Taf10	9.50328e-24	-0.577586	0.154	0.617	2.66082e-19	ENSMUSG00000043866	FALSE
Mcam	1.2524e-23	1.32265	0.74	0.13	3.5066e-19	ENSMUSG00000032135	FALSE
Cmtm7	1.79124e-23	-0.574085	0.135	0.54	5.01529e-19	ENSMUSG00000032436	FALSE
Oat	1.9405e-23	0.901255	0.837	0.468	5.43321e-19	ENSMUSG00000030934	FALSE
Lmcd1	2.0432e-23	1.45093	0.721	0.051	5.72077e-19	ENSMUSG00000057604	TRUE
Sepw1	2.11138e-23	0.650284	0.981	0.908	5.91165e-19	ENSMUSG00000041571	FALSE
Lpp	2.12215e-23	1.41212	0.779	0.401	5.9418e-19	ENSMUSG00000033306	FALSE
Spint2	2.89332e-23	0.884776	0.798	0.263	8.101e-19	ENSMUSG00000074227	FALSE
Npc2	3.59239e-23	-1.00027	0.702	0.938	1.00583e-18	ENSMUSG00000021242	FALSE
Rpl41	9.60827e-23	-0.54086	1	1	2.69022e-18	ENSMUSG00000093674	FALSE
Ly6a	1.21697e-22	-1.35302	0.548	0.829	3.4074e-18	ENSMUSG00000075602	FALSE
H2-Ab1	1.45971e-22	-1.80936	0.519	0.826	4.08704e-18	ENSMUSG00000073421	FALSE
Hspb7	1.92106e-22	1.31564	0.654	0.012	5.37877e-18	ENSMUSG00000006221	TRUE
Rpl32	2.17656e-22	-0.834522	0.971	0.998	6.09416e-18	ENSMUSG00000057841	FALSE
Gm13889	3.50227e-22	1.28851	0.731	0.122	9.806e-18	ENSMUSG00000087006	FALSE
Ezr	3.75718e-22	-0.570825	0.087	0.511	1.05197e-17	ENSMUSG00000052397	FALSE
Nme1	9.25235e-22	-0.836796	0.452	0.749	2.59057e-17	ENSMUSG00000037601	FALSE
Emp1	1.04971e-21	-0.679391	0.173	0.604	2.93909e-17	ENSMUSG00000030208	FALSE
Rbpms	1.05688e-21	1.18235	0.76	0.271	2.95917e-17	ENSMUSG00000031586	FALSE
Dnajb4	1.09928e-21	1.24777	0.769	0.339	3.07788e-17	ENSMUSG00000028035	FALSE
Snhg18	1.24054e-21	1.15303	0.731	0.194	3.47339e-17	ENSMUSG00000096956	FALSE
Smtn	1.65456e-21	1.37569	0.692	0.171	4.63261e-17	ENSMUSG00000020439	FALSE
Fam49b	1.7723e-21	-0.605772	0.135	0.548	4.96227e-17	ENSMUSG00000022378	FALSE
Rplp2	1.96896e-21	-0.584501	1	0.999	5.5129e-17	ENSMUSG00000025508	FALSE
H2-D1	2.11081e-21	-1.03824	0.942	0.998	5.91007e-17	ENSMUSG00000073411	FALSE
Mfge8	2.68459e-21	1.3647	0.904	0.572	7.51657e-17	ENSMUSG00000030605	FALSE
Fam96a	3.04207e-21	-0.519323	0.106	0.549	8.51748e-17	ENSMUSG00000032381	FALSE
Dbp	3.9155e-21	1.07835	0.779	0.314	1.0963e-16	ENSMUSG00000059824	FALSE
Gngt2	4.62509e-21	-0.880334	0.212	0.581	1.29498e-16	ENSMUSG00000038811	FALSE
H2afz	5.8232e-21	-1.09479	0.75	0.903	1.63044e-16	ENSMUSG00000037894	FALSE
Synpo2	6.20667e-21	1.41445	0.644	0.014	1.73781e-16	ENSMUSG00000050315	TRUE
Tcap	9.67969e-21	2.14562	0.673	0.024	2.71022e-16	ENSMUSG00000007877	TRUE
Arpc1b	1.18095e-20	-0.904377	0.75	0.893	3.30655e-16	ENSMUSG00000029622	FALSE
Gucy1a3	1.2004e-20	1.54417	0.712	0.079	3.36099e-16	ENSMUSG00000033910	TRUE
Ebf1	1.26574e-20	1.11678	0.702	0.112	3.54395e-16	ENSMUSG00000057098	FALSE
Rps18	1.68045e-20	-0.710656	0.981	0.996	4.70509e-16	ENSMUSG00000008668	FALSE
Ctsc	1.70207e-20	-1.09136	0.212	0.555	4.76563e-16	ENSMUSG00000030560	FALSE
Fau	1.79295e-20	-0.557617	1	0.998	5.02008e-16	ENSMUSG00000038274	FALSE
Fstl1	1.95747e-20	0.901223	0.702	0.154	5.48073e-16	ENSMUSG00000022816	FALSE
S100a10	2.04023e-20	-1.01612	0.702	0.922	5.71244e-16	ENSMUSG00000041959	FALSE
Ppp1r12a	2.14333e-20	1.06913	0.731	0.326	6.0011e-16	ENSMUSG00000019907	FALSE
Cd52	3.32485e-20	-1.2561	0.25	0.594	9.30924e-16	ENSMUSG00000000682	FALSE
Postn	5.77412e-20	1.63683	0.683	0.112	1.6167e-15	ENSMUSG00000027750	TRUE
Rrad	8.66064e-20	1.37432	0.683	0.171	2.42489e-15	ENSMUSG00000031880	TRUE
Pdia6	1.00832e-19	-0.728317	0.356	0.791	2.8232e-15	ENSMUSG00000020571	FALSE
Ilk	1.15845e-19	0.936274	0.808	0.537	3.24354e-15	ENSMUSG00000030890	FALSE
Rock1	1.50233e-19	1.14025	0.779	0.505	4.20638e-15	ENSMUSG00000024290	FALSE
Sncg	1.50807e-19	2.00154	0.635	0.041	4.22243e-15	ENSMUSG00000023064	TRUE
Ptrf	1.87287e-19	1.05899	0.788	0.448	5.24385e-15	ENSMUSG00000004044	FALSE
Tmsb10	2.18774e-19	-0.918397	0.885	0.984	6.12546e-15	ENSMUSG00000079523	FALSE
Ppp1r12b	2.23202e-19	1.06643	0.615	0.099	6.24944e-15	ENSMUSG00000073557	TRUE
Slc25a4	3.90217e-19	0.887147	0.923	0.8	1.09257e-14	ENSMUSG00000031633	FALSE
Gnas	4.06642e-19	0.460015	1	0.94	1.13856e-14	ENSMUSG00000027523	FALSE
Lims2	4.58967e-19	1.12474	0.673	0.155	1.28506e-14	ENSMUSG00000024395	FALSE
Hspb2	4.70902e-19	0.94398	0.644	0.164	1.31848e-14	ENSMUSG00000038086	TRUE
Pdlim3	1.04488e-18	1.20912	0.606	0.023	2.92555e-14	ENSMUSG00000031636	TRUE
Ccl6	1.26203e-18	-1.56255	0.269	0.583	3.53357e-14	ENSMUSG00000018927	FALSE
Eln	1.33281e-18	1.53604	0.683	0.186	3.73173e-14	ENSMUSG00000029675	FALSE
Arhgdib	1.36433e-18	-0.784313	0.212	0.596	3.81999e-14	ENSMUSG00000030220	FALSE
Cyr61	1.36602e-18	1.47856	0.837	0.563	3.82473e-14	ENSMUSG00000028195	FALSE
Rpl11	1.69847e-18	-0.572136	0.981	0.994	4.75554e-14	ENSMUSG00000059291	FALSE
Ramp1	2.02427e-18	1.07786	0.673	0.208	5.66776e-14	ENSMUSG00000034353	FALSE
Bcam	2.0733e-18	0.885562	0.712	0.269	5.80505e-14	ENSMUSG00000002980	FALSE
Rpl18a	2.21016e-18	-0.511042	1	0.999	6.18823e-14	ENSMUSG00000045128	FALSE
Rps14	2.65729e-18	-0.436047	1	0.999	7.44015e-14	ENSMUSG00000024608	FALSE
Creg1	3.36137e-18	-0.675132	0.192	0.561	9.41151e-14	ENSMUSG00000040713	FALSE
Cd44	3.53749e-18	-0.970436	0.269	0.626	9.90462e-14	ENSMUSG00000005087	FALSE
Sh3bgr	3.63442e-18	1.21151	0.577	0.008	1.0176e-13	ENSMUSG00000040666	TRUE
Actn1	3.84449e-18	1.17246	0.788	0.55	1.07642e-13	ENSMUSG00000015143	FALSE
Ap3s1	4.08712e-18	-0.521063	0.163	0.584	1.14435e-13	ENSMUSG00000024480	FALSE
Rps11	4.88071e-18	-0.598567	0.99	0.997	1.36655e-13	ENSMUSG00000003429	FALSE
Fbxl22	5.10267e-18	1.35315	0.587	0.019	1.4287e-13	ENSMUSG00000050503	TRUE
Notch3	5.9152e-18	1.37206	0.587	0.032	1.6562e-13	ENSMUSG00000038146	TRUE
Col3a1	6.96901e-18	0.456437	0.769	0.312	1.95125e-13	ENSMUSG00000026043	FALSE
Tinagl1	9.10434e-18	1.02942	0.702	0.324	2.54912e-13	ENSMUSG00000028776	FALSE
Hmgb2	1.0323e-17	-0.830761	0.269	0.634	2.89032e-13	ENSMUSG00000054717	FALSE
Prss23	1.15779e-17	1.17665	0.663	0.231	3.2417e-13	ENSMUSG00000039405	FALSE
Actc1	1.27312e-17	3.05057	0.567	0.022	3.56462e-13	ENSMUSG00000068614	TRUE
Ier3	1.27817e-17	-0.90557	0.404	0.717	3.57874e-13	ENSMUSG00000003541	FALSE
Socs3	1.38755e-17	-0.589722	0.135	0.527	3.885e-13	ENSMUSG00000053113	FALSE
Map3k7cl	1.45299e-17	1.02587	0.548	0.007	4.06822e-13	ENSMUSG00000025610	TRUE
Ninj1	1.59804e-17	-0.609488	0.163	0.554	4.47435e-13	ENSMUSG00000037966	FALSE
Rps12	1.66917e-17	-0.692843	0.933	0.988	4.6735e-13	ENSMUSG00000061983	FALSE
Psme1	1.70905e-17	-0.649964	0.385	0.784	4.78516e-13	ENSMUSG00000022216	FALSE
Hspb6	1.75742e-17	1.14503	0.615	0.186	4.9206e-13	ENSMUSG00000036854	FALSE
Wfdc2	2.00947e-17	-0.978662	0.221	0.541	5.6263e-13	ENSMUSG00000017723	FALSE
Rpl26	2.55282e-17	-0.508701	0.99	0.998	7.14763e-13	ENSMUSG00000060938	FALSE
Rps19	2.59164e-17	-0.517634	1	0.999	7.25634e-13	ENSMUSG00000040952	FALSE
Tppp3	2.74253e-17	0.784938	0.817	0.493	7.67881e-13	ENSMUSG00000014846	FALSE
Hspa1a	2.91071e-17	1.72412	0.808	0.554	8.14969e-13	ENSMUSG00000091971	FALSE
Rras	3.26727e-17	0.908245	0.712	0.362	9.14804e-13	ENSMUSG00000038387	FALSE
Col1a2	3.31452e-17	0.491841	0.731	0.274	9.28032e-13	ENSMUSG00000029661	FALSE
Tgfb1i1	3.47378e-17	0.86513	0.635	0.133	9.72624e-13	ENSMUSG00000030782	FALSE
Ppp1cb	3.75733e-17	0.928422	0.769	0.538	1.05201e-12	ENSMUSG00000014956	FALSE
Snx5	4.316e-17	-0.52285	0.192	0.591	1.20844e-12	ENSMUSG00000027423	FALSE
Pdlim7	4.67123e-17	1.00651	0.692	0.351	1.3079e-12	ENSMUSG00000021493	FALSE
Sec61b	4.74652e-17	-0.6528	0.654	0.889	1.32898e-12	ENSMUSG00000053317	FALSE
Tgfb1	5.19062e-17	-0.553816	0.163	0.57	1.45332e-12	ENSMUSG00000002603	FALSE
Fermt2	5.3993e-17	1.14956	0.798	0.44	1.51175e-12	ENSMUSG00000037712	FALSE
Tram1	7.0963e-17	-0.461411	0.163	0.574	1.98689e-12	ENSMUSG00000025935	FALSE
Rabac1	7.85904e-17	0.580333	0.933	0.846	2.20045e-12	ENSMUSG00000003380	FALSE
Slmap	7.89319e-17	1.04075	0.683	0.315	2.21002e-12	ENSMUSG00000021870	FALSE
Atp2a2	8.57827e-17	0.944791	0.702	0.387	2.40183e-12	ENSMUSG00000029467	FALSE
Nfia	9.01589e-17	0.991793	0.673	0.225	2.52436e-12	ENSMUSG00000028565	FALSE
Sh3bgrl3	1.18526e-16	-0.721604	0.567	0.881	3.3186e-12	ENSMUSG00000028843	FALSE
Rps10	1.25226e-16	-0.591006	0.971	0.99	3.5062e-12	ENSMUSG00000052146	FALSE
Rpl13	1.28361e-16	-0.536403	0.99	1	3.59399e-12	ENSMUSG00000000740	FALSE
Rcn3	1.44215e-16	0.754611	0.683	0.219	4.03789e-12	ENSMUSG00000019539	FALSE
Rps27a	1.84274e-16	-0.563902	0.981	0.998	5.1595e-12	ENSMUSG00000020460	FALSE
Rps29	2.07039e-16	-0.48927	0.99	1	5.79687e-12	ENSMUSG00000034892	FALSE
2700094K13Rik	2.2424e-16	-0.580277	0.192	0.554	6.27851e-12		FALSE
Rpl28	2.8206e-16	-0.60197	0.971	0.988	7.89741e-12	ENSMUSG00000030432	FALSE
Cebpg	3.1125e-16	-0.410043	0.115	0.508	8.7147e-12	ENSMUSG00000056216	FALSE
Gucy1b3	3.62727e-16	1.66648	0.615	0.07	1.0156e-11	ENSMUSG00000028005	TRUE
Hcfc1r1	4.61638e-16	0.807629	0.817	0.645	1.29254e-11	ENSMUSG00000023904	FALSE
Aoc3	4.70078e-16	0.94789	0.529	0.005	1.31617e-11	ENSMUSG00000019326	TRUE
Ctsz	5.41512e-16	-0.747005	0.49	0.82	1.51618e-11	ENSMUSG00000016256	FALSE
Malat1	5.62829e-16	0.697032	1	1	1.57587e-11	ENSMUSG00000092341	FALSE
Rsu1	6.15343e-16	0.755986	0.808	0.592	1.7229e-11	ENSMUSG00000026727	FALSE
H2-Q4	7.36123e-16	-0.591884	0.221	0.571	2.06107e-11	ENSMUSG00000035929	FALSE
Hebp1	8.22164e-16	-0.591886	0.202	0.59	2.30198e-11	ENSMUSG00000042770	FALSE
Adam33	9.20528e-16	1.17631	0.548	0.029	2.57739e-11	ENSMUSG00000027318	TRUE
Heyl	9.80963e-16	0.942567	0.538	0.037	2.7466e-11	ENSMUSG00000032744	TRUE
Klf9	1.18826e-15	0.685624	0.788	0.483	3.32702e-11	ENSMUSG00000033863	FALSE
Rps9	1.30033e-15	-0.467864	1	0.999	3.64078e-11	ENSMUSG00000006333	FALSE
Enpp2	1.71695e-15	1.00685	0.558	0.072	4.8073e-11	ENSMUSG00000022425	TRUE
Dmpk	2.3618e-15	0.881355	0.529	0.076	6.6128e-11	ENSMUSG00000030409	TRUE
Nexn	2.49841e-15	0.94931	0.567	0.131	6.99531e-11	ENSMUSG00000039103	FALSE
Rpsa	2.91469e-15	-0.687138	0.913	0.986	8.16083e-11	ENSMUSG00000032518	FALSE
Rpl19	4.68691e-15	-0.464177	0.99	0.996	1.31229e-10	ENSMUSG00000017404	FALSE
Zak	4.74575e-15	1.0348	0.606	0.269	1.32876e-10	ENSMUSG00000004085	FALSE
Camk2n1	6.27164e-15	0.830683	0.683	0.29	1.756e-10	ENSMUSG00000046447	FALSE
H3f3b	8.02107e-15	-0.72193	1	0.99	2.24582e-10	ENSMUSG00000016559	FALSE
Morf4l1	1.08742e-14	0.478214	0.962	0.909	3.04468e-10	ENSMUSG00000062270	FALSE
Gpc6	1.10336e-14	1.12345	0.538	0.17	3.08929e-10	ENSMUSG00000058571	FALSE
Dpysl3	1.23438e-14	0.877907	0.548	0.109	3.45614e-10	ENSMUSG00000024501	FALSE
Nptn	1.53081e-14	0.731535	0.779	0.529	4.2861e-10	ENSMUSG00000032336	FALSE
Hacd1	1.94721e-14	0.773576	0.606	0.28	5.45198e-10	ENSMUSG00000063275	FALSE
Csrp2	2.04923e-14	1.68272	0.663	0.388	5.73765e-10	ENSMUSG00000020186	FALSE
Rpl37a	2.4068e-14	-0.413495	1	0.999	6.73879e-10	ENSMUSG00000046330	FALSE
Dap	2.46619e-14	-0.552161	0.298	0.6	6.90509e-10	ENSMUSG00000039168	FALSE
Prelp	2.70167e-14	0.611968	0.692	0.283	7.5644e-10	ENSMUSG00000041577	FALSE
Rpl36	2.71281e-14	-0.402942	1	0.997	7.5956e-10	ENSMUSG00000057863	FALSE
Lamb2	2.82641e-14	0.897303	0.587	0.179	7.91366e-10	ENSMUSG00000052911	FALSE
Grb2	2.91281e-14	-0.429491	0.183	0.58	8.15556e-10	ENSMUSG00000059923	FALSE
Bola2	2.94125e-14	-0.536596	0.375	0.737	8.23521e-10	ENSMUSG00000047721	FALSE
Ldha	3.69097e-14	-0.689802	0.587	0.838	1.03344e-09	ENSMUSG00000063229	FALSE
Col18a1	3.74411e-14	0.927771	0.606	0.283	1.04831e-09	ENSMUSG00000001435	FALSE
Ier2	3.81823e-14	-0.688629	0.529	0.859	1.06906e-09	ENSMUSG00000053560	FALSE
Itgb1	3.84023e-14	0.766938	0.837	0.731	1.07523e-09	ENSMUSG00000025809	FALSE
Rps24	4.10472e-14	-0.517106	0.981	0.995	1.14928e-09	ENSMUSG00000025290	FALSE
Nfkbia	4.21787e-14	-0.701433	0.519	0.863	1.18096e-09	ENSMUSG00000021025	FALSE
Lsm4	4.5423e-14	-0.479088	0.24	0.615	1.2718e-09	ENSMUSG00000031848	FALSE
Ubb	4.66216e-14	0.320726	1	0.989	1.30536e-09	ENSMUSG00000019505	FALSE
Nov	5.34802e-14	1.31293	0.529	0.04	1.49739e-09	ENSMUSG00000037362	TRUE
Eif1	6.16919e-14	0.293966	1	0.999	1.72731e-09	ENSMUSG00000035530	FALSE
Tma7	6.78321e-14	-0.597481	0.683	0.884	1.89923e-09	ENSMUSG00000091537	FALSE
Gsn	6.80355e-14	-0.608602	0.981	0.93	1.90492e-09	ENSMUSG00000026879	FALSE
Selm	6.80431e-14	0.716469	0.798	0.565	1.90514e-09	ENSMUSG00000075702	FALSE
Phlda1	8.55673e-14	-0.669814	0.279	0.667	2.3958e-09	ENSMUSG00000020205	FALSE
Dst	9.51312e-14	0.801907	0.683	0.409	2.66358e-09	ENSMUSG00000026131	FALSE
Krtcap2	1.251e-13	-0.558724	0.558	0.837	3.50269e-09	ENSMUSG00000042747	FALSE
Clic1	1.30965e-13	-0.588822	0.702	0.895	3.6669e-09	ENSMUSG00000007041	FALSE
Arf5	1.50846e-13	-0.524011	0.615	0.884	4.22353e-09	ENSMUSG00000020440	FALSE
AI413582	1.84149e-13	-0.39514	0.144	0.531	5.15599e-09	ENSMUSG00000062753	FALSE
Calm2	2.01918e-13	0.53763	0.962	0.926	5.65351e-09	ENSMUSG00000036438	FALSE
Mif	2.0263e-13	-0.95307	0.654	0.771	5.67343e-09	ENSMUSG00000033307	FALSE
Ppp3ca	2.15287e-13	-0.485598	0.269	0.639	6.02781e-09	ENSMUSG00000028161	FALSE
Lmo4	2.2276e-13	-0.607514	0.26	0.619	6.23706e-09	ENSMUSG00000028266	FALSE
Bin1	2.41299e-13	-0.570663	0.24	0.554	6.75614e-09	ENSMUSG00000024381	FALSE
Arf6	2.80246e-13	-0.48874	0.346	0.688	7.8466e-09	ENSMUSG00000044147	FALSE
Rpl34	3.24204e-13	-0.470874	0.981	0.996	9.07739e-09	ENSMUSG00000062006	FALSE
Rps7	3.28756e-13	-0.517867	0.99	0.994	9.20485e-09	ENSMUSG00000061477	FALSE
Rpl37	4.11557e-13	-0.425071	0.99	0.999	1.15232e-08	ENSMUSG00000041841	FALSE
Rps28	4.18444e-13	-0.484729	0.99	0.997	1.1716e-08	ENSMUSG00000067288	FALSE
Ptgis	4.48067e-13	1.00222	0.625	0.259	1.25454e-08	ENSMUSG00000017969	FALSE
Rplp1	4.76e-13	-0.566882	0.952	0.998	1.33275e-08	ENSMUSG00000007892	FALSE
Hspg2	4.89925e-13	0.80284	0.577	0.281	1.37174e-08	ENSMUSG00000028763	FALSE
Trappc6a	5.99771e-13	-0.366928	0.135	0.509	1.6793e-08	ENSMUSG00000002043	FALSE
Tln1	8.13075e-13	0.663272	0.769	0.595	2.27653e-08	ENSMUSG00000028465	FALSE
Sh3bgrl	1.21335e-12	0.643883	0.846	0.741	3.39724e-08	ENSMUSG00000031246	FALSE
Ptp4a3	1.22491e-12	0.795273	0.673	0.411	3.42963e-08	ENSMUSG00000059895	FALSE
Neat1	1.22964e-12	-0.655813	0.51	0.799	3.44288e-08	ENSMUSG00000092274	FALSE
Ppp1r14b	1.23097e-12	-0.471428	0.231	0.553	3.4466e-08	ENSMUSG00000056612	FALSE
Clic4	1.27565e-12	0.625262	0.76	0.592	3.5717e-08	ENSMUSG00000037242	FALSE
S100a4	1.3001e-12	-1.11778	0.356	0.615	3.64015e-08	ENSMUSG00000001020	FALSE
Cox5a	1.30448e-12	-0.58426	0.712	0.875	3.65242e-08	ENSMUSG00000000088	FALSE
Litaf	1.41109e-12	-0.433744	0.192	0.59	3.9509e-08	ENSMUSG00000022500	FALSE
H2-T23	1.59643e-12	-0.521335	0.202	0.549	4.46984e-08	ENSMUSG00000067212	FALSE
Ptpn1	1.64972e-12	-0.402455	0.163	0.547	4.61905e-08	ENSMUSG00000027540	FALSE
Nras	1.87539e-12	-0.362246	0.154	0.519	5.2509e-08	ENSMUSG00000027852	FALSE
Nedd4	1.91905e-12	0.648808	0.779	0.562	5.37315e-08	ENSMUSG00000032216	FALSE
Tapbp	1.97398e-12	-0.497023	0.317	0.691	5.52694e-08	ENSMUSG00000024308	FALSE
Rpl23	2.16541e-12	-0.42689	0.99	0.998	6.06292e-08	ENSMUSG00000071415	FALSE
Atox1	2.58468e-12	-0.589726	0.673	0.888	7.23685e-08	ENSMUSG00000018585	FALSE
Net1	3.00819e-12	0.969627	0.548	0.166	8.42262e-08	ENSMUSG00000021215	FALSE
Psap	3.09106e-12	-0.887722	0.885	0.958	8.65465e-08	ENSMUSG00000004207	FALSE
Nhp2	3.47636e-12	-0.544878	0.337	0.629	9.73345e-08	ENSMUSG00000001056	FALSE
Lamtor1	3.86307e-12	-0.427183	0.298	0.65	1.08162e-07	ENSMUSG00000030842	FALSE
Rala	4.58266e-12	-0.408751	0.24	0.61	1.2831e-07	ENSMUSG00000008859	FALSE
Slc3a2	4.63154e-12	-0.5005	0.317	0.716	1.29678e-07	ENSMUSG00000010095	FALSE
mt-Cytb	4.77495e-12	0.428297	1	0.999	1.33694e-07	ENSMUSG00000064370	FALSE
Rps13	4.79912e-12	-0.470264	0.962	0.994	1.34371e-07	ENSMUSG00000090862	FALSE
Svil	4.8781e-12	0.755676	0.596	0.302	1.36582e-07	ENSMUSG00000024236	FALSE
Tmed5	4.88762e-12	-0.393891	0.163	0.585	1.36848e-07	ENSMUSG00000063406	FALSE
Pdcl3	5.73862e-12	0.74686	0.673	0.466	1.60676e-07	ENSMUSG00000026078	FALSE
Cdo1	6.23424e-12	0.52156	0.596	0.2	1.74552e-07	ENSMUSG00000033022	FALSE
Mamdc2	6.54759e-12	0.625853	0.529	0.121	1.83326e-07	ENSMUSG00000033207	FALSE
Rps8	6.91701e-12	-0.395209	0.99	0.999	1.93669e-07	ENSMUSG00000047675	FALSE
Fkbp3	7.00654e-12	-0.428502	0.192	0.551	1.96176e-07	ENSMUSG00000020949	FALSE
Rpl13a	7.41159e-12	-0.41203	0.99	0.999	2.07517e-07	ENSMUSG00000074129	FALSE
Slc6a6	7.6986e-12	-0.496338	0.26	0.637	2.15553e-07	ENSMUSG00000030096	FALSE
Rplp0	8.03999e-12	-0.486201	0.99	0.993	2.25112e-07	ENSMUSG00000067274	FALSE
Crim1	9.22125e-12	0.890254	0.587	0.276	2.58186e-07	ENSMUSG00000024074	FALSE
Rps23	9.41699e-12	-0.345717	1	0.998	2.63666e-07	ENSMUSG00000049517	FALSE
Rps26	9.90808e-12	-0.464379	0.981	0.986	2.77416e-07	ENSMUSG00000025362	FALSE
Myadm	1.02487e-11	0.611646	0.683	0.392	2.86953e-07	ENSMUSG00000068566	FALSE
Rps15	1.11227e-11	-0.385955	0.99	0.998	3.11423e-07	ENSMUSG00000063457	FALSE
Plin2	1.11867e-11	-0.614271	0.269	0.619	3.13215e-07	ENSMUSG00000028494	FALSE
Alyref	1.17511e-11	-0.496454	0.269	0.565	3.2902e-07	ENSMUSG00000025134	FALSE
Jund	1.21783e-11	0.533462	0.933	0.924	3.40981e-07	ENSMUSG00000071076	FALSE
Vcl	1.23302e-11	0.728261	0.567	0.292	3.45234e-07	ENSMUSG00000021823	FALSE
Xist	1.35752e-11	0.26008	0.942	0.799	3.80093e-07	ENSMUSG00000086503	FALSE
Crispld2	1.41666e-11	0.814838	0.519	0.149	3.9665e-07	ENSMUSG00000031825	FALSE
Cdkn1a	1.65195e-11	-0.59321	0.231	0.574	4.62529e-07	ENSMUSG00000023067	FALSE
Sub1	1.8221e-11	-0.517653	0.683	0.901	5.1017e-07	ENSMUSG00000022205	FALSE
Rps15a	1.93072e-11	-0.416578	0.99	0.997	5.40581e-07	ENSMUSG00000008683	FALSE
Eif4a2	1.99607e-11	0.559125	0.856	0.753	5.58879e-07	ENSMUSG00000022884	FALSE
Gnb2l1	2.55337e-11	-0.531021	0.846	0.95	7.14919e-07	ENSMUSG00000020372	FALSE
Marveld1	2.62302e-11	0.717129	0.519	0.192	7.34419e-07	ENSMUSG00000044345	FALSE
Ptms	2.64493e-11	0.4902	0.923	0.861	7.40553e-07	ENSMUSG00000030122	FALSE
Map2k3	2.6672e-11	-0.346397	0.192	0.506	7.46789e-07	ENSMUSG00000018932	FALSE
Rps4x	2.7538e-11	-0.363508	1	0.997	7.71036e-07	ENSMUSG00000031320	FALSE
Cav1	3.04676e-11	0.287415	0.779	0.528	8.53061e-07	ENSMUSG00000007655	FALSE
Gnai2	3.24233e-11	-0.519176	0.788	0.934	9.0782e-07	ENSMUSG00000032562	FALSE
Rpl12	3.33864e-11	-0.561541	0.904	0.961	9.34787e-07	ENSMUSG00000038900	FALSE
Cstb	3.56459e-11	-0.587593	0.567	0.798	9.9805e-07	ENSMUSG00000005054	FALSE
Fbl	4.23696e-11	-0.379995	0.231	0.574	1.18631e-06	ENSMUSG00000046865	FALSE
Ptbp3	4.47661e-11	-0.414203	0.163	0.525	1.25341e-06	ENSMUSG00000028382	FALSE
Rpl36al	4.9028e-11	-0.536969	0.865	0.941	1.37274e-06	ENSMUSG00000049751	FALSE
Rps20	5.0218e-11	-0.427069	0.981	0.993	1.40605e-06	ENSMUSG00000028234	FALSE
Tpst2	5.24824e-11	-0.364358	0.144	0.506	1.46945e-06	ENSMUSG00000029344	FALSE
mt-Nd4	5.35463e-11	0.411451	0.99	0.996	1.49924e-06	ENSMUSG00000064363	FALSE
Snrpf	5.66414e-11	-0.483506	0.452	0.732	1.5859e-06	ENSMUSG00000020018	FALSE
Enah	6.10331e-11	0.813081	0.51	0.248	1.70886e-06	ENSMUSG00000022995	FALSE
Tprgl	6.85903e-11	0.550932	0.779	0.595	1.92046e-06	ENSMUSG00000029030	FALSE
Tuba1a	7.14934e-11	0.530973	0.894	0.771	2.00174e-06	ENSMUSG00000072235	FALSE
Tmem167	7.91436e-11	-0.422422	0.346	0.673	2.21594e-06	ENSMUSG00000012422	FALSE
Gm8797	9.49509e-11	0.278907	1	0.989	2.65853e-06	ENSMUSG00000103034	FALSE
Npnt	9.66835e-11	0.489497	0.625	0.344	2.70704e-06	ENSMUSG00000040998	FALSE
Rpl35	1.19595e-10	-0.39057	0.981	0.996	3.34854e-06	ENSMUSG00000062997	FALSE
Rps5	1.33016e-10	-0.412223	0.981	0.998	3.72432e-06	ENSMUSG00000012848	FALSE
Psmb10	1.44886e-10	-0.447566	0.298	0.668	4.05665e-06	ENSMUSG00000031897	FALSE
Tubb5	1.57021e-10	-0.567	0.683	0.861	4.39644e-06	ENSMUSG00000001525	FALSE
Cnn2	1.58593e-10	0.58501	0.76	0.609	4.44044e-06	ENSMUSG00000004665	FALSE
Zfhx3	1.69192e-10	0.68824	0.654	0.462	4.73721e-06	ENSMUSG00000038872	FALSE
Serp1	1.75714e-10	-0.434026	0.356	0.715	4.91982e-06	ENSMUSG00000027808	FALSE
Actn4	1.86337e-10	0.647079	0.74	0.586	5.21726e-06	ENSMUSG00000054808	FALSE
Rpl8	1.88832e-10	-0.386313	0.981	0.998	5.2871e-06	ENSMUSG00000003970	FALSE
Gm2a	1.92379e-10	-0.545951	0.269	0.521	5.38643e-06	ENSMUSG00000000594	FALSE
Rpl27	1.98503e-10	-0.450086	0.942	0.991	5.55787e-06	ENSMUSG00000063316	FALSE
Rgs10	1.99965e-10	-0.502002	0.192	0.509	5.59883e-06	ENSMUSG00000030844	FALSE
Zyx	2.08454e-10	0.667947	0.721	0.605	5.8365e-06	ENSMUSG00000029860	FALSE
Msrb1	2.26157e-10	0.520791	0.798	0.692	6.33218e-06	ENSMUSG00000075705	FALSE
Rps3	2.28622e-10	-0.349994	0.99	0.997	6.4012e-06	ENSMUSG00000030744	FALSE
Arpc3	2.31046e-10	-0.468977	0.625	0.884	6.46905e-06	ENSMUSG00000029465	FALSE
Cnn3	3.15222e-10	0.742562	0.779	0.594	8.82589e-06	ENSMUSG00000053931	FALSE
Zbtb20	3.19266e-10	0.5416	0.827	0.644	8.93914e-06	ENSMUSG00000022708	FALSE
Nr2f2	4.27925e-10	0.668073	0.529	0.243	1.19815e-05	ENSMUSG00000030551	FALSE
Adamts1	4.76375e-10	0.778941	0.567	0.294	1.3338e-05	ENSMUSG00000022893	FALSE
1110008F13Rik	5.28434e-10	-0.420614	0.404	0.71	1.47956e-05		FALSE
Trappc4	5.31833e-10	-0.334045	0.202	0.575	1.48908e-05	ENSMUSG00000032112	FALSE
Psme2	5.47973e-10	-0.488834	0.567	0.808	1.53427e-05	ENSMUSG00000079197	FALSE
4930523C07Rik	5.53707e-10	0.564633	0.702	0.521	1.55032e-05		FALSE
Sdc2	5.66001e-10	0.71748	0.587	0.345	1.58475e-05	ENSMUSG00000022261	FALSE
Erh	7.27533e-10	-0.58091	0.606	0.772	2.03702e-05	ENSMUSG00000021131	FALSE
Socs2	7.83146e-10	0.57472	0.529	0.229	2.19273e-05	ENSMUSG00000020027	FALSE
Mtch1	8.72635e-10	-0.413811	0.385	0.711	2.44329e-05	ENSMUSG00000024012	FALSE
Ubc	8.97268e-10	0.637396	0.971	0.97	2.51226e-05	ENSMUSG00000008348	FALSE
Pdlim1	9.09043e-10	0.628881	0.615	0.372	2.54523e-05	ENSMUSG00000055044	FALSE
Ubl5	9.3305e-10	-0.42282	0.76	0.91	2.61245e-05	ENSMUSG00000084786	FALSE
Clip1	9.70365e-10	0.622385	0.529	0.301	2.71692e-05	ENSMUSG00000049550	FALSE
Map1lc3a	9.82698e-10	0.534312	0.817	0.692	2.75146e-05	ENSMUSG00000027602	FALSE
0610012G03Rik	1.0404e-09	-0.448889	0.413	0.662	2.91301e-05		FALSE
Timp2	1.06529e-09	-0.705298	0.692	0.801	2.9827e-05	ENSMUSG00000017466	FALSE
Rps3a1	1.08824e-09	-0.349384	1	0.996	3.04697e-05	ENSMUSG00000028081	FALSE
Rpl17	1.1078e-09	-0.395464	0.981	0.997	3.10173e-05	ENSMUSG00000062328	FALSE
Pam	1.16212e-09	0.738982	0.615	0.417	3.25383e-05	ENSMUSG00000026335	FALSE
Serinc1	1.18676e-09	0.511768	0.721	0.581	3.3228e-05	ENSMUSG00000019877	FALSE
Eif5a	1.22699e-09	-0.566207	0.788	0.902	3.43544e-05	ENSMUSG00000078812	FALSE
Dnajb11	1.2291e-09	-0.350667	0.24	0.591	3.44135e-05	ENSMUSG00000004460	FALSE
Rpl14	1.23967e-09	-0.331994	1	0.996	3.47096e-05	ENSMUSG00000025794	FALSE
Serpine1	1.29702e-09	0.936408	0.519	0.225	3.63154e-05	ENSMUSG00000037411	FALSE
Rpl23a	1.30875e-09	-0.331662	1	0.997	3.66436e-05	ENSMUSG00000058546	FALSE
Cpe	1.31155e-09	1.32033	0.529	0.336	3.67222e-05	ENSMUSG00000037852	FALSE
Dbi	1.33901e-09	-0.636969	0.702	0.854	3.74908e-05	ENSMUSG00000026385	FALSE
Atp6v1d	1.39998e-09	-0.320453	0.173	0.529	3.9198e-05	ENSMUSG00000021114	FALSE
Phb2	1.51985e-09	-0.411332	0.404	0.678	4.25544e-05	ENSMUSG00000004264	FALSE
Rps16	1.5938e-09	-0.326241	0.99	0.998	4.46249e-05	ENSMUSG00000037563	FALSE
mt-Atp6	1.64042e-09	0.310335	1	1	4.59303e-05	ENSMUSG00000064357	FALSE
Surf4	1.73442e-09	-0.31403	0.183	0.522	4.85619e-05	ENSMUSG00000014867	FALSE
Nenf	1.81228e-09	0.507266	0.817	0.726	5.07419e-05	ENSMUSG00000037499	FALSE
Sh3glb1	1.88346e-09	-0.403289	0.519	0.82	5.27349e-05	ENSMUSG00000037062	FALSE
Col4a1	1.94985e-09	0.545843	0.606	0.272	5.45938e-05	ENSMUSG00000031502	FALSE
Gltp	1.96175e-09	-0.432937	0.288	0.653	5.49269e-05	ENSMUSG00000011884	FALSE
Atp1a1	2.09669e-09	-0.394688	0.365	0.686	5.87051e-05	ENSMUSG00000033161	FALSE
Cd47	2.1183e-09	-0.498661	0.51	0.849	5.93102e-05	ENSMUSG00000055447	FALSE
Tomm20	2.25168e-09	-0.458993	0.567	0.79	6.30449e-05	ENSMUSG00000093904	FALSE
Pltp	2.4442e-09	-0.864178	0.394	0.6	6.8435e-05	ENSMUSG00000017754	FALSE
Capza1	2.84555e-09	-0.32363	0.212	0.549	7.96724e-05	ENSMUSG00000070372	FALSE
P4hb	3.1038e-09	-0.467533	0.558	0.748	8.69033e-05	ENSMUSG00000025130	FALSE
Uqcc2	3.13559e-09	-0.456772	0.481	0.716	8.77933e-05	ENSMUSG00000024208	FALSE
Mgat2	3.24395e-09	-0.301077	0.183	0.53	9.08273e-05	ENSMUSG00000043998	FALSE
S100a13	3.24481e-09	-0.417589	0.519	0.841	9.08514e-05	ENSMUSG00000042312	FALSE
Ltbp4	3.35728e-09	0.247495	0.635	0.266	9.40006e-05	ENSMUSG00000040488	FALSE
Ube2l3	3.45566e-09	-0.36408	0.337	0.672	9.6755e-05	ENSMUSG00000038965	FALSE
Hexa	3.45584e-09	-0.447896	0.298	0.66	9.67601e-05	ENSMUSG00000025232	FALSE
Aldh2	3.7304e-09	0.328151	0.894	0.763	0.000104447	ENSMUSG00000029455	FALSE
Nkd1	3.99745e-09	0.439483	0.548	0.211	0.000111925	ENSMUSG00000031661	FALSE
Rpl30	4.24755e-09	-0.376326	0.952	0.977	0.000118927	ENSMUSG00000058600	FALSE
Mrpl12	4.85715e-09	-0.461208	0.385	0.636	0.000135995	ENSMUSG00000039640	FALSE
Dctn6	4.94983e-09	0.595146	0.529	0.303	0.00013859	ENSMUSG00000031516	FALSE
mt-Co3	5.12794e-09	0.247248	1	1	0.000143577	ENSMUSG00000064358	FALSE
Rnaset2a	5.45036e-09	-0.413913	0.49	0.839	0.000152605	ENSMUSG00000095687	FALSE
Limd2	5.54032e-09	-0.395064	0.212	0.565	0.000155123	ENSMUSG00000040699	FALSE
Rock2	6.19655e-09	0.503737	0.625	0.447	0.000173497	ENSMUSG00000020580	FALSE
Rpl36a	7.16904e-09	-0.391073	0.942	0.988	0.000200726	ENSMUSG00000079435	FALSE
Cfl1	7.48925e-09	-0.419054	0.923	0.96	0.000209691	ENSMUSG00000056201	FALSE
Josd2	7.77206e-09	0.623484	0.558	0.393	0.00021761	ENSMUSG00000038695	FALSE
App	7.81211e-09	0.472065	0.837	0.773	0.000218731	ENSMUSG00000022892	FALSE
Bst2	8.08264e-09	-0.452577	0.298	0.574	0.000226306	ENSMUSG00000046718	FALSE
Mafg	1.09763e-08	-0.33518	0.202	0.504	0.000307325	ENSMUSG00000051510	FALSE
Shisa5	1.22932e-08	-0.426674	0.462	0.818	0.000344198	ENSMUSG00000025647	FALSE
Rps17	1.28636e-08	-0.334863	0.981	0.993	0.000360168	ENSMUSG00000061787	FALSE
Rpl22	1.32497e-08	-0.391765	0.885	0.971	0.000370979	ENSMUSG00000028936	FALSE
Mcl1	1.38524e-08	-0.432451	0.452	0.759	0.000387852	ENSMUSG00000038612	FALSE
Serpinh1	1.43746e-08	0.358115	0.846	0.665	0.000402475	ENSMUSG00000070436	FALSE
Junb	1.52572e-08	-0.43222	0.817	0.944	0.000427188	ENSMUSG00000052837	FALSE
Il11ra1	1.53027e-08	0.537196	0.606	0.422	0.000428459	ENSMUSG00000073889	FALSE
Rpl6	1.53855e-08	-0.336937	0.981	0.995	0.000430778	ENSMUSG00000029614	FALSE
Myl12b	1.58729e-08	-0.427802	0.567	0.85	0.000444427	ENSMUSG00000034868	FALSE
Foxp1	1.64028e-08	0.421327	0.721	0.574	0.000459263	ENSMUSG00000030067	FALSE
Rps27l	1.81771e-08	-0.485413	0.875	0.919	0.00050894	ENSMUSG00000036781	FALSE
Cyba	1.94141e-08	-0.752707	0.663	0.814	0.000543574	ENSMUSG00000006519	FALSE
H1f0	2.08659e-08	-0.579101	0.356	0.587	0.000584225	ENSMUSG00000096210	FALSE
Zfp36l2	2.09831e-08	-0.455689	0.404	0.729	0.000587505	ENSMUSG00000045817	FALSE
Sepp1	2.23399e-08	-0.78005	0.606	0.791	0.000625496	ENSMUSG00000064373	FALSE
Cldn5	2.27952e-08	-1.22766	0.365	0.553	0.000638242	ENSMUSG00000041378	FALSE
Pbx1	2.43889e-08	0.519666	0.654	0.464	0.000682864	ENSMUSG00000052534	FALSE
Id3	2.44888e-08	0.387636	0.846	0.68	0.000685662	ENSMUSG00000007872	FALSE
Hmgn2	2.77226e-08	-0.362899	0.25	0.573	0.000776205	ENSMUSG00000003038	FALSE
Tmem9b	2.8452e-08	-0.293385	0.163	0.504	0.000796628	ENSMUSG00000031021	FALSE
Atp2b1	3.30871e-08	-0.356228	0.327	0.689	0.000926406	ENSMUSG00000019943	FALSE
Ltbp1	3.4965e-08	0.648236	0.558	0.383	0.000978986	ENSMUSG00000001870	FALSE
Erp29	3.58014e-08	-0.416833	0.433	0.713	0.0010024	ENSMUSG00000029616	FALSE
Emg1	4.09369e-08	-0.351072	0.404	0.674	0.00114619	ENSMUSG00000004268	FALSE
Mxra8	4.50449e-08	0.468284	0.673	0.435	0.00126121	ENSMUSG00000029070	FALSE
Lrrfip1	4.5161e-08	0.634172	0.606	0.485	0.00126446	ENSMUSG00000026305	FALSE
Csk	4.54227e-08	-0.287472	0.163	0.507	0.00127179	ENSMUSG00000032312	FALSE
Bri3	5.61222e-08	0.432315	0.885	0.828	0.00157137	ENSMUSG00000047843	FALSE
Llph	5.97771e-08	-0.33237	0.317	0.638	0.0016737	ENSMUSG00000020224	FALSE
Arpc5	6.27639e-08	-0.380878	0.51	0.824	0.00175733	ENSMUSG00000008475	FALSE
Fam104a	6.82646e-08	-0.436131	0.394	0.632	0.00191134	ENSMUSG00000041629	FALSE
Ddost	6.86808e-08	-0.335569	0.337	0.655	0.00192299	ENSMUSG00000028757	FALSE
Ppp4c	6.97932e-08	-0.305205	0.269	0.604	0.00195414	ENSMUSG00000030697	FALSE
Rap1a	7.38097e-08	-0.404175	0.51	0.773	0.0020666	ENSMUSG00000068798	FALSE
Rpl18	7.79463e-08	-0.314898	0.99	0.991	0.00218242	ENSMUSG00000059070	FALSE
Nudt4	7.80762e-08	0.59907	0.625	0.466	0.00218605	ENSMUSG00000020029	FALSE
Prr13	8.21936e-08	-0.414932	0.413	0.707	0.00230134	ENSMUSG00000023048	FALSE
Epas1	8.45796e-08	0.213383	0.721	0.501	0.00236814	ENSMUSG00000024140	FALSE
Mrps33	8.5133e-08	-0.294851	0.327	0.708	0.00238364	ENSMUSG00000029918	FALSE
Ly6c1	9.52573e-08	-0.869838	0.404	0.582	0.00266711	ENSMUSG00000079018	FALSE
Actb	9.60071e-08	0.406291	0.99	0.997	0.0026881	ENSMUSG00000029580	FALSE
Gstp1	9.74564e-08	0.498797	0.51	0.301	0.00272868	ENSMUSG00000060803	FALSE
Rps25	9.92636e-08	-0.307263	0.981	0.994	0.00277928	ENSMUSG00000009927	FALSE
Serinc3	1.02326e-07	0.320035	0.837	0.731	0.00286504	ENSMUSG00000017707	FALSE
Rheb	1.0475e-07	0.376942	0.837	0.74	0.00293289	ENSMUSG00000028945	FALSE
Pcolce	1.06859e-07	-0.560708	0.288	0.538	0.00299194	ENSMUSG00000029718	FALSE
Rbp1	1.07758e-07	0.37299	0.587	0.315	0.00301711	ENSMUSG00000046402	FALSE
Prkar1a	1.09263e-07	0.458948	0.788	0.705	0.00305924	ENSMUSG00000020612	FALSE
Map1lc3b	1.09954e-07	0.350493	0.913	0.853	0.00307859	ENSMUSG00000031812	FALSE
Igfbp4	1.10966e-07	-0.593546	0.317	0.601	0.00310694	ENSMUSG00000017493	FALSE
Eno1	1.12602e-07	-0.556312	0.596	0.706	0.00315275	ENSMUSG00000063524	FALSE
H13	1.15668e-07	-0.308698	0.327	0.622	0.0032386	ENSMUSG00000019188	FALSE
Rpl3	1.18564e-07	-0.374075	0.971	0.984	0.00331967	ENSMUSG00000060036	FALSE
Anxa2	1.25305e-07	-0.490923	0.769	0.898	0.00350843	ENSMUSG00000032231	FALSE
Rpl39	1.25665e-07	-0.309221	0.99	0.997	0.00351849	ENSMUSG00000079641	FALSE
Ppdpf	1.28849e-07	-0.315494	0.24	0.577	0.00360766	ENSMUSG00000016344	FALSE
Kctd10	1.29622e-07	0.499476	0.548	0.376	0.00362928	ENSMUSG00000001098	FALSE
Ogn	1.38476e-07	0.476343	0.548	0.274	0.00387719	ENSMUSG00000021390	FALSE
Glrx5	1.46534e-07	-0.316599	0.327	0.616	0.00410279	ENSMUSG00000021102	FALSE
Mrps7	1.47229e-07	-0.34787	0.269	0.52	0.00412225	ENSMUSG00000046756	FALSE
Cd9	1.4793e-07	0.534538	0.856	0.875	0.00414188	ENSMUSG00000030342	FALSE
Ramp2	1.5129e-07	-0.974435	0.375	0.545	0.00423597	ENSMUSG00000001240	FALSE
Cd151	1.56218e-07	0.460116	0.692	0.549	0.00437393	ENSMUSG00000025510	FALSE
Cd36	1.61538e-07	-0.693577	0.327	0.523	0.0045229	ENSMUSG00000002944	FALSE
Tsc22d1	1.69887e-07	0.470298	0.769	0.61	0.00475667	ENSMUSG00000022010	FALSE
Ap2s1	1.76915e-07	-0.337729	0.481	0.732	0.00495343	ENSMUSG00000008036	FALSE
Pdgfa	1.82046e-07	0.655042	0.529	0.359	0.00509711	ENSMUSG00000025856	FALSE
Tpt1	1.82139e-07	-0.269017	0.99	0.998	0.00509972	ENSMUSG00000060126	FALSE
Sgk1	1.90277e-07	-0.5126	0.365	0.634	0.00532757	ENSMUSG00000019970	FALSE
Rpl15	1.9364e-07	-0.32991	0.981	0.986	0.00542173	ENSMUSG00000012405	FALSE
Tkt	1.95701e-07	-0.357431	0.375	0.642	0.00547944	ENSMUSG00000021957	FALSE
mt-Nd2	2.16712e-07	0.282822	0.99	0.984	0.00606772	ENSMUSG00000064345	FALSE
Mpc1	2.31996e-07	0.489442	0.731	0.632	0.00649566	ENSMUSG00000023861	FALSE
Nudt21	2.50641e-07	-0.266678	0.212	0.536	0.00701768	ENSMUSG00000031754	FALSE
Grn	2.52171e-07	-0.432598	0.558	0.783	0.00706054	ENSMUSG00000034708	FALSE
Sri	2.68779e-07	-0.311596	0.452	0.777	0.00752555	ENSMUSG00000003161	FALSE
Rassf3	2.72271e-07	0.478489	0.529	0.326	0.00762333	ENSMUSG00000025795	FALSE
Tmbim6	2.78317e-07	-0.373177	0.635	0.898	0.00779259	ENSMUSG00000023010	FALSE
Rps6	2.79926e-07	-0.267464	1	0.996	0.00783763	ENSMUSG00000028495	FALSE
Serping1	2.86839e-07	0.058495	0.663	0.402	0.0080312	ENSMUSG00000023224	FALSE
Anxa11	3.0411e-07	0.499394	0.538	0.392	0.00851477	ENSMUSG00000021866	FALSE
Ift43	3.1198e-07	0.507252	0.548	0.396	0.00873514	ENSMUSG00000007867	FALSE
Arl4a	3.25393e-07	0.472772	0.51	0.348	0.00911067	ENSMUSG00000047446	FALSE
Rab5c	3.33849e-07	-0.307243	0.365	0.702	0.00934743	ENSMUSG00000019173	FALSE
Capg	3.50094e-07	-0.413765	0.346	0.629	0.00980229	ENSMUSG00000056737	FALSE
Cdc42ep3	3.87182e-07	0.555941	0.558	0.384	0.0108407	ENSMUSG00000036533	FALSE
Pmepa1	3.92161e-07	0.506864	0.577	0.412	0.0109801	ENSMUSG00000038400	FALSE
Ecm1	4.07089e-07	0.296033	0.788	0.614	0.0113981	ENSMUSG00000028108	FALSE
Glmp	4.3091e-07	-0.293168	0.279	0.596	0.0120651	ENSMUSG00000001418	FALSE
Ptov1	4.4273e-07	0.476221	0.663	0.536	0.012396	ENSMUSG00000038502	FALSE
Hspe1	4.60796e-07	-0.410531	0.731	0.851	0.0129018	ENSMUSG00000073676	FALSE
Cfl2	4.81408e-07	0.564915	0.606	0.465	0.013479	ENSMUSG00000062929	FALSE
M6pr	4.84006e-07	-0.317618	0.288	0.613	0.0135517	ENSMUSG00000007458	FALSE
Coq10b	4.95265e-07	0.573916	0.51	0.349	0.0138669	ENSMUSG00000025981	FALSE
Eif4g2	5.39021e-07	0.405101	0.894	0.843	0.0150921	ENSMUSG00000005610	FALSE
Gusb	5.74454e-07	-0.294956	0.212	0.511	0.0160841	ENSMUSG00000025534	FALSE
Tra2b	5.92757e-07	-0.295891	0.442	0.752	0.0165966	ENSMUSG00000022858	FALSE
Pabpc1	7.11605e-07	-0.371947	0.779	0.899	0.0199242	ENSMUSG00000022283	FALSE
Ran	7.28249e-07	-0.425565	0.673	0.817	0.0203903	ENSMUSG00000029430	FALSE
Pkm	7.33756e-07	-0.590896	0.769	0.828	0.0205444	ENSMUSG00000032294	FALSE
Rbm3	7.79747e-07	-0.393571	0.76	0.849	0.0218321	ENSMUSG00000031167	FALSE
Cap1	8.29554e-07	0.429213	0.769	0.691	0.0232267	ENSMUSG00000028656	FALSE
Sdcbp	8.40916e-07	-0.360118	0.481	0.795	0.0235448	ENSMUSG00000028249	FALSE
Gdi2	8.43324e-07	-0.335828	0.558	0.826	0.0236122	ENSMUSG00000021218	FALSE
Rsrp1	8.64383e-07	0.302562	0.962	0.924	0.0242019	ENSMUSG00000037266	FALSE
Rps27	9.03219e-07	-0.256632	1	0.999	0.0252892	ENSMUSG00000090733	FALSE
Sept7	9.21571e-07	0.594303	0.769	0.716	0.0258031	ENSMUSG00000001833	FALSE
S100a8	9.42556e-07	-0.563272	0.26	0.54	0.0263906	ENSMUSG00000056054	FALSE
Ypel3	9.93831e-07	0.432345	0.721	0.65	0.0278263	ENSMUSG00000042675	FALSE
Snrpg	1.01917e-06	-0.354866	0.798	0.91	0.0285357	ENSMUSG00000057278	FALSE
Reep5	1.05921e-06	-0.342586	0.567	0.811	0.0296569	ENSMUSG00000005873	FALSE
Itgb5	1.08049e-06	0.421598	0.654	0.53	0.0302525	ENSMUSG00000022817	FALSE
Bloc1s1	1.20118e-06	0.416234	0.75	0.632	0.033632	ENSMUSG00000090247	FALSE
Atp5h	1.28018e-06	-0.399985	0.904	0.943	0.0358436	ENSMUSG00000034566	FALSE
Klf2	1.34492e-06	-0.755427	0.683	0.827	0.0376563	ENSMUSG00000055148	FALSE
Pomp	1.40495e-06	-0.302488	0.654	0.84	0.0393371	ENSMUSG00000029649	FALSE
mt-Nd1	1.41045e-06	0.216633	1	0.999	0.0394911	ENSMUSG00000064341	FALSE
Mbnl1	1.4536e-06	0.539634	0.712	0.695	0.0406992	ENSMUSG00000027763	FALSE
Ctsb	1.46025e-06	-0.523421	0.74	0.863	0.0408855	ENSMUSG00000021939	FALSE
Cct4	1.56165e-06	-0.290064	0.404	0.697	0.0437247	ENSMUSG00000007739	FALSE
Anxa6	1.59965e-06	0.426465	0.673	0.583	0.0447887	ENSMUSG00000018340	FALSE
Brk1	1.63098e-06	-0.286156	0.538	0.824	0.0456659	ENSMUSG00000033940	FALSE
Rpl31	1.76723e-06	-0.284938	0.942	0.991	0.0494806	ENSMUSG00000073702	FALSE
Oaz1	1.76731e-06	-0.244154	0.99	0.989	0.0494829	ENSMUSG00000035242	FALSE
Ssr2	1.79274e-06	-0.312056	0.433	0.676	0.050195	ENSMUSG00000041355	FALSE
Arhgdia	1.88316e-06	-0.333813	0.721	0.865	0.0527267	ENSMUSG00000025132	FALSE
mt-Nd3	1.97552e-06	0.337488	0.913	0.898	0.0553126	ENSMUSG00000064360	FALSE
Rpl4	2.32212e-06	-0.365547	0.933	0.98	0.065017	ENSMUSG00000032399	FALSE
Mef2c	2.37841e-06	0.423139	0.596	0.47	0.0665931	ENSMUSG00000005583	FALSE
Wdr89	2.43498e-06	-0.293482	0.923	0.991	0.0681769	ENSMUSG00000045690	FALSE
Rap1b	2.70576e-06	-0.332641	0.529	0.814	0.0757586	ENSMUSG00000052681	FALSE
Rpl10	2.77832e-06	-0.21548	1	0.998	0.0777903	ENSMUSG00000008682	FALSE
Tpr	2.79964e-06	-0.253731	0.279	0.613	0.078387	ENSMUSG00000006005	FALSE
Tmem176a	2.88702e-06	-0.51547	0.385	0.67	0.0808337	ENSMUSG00000023367	FALSE
Ssr4	2.92147e-06	-0.305869	0.548	0.792	0.0817981	ENSMUSG00000002014	FALSE
Syngr2	3.05864e-06	-0.318494	0.385	0.641	0.085639	ENSMUSG00000048277	FALSE
Eef1b2	3.07385e-06	-0.344064	0.75	0.883	0.0860648	ENSMUSG00000025967	FALSE
Kras	3.1138e-06	-0.278725	0.288	0.58	0.0871833	ENSMUSG00000030265	FALSE
Eif4a1	3.20996e-06	-0.37153	0.846	0.909	0.0898756	ENSMUSG00000059796	FALSE
Vim	3.29083e-06	0.250781	0.99	0.953	0.0921398	ENSMUSG00000026728	FALSE
Spcs1	3.38821e-06	-0.335029	0.663	0.813	0.0948665	ENSMUSG00000021917	FALSE
Timm13	3.55371e-06	-0.305467	0.596	0.804	0.0995004	ENSMUSG00000020219	FALSE
Pgls	3.96941e-06	-0.264376	0.433	0.712	0.111139	ENSMUSG00000031807	FALSE
Cyb5r3	4.07486e-06	0.494406	0.74	0.684	0.114092	ENSMUSG00000018042	FALSE
C1qbp	4.1188e-06	-0.287549	0.356	0.596	0.115322	ENSMUSG00000018446	FALSE
Slc25a5	4.43713e-06	-0.372554	0.808	0.882	0.124235	ENSMUSG00000016319	FALSE
Set	4.43951e-06	-0.347643	0.538	0.742	0.124302	ENSMUSG00000054766	FALSE
Ubap2l	4.52497e-06	-0.239318	0.231	0.51	0.126695	ENSMUSG00000042520	FALSE
Apoe	4.6051e-06	-0.971352	0.798	0.867	0.128938	ENSMUSG00000002985	FALSE
Laptm4a	4.62192e-06	0.202691	0.971	0.92	0.129409	ENSMUSG00000020585	FALSE
Klf4	4.84863e-06	-0.501387	0.433	0.657	0.135757	ENSMUSG00000003032	FALSE
H2afj	4.87962e-06	-0.307135	0.587	0.814	0.136625	ENSMUSG00000060032	FALSE
Bsg	5.26463e-06	-0.367972	0.788	0.88	0.147404	ENSMUSG00000023175	FALSE
Aebp1	6.23764e-06	0.292322	0.625	0.426	0.174648	ENSMUSG00000020473	FALSE
Fam195b	6.62606e-06	-0.279125	0.394	0.644	0.185523	ENSMUSG00000061111	FALSE
Ssna1	7.07245e-06	-0.223245	0.24	0.532	0.198021	ENSMUSG00000026966	FALSE
Trappc2l	7.59845e-06	-0.254476	0.317	0.616	0.212749	ENSMUSG00000015013	FALSE
Ahnak	7.91523e-06	0.372444	0.837	0.76	0.221619	ENSMUSG00000069833	FALSE
Prpf40a	8.47947e-06	-0.232081	0.269	0.538	0.237417	ENSMUSG00000061136	FALSE
Snrpd1	8.80809e-06	-0.289275	0.404	0.656	0.246618	ENSMUSG00000002477	FALSE
Scp2	9.43888e-06	0.35471	0.817	0.79	0.264279	ENSMUSG00000028603	FALSE
Oser1	9.62217e-06	-0.274987	0.25	0.519	0.269411	ENSMUSG00000035399	FALSE
Snrpe	9.777e-06	-0.257979	0.587	0.813	0.273746	ENSMUSG00000090553	FALSE
Denr	9.79573e-06	-0.227993	0.269	0.568	0.274271	ENSMUSG00000023106	FALSE
Aqp1	1.0299e-05	-0.783095	0.385	0.557	0.288363	ENSMUSG00000004655	FALSE
Vamp8	1.05324e-05	-0.330972	0.692	0.856	0.294895	ENSMUSG00000050732	FALSE
Rpl27a	1.19742e-05	-0.255452	0.962	0.997	0.335266	ENSMUSG00000046364	FALSE
Manf	1.20273e-05	-0.283803	0.529	0.757	0.336752	ENSMUSG00000032575	FALSE
Dynll2	1.21314e-05	-0.2319	0.279	0.553	0.339666	ENSMUSG00000020483	FALSE
Metap2	1.27114e-05	-0.288791	0.471	0.687	0.355907	ENSMUSG00000036112	FALSE
Fth1	1.30703e-05	-0.441145	1	1	0.365956	ENSMUSG00000024661	FALSE
Ywhaq	1.33028e-05	0.329711	0.856	0.791	0.372465	ENSMUSG00000076432	FALSE
Shfm1	1.36783e-05	-0.273661	0.904	0.955	0.382978	ENSMUSG00000042541	FALSE
Gm26917	1.4071e-05	-0.291969	0.769	0.878	0.393974	ENSMUSG00000097971	FALSE
S100a1	1.40766e-05	-0.237557	0.471	0.732	0.394131	ENSMUSG00000044080	FALSE
Cdk4	1.40891e-05	-0.350432	0.49	0.645	0.394479	ENSMUSG00000006728	FALSE
Gm2000	1.42207e-05	-0.275048	0.577	0.831	0.398167	ENSMUSG00000078193	FALSE
Ppp1ca	1.45747e-05	-0.286214	0.74	0.859	0.408078	ENSMUSG00000040385	FALSE
Cycs	1.46559e-05	-0.333849	0.644	0.778	0.410352	ENSMUSG00000063694	FALSE
Bax	1.60738e-05	-0.262916	0.481	0.73	0.450051	ENSMUSG00000003873	FALSE
mt-Co1	1.74116e-05	0.309624	1	0.999	0.487508	ENSMUSG00000064351	FALSE
Marcks	1.76113e-05	-0.142774	0.24	0.624	0.493099	ENSMUSG00000069662	FALSE
Tmem258	1.91003e-05	-0.242553	0.538	0.805	0.53479	ENSMUSG00000036372	FALSE
Hdgf	1.91737e-05	-0.318157	0.49	0.682	0.536845	ENSMUSG00000004897	FALSE
mt-Nd5	1.95106e-05	0.374657	0.788	0.752	0.546277	ENSMUSG00000064367	FALSE
Emc6	1.98185e-05	-0.245279	0.327	0.611	0.554898	ENSMUSG00000047260	FALSE
Oxct1	2.21333e-05	0.514182	0.519	0.459	0.61971	ENSMUSG00000022186	FALSE
Copz1	2.23853e-05	-0.212055	0.221	0.502	0.626767	ENSMUSG00000060992	FALSE
Mrpl52	2.25788e-05	-0.267314	0.567	0.768	0.632183	ENSMUSG00000010406	FALSE
Aldoa	2.65262e-05	0.35233	0.99	0.907	0.742706	ENSMUSG00000030695	FALSE
Arl6ip1	2.65752e-05	-0.32256	0.452	0.727	0.744079	ENSMUSG00000030654	FALSE
Tmed10	2.76092e-05	-0.260876	0.635	0.811	0.773031	ENSMUSG00000021248	FALSE
Clta	2.76925e-05	-0.295209	0.75	0.888	0.775362	ENSMUSG00000028478	FALSE
Scand1	2.78468e-05	-0.223352	0.548	0.792	0.779683	ENSMUSG00000046229	FALSE
Tmem234	2.80458e-05	-0.239007	0.481	0.753	0.785253	ENSMUSG00000028797	FALSE
Hmgn1	2.82026e-05	0.265411	0.885	0.812	0.789645	ENSMUSG00000040681	FALSE
Calr	2.83862e-05	-0.275117	0.779	0.9	0.794786	ENSMUSG00000003814	FALSE
Txnip	2.84954e-05	0.281219	0.712	0.572	0.797844	ENSMUSG00000038393	FALSE
Txnl4a	3.3693e-05	-0.211898	0.26	0.55	0.943369	ENSMUSG00000057130	FALSE
Ehd2	3.4513e-05	0.407707	0.51	0.413	0.966329	ENSMUSG00000074364	FALSE
Mydgf	3.67904e-05	-0.232531	0.346	0.59	1	ENSMUSG00000019579	FALSE
Rdx	3.76214e-05	-0.359626	0.462	0.66	1	ENSMUSG00000032050	FALSE
Tbca	3.78423e-05	-0.273851	0.702	0.853	1	ENSMUSG00000042043	FALSE
Serbp1	3.85841e-05	-0.308803	0.769	0.868	1	ENSMUSG00000036371	FALSE
Sat1	3.92825e-05	-0.332601	0.654	0.876	1	ENSMUSG00000025283	FALSE
Mien1	4.18387e-05	-0.228084	0.327	0.642	1	ENSMUSG00000002580	FALSE
Ppic	4.20919e-05	0.447327	0.538	0.43	1	ENSMUSG00000024538	FALSE
Tmem109	4.49962e-05	0.314548	0.567	0.443	1	ENSMUSG00000034659	FALSE
Zeb2	4.54732e-05	0.435974	0.587	0.476	1	ENSMUSG00000026872	FALSE
Atp5a1	4.64974e-05	0.360282	0.885	0.864	1	ENSMUSG00000025428	FALSE
Rpl10a	4.84153e-05	-0.278309	0.981	0.985	1	ENSMUSG00000037805	FALSE
Ube2d3	4.95926e-05	-0.225424	0.731	0.908	1	ENSMUSG00000078578	FALSE
B230219D22Rik	5.03206e-05	0.351419	0.567	0.496	1	ENSMUSG00000045767	FALSE
Ap1s1	5.40218e-05	-0.209145	0.25	0.511	1	ENSMUSG00000004849	FALSE
Akr1a1	5.42389e-05	-0.232638	0.702	0.883	1	ENSMUSG00000028692	FALSE
Ostf1	5.60444e-05	-0.282417	0.519	0.762	1	ENSMUSG00000024725	FALSE
Fubp1	5.65025e-05	-0.212996	0.25	0.527	1	ENSMUSG00000028034	FALSE
Gas6	5.87344e-05	0.257091	0.529	0.362	1	ENSMUSG00000031451	FALSE
Prelid1	6.5335e-05	-0.254794	0.529	0.736	1	ENSMUSG00000021486	FALSE
Npm1	6.68842e-05	-0.364913	0.837	0.906	1	ENSMUSG00000057113	FALSE
Fn1	6.7271e-05	-0.598539	0.452	0.584	1	ENSMUSG00000026193	FALSE
Ifi27	6.89804e-05	0.340959	0.721	0.667	1	ENSMUSG00000064215	FALSE
Arpc4	6.89921e-05	-0.257199	0.567	0.776	1	ENSMUSG00000079426	FALSE
Ccnd2	7.18019e-05	0.273959	0.635	0.488	1	ENSMUSG00000000184	FALSE
Pigt	7.49635e-05	-0.195498	0.221	0.512	1	ENSMUSG00000017721	FALSE
Dusp3	7.55336e-05	0.291412	0.558	0.397	1	ENSMUSG00000003518	FALSE
Snrnp27	7.93821e-05	0.369814	0.702	0.648	1	ENSMUSG00000001158	FALSE
Ccnl1	7.94631e-05	-0.255239	0.375	0.638	1	ENSMUSG00000027829	FALSE
Atf3	7.964e-05	0.807606	0.51	0.446	1	ENSMUSG00000026628	FALSE
Mprip	7.98682e-05	0.432074	0.51	0.448	1	ENSMUSG00000005417	FALSE
Kif5b	8.14828e-05	0.362787	0.75	0.708	1	ENSMUSG00000006740	FALSE
Gng11	8.24054e-05	0.543385	0.663	0.485	1	ENSMUSG00000032766	FALSE
Eva1b	8.48144e-05	0.634988	0.587	0.543	1	ENSMUSG00000050212	FALSE
Eif3h	8.60946e-05	-0.261063	0.731	0.863	1	ENSMUSG00000022312	FALSE
Elof1	8.64567e-05	-0.27191	0.317	0.563	1	ENSMUSG00000013822	FALSE
Rab11a	8.7811e-05	-0.234945	0.423	0.71	1	ENSMUSG00000004771	FALSE
Vimp	9.08284e-05	-0.236933	0.365	0.646	1	ENSMUSG00000075701	FALSE
Hexb	9.13426e-05	-0.358914	0.308	0.508	1	ENSMUSG00000021665	FALSE
Aplp2	9.42749e-05	0.356119	0.74	0.714	1	ENSMUSG00000031996	FALSE
Mrpl51	9.7307e-05	-0.213026	0.327	0.587	1	ENSMUSG00000030335	FALSE
Gm8730	9.79079e-05	-0.302703	0.981	0.984	1	ENSMUSG00000063696	FALSE
2700060E02Rik	0.000100337	-0.246478	0.606	0.781	1		FALSE
Sec61a1	0.00010114	-0.17872	0.221	0.502	1	ENSMUSG00000030082	FALSE
Smim14	0.000101205	0.384744	0.673	0.674	1	ENSMUSG00000037822	FALSE
Tgm2	0.000101381	0.422012	0.558	0.508	1	ENSMUSG00000037820	FALSE
Sf3b6	0.000103912	-0.22677	0.5	0.725	1	ENSMUSG00000037361	FALSE
Cdc42	0.000104324	-0.253981	0.75	0.926	1	ENSMUSG00000006699	FALSE
Ywhae	0.000105723	-0.221422	0.683	0.859	1	ENSMUSG00000020849	FALSE
Rbms1	0.000112847	-0.184302	0.442	0.734	1	ENSMUSG00000026970	FALSE
Cuta	0.000119919	-0.200821	0.423	0.699	1	ENSMUSG00000024194	FALSE
Chchd2	0.000122974	0.162487	1	0.978	1	ENSMUSG00000070493	FALSE
Polr2g	0.000123185	-0.212853	0.298	0.568	1	ENSMUSG00000071662	FALSE
Selt	0.000123447	-0.192109	0.288	0.59	1	ENSMUSG00000075700	FALSE
Id2	0.00012487	0.47269	0.635	0.574	1	ENSMUSG00000020644	FALSE
Aes	0.000127409	-0.252273	0.596	0.788	1	ENSMUSG00000054452	FALSE
Psma5	0.000127965	-0.232781	0.471	0.684	1	ENSMUSG00000068749	FALSE
Stat3	0.000128104	-0.21389	0.26	0.519	1	ENSMUSG00000004040	FALSE
Ccser2	0.000138012	0.334426	0.51	0.403	1	ENSMUSG00000058690	FALSE
Scgb1a1	0.000141376	-0.229989	1	1	1	ENSMUSG00000024653	FALSE
Map7d1	0.000142243	0.374535	0.538	0.466	1	ENSMUSG00000028849	FALSE
Atxn10	0.000145502	-0.191268	0.26	0.56	1	ENSMUSG00000016541	FALSE
Ccdc12	0.000146559	-0.212387	0.288	0.577	1	ENSMUSG00000019659	FALSE
Bnip2	0.000149623	0.294176	0.654	0.595	1	ENSMUSG00000011958	FALSE
Srsf2	0.000152858	-0.2501	0.596	0.774	1	ENSMUSG00000034120	FALSE
Ube2k	0.000162216	-0.203402	0.308	0.568	1	ENSMUSG00000029203	FALSE
Rps21	0.000162889	-0.203775	0.952	0.99	1	ENSMUSG00000039001	FALSE
Ndufa12	0.000172402	0.3362	0.798	0.73	1	ENSMUSG00000020022	FALSE
Atp5g1	0.00018114	-0.24492	0.76	0.835	1	ENSMUSG00000006057	FALSE
Tmem14c	0.000183726	-0.219457	0.433	0.705	1	ENSMUSG00000021361	FALSE
Srsf6	0.000186348	-0.201423	0.365	0.631	1	ENSMUSG00000016921	FALSE
Prrc2c	0.000191138	-0.197299	0.279	0.556	1	ENSMUSG00000040225	FALSE
Nupr1	0.000199124	0.607681	0.644	0.59	1	ENSMUSG00000030717	FALSE
Srsf7	0.000203177	-0.209049	0.356	0.613	1	ENSMUSG00000024097	FALSE
Hnrnpa1	0.000207911	-0.261382	0.548	0.719	1	ENSMUSG00000046434	FALSE
Cebpb	0.000209511	-0.488326	0.75	0.827	1	ENSMUSG00000056501	FALSE
Nrp1	0.000210897	-0.422725	0.356	0.571	1	ENSMUSG00000025810	FALSE
mt-Nd4l	0.000211412	0.344728	0.615	0.585	1	ENSMUSG00000065947	FALSE
Eif3k	0.000215909	-0.230764	0.663	0.821	1	ENSMUSG00000053565	FALSE
Tra2a	0.000218029	-0.198536	0.26	0.547	1	ENSMUSG00000029817	FALSE
Derl1	0.000220983	-0.190843	0.231	0.521	1	ENSMUSG00000022365	FALSE
Uba52	0.000233806	-0.223947	0.865	0.956	1	ENSMUSG00000090137	FALSE
Btg2	0.000234156	0.370234	0.808	0.812	1	ENSMUSG00000020423	FALSE
Adipor1	0.000234263	-0.235462	0.404	0.651	1	ENSMUSG00000026457	FALSE
Sra1	0.000240989	-0.189678	0.327	0.583	1	ENSMUSG00000006050	FALSE
Rpl7a	0.000249461	-0.212804	0.923	0.971	1	ENSMUSG00000062647	FALSE
Atp5e	0.000250127	-0.182624	0.894	0.953	1	ENSMUSG00000016252	FALSE
Rtf1	0.000254401	-0.201617	0.365	0.621	1	ENSMUSG00000027304	FALSE
Atp5l	0.000256375	-0.250924	0.942	0.966	1	ENSMUSG00000038717	FALSE
Mrpl57	0.000257474	-0.205465	0.346	0.574	1	ENSMUSG00000021967	FALSE
Uqcrb	0.000258169	0.336076	0.923	0.897	1	ENSMUSG00000021520	FALSE
Ppp1cc	0.000258583	-0.202123	0.413	0.659	1	ENSMUSG00000004455	FALSE
Eif3m	0.00025989	-0.206266	0.481	0.713	1	ENSMUSG00000027170	FALSE
Anp32a	0.000260684	-0.220092	0.5	0.763	1	ENSMUSG00000032249	FALSE
Rps2	0.000266491	-0.313938	0.99	0.994	1	ENSMUSG00000044533	FALSE
Akap13	0.000274787	-0.259445	0.298	0.559	1	ENSMUSG00000066406	FALSE
Sys1	0.000286842	-0.180134	0.327	0.588	1	ENSMUSG00000045503	FALSE
Sars	0.000290197	-0.183715	0.26	0.519	1	ENSMUSG00000068739	FALSE
Pdap1	0.000295168	-0.237758	0.433	0.625	1	ENSMUSG00000029623	FALSE
Aup1	0.000301843	-0.158821	0.26	0.557	1	ENSMUSG00000068328	FALSE
Pet100	0.000302037	-0.19726	0.308	0.595	1	ENSMUSG00000087687	FALSE
Dnajc8	0.000303233	0.261886	0.721	0.676	1	ENSMUSG00000054405	FALSE
Hnrnpr	0.000305735	0.401633	0.529	0.497	1	ENSMUSG00000066037	FALSE
Snx3	0.000312395	-0.26166	0.76	0.827	1	ENSMUSG00000019804	FALSE
Impdh2	0.000316471	-0.214658	0.346	0.569	1	ENSMUSG00000062867	FALSE
Atp5j	0.000318207	0.275741	0.923	0.902	1	ENSMUSG00000022890	FALSE
Txn2	0.000321716	-0.18198	0.365	0.619	1	ENSMUSG00000005354	FALSE
Hprt	0.000325737	-0.209398	0.327	0.575	1	ENSMUSG00000025630	FALSE
Axl	0.000342398	0.347027	0.587	0.526	1	ENSMUSG00000002602	FALSE
Lamtor2	0.000345164	-0.195264	0.567	0.774	1	ENSMUSG00000028062	FALSE
Cct5	0.000350904	-0.19999	0.49	0.714	1	ENSMUSG00000022234	FALSE
Polr2e	0.000365424	-0.196329	0.394	0.623	1	ENSMUSG00000004667	FALSE
Trp53	0.000386222	-0.174659	0.25	0.517	1	ENSMUSG00000059552	FALSE
Chic2	0.000392245	-0.188219	0.327	0.619	1	ENSMUSG00000029229	FALSE
Cuedc2	0.000394475	0.368884	0.51	0.467	1	ENSMUSG00000036748	FALSE
Bzw1	0.000403754	-0.176274	0.308	0.576	1	ENSMUSG00000051223	FALSE
Abracl	0.000466971	-0.213506	0.5	0.732	1	ENSMUSG00000078453	FALSE
Clu	0.000487215	0.346064	0.529	0.447	1	ENSMUSG00000022037	FALSE
Timm10b	0.000492643	-0.187479	0.404	0.667	1	ENSMUSG00000089847	FALSE
Cnpy2	0.00049363	-0.194617	0.337	0.564	1	ENSMUSG00000025381	FALSE
Naa38	0.000497565	-0.187283	0.404	0.63	1	ENSMUSG00000059278	FALSE
Rpl9-ps6	0.000506065	0.250565	0.625	0.573	1	ENSMUSG00000062456	FALSE
Emp3	0.000539027	0.2169	0.837	0.767	1	ENSMUSG00000040212	FALSE
H2afy	0.000548002	-0.195911	0.433	0.674	1	ENSMUSG00000015937	FALSE
Abcf1	0.000585112	-0.174085	0.26	0.503	1	ENSMUSG00000038762	FALSE
Tmed2	0.000645406	-0.146153	0.577	0.834	1	ENSMUSG00000029390	FALSE
Mrpl54	0.000656023	-0.176841	0.385	0.616	1	ENSMUSG00000034932	FALSE
Hsp90aa1	0.000676047	0.183063	0.942	0.889	1	ENSMUSG00000021270	FALSE
Nfe2l2	0.000717777	-0.20675	0.327	0.587	1	ENSMUSG00000015839	FALSE
Iscu	0.000735078	0.320402	0.663	0.647	1	ENSMUSG00000025825	FALSE
Tm4sf1	0.000739152	-0.15514	0.894	0.73	1	ENSMUSG00000027800	FALSE
Atp5o	0.000742392	-0.149543	0.606	0.801	1	ENSMUSG00000022956	FALSE
2310036O22Rik	0.000744931	-0.168236	0.5	0.734	1		FALSE
Gapdh	0.000750047	-0.417133	0.885	0.885	1	ENSMUSG00000057666	FALSE
Atp5f1	0.000790371	-0.222413	0.769	0.835	1	ENSMUSG00000000563	FALSE
Tonsl	0.000794087	0.281477	0.692	0.664	1	ENSMUSG00000059323	FALSE
Ifitm3	0.00083608	-0.535645	0.952	0.894	1	ENSMUSG00000025492	FALSE
Calm3	0.000847595	0.329666	0.769	0.76	1	ENSMUSG00000019370	FALSE
Snx2	0.000847735	-0.19987	0.269	0.503	1	ENSMUSG00000034484	FALSE
Rac1	0.000867499	-0.219466	0.75	0.886	1	ENSMUSG00000001847	FALSE
Srp19	0.000870818	-0.181054	0.337	0.576	1	ENSMUSG00000014504	FALSE
Txnl1	0.00094228	-0.186887	0.413	0.612	1	ENSMUSG00000024583	FALSE
Ehd1	0.000944301	-0.210526	0.269	0.506	1	ENSMUSG00000024772	FALSE
Eif6	0.000972738	-0.17319	0.404	0.646	1	ENSMUSG00000027613	FALSE
Mt1	0.00097879	-0.642577	0.49	0.65	1	ENSMUSG00000031765	FALSE
Dbnl	0.0010116	-0.1571	0.25	0.52	1	ENSMUSG00000020476	FALSE
Uqcrq	0.00101721	-0.225007	0.846	0.863	1	ENSMUSG00000044894	FALSE
Polr2f	0.00102916	-0.191423	0.529	0.709	1	ENSMUSG00000033020	FALSE
H3f3a	0.00104938	0.115753	0.99	0.979	1	ENSMUSG00000060743	FALSE
Eif4e2	0.0010623	-0.162209	0.26	0.518	1	ENSMUSG00000026254	FALSE
Psmb1	0.00106932	-0.201725	0.779	0.864	1	ENSMUSG00000014769	FALSE
Spcs2	0.00108218	-0.16827	0.49	0.746	1	ENSMUSG00000035227	FALSE
Hnrnpab	0.0011366	-0.220113	0.577	0.725	1	ENSMUSG00000020358	FALSE
Mrpl33	0.00114753	-0.178375	0.606	0.79	1	ENSMUSG00000106918	FALSE
Yipf4	0.00115706	0.37502	0.558	0.563	1	ENSMUSG00000024072	FALSE
Rbm25	0.00117972	-0.176845	0.471	0.677	1	ENSMUSG00000010608	FALSE
Ranbp1	0.00119368	-0.31848	0.683	0.748	1	ENSMUSG00000005732	FALSE
Serpinb6a	0.00120337	0.310904	0.673	0.63	1	ENSMUSG00000060147	FALSE
Canx	0.00120942	-0.175206	0.49	0.752	1	ENSMUSG00000020368	FALSE
Rps12-ps3	0.00125203	-0.199494	0.481	0.743	1	ENSMUSG00000067038	FALSE
Wdr1	0.00134342	0.305242	0.606	0.61	1	ENSMUSG00000005103	FALSE
Tmem256	0.0013521	-0.199856	0.702	0.85	1	ENSMUSG00000070394	FALSE
Ppib	0.00136249	-0.199636	0.817	0.882	1	ENSMUSG00000032383	FALSE
1810043H04Rik	0.00137592	-0.156906	0.375	0.631	1		FALSE
Anxa7	0.0013833	0.318323	0.51	0.492	1	ENSMUSG00000021814	FALSE
Pgam1	0.00143929	-0.209596	0.49	0.675	1	ENSMUSG00000011752	FALSE
Psma7	0.00145215	-0.186779	0.788	0.878	1	ENSMUSG00000027566	FALSE
Sdhc	0.00145985	0.304862	0.51	0.484	1	ENSMUSG00000058076	FALSE
Tmbim4	0.00147674	-0.176655	0.356	0.609	1	ENSMUSG00000020225	FALSE
Cmpk1	0.00148784	-0.180879	0.317	0.577	1	ENSMUSG00000028719	FALSE
Slirp	0.00149282	-0.157045	0.423	0.66	1	ENSMUSG00000021040	FALSE
Idh2	0.00151525	0.367408	0.529	0.504	1	ENSMUSG00000030541	FALSE
Srrm2	0.00158481	-0.133994	0.596	0.8	1	ENSMUSG00000039218	FALSE
Atp5g2	0.0016039	-0.176903	0.788	0.883	1	ENSMUSG00000062683	FALSE
Coro1b	0.00164126	-0.136424	0.308	0.59	1	ENSMUSG00000024835	FALSE
Pcbp1	0.00164487	-0.164495	0.606	0.803	1	ENSMUSG00000051695	FALSE
Chmp4b	0.00168575	-0.180867	0.548	0.765	1	ENSMUSG00000038467	FALSE
Ube2s	0.00170744	-0.271366	0.577	0.721	1	ENSMUSG00000060860	FALSE
Pfn1	0.0017127	-0.241223	0.981	0.991	1	ENSMUSG00000018293	FALSE
Lman2	0.00179345	-0.147684	0.346	0.608	1	ENSMUSG00000021484	FALSE
Vkorc1	0.00180057	0.287145	0.558	0.516	1	ENSMUSG00000096145	FALSE
Sdpr	0.0018693	-0.649206	0.413	0.514	1	ENSMUSG00000045954	FALSE
Fus	0.0018893	0.289232	0.712	0.718	1	ENSMUSG00000030795	FALSE
Rhoa	0.00192643	0.22515	0.923	0.924	1	ENSMUSG00000007815	FALSE
Tex264	0.00193887	-0.146129	0.26	0.506	1	ENSMUSG00000040813	FALSE
Lsm6	0.00196396	-0.190156	0.442	0.61	1	ENSMUSG00000031683	FALSE
Papola	0.00196786	-0.145598	0.385	0.608	1	ENSMUSG00000021111	FALSE
2010107E04Rik	0.00197909	-0.17609	0.788	0.878	1		FALSE
Grcc10	0.00198458	0.346693	0.673	0.682	1	ENSMUSG00000072772	FALSE
Ghitm	0.00204076	-0.162908	0.327	0.59	1	ENSMUSG00000041028	FALSE
Psmg4	0.0020764	-0.146405	0.279	0.501	1	ENSMUSG00000071451	FALSE
Ubl3	0.00210223	-0.196338	0.327	0.581	1	ENSMUSG00000001687	FALSE
Snx6	0.00214771	-0.13443	0.26	0.502	1	ENSMUSG00000005656	FALSE
Myl12a	0.00215936	0.265977	0.962	0.96	1	ENSMUSG00000024048	FALSE
Tmsb4x	0.00220797	-0.172731	1	1	1	ENSMUSG00000049775	FALSE
Ngfrap1	0.00226642	-0.187174	0.337	0.509	1	ENSMUSG00000046432	FALSE
Lmna	0.00227102	0.100642	0.846	0.771	1	ENSMUSG00000028063	FALSE
Dynlrb1	0.00227789	0.24747	0.827	0.785	1	ENSMUSG00000047459	FALSE
Fkbp2	0.00234088	-0.159502	0.404	0.658	1	ENSMUSG00000056629	FALSE
Supt4a	0.00234361	-0.17491	0.394	0.635	1	ENSMUSG00000020485	FALSE
Mrps18a	0.00255045	-0.076214	0.298	0.55	1	ENSMUSG00000023967	FALSE
Cox7a2l	0.00256241	-0.186451	0.846	0.906	1	ENSMUSG00000024248	FALSE
9530068E07Rik	0.00259098	0.373782	0.548	0.54	1		FALSE
Eif3f	0.00270489	-0.163994	0.798	0.916	1	ENSMUSG00000031029	FALSE
Ube2i	0.00277892	-0.182668	0.548	0.696	1	ENSMUSG00000015120	FALSE
Fuca1	0.00282827	-0.19005	0.375	0.594	1	ENSMUSG00000028673	FALSE
Psmd7	0.00283164	0.25787	0.683	0.632	1	ENSMUSG00000039067	FALSE
Mtpn	0.00302452	-0.167847	0.413	0.644	1	ENSMUSG00000029840	FALSE
Gng5	0.00304575	-0.18559	0.913	0.947	1	ENSMUSG00000068523	FALSE
Mrpl28	0.00308672	-0.166277	0.385	0.576	1	ENSMUSG00000024181	FALSE
Capns1	0.0031193	0.354329	0.779	0.858	1	ENSMUSG00000001794	FALSE
Ube2e1	0.00316736	-0.138476	0.308	0.555	1	ENSMUSG00000021774	FALSE
Rpn2	0.00323142	-0.163509	0.49	0.706	1	ENSMUSG00000027642	FALSE
Ostc	0.00330684	-0.170069	0.5	0.679	1	ENSMUSG00000041084	FALSE
Mbd3	0.00340311	-0.121905	0.317	0.557	1	ENSMUSG00000035478	FALSE
Oaz2	0.00340339	0.516402	0.663	0.655	1	ENSMUSG00000040652	FALSE
Prdx5	0.00346438	-0.228287	0.644	0.8	1	ENSMUSG00000024953	FALSE
Zc3h15	0.00349317	-0.117332	0.279	0.541	1	ENSMUSG00000027091	FALSE
Mrps16	0.00351945	-0.165792	0.404	0.58	1	ENSMUSG00000049960	FALSE
Hnrnpf	0.0035694	-0.201303	0.76	0.854	1	ENSMUSG00000042079	FALSE
Emc10	0.00363135	0.272009	0.683	0.661	1	ENSMUSG00000008140	FALSE
Atp6v0e	0.00370884	-0.180243	0.74	0.877	1	ENSMUSG00000015575	FALSE
Gnb2	0.00378629	-0.146468	0.798	0.903	1	ENSMUSG00000029713	FALSE
Cox7b	0.00388289	-0.133202	0.702	0.82	1	ENSMUSG00000031231	FALSE
BC005537	0.00391605	-0.197293	0.375	0.609	1	ENSMUSG00000019132	FALSE
Cdc42se1	0.0039703	-0.157526	0.317	0.528	1	ENSMUSG00000046722	FALSE
Gm9843	0.00411389	-0.254471	0.692	0.841	1	ENSMUSG00000050299	FALSE
Khdrbs1	0.00414716	-0.132578	0.288	0.527	1	ENSMUSG00000028790	FALSE
Atp6v0d1	0.00418335	-0.156796	0.327	0.566	1	ENSMUSG00000013160	FALSE
Hmgb1	0.00428213	0.128673	0.942	0.911	1	ENSMUSG00000066551	FALSE
U2af1	0.00439465	-0.166286	0.471	0.659	1	ENSMUSG00000061613	FALSE
Lgmn	0.00442753	-0.383647	0.5	0.641	1	ENSMUSG00000021190	FALSE
Snrpd2	0.00444757	-0.122299	0.587	0.772	1	ENSMUSG00000040824	FALSE
Eif2s2	0.00446477	-0.151519	0.663	0.807	1	ENSMUSG00000074656	FALSE
Atp6v1g1	0.00449392	-0.130913	0.798	0.917	1	ENSMUSG00000039105	FALSE
Ssr1	0.00454916	-0.145016	0.298	0.524	1	ENSMUSG00000021427	FALSE
Tmed3	0.00455726	-0.15582	0.385	0.628	1	ENSMUSG00000032353	FALSE
Btg1	0.00455939	-0.295481	0.75	0.87	1	ENSMUSG00000036478	FALSE
Tomm5	0.00456943	-0.165254	0.433	0.623	1	ENSMUSG00000078713	FALSE
Cwc15	0.00459093	-0.11334	0.404	0.638	1	ENSMUSG00000004096	FALSE
Eif4a3	0.00460765	-0.154052	0.346	0.54	1	ENSMUSG00000025580	FALSE
Eef1a1	0.00466041	-0.124819	1	1	1	ENSMUSG00000037742	FALSE
Ndufa5	0.00479764	0.326357	0.76	0.726	1	ENSMUSG00000023089	FALSE
Msn	0.00480916	0.284609	0.769	0.826	1	ENSMUSG00000031207	FALSE
Nmt1	0.00495851	-0.154429	0.394	0.623	1	ENSMUSG00000020936	FALSE
Tceb1	0.00504424	-0.133563	0.5	0.702	1	ENSMUSG00000079658	FALSE
Rpn1	0.00508206	-0.140487	0.356	0.594	1	ENSMUSG00000030062	FALSE
Actg1	0.00517558	-0.228129	0.971	0.994	1	ENSMUSG00000062825	FALSE
mt-Co2	0.00523534	0.114179	1	0.999	1	ENSMUSG00000064354	FALSE
Rpl5	0.00531624	-0.145917	0.837	0.931	1	ENSMUSG00000058558	FALSE
Psmd2	0.0054291	-0.140979	0.327	0.547	1	ENSMUSG00000006998	FALSE
Apoa1bp	0.00555876	-0.139595	0.327	0.546	1	ENSMUSG00000028070	FALSE
Ndufs5	0.00556898	0.287665	0.788	0.776	1	ENSMUSG00000028648	FALSE
Lgals3	0.0059282	-0.482512	0.692	0.765	1	ENSMUSG00000050335	FALSE
Top1	0.00604654	-0.0972604	0.471	0.694	1	ENSMUSG00000070544	FALSE
D8Ertd738e	0.00625726	-0.131941	0.721	0.861	1	ENSMUSG00000019362	FALSE
Psmb2	0.00659817	-0.158588	0.654	0.776	1	ENSMUSG00000028837	FALSE
Pak2	0.00660431	-0.143729	0.346	0.548	1	ENSMUSG00000022781	FALSE
Pkig	0.00682093	0.290413	0.587	0.592	1	ENSMUSG00000035268	FALSE
Pfdn2	0.00685363	0.326577	0.663	0.716	1	ENSMUSG00000006412	FALSE
Fis1	0.00691206	-0.126255	0.587	0.796	1	ENSMUSG00000019054	FALSE
Pdcd6	0.00698107	-0.12325	0.404	0.63	1	ENSMUSG00000021576	FALSE
Mfap4	0.00711017	-0.15865	0.596	0.6	1	ENSMUSG00000042436	FALSE
Hspa8	0.00714358	0.225884	1	0.994	1	ENSMUSG00000015656	FALSE
Tuba1b	0.00720144	-0.261778	0.808	0.892	1	ENSMUSG00000023004	FALSE
Hsp90b1	0.00726919	-0.20377	0.856	0.916	1	ENSMUSG00000020048	FALSE
Ppp2r1a	0.00727794	0.312286	0.5	0.522	1	ENSMUSG00000007564	FALSE
Syf2	0.00750575	0.226497	0.558	0.548	1	ENSMUSG00000028821	FALSE
Mlf2	0.00761465	0.235495	0.712	0.679	1	ENSMUSG00000030120	FALSE
Sumo2	0.00776953	-0.276976	0.885	0.909	1	ENSMUSG00000020738	FALSE
Taldo1	0.00783741	-0.169404	0.596	0.779	1	ENSMUSG00000025503	FALSE
Psma4	0.00795235	-0.149097	0.529	0.717	1	ENSMUSG00000032301	FALSE
Ube2b	0.0080348	0.316532	0.702	0.738	1	ENSMUSG00000020390	FALSE
Eif3g	0.00827201	0.230585	0.644	0.628	1	ENSMUSG00000070319	FALSE
Zfp706	0.00842709	-0.116119	0.596	0.784	1	ENSMUSG00000062397	FALSE
Cnih4	0.00858855	-0.131088	0.365	0.577	1	ENSMUSG00000062169	FALSE
Cd164	0.00859886	-0.242663	0.413	0.607	1	ENSMUSG00000019818	FALSE
Ech1	0.00871912	0.333532	0.51	0.538	1	ENSMUSG00000053898	FALSE
Guk1	0.00873864	-0.136659	0.385	0.605	1	ENSMUSG00000020444	FALSE
Sin3b	0.00931106	-0.127203	0.356	0.563	1	ENSMUSG00000031622	FALSE
Phb	0.00954732	-0.123009	0.288	0.505	1	ENSMUSG00000038845	FALSE
Hnrnph1	0.00962281	0.275748	0.529	0.557	1	ENSMUSG00000007850	FALSE
Tubb4b	0.0100038	-0.201812	0.462	0.637	1	ENSMUSG00000036752	FALSE
Brd2	0.0101348	-0.130093	0.394	0.635	1	ENSMUSG00000024335	FALSE
Tsc22d3	0.0102212	-0.292158	0.49	0.661	1	ENSMUSG00000031431	FALSE
Ehd4	0.0103777	0.0549353	0.635	0.617	1	ENSMUSG00000027293	FALSE
Wbp5	0.0104535	-0.182963	0.538	0.674	1	ENSMUSG00000042712	FALSE
Calm1	0.0108406	-0.177163	0.952	0.979	1	ENSMUSG00000001175	FALSE
Atp1b3	0.0109634	-0.151743	0.452	0.653	1	ENSMUSG00000032412	FALSE
Atp5k	0.0109938	0.308708	0.846	0.85	1	ENSMUSG00000050856	FALSE
Pea15a	0.0111491	0.2074	0.51	0.495	1	ENSMUSG00000013698	FALSE
Sdhd	0.0113662	-0.107323	0.327	0.554	1	ENSMUSG00000000171	FALSE
Gm11808	0.0114472	-0.137594	0.808	0.916	1	ENSMUSG00000068240	FALSE
Rps2-ps6	0.0116067	0.193203	0.558	0.525	1	ENSMUSG00000095427	FALSE
Son	0.0120866	0.196472	0.827	0.839	1	ENSMUSG00000022961	FALSE
Mrps26	0.0120902	-0.123299	0.327	0.531	1	ENSMUSG00000037740	FALSE
Jtb	0.0121015	-0.111763	0.337	0.567	1	ENSMUSG00000027937	FALSE
Smc6	0.0122067	-0.119512	0.356	0.565	1	ENSMUSG00000020608	FALSE
Tpm4	0.01225	-0.118013	0.51	0.708	1	ENSMUSG00000031799	FALSE
Ifngr1	0.0122979	-0.180843	0.423	0.652	1	ENSMUSG00000020009	FALSE
Arpp19	0.0123475	-0.132605	0.635	0.792	1	ENSMUSG00000007656	FALSE
Arpc2	0.0123596	-0.228171	0.865	0.923	1	ENSMUSG00000006304	FALSE
Zfp36	0.0128284	-0.206749	0.548	0.741	1	ENSMUSG00000044786	FALSE
Txn1	0.012866	-0.186076	0.923	0.924	1	ENSMUSG00000028367	FALSE
Macf1	0.0131543	0.149651	0.51	0.481	1	ENSMUSG00000028649	FALSE
Id1	0.0136928	0.244923	0.558	0.504	1	ENSMUSG00000042745	FALSE
Snrpd3	0.0137921	-0.141562	0.49	0.646	1	ENSMUSG00000020180	FALSE
Zfand5	0.0139692	0.321532	0.49	0.54	1	ENSMUSG00000024750	FALSE
Srsf11	0.014107	-0.128871	0.442	0.637	1	ENSMUSG00000055436	FALSE
Rtcb	0.0143279	-0.108561	0.337	0.569	1	ENSMUSG00000001783	FALSE
Znhit1	0.0148068	-0.106332	0.308	0.524	1	ENSMUSG00000059518	FALSE
Prdx4	0.0152567	-0.157773	0.404	0.578	1	ENSMUSG00000025289	FALSE
Psmb4	0.0157155	-0.116287	0.596	0.744	1	ENSMUSG00000005779	FALSE
Arf4	0.0158055	-0.123116	0.519	0.705	1	ENSMUSG00000021877	FALSE
Rab18	0.0160355	0.23863	0.596	0.612	1	ENSMUSG00000073639	FALSE
Cox6a1	0.0170401	0.175903	0.923	0.924	1	ENSMUSG00000041697	FALSE
Fkbp4	0.0171351	-0.122671	0.413	0.583	1	ENSMUSG00000030357	FALSE
Mpc2	0.0175194	0.234393	0.712	0.704	1	ENSMUSG00000026568	FALSE
Lims1	0.0175981	0.366819	0.5	0.547	1	ENSMUSG00000019920	FALSE
Nfic	0.0179762	0.257783	0.5	0.516	1	ENSMUSG00000055053	FALSE
Tgoln1	0.0180467	-0.1291	0.308	0.51	1	ENSMUSG00000056429	FALSE
Ndufb2	0.018297	0.259863	0.75	0.747	1	ENSMUSG00000002416	FALSE
Uqcrh	0.018381	-0.0717542	0.856	0.946	1	ENSMUSG00000063882	FALSE
Rbx1	0.0183877	-0.150403	0.808	0.859	1	ENSMUSG00000022400	FALSE
Ndufb10	0.0184451	0.256047	0.76	0.743	1	ENSMUSG00000040048	FALSE
Bcas2	0.01858	-0.106049	0.385	0.582	1	ENSMUSG00000005687	FALSE
Rpl9	0.0186038	-0.121489	1	0.996	1	ENSMUSG00000047215	FALSE
Gabarap	0.018822	-0.115503	0.875	0.95	1	ENSMUSG00000018567	FALSE
Ndufa11	0.0188314	0.293301	0.779	0.794	1	ENSMUSG00000002379	FALSE
Rhob	0.0189483	0.19467	0.673	0.644	1	ENSMUSG00000054364	FALSE
Uqcr10	0.0190094	-0.0818816	0.769	0.885	1	ENSMUSG00000059534	FALSE
Sqstm1	0.0192823	0.228367	0.663	0.693	1	ENSMUSG00000015837	FALSE
Gpx3	0.0198681	0.308993	0.577	0.646	1	ENSMUSG00000018339	FALSE
Mtch2	0.0199709	-0.10937	0.471	0.636	1	ENSMUSG00000027282	FALSE
Psma1	0.020099	0.221688	0.673	0.675	1	ENSMUSG00000030751	FALSE
Atpif1	0.020367	-0.142915	0.798	0.863	1	ENSMUSG00000054428	FALSE
Prpf38b	0.020607	-0.108499	0.308	0.515	1	ENSMUSG00000027881	FALSE
Cox14	0.0206504	-0.103231	0.558	0.725	1	ENSMUSG00000023020	FALSE
Pon2	0.0209661	-0.0995587	0.308	0.53	1	ENSMUSG00000032667	FALSE
Zfp36l1	0.0209935	0.23424	0.76	0.754	1	ENSMUSG00000021127	FALSE
Hint1	0.0211764	-0.181434	0.933	0.925	1	ENSMUSG00000020267	FALSE
Eif4e	0.0218672	-0.108188	0.346	0.53	1	ENSMUSG00000028156	FALSE
Psenen	0.0218881	-0.0995324	0.519	0.74	1	ENSMUSG00000036835	FALSE
Atp6ap2	0.0223115	-0.129487	0.327	0.537	1	ENSMUSG00000031007	FALSE
Ssu72	0.0223774	-0.116309	0.462	0.661	1	ENSMUSG00000029038	FALSE
Rps18-ps3	0.0223856	-0.140164	0.635	0.802	1	ENSMUSG00000057657	FALSE
Btf3	0.0224228	-0.110551	0.904	0.949	1	ENSMUSG00000021660	FALSE
Lbh	0.0233521	0.181171	0.51	0.483	1	ENSMUSG00000024063	FALSE
Ndufs7	0.0235425	0.262431	0.702	0.724	1	ENSMUSG00000020153	FALSE
Snf8	0.023544	-0.111446	0.423	0.592	1	ENSMUSG00000006058	FALSE
Pfdn6	0.0238411	-0.0884908	0.327	0.538	1	ENSMUSG00000024309	FALSE
Elovl1	0.0241054	-0.174435	0.288	0.507	1	ENSMUSG00000006390	FALSE
Cers2	0.0264114	-0.0854103	0.327	0.545	1	ENSMUSG00000015714	FALSE
Tmem147	0.0265468	-0.0861599	0.346	0.571	1	ENSMUSG00000006315	FALSE
Gm10076	0.0266005	-0.134105	0.76	0.872	1	ENSMUSG00000060143	FALSE
Atp6v0b	0.0267365	-0.12906	0.721	0.83	1	ENSMUSG00000033379	FALSE
Nhp2l1	0.0269423	-0.10089	0.567	0.72	1	ENSMUSG00000063480	FALSE
Comt	0.0269872	0.18109	0.673	0.637	1	ENSMUSG00000000326	FALSE
Ctsa	0.0270084	-0.163698	0.442	0.635	1	ENSMUSG00000017760	FALSE
Gpi1	0.0271657	-0.101852	0.548	0.718	1	ENSMUSG00000036427	FALSE
Bnip3l	0.0288516	-0.0838392	0.51	0.733	1	ENSMUSG00000022051	FALSE
Cd63	0.0288519	-0.333834	0.952	0.785	1	ENSMUSG00000025351	FALSE
Txndc17	0.0294253	-0.103764	0.635	0.772	1	ENSMUSG00000020803	FALSE
Lrp1	0.0297247	-0.149173	0.413	0.586	1	ENSMUSG00000040249	FALSE
Cltb	0.0303739	0.201671	0.529	0.545	1	ENSMUSG00000047547	FALSE
Polr2m	0.0307603	0.264413	0.538	0.562	1	ENSMUSG00000032199	FALSE
Psmb3	0.0311592	-0.124361	0.692	0.804	1	ENSMUSG00000069744	FALSE
Ier3ip1	0.0312218	-0.118118	0.577	0.749	1	ENSMUSG00000090000	FALSE
Ociad1	0.0313142	0.218206	0.567	0.604	1	ENSMUSG00000029152	FALSE
Ndufc2	0.0316245	-0.0695315	0.577	0.767	1	ENSMUSG00000030647	FALSE
Ufc1	0.0318463	-0.0898641	0.337	0.551	1	ENSMUSG00000062963	FALSE
Gdpd3	0.0320321	-0.134218	0.423	0.636	1	ENSMUSG00000030703	FALSE
Gpx1	0.032951	0.0537368	0.933	0.916	1	ENSMUSG00000063856	FALSE
Glud1	0.0331597	-0.124304	0.394	0.606	1	ENSMUSG00000021794	FALSE
Xbp1	0.0331641	-0.143609	0.413	0.6	1	ENSMUSG00000020484	FALSE
Hypk	0.0339774	-0.0946431	0.49	0.661	1	ENSMUSG00000027245	FALSE
Tagln2	0.0342259	-0.208535	0.846	0.927	1	ENSMUSG00000026547	FALSE
Psma3	0.034324	-0.12627	0.721	0.809	1	ENSMUSG00000060073	FALSE
Fkbp1a	0.0343281	-0.257499	0.856	0.883	1	ENSMUSG00000032966	FALSE
Prdx2	0.0346339	-0.0519629	0.644	0.769	1	ENSMUSG00000005161	FALSE
Ankrd11	0.0354988	-0.0912904	0.317	0.541	1	ENSMUSG00000035569	FALSE
Gtf2h5	0.036015	-0.0711969	0.471	0.67	1	ENSMUSG00000034345	FALSE
BC031181	0.0363384	0.195464	0.567	0.598	1	ENSMUSG00000036299	FALSE
Ict1	0.0365306	-0.0880321	0.375	0.552	1	ENSMUSG00000018858	FALSE
Dpysl2	0.0365987	0.318882	0.548	0.579	1	ENSMUSG00000022048	FALSE
Ndufa7	0.0379639	0.235196	0.846	0.849	1	ENSMUSG00000041881	FALSE
Ndufb9	0.0384136	0.208706	0.798	0.798	1	ENSMUSG00000022354	FALSE
Dazap1	0.0384225	-0.0635729	0.298	0.517	1	ENSMUSG00000069565	FALSE
St13	0.0387678	-0.0803683	0.567	0.741	1	ENSMUSG00000022403	FALSE
Cbx1	0.0389276	-0.0731734	0.346	0.54	1	ENSMUSG00000018666	FALSE
Psma2	0.0391266	0.207053	0.769	0.789	1	ENSMUSG00000015671	FALSE
Tmem208	0.0394497	-0.0891902	0.356	0.552	1	ENSMUSG00000014856	FALSE
2610001J05Rik	0.0397519	-0.0771129	0.346	0.563	1		FALSE
Arf1	0.0404486	-0.0958173	0.788	0.873	1	ENSMUSG00000048076	FALSE
Ppp1r11	0.0405931	-0.0769032	0.49	0.682	1	ENSMUSG00000036398	FALSE
Ndufb5	0.0407993	-0.0953534	0.683	0.784	1	ENSMUSG00000027673	FALSE
Anxa3	0.0417532	-0.157008	0.481	0.643	1	ENSMUSG00000029484	FALSE
Rbbp7	0.0423532	0.234064	0.529	0.538	1	ENSMUSG00000031353	FALSE
Anapc13	0.042754	0.24461	0.606	0.661	1	ENSMUSG00000035048	FALSE
Ndufv2	0.0433088	0.313798	0.635	0.682	1	ENSMUSG00000024099	FALSE
Pgrmc1	0.0451626	0.180692	0.529	0.54	1	ENSMUSG00000006373	FALSE
Smim11	0.0452177	0.215275	0.51	0.56	1	ENSMUSG00000051989	FALSE
Snrpc	0.0459422	-0.0977877	0.433	0.596	1	ENSMUSG00000024217	FALSE
Nfix	0.0461442	0.212079	0.519	0.497	1	ENSMUSG00000001911	FALSE
Tsen34	0.0464722	0.232559	0.49	0.536	1	ENSMUSG00000035585	FALSE
Psmc3	0.0471091	0.185032	0.663	0.669	1	ENSMUSG00000002102	FALSE
Srp9	0.0472661	-0.0711899	0.558	0.746	1	ENSMUSG00000026511	FALSE
Lamtor5	0.0472667	-0.0693444	0.558	0.726	1	ENSMUSG00000087260	FALSE
Map2k2	0.0476666	-0.0547628	0.51	0.664	1	ENSMUSG00000035027	FALSE
Glo1	0.0481232	0.220612	0.471	0.505	1	ENSMUSG00000024026	FALSE
Nop10	0.0492433	-0.0810773	0.692	0.805	1	ENSMUSG00000027133	FALSE

## Sheet: 3
Supplementary Table 4. Lung scRNAseq Cell Clusters - Cluster 3
Gene	p_val	avg_log2FC	pct.1	pct.2	p_val_adj	ensembl_ids	unique
Gsn	0	1.91888	1	0.928	0	ENSMUSG00000026879	FALSE
Inmt	8.78777e-279	2.9796	1	0.8	2.46049e-274	ENSMUSG00000003477	FALSE
Cst3	1.86036e-200	1.35984	1	0.987	5.20882e-196	ENSMUSG00000027447	FALSE
Bgn	2.83253e-199	2.00026	0.996	0.467	7.93079e-195	ENSMUSG00000031375	FALSE
Pcolce2	2.07329e-189	2.30309	0.996	0.466	5.80499e-185	ENSMUSG00000015354	FALSE
Serping1	8.82915e-181	1.71736	0.992	0.378	2.47207e-176	ENSMUSG00000023224	FALSE
Mgp	2.64593e-174	1.52853	1	0.91	7.40834e-170	ENSMUSG00000030218	FALSE
Cd81	1.28734e-168	1.59441	1	0.791	3.60442e-164	ENSMUSG00000037706	FALSE
Fhl1	7.70946e-164	2.13096	0.992	0.363	2.15857e-159	ENSMUSG00000023092	FALSE
Igfbp7	2.33118e-162	1.11873	1	0.68	6.52706e-158	ENSMUSG00000036256	FALSE
Sod3	2.03779e-158	2.00353	0.988	0.38	5.7056e-154	ENSMUSG00000072941	FALSE
Gpx3	8.96024e-153	2.29284	0.988	0.628	2.50878e-148	ENSMUSG00000018339	FALSE
Rarres2	8.30284e-150	1.38359	0.977	0.417	2.32471e-145	ENSMUSG00000009281	FALSE
Ccnd1	1.91504e-147	-1.22218	0.097	0.613	5.36192e-143	ENSMUSG00000070348	FALSE
Gstm1	3.49457e-146	1.24823	0.988	0.632	9.78445e-142	ENSMUSG00000058135	FALSE
Fmo2	7.12646e-143	2.09155	0.981	0.268	1.99534e-138	ENSMUSG00000040170	FALSE
Apoe	6.14142e-142	0.802565	0.996	0.86	1.71954e-137	ENSMUSG00000002985	FALSE
Mfap4	2.1281e-134	2.62262	0.984	0.581	5.95845e-130	ENSMUSG00000042436	FALSE
Plxdc2	6.20717e-127	1.78857	0.973	0.236	1.73795e-122	ENSMUSG00000026748	FALSE
Mettl7a1	1.54669e-124	2.24789	0.981	0.383	4.33058e-120	ENSMUSG00000054619	FALSE
Sept4	1.28167e-121	1.71993	0.961	0.326	3.58855e-117	ENSMUSG00000020486	FALSE
Fxyd1	7.30554e-120	1.67432	0.953	0.238	2.04548e-115	ENSMUSG00000036570	FALSE
Limch1	1.60488e-118	1.81622	0.953	0.234	4.4935e-114	ENSMUSG00000037736	FALSE
Ogn	1.73221e-118	1.99105	0.953	0.246	4.85001e-114	ENSMUSG00000021390	FALSE
Rbp1	2.41205e-118	1.68672	0.953	0.289	6.7535e-114	ENSMUSG00000046402	FALSE
Gng11	9.60559e-118	1.74487	0.973	0.465	2.68947e-113	ENSMUSG00000032766	FALSE
Npnt	2.94324e-117	1.98488	0.957	0.32	8.24078e-113	ENSMUSG00000040998	FALSE
Prelp	2.39629e-116	1.79094	0.95	0.258	6.70938e-112	ENSMUSG00000041577	FALSE
Ltbp4	1.30384e-115	1.6036	0.957	0.239	3.65062e-111	ENSMUSG00000040488	FALSE
Selenbp1	8.72917e-113	1.95703	0.961	0.364	2.44408e-108	ENSMUSG00000068874	FALSE
Spp1	2.50616e-107	-2.58999	0.221	0.724	7.017e-103	ENSMUSG00000029304	FALSE
Col1a2	1.9462e-105	1.10689	0.938	0.25	5.44916e-101	ENSMUSG00000029661	FALSE
Hsd11b1	6.28667e-104	2.47641	0.938	0.265	1.76021e-99	ENSMUSG00000016194	FALSE
Csrp1	1.75677e-102	1.29917	0.95	0.506	4.91878e-98	ENSMUSG00000026421	FALSE
Aldh1a1	2.50572e-102	2.0203	0.93	0.257	7.01577e-98	ENSMUSG00000053279	FALSE
Mxra8	3.81361e-102	1.61305	0.95	0.414	1.06777e-97	ENSMUSG00000029070	FALSE
Tmem176b	1.30598e-101	1.29983	0.977	0.705	3.65662e-97	ENSMUSG00000029810	FALSE
G0s2	9.25753e-98	2.29417	0.926	0.248	2.59202e-93	ENSMUSG00000009633	FALSE
Plpp3	2.19208e-97	1.6001	0.938	0.37	6.1376e-93	ENSMUSG00000028517	FALSE
S100a4	2.96943e-93	-1.75231	0.209	0.63	8.3141e-89	ENSMUSG00000001020	FALSE
Hn1	5.35738e-93	-1.24734	0.248	0.783	1.50001e-88	ENSMUSG00000020737	FALSE
Macf1	1.93599e-89	1.49479	0.926	0.46	5.42057e-85	ENSMUSG00000028649	FALSE
Sparc	8.37622e-89	0.639297	0.992	0.82	2.34526e-84	ENSMUSG00000018593	FALSE
Cd24a	1.88848e-88	-0.929727	0.105	0.57	5.28754e-84	ENSMUSG00000047139	FALSE
Clec3b	3.91461e-88	1.12434	0.907	0.216	1.09605e-83	ENSMUSG00000025784	FALSE
Col3a1	2.02468e-85	1.1344	0.915	0.291	5.66891e-81	ENSMUSG00000026043	FALSE
Tm4sf1	2.71029e-85	-1.60618	0.345	0.752	7.58853e-81	ENSMUSG00000027800	FALSE
Cdo1	4.42711e-85	2.07338	0.884	0.174	1.23955e-80	ENSMUSG00000033022	FALSE
Ptgis	1.09099e-84	1.45502	0.884	0.236	3.05465e-80	ENSMUSG00000017969	FALSE
Timp3	2.5679e-84	1.42208	0.934	0.444	7.18987e-80	ENSMUSG00000020044	FALSE
Nupr1	1.148e-83	1.19813	0.946	0.573	3.21427e-79	ENSMUSG00000030717	FALSE
Ucp2	4.58096e-83	-1.12314	0.264	0.855	1.28262e-78	ENSMUSG00000033685	FALSE
Tns1	7.41114e-83	1.33117	0.911	0.362	2.07504e-78	ENSMUSG00000055322	FALSE
Pcolce	9.41215e-83	1.12273	0.938	0.514	2.63531e-78	ENSMUSG00000029718	FALSE
Tmem176a	4.13302e-81	1.3057	0.934	0.651	1.15721e-76	ENSMUSG00000023367	FALSE
Dpep1	6.86041e-81	1.65626	0.868	0.152	1.92085e-76	ENSMUSG00000019278	FALSE
Itm2b	6.9502e-81	0.371299	1	0.994	1.94599e-76	ENSMUSG00000022108	FALSE
Aldh2	1.0799e-79	1.07307	0.973	0.755	3.0236e-75	ENSMUSG00000029455	FALSE
Cotl1	1.3677e-79	-1.07564	0.155	0.65	3.82942e-75	ENSMUSG00000031827	FALSE
C1qa	1.60792e-79	-1.91843	0.14	0.517	4.50202e-75	ENSMUSG00000036887	FALSE
Pmp22	2.95922e-79	0.893542	0.93	0.44	8.28553e-75	ENSMUSG00000018217	FALSE
Prex2	5.52776e-79	1.37949	0.868	0.178	1.54772e-74	ENSMUSG00000048960	FALSE
Ctss	2.08492e-78	-1.69508	0.213	0.657	5.83758e-74	ENSMUSG00000038642	FALSE
Rpl41	3.2084e-78	-0.715592	1	1	8.9832e-74	ENSMUSG00000093674	FALSE
Ppp1r14a	8.49563e-78	1.35903	0.868	0.255	2.37869e-73	ENSMUSG00000037166	FALSE
Lcn2	1.61484e-76	-1.62126	0.105	0.514	4.52139e-72	ENSMUSG00000026822	FALSE
Fabp5	7.46257e-76	-1.19626	0.182	0.623	2.08944e-71	ENSMUSG00000027533	FALSE
Itga8	9.42509e-76	1.47571	0.853	0.225	2.63893e-71	ENSMUSG00000026768	FALSE
Cd9	1.28668e-75	-1.33428	0.38	0.899	3.60258e-71	ENSMUSG00000030342	FALSE
Ctsc	2.70865e-75	-1.23822	0.159	0.567	7.58396e-71	ENSMUSG00000030560	FALSE
Spon1	3.69638e-75	1.59811	0.829	0.112	1.03495e-70	ENSMUSG00000038156	FALSE
Lbh	1.23232e-74	1.34714	0.891	0.464	3.45038e-70	ENSMUSG00000024063	FALSE
Tcf21	2.97268e-74	1.92025	0.849	0.111	8.32321e-70	ENSMUSG00000045680	FALSE
Olfml3	5.82263e-74	1.43376	0.86	0.322	1.63028e-69	ENSMUSG00000027848	FALSE
Psmb8	2.54844e-73	-1.09473	0.333	0.811	7.13537e-69	ENSMUSG00000024338	FALSE
Gapdh	5.22545e-73	-1.42756	0.601	0.899	1.46307e-68	ENSMUSG00000057666	FALSE
Gpm6b	6.45911e-73	1.41261	0.814	0.173	1.80849e-68	ENSMUSG00000031342	FALSE
Ifitm2	8.17369e-73	0.700856	0.988	0.878	2.28855e-68	ENSMUSG00000060591	FALSE
Rsrp1	1.13254e-72	0.809293	0.984	0.922	3.17099e-68	ENSMUSG00000037266	FALSE
Mamdc2	1.63966e-72	1.66453	0.829	0.095	4.5909e-68	ENSMUSG00000033207	FALSE
Marcksl1	1.17218e-71	-0.867018	0.132	0.576	3.282e-67	ENSMUSG00000047945	FALSE
Dbp	3.67673e-71	1.31783	0.857	0.296	1.02945e-66	ENSMUSG00000059824	FALSE
Pfn1	1.09999e-69	-1.04827	0.926	0.994	3.07985e-65	ENSMUSG00000018293	FALSE
Ly6e	2.74801e-69	-1.24358	0.57	0.914	7.69417e-65	ENSMUSG00000022587	FALSE
Fcer1g	5.10914e-68	-1.49205	0.225	0.669	1.43051e-63	ENSMUSG00000058715	FALSE
Cfh	6.39291e-68	1.18852	0.837	0.213	1.78995e-63	ENSMUSG00000026365	FALSE
Cxcl2	1.14091e-67	-1.58045	0.124	0.55	3.19442e-63	ENSMUSG00000058427	FALSE
Gyg	3.09171e-67	1.3698	0.868	0.477	8.65649e-63	ENSMUSG00000019528	FALSE
Ehd4	4.81244e-67	-1.03748	0.151	0.64	1.34744e-62	ENSMUSG00000027293	FALSE
Gstt1	5.08994e-67	1.34767	0.806	0.174	1.42513e-62	ENSMUSG00000001663	FALSE
Col13a1	1.55946e-66	1.47727	0.771	0.065	4.36634e-62	ENSMUSG00000058806	FALSE
Ctsh	2.5788e-66	-0.768646	0.124	0.614	7.22039e-62	ENSMUSG00000032359	FALSE
Hspb1	6.4728e-66	1.20503	0.93	0.646	1.81232e-61	ENSMUSG00000004951	FALSE
H2afz	7.85515e-66	-1.31279	0.64	0.913	2.19936e-61	ENSMUSG00000037894	FALSE
Pdgfra	2.88779e-65	1.3702	0.806	0.253	8.08552e-61	ENSMUSG00000029231	FALSE
Tuba1a	3.65223e-65	0.712344	0.957	0.764	1.02259e-60	ENSMUSG00000072235	FALSE
Cxcl14	5.01839e-65	1.87237	0.802	0.223	1.4051e-60	ENSMUSG00000021508	FALSE
Rpl32	5.83791e-65	-0.739142	1	0.997	1.63456e-60	ENSMUSG00000057841	FALSE
Atp1a2	6.54445e-65	1.27987	0.783	0.116	1.83238e-60	ENSMUSG00000007097	FALSE
Gpc3	1.43656e-64	1.25384	0.783	0.123	4.02222e-60	ENSMUSG00000055653	FALSE
Figf	6.12585e-64	1.76821	0.783	0.133	1.71518e-59	ENSMUSG00000031380	FALSE
Anxa3	9.23781e-64	-0.795204	0.167	0.663	2.5865e-59	ENSMUSG00000029484	FALSE
Sparcl1	1.79911e-63	1.27457	0.849	0.383	5.03731e-59	ENSMUSG00000029309	FALSE
Gm8797	2.41236e-63	0.43433	1	0.989	6.75436e-59	ENSMUSG00000103034	FALSE
Lyz2	3.97036e-63	-2.09292	0.717	0.921	1.11166e-58	ENSMUSG00000069516	FALSE
Mylk	4.47043e-63	1.10697	0.806	0.245	1.25168e-58	ENSMUSG00000022836	FALSE
Wfdc2	9.37098e-63	-1.29512	0.198	0.552	2.62378e-58	ENSMUSG00000017723	FALSE
Fxyd5	1.31388e-62	-0.959574	0.264	0.802	3.67874e-58	ENSMUSG00000009687	FALSE
Scarf2	1.49023e-62	1.45665	0.764	0.099	4.1725e-58	ENSMUSG00000012017	FALSE
Gmfg	7.32909e-62	-0.841058	0.151	0.596	2.05207e-57	ENSMUSG00000060791	FALSE
Colec12	7.85163e-61	1.25578	0.795	0.312	2.19838e-56	ENSMUSG00000036103	FALSE
Sh3bgrl	1.65033e-60	0.915874	0.919	0.734	4.62075e-56	ENSMUSG00000031246	FALSE
Tsc22d3	6.04092e-60	1.06554	0.915	0.645	1.6914e-55	ENSMUSG00000031431	FALSE
Laptm4a	2.59517e-59	0.588162	0.988	0.918	7.26623e-55	ENSMUSG00000020585	FALSE
Klf9	2.91866e-59	0.9202	0.857	0.47	8.17195e-55	ENSMUSG00000033863	FALSE
1110008P14Rik	8.15864e-59	-1.0377	0.221	0.581	2.28434e-54		FALSE
Wisp2	1.10413e-58	1.36922	0.798	0.304	3.09146e-54	ENSMUSG00000027656	FALSE
Col1a1	1.73099e-58	0.976069	0.783	0.189	4.84661e-54	ENSMUSG00000001506	FALSE
Srgn	2.49393e-58	-1.01657	0.217	0.692	6.98275e-54	ENSMUSG00000020077	FALSE
Ly6a	3.60848e-58	-1.39502	0.5	0.839	1.01034e-53	ENSMUSG00000075602	FALSE
Ubb	1.00754e-57	0.438875	1	0.989	2.821e-53	ENSMUSG00000019505	FALSE
Arhgdib	1.47718e-57	-0.881137	0.151	0.611	4.13595e-53	ENSMUSG00000030220	FALSE
Eno1	1.79602e-56	-0.958399	0.314	0.723	5.02869e-52	ENSMUSG00000063524	FALSE
Bin1	5.83366e-56	-0.736584	0.182	0.566	1.63337e-51	ENSMUSG00000024381	FALSE
Tpd52	1.49083e-55	-0.496668	0.089	0.503	4.17417e-51	ENSMUSG00000027506	FALSE
Rabac1	1.54441e-55	0.672542	0.953	0.842	4.32419e-51	ENSMUSG00000003380	FALSE
Arpc1b	4.61615e-55	-0.994603	0.624	0.903	1.29248e-50	ENSMUSG00000029622	FALSE
Mgst1	1.16444e-54	0.819329	0.868	0.441	3.2603e-50	ENSMUSG00000008540	FALSE
Ces1d	1.64309e-54	1.85733	0.752	0.214	4.60048e-50	ENSMUSG00000056973	FALSE
Actn4	3.30654e-54	-0.587273	0.12	0.612	9.25799e-50	ENSMUSG00000054808	FALSE
Snhg18	8.92103e-54	1.09665	0.736	0.178	2.4978e-49	ENSMUSG00000096956	FALSE
Tmsb10	1.48929e-53	0.403106	1	0.981	4.16987e-49	ENSMUSG00000079523	FALSE
Id2	5.69126e-53	-0.786876	0.151	0.596	1.5935e-48	ENSMUSG00000020644	FALSE
Atp1a1	1.07113e-52	-0.649901	0.213	0.703	2.99906e-48	ENSMUSG00000033161	FALSE
Axl	1.29749e-52	-0.603426	0.112	0.548	3.63285e-48	ENSMUSG00000002602	FALSE
H2-DMa	1.85198e-52	-0.911819	0.12	0.507	5.18536e-48	ENSMUSG00000037649	FALSE
Igfbp6	2.38242e-52	0.914458	0.798	0.297	6.67053e-48	ENSMUSG00000023046	FALSE
Loxl1	2.49417e-52	1.1411	0.721	0.17	6.98341e-48	ENSMUSG00000032334	FALSE
Tagln2	2.55765e-52	0.635888	0.984	0.922	7.16115e-48	ENSMUSG00000026547	FALSE
Cd74	3.59175e-52	-1.88597	0.678	0.904	1.00565e-47	ENSMUSG00000024610	FALSE
Fam49b	4.164e-52	-0.61281	0.109	0.561	1.16588e-47	ENSMUSG00000022378	FALSE
Ninj1	4.85762e-52	-0.666764	0.163	0.566	1.36008e-47	ENSMUSG00000037966	FALSE
1810010H24Rik	6.46259e-52	1.36635	0.686	0.071	1.80946e-47		FALSE
Tyrobp	1.39306e-51	-1.37623	0.353	0.754	3.90042e-47	ENSMUSG00000030579	FALSE
Gstm2	1.86743e-51	1.06701	0.752	0.245	5.22861e-47	ENSMUSG00000040562	FALSE
Mmp2	4.47681e-51	1.1765	0.729	0.174	1.25346e-46	ENSMUSG00000031740	FALSE
Slc38a5	6.57739e-51	1.26086	0.667	0.06	1.8416e-46	ENSMUSG00000031170	FALSE
Nebl	1.2661e-50	1.22532	0.694	0.145	3.54495e-46	ENSMUSG00000053702	FALSE
Eif4a2	2.02569e-50	0.797299	0.911	0.747	5.67174e-46	ENSMUSG00000022884	FALSE
Rcn3	2.02788e-50	1.03018	0.733	0.203	5.67787e-46	ENSMUSG00000019539	FALSE
Nbl1	2.16102e-50	1.42701	0.771	0.285	6.05065e-46	ENSMUSG00000041120	FALSE
Crispld2	2.70008e-50	1.14619	0.698	0.13	7.55996e-46	ENSMUSG00000031825	FALSE
Efemp1	4.71432e-50	1.17205	0.686	0.114	1.31996e-45	ENSMUSG00000020467	FALSE
Ctsl	1.51999e-49	0.749639	0.919	0.691	4.25583e-45	ENSMUSG00000021477	FALSE
Cd44	1.54252e-49	-1.02029	0.217	0.639	4.31889e-45	ENSMUSG00000005087	FALSE
Cryab	2.38442e-49	0.822936	0.857	0.515	6.67614e-45	ENSMUSG00000032060	FALSE
Lcp1	3.10173e-49	-0.800285	0.167	0.529	8.68454e-45	ENSMUSG00000021998	FALSE
Grb2	3.68265e-49	-0.520042	0.147	0.594	1.0311e-44	ENSMUSG00000059923	FALSE
Gsta3	4.21401e-49	1.3262	0.69	0.112	1.17988e-44	ENSMUSG00000025934	FALSE
Mfap5	7.67601e-49	1.2003	0.713	0.162	2.14921e-44	ENSMUSG00000030116	FALSE
Ndrg2	9.29919e-49	1.12273	0.682	0.13	2.60368e-44	ENSMUSG00000004558	FALSE
Cyr61	1.77838e-48	1.3208	0.857	0.554	4.9793e-44	ENSMUSG00000028195	FALSE
Zyx	2.35481e-48	0.895097	0.849	0.595	6.59324e-44	ENSMUSG00000029860	FALSE
Ptpn18	3.34257e-48	-0.705656	0.14	0.565	9.35885e-44	ENSMUSG00000026126	FALSE
Lgals3	5.28486e-48	-1.10275	0.399	0.782	1.47971e-43	ENSMUSG00000050335	FALSE
Gas6	7.30595e-48	1.23359	0.775	0.345	2.04559e-43	ENSMUSG00000031451	FALSE
Pid1	8.53956e-48	1.05091	0.787	0.416	2.39099e-43	ENSMUSG00000045658	FALSE
Cmtm7	9.85802e-48	-0.54574	0.124	0.552	2.76015e-43	ENSMUSG00000032436	FALSE
Prdx6	3.62415e-47	0.687044	0.926	0.772	1.01473e-42	ENSMUSG00000026701	FALSE
Gngt2	3.97338e-47	-0.85294	0.186	0.594	1.11251e-42	ENSMUSG00000038811	FALSE
Serpinh1	1.09848e-46	0.665636	0.922	0.656	3.07564e-42	ENSMUSG00000070436	FALSE
Efhd2	4.07395e-46	-0.578059	0.112	0.518	1.14067e-41	ENSMUSG00000040659	FALSE
H2-Ab1	6.05599e-46	-1.59153	0.492	0.837	1.69562e-41	ENSMUSG00000073421	FALSE
Actg1	7.78308e-46	-0.762395	0.973	0.995	2.17918e-41	ENSMUSG00000062825	FALSE
Malat1	7.89601e-46	0.693936	1	1	2.2108e-41	ENSMUSG00000092341	FALSE
H3f3b	7.9371e-45	-0.903255	0.965	0.991	2.22231e-40	ENSMUSG00000016559	FALSE
Rps18	9.24533e-45	-0.658797	0.984	0.996	2.5886e-40	ENSMUSG00000008668	FALSE
Gltp	9.80155e-45	-0.619264	0.186	0.668	2.74434e-40	ENSMUSG00000011884	FALSE
Cox5a	1.63486e-44	-0.804162	0.64	0.884	4.57743e-40	ENSMUSG00000000088	FALSE
Atox1	1.98521e-44	-0.775383	0.655	0.895	5.55839e-40	ENSMUSG00000018585	FALSE
Dpt	2.63067e-44	1.09507	0.744	0.348	7.36562e-40	ENSMUSG00000026574	FALSE
Cdh11	3.25275e-44	1.23119	0.616	0.073	9.10738e-40	ENSMUSG00000031673	FALSE
2700094K13Rik	4.48996e-44	-0.625173	0.202	0.564	1.25714e-39		FALSE
Nt5dc2	8.38823e-44	1.10078	0.686	0.282	2.34862e-39	ENSMUSG00000071547	FALSE
Nr2f2	1.31788e-43	1.04997	0.69	0.227	3.68993e-39	ENSMUSG00000030551	FALSE
Laptm5	2.43847e-43	-0.898218	0.217	0.581	6.82748e-39	ENSMUSG00000028581	FALSE
H2-Aa	2.47185e-43	-1.68324	0.461	0.81	6.92092e-39	ENSMUSG00000036594	FALSE
C1ra	2.97972e-43	0.9868	0.69	0.242	8.34291e-39	ENSMUSG00000055172	FALSE
Fam104a	9.94915e-43	-0.699963	0.287	0.644	2.78566e-38	ENSMUSG00000041629	FALSE
Tmem119	1.45794e-42	1.10607	0.69	0.215	4.08208e-38	ENSMUSG00000054675	FALSE
Oat	1.50156e-42	0.950276	0.764	0.461	4.20421e-38	ENSMUSG00000030934	FALSE
Bmp4	3.66117e-42	1.02832	0.651	0.157	1.02509e-37	ENSMUSG00000021835	FALSE
Serpine2	4.84806e-42	0.954252	0.74	0.36	1.35741e-37	ENSMUSG00000026249	FALSE
Rpl35a	4.94893e-42	-0.559348	1	0.999	1.38565e-37	ENSMUSG00000060636	FALSE
Sh3bgrl3	7.54037e-42	-0.737884	0.574	0.89	2.11123e-37	ENSMUSG00000028843	FALSE
Abca8a	9.12852e-42	0.964884	0.624	0.088	2.55589e-37	ENSMUSG00000041828	FALSE
Rbm3	1.34758e-41	-0.736535	0.519	0.863	3.7731e-37	ENSMUSG00000031167	FALSE
Alyref	6.80358e-41	-0.605199	0.205	0.577	1.90493e-36	ENSMUSG00000025134	FALSE
Rps11	2.10149e-40	-0.528013	1	0.997	5.88395e-36	ENSMUSG00000003429	FALSE
Ppp1r18	2.30849e-40	-0.44768	0.116	0.533	6.46355e-36	ENSMUSG00000034595	FALSE
Il11ra1	2.35745e-40	0.882583	0.748	0.409	6.60063e-36	ENSMUSG00000073889	FALSE
Slc36a2	3.46828e-40	1.04572	0.562	0.044	9.71085e-36	ENSMUSG00000020264	TRUE
Arpc2	4.07374e-40	-0.757135	0.647	0.935	1.14061e-35	ENSMUSG00000006304	FALSE
Ifitm3	5.97628e-40	0.317543	0.988	0.891	1.6733e-35	ENSMUSG00000025492	FALSE
Rpl38	8.69414e-40	-0.625017	0.984	0.998	2.43427e-35	ENSMUSG00000057322	FALSE
Hmgb2	1.28299e-39	-0.819766	0.267	0.644	3.59223e-35	ENSMUSG00000054717	FALSE
Pitpna	3.07164e-39	-0.578789	0.287	0.748	8.60028e-35	ENSMUSG00000017781	FALSE
Pkm	3.3245e-39	-0.916758	0.678	0.834	9.30826e-35	ENSMUSG00000032294	FALSE
Clic1	4.78834e-39	-0.684143	0.616	0.905	1.34069e-34	ENSMUSG00000007041	FALSE
Cfl1	5.10068e-39	-0.694222	0.806	0.967	1.42814e-34	ENSMUSG00000056201	FALSE
Cd52	8.43264e-39	-1.1455	0.233	0.605	2.36105e-34	ENSMUSG00000000682	FALSE
Vcam1	8.75034e-39	0.987971	0.655	0.257	2.45001e-34	ENSMUSG00000027962	FALSE
Fgf7	1.01645e-38	0.97724	0.558	0.051	2.84595e-34	ENSMUSG00000027208	TRUE
Thbd	1.43236e-38	0.561042	0.806	0.4	4.01045e-34	ENSMUSG00000074743	FALSE
Vamp8	2.36828e-38	-0.654612	0.481	0.871	6.63094e-34	ENSMUSG00000050732	FALSE
Txn1	2.80165e-38	-0.712498	0.736	0.933	7.84433e-34	ENSMUSG00000028367	FALSE
Nme1	2.96091e-38	-0.725369	0.461	0.758	8.29024e-34	ENSMUSG00000037601	FALSE
Rplp0	3.21191e-38	-0.657862	0.973	0.994	8.99303e-34	ENSMUSG00000067274	FALSE
Ctgf	5.46829e-38	1.42339	0.655	0.186	1.53107e-33	ENSMUSG00000019997	FALSE
Enpep	8.7747e-38	0.933389	0.554	0.058	2.45683e-33	ENSMUSG00000028024	TRUE
Cpq	9.15635e-38	0.930741	0.686	0.358	2.56369e-33	ENSMUSG00000039007	FALSE
Eva1b	9.7236e-38	0.795398	0.791	0.531	2.72251e-33	ENSMUSG00000050212	FALSE
Tma7	1.13784e-37	-0.648451	0.616	0.893	3.18582e-33	ENSMUSG00000091537	FALSE
Fam96a	2.27118e-37	-0.46898	0.143	0.56	6.35909e-33	ENSMUSG00000032381	FALSE
Ms4a4d	2.51402e-37	1.08736	0.57	0.071	7.03901e-33	ENSMUSG00000024678	TRUE
Ifi30	2.69191e-37	-0.656959	0.159	0.504	7.53708e-33	ENSMUSG00000031838	FALSE
Csk	2.821e-37	-0.40531	0.112	0.52	7.89851e-33	ENSMUSG00000032312	FALSE
Iqgap1	2.91148e-37	-0.616754	0.229	0.72	8.15185e-33	ENSMUSG00000030536	FALSE
Ppp1r14b	3.24188e-37	-0.529038	0.19	0.564	9.07694e-33	ENSMUSG00000056612	FALSE
Nhp2	4.28657e-37	-0.623184	0.279	0.64	1.2002e-32	ENSMUSG00000001056	FALSE
C1qtnf2	4.40055e-37	0.957202	0.585	0.114	1.23211e-32	ENSMUSG00000046491	FALSE
Por	6.19257e-37	0.891614	0.705	0.404	1.73386e-32	ENSMUSG00000005514	FALSE
Tpi1	1.19994e-36	-0.777065	0.419	0.699	3.35972e-32	ENSMUSG00000023456	FALSE
Slc7a10	2.35712e-36	1.29249	0.539	0.052	6.59969e-32	ENSMUSG00000030495	FALSE
Coro1a	3.46995e-36	-0.872124	0.213	0.577	9.71552e-32	ENSMUSG00000030707	FALSE
Rps14	7.53195e-36	-0.431702	1	0.999	2.10887e-31	ENSMUSG00000024608	FALSE
Pbx1	8.32772e-36	0.775476	0.736	0.454	2.33168e-31	ENSMUSG00000052534	FALSE
H2-K1	8.40473e-36	-0.796236	0.833	0.966	2.35324e-31	ENSMUSG00000061232	FALSE
Gnb2l1	2.83084e-35	-0.650476	0.818	0.954	7.92608e-31	ENSMUSG00000020372	FALSE
Cd302	3.5028e-35	0.745015	0.744	0.424	9.80749e-31	ENSMUSG00000060703	FALSE
P3h3	5.33308e-35	0.823004	0.57	0.13	1.49321e-30	ENSMUSG00000023191	FALSE
Chpt1	5.48822e-35	0.791478	0.655	0.333	1.53665e-30	ENSMUSG00000060002	FALSE
Ran	5.92181e-35	-0.696978	0.558	0.827	1.65805e-30	ENSMUSG00000029430	FALSE
Scube2	7.76142e-35	1.12958	0.519	0.05	2.17312e-30	ENSMUSG00000007279	FALSE
Prelid1	9.32757e-35	-0.571859	0.368	0.75	2.61163e-30	ENSMUSG00000021486	FALSE
Ifngr1	1.43892e-34	0.712662	0.818	0.64	4.02883e-30	ENSMUSG00000020009	FALSE
Fth1	2.21236e-34	0.154003	1	1	6.19439e-30	ENSMUSG00000024661	FALSE
C1s1	2.83889e-34	0.840536	0.57	0.12	7.9486e-30	ENSMUSG00000038521	FALSE
Rps27a	3.2669e-34	-0.492108	0.988	0.998	9.14698e-30	ENSMUSG00000020460	FALSE
Myh10	3.28627e-34	0.878202	0.601	0.261	9.20124e-30	ENSMUSG00000020900	FALSE
Bola2	3.39103e-34	-0.553065	0.341	0.75	9.49454e-30	ENSMUSG00000047721	FALSE
Erh	3.81296e-34	-0.730149	0.535	0.78	1.06759e-29	ENSMUSG00000021131	FALSE
Nenf	7.41289e-34	0.619915	0.872	0.721	2.07553e-29	ENSMUSG00000037499	FALSE
Igfbp3	8.05844e-34	1.39281	0.547	0.077	2.25628e-29	ENSMUSG00000020427	TRUE
Mat2a	9.30398e-34	0.989543	0.818	0.671	2.60502e-29	ENSMUSG00000053907	FALSE
Syngr2	1.00205e-33	-0.514811	0.244	0.655	2.80564e-29	ENSMUSG00000048277	FALSE
Pdlim2	1.36851e-33	0.771885	0.717	0.427	3.8317e-29	ENSMUSG00000022090	FALSE
Arf6	1.6014e-33	-0.508244	0.279	0.701	4.48376e-29	ENSMUSG00000044147	FALSE
Atraid	2.27823e-33	0.694367	0.783	0.582	6.37883e-29	ENSMUSG00000013622	FALSE
Fbln5	2.53731e-33	0.906325	0.562	0.126	7.10422e-29	ENSMUSG00000021186	FALSE
Pabpc1	2.58639e-33	-0.613129	0.636	0.909	7.24164e-29	ENSMUSG00000022283	FALSE
Cnn2	3.93219e-33	0.734056	0.795	0.603	1.10097e-28	ENSMUSG00000004665	FALSE
Cox6b2	4.04394e-33	0.885907	0.581	0.157	1.13226e-28	ENSMUSG00000051811	TRUE
C1rb	4.54221e-33	0.823711	0.562	0.138	1.27177e-28	ENSMUSG00000098470	FALSE
Ccl6	6.53906e-33	-1.45682	0.279	0.592	1.83087e-28	ENSMUSG00000018927	FALSE
Sdc2	8.20828e-33	0.79685	0.647	0.335	2.29824e-28	ENSMUSG00000022261	FALSE
Sepp1	2.23787e-32	0.162741	0.938	0.78	6.26581e-28	ENSMUSG00000064373	FALSE
Ppp1r2	2.37338e-32	0.745282	0.841	0.687	6.64522e-28	ENSMUSG00000047714	FALSE
Fkbp9	2.68822e-32	0.855037	0.651	0.384	7.52675e-28	ENSMUSG00000029781	FALSE
Rps2	2.93098e-32	-0.587096	0.992	0.994	8.20646e-28	ENSMUSG00000044533	FALSE
Rpl36al	3.0865e-32	-0.628205	0.806	0.946	8.64188e-28	ENSMUSG00000049751	FALSE
Dpysl2	3.2339e-32	0.754281	0.787	0.568	9.0546e-28	ENSMUSG00000022048	FALSE
Rpsa	5.41552e-32	-0.617259	0.946	0.986	1.51629e-27	ENSMUSG00000032518	FALSE
Sptbn1	7.62982e-32	0.567492	0.841	0.681	2.13627e-27	ENSMUSG00000020315	FALSE
Cd82	8.24544e-32	0.825621	0.678	0.422	2.30864e-27	ENSMUSG00000027215	FALSE
Abi3bp	8.404e-32	0.805284	0.581	0.165	2.35304e-27	ENSMUSG00000035258	FALSE
F2r	8.79945e-32	0.801288	0.581	0.217	2.46376e-27	ENSMUSG00000048376	FALSE
Ypel3	1.00947e-31	0.70056	0.81	0.644	2.82641e-27	ENSMUSG00000042675	FALSE
Rps27l	1.12443e-31	-0.654949	0.771	0.925	3.1483e-27	ENSMUSG00000036781	FALSE
Limd2	3.75052e-31	-0.508692	0.182	0.577	1.05011e-26	ENSMUSG00000040699	FALSE
Ptma	7.27634e-31	-0.50034	0.981	0.996	2.0373e-26	ENSMUSG00000026238	FALSE
Fau	8.12064e-31	-0.435958	0.996	0.998	2.2737e-26	ENSMUSG00000038274	FALSE
Rps7	1.04694e-30	-0.557602	0.981	0.994	2.93132e-26	ENSMUSG00000061477	FALSE
Socs2	1.63807e-30	0.842206	0.589	0.217	4.58644e-26	ENSMUSG00000020027	FALSE
Ybx1	2.04617e-30	-0.582512	0.868	0.974	5.72907e-26	ENSMUSG00000028639	FALSE
Tspan4	2.09007e-30	0.741733	0.764	0.546	5.85199e-26	ENSMUSG00000025511	FALSE
Lsm2	2.11735e-30	-0.413697	0.151	0.505	5.92836e-26	ENSMUSG00000007050	FALSE
Mrpl12	2.78319e-30	-0.563532	0.302	0.647	7.79267e-26	ENSMUSG00000039640	FALSE
Sgce	4.55913e-30	0.750595	0.535	0.13	1.27651e-25	ENSMUSG00000004631	FALSE
Nudt21	5.66882e-30	-0.389541	0.155	0.548	1.58721e-25	ENSMUSG00000031754	FALSE
Ranbp1	7.59622e-30	-0.62031	0.481	0.76	2.12686e-25	ENSMUSG00000005732	FALSE
Lrrfip1	9.26829e-30	-0.410065	0.14	0.504	2.59503e-25	ENSMUSG00000026305	FALSE
Sh3bp5	1.0528e-29	0.760476	0.589	0.241	2.94773e-25	ENSMUSG00000021892	FALSE
Cd36	1.36484e-29	-0.872684	0.256	0.532	3.82143e-25	ENSMUSG00000002944	FALSE
Col6a1	1.78511e-29	0.618461	0.779	0.489	4.99814e-25	ENSMUSG00000001119	FALSE
Aprt	1.84194e-29	-0.637811	0.453	0.717	5.15726e-25	ENSMUSG00000006589	FALSE
Rps24	1.92309e-29	-0.5167	0.977	0.996	5.38445e-25	ENSMUSG00000025290	FALSE
Atp5g2	2.96848e-29	-0.536642	0.643	0.892	8.31144e-25	ENSMUSG00000062683	FALSE
Rpl13	4.97152e-29	-0.404126	1	0.999	1.39198e-24	ENSMUSG00000000740	FALSE
Xist	5.69985e-29	0.378422	0.938	0.795	1.5959e-24	ENSMUSG00000086503	FALSE
Set	7.15776e-29	-0.553863	0.434	0.753	2.0041e-24	ENSMUSG00000054766	FALSE
Emp2	7.35655e-29	0.327033	0.833	0.607	2.05976e-24	ENSMUSG00000022505	FALSE
Sys1	1.26904e-28	-0.403873	0.19	0.603	3.55319e-24	ENSMUSG00000045503	FALSE
Tubb5	1.52276e-28	-0.674115	0.64	0.868	4.26358e-24	ENSMUSG00000001525	FALSE
Tpm3	1.94198e-28	-0.509337	0.531	0.846	5.43734e-24	ENSMUSG00000027940	FALSE
Twsg1	2.29692e-28	0.767938	0.57	0.28	6.43115e-24	ENSMUSG00000024098	FALSE
AI413582	2.58157e-28	-0.387511	0.171	0.541	7.22813e-24	ENSMUSG00000062753	FALSE
Actr3	2.66002e-28	-0.546318	0.357	0.753	7.4478e-24	ENSMUSG00000026341	FALSE
Psma7	2.7596e-28	-0.546423	0.69	0.886	7.7266e-24	ENSMUSG00000027566	FALSE
Cycs	3.92893e-28	-0.573901	0.523	0.788	1.10006e-23	ENSMUSG00000063694	FALSE
Hnrnpab	4.69501e-28	-0.488251	0.395	0.738	1.31456e-23	ENSMUSG00000020358	FALSE
Mfge8	4.85219e-28	0.654076	0.791	0.567	1.35856e-23	ENSMUSG00000030605	FALSE
Atf5	8.11555e-28	0.853165	0.574	0.272	2.27227e-23	ENSMUSG00000038539	FALSE
Pgls	9.50451e-28	-0.455917	0.353	0.725	2.66117e-23	ENSMUSG00000031807	FALSE
Sepw1	9.91876e-28	0.417789	0.965	0.907	2.77715e-23	ENSMUSG00000041571	FALSE
Slc25a5	1.28506e-27	-0.565927	0.678	0.891	3.59805e-23	ENSMUSG00000016319	FALSE
Ppic	1.4129e-27	0.701595	0.659	0.421	3.95598e-23	ENSMUSG00000024538	FALSE
Rpl19	1.63744e-27	-0.43476	0.984	0.996	4.58468e-23	ENSMUSG00000017404	FALSE
Rpl23	1.75547e-27	-0.425113	0.988	0.998	4.91515e-23	ENSMUSG00000071415	FALSE
Snx3	4.4257e-27	-0.493509	0.535	0.84	1.23915e-22	ENSMUSG00000019804	FALSE
mt-Co2	4.55487e-27	-0.364261	0.996	0.999	1.27532e-22	ENSMUSG00000064354	FALSE
Col6a3	4.89226e-27	0.791487	0.527	0.208	1.36978e-22	ENSMUSG00000048126	FALSE
Rplp2	5.39158e-27	-0.37418	1	0.999	1.50959e-22	ENSMUSG00000025508	FALSE
Rps3a1	7.01565e-27	-0.475531	0.977	0.997	1.96431e-22	ENSMUSG00000028081	FALSE
Cdk4	1.00593e-26	-0.524616	0.384	0.655	2.81651e-22	ENSMUSG00000006728	FALSE
Taf10	1.02169e-26	-0.403101	0.236	0.627	2.86063e-22	ENSMUSG00000043866	FALSE
Smim4	1.10152e-26	0.869065	0.543	0.271	3.08414e-22	ENSMUSG00000058351	FALSE
P4hb	1.54199e-26	-0.527418	0.469	0.758	4.31743e-22	ENSMUSG00000025130	FALSE
Lrrc59	2.02177e-26	-0.37285	0.167	0.509	5.66076e-22	ENSMUSG00000020869	FALSE
Uqcrq	2.10825e-26	-0.529345	0.682	0.871	5.90288e-22	ENSMUSG00000044894	FALSE
Cdc42se1	2.31037e-26	-0.370795	0.167	0.542	6.4688e-22	ENSMUSG00000046722	FALSE
Rps8	2.33026e-26	-0.363471	1	0.999	6.52451e-22	ENSMUSG00000047675	FALSE
Col6a2	2.52411e-26	0.652865	0.678	0.411	7.06726e-22	ENSMUSG00000020241	FALSE
Rexo2	2.89629e-26	-0.48602	0.337	0.718	8.10932e-22	ENSMUSG00000032026	FALSE
Clic4	2.98914e-26	0.550246	0.771	0.586	8.3693e-22	ENSMUSG00000037242	FALSE
Rpl10a	3.22758e-26	-0.474856	0.969	0.986	9.03689e-22	ENSMUSG00000037805	FALSE
Psme2	3.45523e-26	-0.53088	0.512	0.818	9.6743e-22	ENSMUSG00000079197	FALSE
Cdv3	3.96321e-26	-0.358747	0.143	0.508	1.10966e-21	ENSMUSG00000032803	FALSE
Psmb9	4.05796e-26	-0.495883	0.198	0.554	1.13619e-21	ENSMUSG00000096727	FALSE
Dusp1	6.14422e-26	0.631213	0.957	0.935	1.72032e-21	ENSMUSG00000024190	FALSE
Slc43a3	6.30408e-26	0.523843	0.655	0.309	1.76508e-21	ENSMUSG00000027074	FALSE
Gm8730	7.79724e-26	-0.52412	0.953	0.986	2.18315e-21	ENSMUSG00000063696	FALSE
Nfib	8.20717e-26	0.506437	0.806	0.571	2.29793e-21	ENSMUSG00000008575	FALSE
Mt1	9.17248e-26	-0.735564	0.283	0.665	2.5682e-21	ENSMUSG00000031765	FALSE
Eef1a1	1.03002e-25	-0.367852	0.996	1	2.88394e-21	ENSMUSG00000037742	FALSE
Cp	1.89213e-25	0.51665	0.69	0.388	5.29778e-21	ENSMUSG00000003617	FALSE
Lamp2	2.42153e-25	0.63095	0.806	0.7	6.78003e-21	ENSMUSG00000016534	FALSE
H2-D1	2.90003e-25	-0.620202	0.996	0.997	8.11979e-21	ENSMUSG00000073411	FALSE
Lamp1	3.51539e-25	0.34004	0.965	0.914	9.84274e-21	ENSMUSG00000031447	FALSE
Nisch	4.53277e-25	0.60123	0.771	0.616	1.26913e-20	ENSMUSG00000021910	FALSE
Serinc3	5.67069e-25	0.529855	0.841	0.728	1.58774e-20	ENSMUSG00000017707	FALSE
Snrpe	6.28919e-25	-0.459815	0.531	0.822	1.76091e-20	ENSMUSG00000090553	FALSE
Myo1b	7.27888e-25	0.725585	0.535	0.272	2.03801e-20	ENSMUSG00000018417	FALSE
Ostf1	8.90176e-25	-0.488857	0.391	0.775	2.4924e-20	ENSMUSG00000024725	FALSE
Rhoc	1.33908e-24	-0.627961	0.465	0.689	3.7493e-20	ENSMUSG00000002233	FALSE
Snrpg	1.5503e-24	-0.499436	0.733	0.917	4.34068e-20	ENSMUSG00000057278	FALSE
Hadh	1.75543e-24	0.673787	0.659	0.468	4.91502e-20	ENSMUSG00000027984	FALSE
Rps10	2.83055e-24	-0.459377	0.957	0.991	7.92525e-20	ENSMUSG00000052146	FALSE
Cdkn1a	2.9494e-24	-0.554909	0.202	0.586	8.25802e-20	ENSMUSG00000023067	FALSE
Eif5a	2.9761e-24	-0.598442	0.795	0.905	8.33278e-20	ENSMUSG00000078812	FALSE
Polr1d	3.25828e-24	-0.431811	0.457	0.785	9.12285e-20	ENSMUSG00000029642	FALSE
0610012G03Rik	3.72523e-24	-0.47234	0.349	0.672	1.04303e-19		FALSE
Tmem59	3.84241e-24	0.457609	0.895	0.825	1.07584e-19	ENSMUSG00000028618	FALSE
Fcgrt	4.15028e-24	0.492724	0.721	0.489	1.16204e-19	ENSMUSG00000003420	FALSE
Lsm6	4.7888e-24	-0.410413	0.271	0.623	1.34082e-19	ENSMUSG00000031683	FALSE
Dnajb4	5.20888e-24	0.724962	0.562	0.337	1.45844e-19	ENSMUSG00000028035	FALSE
Mtpn	5.29265e-24	-0.380149	0.248	0.659	1.48189e-19	ENSMUSG00000029840	FALSE
Lims1	1.05029e-23	0.714137	0.698	0.539	2.9407e-19	ENSMUSG00000019920	FALSE
Rnase4	1.27025e-23	0.512558	0.651	0.351	3.55657e-19	ENSMUSG00000021876	FALSE
Slc1a5	1.30792e-23	0.711164	0.504	0.227	3.66206e-19	ENSMUSG00000001918	FALSE
Actb	1.31019e-23	-0.647988	0.984	0.997	3.66841e-19	ENSMUSG00000029580	FALSE
Tmem204	1.37489e-23	0.555317	0.554	0.226	3.84956e-19	ENSMUSG00000024168	FALSE
Sec62	1.39617e-23	0.444436	0.903	0.791	3.90913e-19	ENSMUSG00000027706	FALSE
Rps26	2.34603e-23	-0.453089	0.961	0.987	6.56864e-19	ENSMUSG00000025362	FALSE
Npm1	2.39377e-23	-0.558234	0.81	0.909	6.70231e-19	ENSMUSG00000057113	FALSE
Atp5g1	3.22266e-23	-0.555773	0.667	0.841	9.02312e-19	ENSMUSG00000006057	FALSE
Cebpb	3.61398e-23	0.327996	0.95	0.819	1.01188e-18	ENSMUSG00000056501	FALSE
Gnas	3.88865e-23	0.326472	0.973	0.94	1.08878e-18	ENSMUSG00000027523	FALSE
Rpl28	4.88607e-23	-0.452147	0.965	0.989	1.36805e-18	ENSMUSG00000030432	FALSE
Ldha	7.02384e-23	-0.603398	0.678	0.841	1.96661e-18	ENSMUSG00000063229	FALSE
Rps19	9.03242e-23	-0.331817	1	0.999	2.52899e-18	ENSMUSG00000040952	FALSE
Psme1	9.51676e-23	-0.462844	0.45	0.793	2.6646e-18	ENSMUSG00000022216	FALSE
Tomm20	9.51744e-23	-0.469134	0.543	0.797	2.66479e-18	ENSMUSG00000093904	FALSE
Rpl15	1.1163e-22	-0.424347	0.961	0.987	3.12553e-18	ENSMUSG00000012405	FALSE
Camk2n1	1.1175e-22	0.58952	0.574	0.284	3.12888e-18	ENSMUSG00000046447	FALSE
H2-Q4	1.13577e-22	-0.47692	0.24	0.58	3.18005e-18	ENSMUSG00000035929	FALSE
Ube2l3	1.30389e-22	-0.385678	0.341	0.682	3.65076e-18	ENSMUSG00000038965	FALSE
Clta	1.50204e-22	-0.454586	0.667	0.896	4.20557e-18	ENSMUSG00000028478	FALSE
Emc6	2.23252e-22	-0.364105	0.248	0.623	6.25083e-18	ENSMUSG00000047260	FALSE
Tmem50a	2.41551e-22	0.490496	0.864	0.809	6.76318e-18	ENSMUSG00000028822	FALSE
H2afy	2.56655e-22	-0.408019	0.31	0.687	7.18608e-18	ENSMUSG00000015937	FALSE
Rap1a	2.91668e-22	-0.453162	0.426	0.785	8.16642e-18	ENSMUSG00000068798	FALSE
S100a10	3.03833e-22	-0.65585	0.837	0.922	8.50702e-18	ENSMUSG00000041959	FALSE
1110008F13Rik	3.63422e-22	-0.4129	0.388	0.72	1.01755e-17		FALSE
Itm2c	4.84577e-22	0.589888	0.756	0.666	1.35677e-17	ENSMUSG00000026223	FALSE
Eef1b2	4.93238e-22	-0.460474	0.694	0.89	1.38102e-17	ENSMUSG00000025967	FALSE
Anxa5	5.19724e-22	0.505791	0.895	0.845	1.45518e-17	ENSMUSG00000027712	FALSE
Card19	6.38566e-22	-0.362941	0.205	0.55	1.78792e-17	ENSMUSG00000037960	FALSE
Capg	7.81672e-22	-0.505849	0.318	0.638	2.1886e-17	ENSMUSG00000056737	FALSE
Rps20	7.98791e-22	-0.394665	0.973	0.994	2.23654e-17	ENSMUSG00000028234	FALSE
Pam	8.35342e-22	0.701052	0.612	0.412	2.33887e-17	ENSMUSG00000026335	FALSE
Prkcdbp	1.07654e-21	0.563669	0.558	0.236	3.0142e-17	ENSMUSG00000037060	FALSE
Morf4l1	1.09063e-21	0.486059	0.934	0.909	3.05366e-17	ENSMUSG00000062270	FALSE
Snrpf	1.1962e-21	-0.457266	0.477	0.739	3.34924e-17	ENSMUSG00000020018	FALSE
Rpl35	1.33865e-21	-0.367672	0.981	0.996	3.74808e-17	ENSMUSG00000062997	FALSE
Tpt1	1.45572e-21	-0.319651	0.996	0.998	4.07586e-17	ENSMUSG00000060126	FALSE
Kras	1.56648e-21	-0.35677	0.217	0.592	4.386e-17	ENSMUSG00000030265	FALSE
Atp5h	1.71701e-21	-0.537123	0.853	0.947	4.80747e-17	ENSMUSG00000034566	FALSE
Gm10076	1.74435e-21	-0.441401	0.616	0.882	4.88402e-17	ENSMUSG00000060143	FALSE
Psmb10	1.94321e-21	-0.420793	0.306	0.678	5.4408e-17	ENSMUSG00000031897	FALSE
Lipa	2.07398e-21	0.644538	0.578	0.346	5.80695e-17	ENSMUSG00000024781	FALSE
Rpl12	2.68504e-21	-0.49294	0.938	0.961	7.51783e-17	ENSMUSG00000038900	FALSE
Rpl18a	4.25185e-21	-0.328139	1	0.999	1.19047e-16	ENSMUSG00000045128	FALSE
Tacc1	4.52915e-21	0.671814	0.543	0.308	1.26812e-16	ENSMUSG00000065954	FALSE
Arhgdia	4.68372e-21	-0.431332	0.64	0.874	1.3114e-16	ENSMUSG00000025132	FALSE
Rps5	4.84373e-21	-0.340379	0.996	0.998	1.3562e-16	ENSMUSG00000012848	FALSE
Srsf9	5.43606e-21	-0.32531	0.202	0.563	1.52204e-16	ENSMUSG00000029538	FALSE
Rps6	5.8212e-21	-0.36133	0.988	0.996	1.62988e-16	ENSMUSG00000028495	FALSE
Tpst2	7.28378e-21	-0.341776	0.186	0.515	2.03938e-16	ENSMUSG00000029344	FALSE
Tgfb1	1.01394e-20	-0.416758	0.221	0.579	2.83892e-16	ENSMUSG00000002603	FALSE
Mif	1.04841e-20	-0.818712	0.686	0.773	2.93545e-16	ENSMUSG00000033307	FALSE
Tm2d2	1.21849e-20	0.556151	0.671	0.536	3.41164e-16	ENSMUSG00000031556	FALSE
Arpc4	1.48446e-20	-0.403164	0.438	0.789	4.15634e-16	ENSMUSG00000079426	FALSE
Rpl37a	1.5076e-20	-0.333656	0.996	0.999	4.22114e-16	ENSMUSG00000046330	FALSE
Sumo2	1.57632e-20	-0.536025	0.814	0.913	4.41353e-16	ENSMUSG00000020738	FALSE
Tmem205	1.65398e-20	0.600538	0.504	0.275	4.63098e-16	ENSMUSG00000040883	FALSE
Arpc5	2.04717e-20	-0.415601	0.512	0.833	5.73188e-16	ENSMUSG00000008475	FALSE
Klf4	2.09016e-20	-0.572628	0.333	0.668	5.85225e-16	ENSMUSG00000003032	FALSE
Lrpap1	2.20392e-20	0.553404	0.674	0.54	6.17077e-16	ENSMUSG00000029103	FALSE
Gpi1	2.28614e-20	-0.399851	0.403	0.73	6.40097e-16	ENSMUSG00000036427	FALSE
Klf2	3.11747e-20	-0.828604	0.597	0.835	8.7286e-16	ENSMUSG00000055148	FALSE
Ppp1ca	3.18258e-20	-0.407529	0.636	0.868	8.9109e-16	ENSMUSG00000040385	FALSE
Eif2s1	3.22111e-20	-0.315785	0.178	0.504	9.0188e-16	ENSMUSG00000021116	FALSE
Atp5l	3.99971e-20	-0.431403	0.919	0.967	1.11988e-15	ENSMUSG00000038717	FALSE
Rpl26	4.98613e-20	-0.346412	0.996	0.998	1.39607e-15	ENSMUSG00000060938	FALSE
Txnl4a	6.50202e-20	-0.310967	0.198	0.561	1.8205e-15	ENSMUSG00000057130	FALSE
Rpl18	6.56653e-20	-0.351985	0.984	0.991	1.83856e-15	ENSMUSG00000059070	FALSE
Rps9	6.62991e-20	-0.310847	1	0.999	1.85631e-15	ENSMUSG00000006333	FALSE
Atp6v0e	6.89597e-20	-0.382328	0.597	0.888	1.9308e-15	ENSMUSG00000015575	FALSE
Rpl27	8.79602e-20	-0.375931	0.969	0.991	2.4628e-15	ENSMUSG00000063316	FALSE
Tns3	9.77875e-20	0.63904	0.562	0.404	2.73795e-15	ENSMUSG00000020422	FALSE
Erp29	1.05475e-19	-0.415886	0.376	0.724	2.9532e-15	ENSMUSG00000029616	FALSE
Eif4e2	1.14937e-19	-0.29619	0.174	0.53	3.21813e-15	ENSMUSG00000026254	FALSE
Ier3	1.23236e-19	-0.591217	0.488	0.722	3.45048e-15	ENSMUSG00000003541	FALSE
Pdap1	1.23984e-19	-0.394753	0.333	0.636	3.47142e-15	ENSMUSG00000029623	FALSE
Sdf2l1	1.40703e-19	-0.373888	0.213	0.539	3.93954e-15	ENSMUSG00000022769	FALSE
Rcn1	1.41655e-19	0.672847	0.558	0.392	3.96621e-15	ENSMUSG00000005973	FALSE
Arpc3	1.58205e-19	-0.407852	0.64	0.891	4.42958e-15	ENSMUSG00000029465	FALSE
Cstb	1.59638e-19	-0.512597	0.62	0.802	4.4697e-15	ENSMUSG00000005054	FALSE
Calm1	2.11905e-19	-0.418675	0.922	0.981	5.93314e-15	ENSMUSG00000001175	FALSE
Ctla2a	2.1947e-19	-0.858849	0.279	0.501	6.14495e-15	ENSMUSG00000044258	FALSE
Snx5	2.20504e-19	-0.370221	0.229	0.601	6.17389e-15	ENSMUSG00000027423	FALSE
Gpx1	2.55363e-19	-0.552592	0.864	0.919	7.14992e-15	ENSMUSG00000063856	FALSE
Rgs10	2.76783e-19	-0.487823	0.252	0.515	7.74965e-15	ENSMUSG00000030844	FALSE
Rps12	3.16549e-19	-0.402423	0.965	0.988	8.86305e-15	ENSMUSG00000061983	FALSE
Nfkbia	3.50042e-19	-0.548024	0.686	0.865	9.80082e-15	ENSMUSG00000021025	FALSE
Serbp1	4.18051e-19	-0.427525	0.694	0.874	1.1705e-14	ENSMUSG00000036371	FALSE
Sqstm1	4.87554e-19	0.584449	0.76	0.689	1.3651e-14	ENSMUSG00000015837	FALSE
Nt5c	4.92819e-19	-0.313134	0.217	0.561	1.37984e-14	ENSMUSG00000020736	FALSE
Rab5c	5.13815e-19	-0.351398	0.349	0.713	1.43863e-14	ENSMUSG00000019173	FALSE
Gabarapl1	5.93796e-19	0.56761	0.62	0.479	1.66257e-14	ENSMUSG00000030161	FALSE
Kank3	6.10225e-19	0.478857	0.527	0.234	1.70857e-14	ENSMUSG00000042099	FALSE
Reep5	6.82621e-19	-0.418361	0.539	0.819	1.91127e-14	ENSMUSG00000005873	FALSE
Cox4i1	8.08212e-19	-0.32947	0.965	0.99	2.26291e-14	ENSMUSG00000031818	FALSE
Rwdd1	8.11773e-19	-0.380731	0.376	0.662	2.27288e-14	ENSMUSG00000019782	FALSE
Anp32b	9.83634e-19	-0.415806	0.5	0.776	2.75408e-14	ENSMUSG00000028333	FALSE
Anp32a	1.02323e-18	-0.39781	0.461	0.773	2.86494e-14	ENSMUSG00000032249	FALSE
Ube2s	1.06487e-18	-0.463788	0.45	0.731	2.98152e-14	ENSMUSG00000060860	FALSE
Id1	1.0829e-18	-0.489866	0.225	0.519	3.03201e-14	ENSMUSG00000042745	FALSE
Tmem109	1.46965e-18	0.62716	0.593	0.438	4.11488e-14	ENSMUSG00000034659	FALSE
Tmem14c	1.50866e-18	-0.358845	0.376	0.716	4.22409e-14	ENSMUSG00000021361	FALSE
Rala	1.54507e-18	-0.330956	0.279	0.619	4.32604e-14	ENSMUSG00000008859	FALSE
Selm	1.60891e-18	0.536861	0.713	0.563	4.50478e-14	ENSMUSG00000075702	FALSE
Tprgl	2.28704e-18	0.475349	0.713	0.593	6.4035e-14	ENSMUSG00000029030	FALSE
C3	2.79132e-18	0.401017	0.531	0.28	7.81541e-14	ENSMUSG00000024164	FALSE
Rps15a	2.89576e-18	-0.326508	0.996	0.997	8.10783e-14	ENSMUSG00000008683	FALSE
Mcl1	2.98577e-18	-0.398985	0.415	0.77	8.35986e-14	ENSMUSG00000038612	FALSE
Glrx5	3.17252e-18	-0.338972	0.31	0.626	8.88274e-14	ENSMUSG00000021102	FALSE
Rps13	3.32063e-18	-0.346797	0.969	0.995	9.29742e-14	ENSMUSG00000090862	FALSE
Prr13	3.72725e-18	-0.396472	0.349	0.718	1.04359e-13	ENSMUSG00000023048	FALSE
Rpl36	3.73574e-18	-0.337477	0.984	0.998	1.04597e-13	ENSMUSG00000057863	FALSE
Atp6v1d	3.87979e-18	-0.299463	0.202	0.539	1.0863e-13	ENSMUSG00000021114	FALSE
Purb	4.34316e-18	-0.299346	0.194	0.512	1.21604e-13	ENSMUSG00000094483	FALSE
Anxa2	4.3521e-18	-0.522973	0.752	0.903	1.21854e-13	ENSMUSG00000032231	FALSE
Hspa1a	4.72234e-18	0.721315	0.686	0.552	1.32221e-13	ENSMUSG00000091971	FALSE
Cd63	4.89534e-18	-0.126564	0.973	0.779	1.37065e-13	ENSMUSG00000025351	FALSE
Pdcd6ip	5.70148e-18	-0.287547	0.163	0.513	1.59636e-13	ENSMUSG00000032504	FALSE
Cnih4	6.27991e-18	-0.305251	0.236	0.589	1.75831e-13	ENSMUSG00000062169	FALSE
Mrpl57	6.60949e-18	-0.302471	0.236	0.586	1.85059e-13	ENSMUSG00000021967	FALSE
Rbpms	7.03949e-18	0.496089	0.519	0.268	1.97099e-13	ENSMUSG00000031586	FALSE
Raly	8.31999e-18	-0.354	0.492	0.778	2.32952e-13	ENSMUSG00000027593	FALSE
Atp5g3	8.99305e-18	-0.353004	0.446	0.754	2.51796e-13	ENSMUSG00000018770	FALSE
Herpud1	9.97707e-18	0.542588	0.636	0.494	2.79348e-13	ENSMUSG00000031770	FALSE
Myh9	1.16273e-17	-0.32687	0.213	0.555	3.25552e-13	ENSMUSG00000022443	FALSE
Gnai2	1.2299e-17	-0.411095	0.818	0.937	3.44359e-13	ENSMUSG00000032562	FALSE
Ppp3ca	1.53212e-17	-0.347877	0.314	0.648	4.28979e-13	ENSMUSG00000028161	FALSE
Capza1	1.72485e-17	-0.290106	0.202	0.559	4.8294e-13	ENSMUSG00000070372	FALSE
Rplp1	1.89222e-17	-0.331424	0.996	0.997	5.29802e-13	ENSMUSG00000007892	FALSE
Tspan3	2.11201e-17	0.490745	0.705	0.53	5.9134e-13	ENSMUSG00000032324	FALSE
Ywhaq	3.16996e-17	0.469845	0.868	0.789	8.87557e-13	ENSMUSG00000076432	FALSE
Ubc	3.32823e-17	0.446735	0.965	0.97	9.31871e-13	ENSMUSG00000008348	FALSE
Nsa2	3.88771e-17	-0.32342	0.333	0.69	1.08852e-12	ENSMUSG00000060739	FALSE
Ramp2	4.887e-17	-1.00058	0.357	0.551	1.36831e-12	ENSMUSG00000001240	FALSE
Rpl3	4.92845e-17	-0.383981	0.969	0.984	1.37992e-12	ENSMUSG00000060036	FALSE
Mrps21	4.96763e-17	-0.360339	0.539	0.788	1.39089e-12	ENSMUSG00000054312	FALSE
Metap2	5.22142e-17	-0.355236	0.411	0.696	1.46194e-12	ENSMUSG00000036112	FALSE
Zc3h15	5.34511e-17	-0.284719	0.225	0.551	1.49658e-12	ENSMUSG00000027091	FALSE
Rac1	6.55817e-17	-0.359775	0.628	0.896	1.83622e-12	ENSMUSG00000001847	FALSE
Ndufb7	6.76661e-17	-0.324251	0.558	0.825	1.89458e-12	ENSMUSG00000033938	FALSE
Rps17	7.14914e-17	-0.313464	0.977	0.994	2.00169e-12	ENSMUSG00000061787	FALSE
Ly6c1	7.25011e-17	-0.865929	0.353	0.59	2.02996e-12	ENSMUSG00000079018	FALSE
Dbnl	8.03482e-17	-0.282986	0.186	0.531	2.24967e-12	ENSMUSG00000020476	FALSE
Ncl	8.59805e-17	-0.380153	0.523	0.795	2.40737e-12	ENSMUSG00000026234	FALSE
Txnip	9.54091e-17	0.397206	0.748	0.567	2.67136e-12	ENSMUSG00000038393	FALSE
Sept7	1.05778e-16	0.432695	0.802	0.713	2.96168e-12	ENSMUSG00000001833	FALSE
Ptbp3	1.22463e-16	-0.335857	0.19	0.535	3.42884e-12	ENSMUSG00000028382	FALSE
Msrb1	1.52666e-16	-0.538635	0.407	0.708	4.27449e-12	ENSMUSG00000075705	FALSE
mt-Nd1	1.57782e-16	-0.260477	1	0.999	4.41775e-12	ENSMUSG00000064341	FALSE
Heg1	1.63831e-16	0.413813	0.601	0.414	4.5871e-12	ENSMUSG00000075254	FALSE
Bag1	1.73363e-16	-0.307269	0.403	0.743	4.85399e-12	ENSMUSG00000028416	FALSE
Fbl	1.79694e-16	-0.290256	0.236	0.583	5.03126e-12	ENSMUSG00000046865	FALSE
Mrps7	1.80937e-16	-0.342751	0.256	0.528	5.06605e-12	ENSMUSG00000046756	FALSE
Serf2	1.86928e-16	-0.296188	0.965	0.994	5.23379e-12	ENSMUSG00000074884	FALSE
Cap1	2.04733e-16	-0.36323	0.36	0.709	5.73232e-12	ENSMUSG00000028656	FALSE
Pak2	3.4447e-16	-0.271403	0.209	0.56	9.64482e-12	ENSMUSG00000022781	FALSE
Rpl34	3.71834e-16	-0.291356	0.996	0.996	1.0411e-11	ENSMUSG00000062006	FALSE
Snrpd1	3.95492e-16	-0.357476	0.403	0.664	1.10734e-11	ENSMUSG00000002477	FALSE
Serp1	4.0435e-16	-0.333352	0.399	0.724	1.13214e-11	ENSMUSG00000027808	FALSE
Cdkn2c	4.55414e-16	0.776118	0.531	0.407	1.27511e-11	ENSMUSG00000028551	FALSE
Crip1	4.77725e-16	-1.00485	0.888	0.975	1.33758e-11	ENSMUSG00000006360	FALSE
Phb2	4.98175e-16	-0.339782	0.411	0.686	1.39484e-11	ENSMUSG00000004264	FALSE
Cited2	5.86776e-16	0.609349	0.605	0.488	1.64291e-11	ENSMUSG00000039910	FALSE
Hmgb1	6.39101e-16	0.319837	0.953	0.91	1.78942e-11	ENSMUSG00000066551	FALSE
Mrpl54	6.4851e-16	-0.282513	0.283	0.628	1.81576e-11	ENSMUSG00000034932	FALSE
Naa50	8.47745e-16	-0.269951	0.198	0.527	2.3736e-11	ENSMUSG00000022698	FALSE
Eif3k	1.09225e-15	-0.326207	0.574	0.83	3.0582e-11	ENSMUSG00000053565	FALSE
Hnrnpa1	1.13766e-15	-0.3544	0.477	0.728	3.18532e-11	ENSMUSG00000046434	FALSE
2010107E04Rik	1.21977e-15	-0.34555	0.717	0.884	3.41522e-11		FALSE
Ufm1	1.26892e-15	-0.255082	0.198	0.542	3.55286e-11	ENSMUSG00000027746	FALSE
Cyb5a	1.5479e-15	0.357751	0.837	0.794	4.33396e-11	ENSMUSG00000024646	FALSE
Ndufa8	1.81946e-15	-0.338826	0.484	0.73	5.09432e-11	ENSMUSG00000026895	FALSE
Aqp1	1.85959e-15	-0.789795	0.329	0.564	5.20665e-11	ENSMUSG00000004655	FALSE
Vkorc1	2.01901e-15	0.4902	0.609	0.512	5.65303e-11	ENSMUSG00000096145	FALSE
Map2k3	2.19332e-15	-0.270239	0.202	0.515	6.14106e-11	ENSMUSG00000018932	FALSE
Hpcal1	2.21746e-15	-0.317563	0.194	0.511	6.20865e-11	ENSMUSG00000071379	FALSE
Marcks	2.28907e-15	0.411604	0.725	0.612	6.40916e-11	ENSMUSG00000069662	FALSE
Myl6	2.35856e-15	-0.366533	0.965	0.993	6.60373e-11	ENSMUSG00000090841	FALSE
1810037I17Rik	2.39613e-15	-0.33679	0.581	0.847	6.70893e-11		FALSE
Iscu	2.64262e-15	0.490022	0.705	0.645	7.39907e-11	ENSMUSG00000025825	FALSE
Nol7	2.68806e-15	-0.299124	0.295	0.646	7.52631e-11	ENSMUSG00000063200	FALSE
Tceb2	3.11443e-15	-0.358716	0.841	0.929	8.7201e-11	ENSMUSG00000055839	FALSE
Bax	3.58813e-15	-0.317868	0.434	0.74	1.00464e-10	ENSMUSG00000003873	FALSE
Eif4g2	3.61936e-15	-0.316233	0.605	0.855	1.01338e-10	ENSMUSG00000005610	FALSE
Ppia	4.61988e-15	-0.263153	1	0.997	1.29352e-10	ENSMUSG00000071866	FALSE
Mrpl14	4.75777e-15	-0.308475	0.391	0.699	1.33213e-10	ENSMUSG00000023939	FALSE
Pcbp1	4.83951e-15	-0.296649	0.516	0.813	1.35501e-10	ENSMUSG00000051695	FALSE
Wdr1	5.14678e-15	-0.294483	0.267	0.627	1.44105e-10	ENSMUSG00000005103	FALSE
Rpl8	5.25147e-15	-0.275805	0.996	0.998	1.47036e-10	ENSMUSG00000003970	FALSE
Lsm4	5.55689e-15	-0.302912	0.318	0.622	1.55587e-10	ENSMUSG00000031848	FALSE
Taldo1	6.08282e-15	-0.344459	0.477	0.791	1.70313e-10	ENSMUSG00000025503	FALSE
Atp5e	6.62505e-15	-0.323744	0.884	0.955	1.85495e-10	ENSMUSG00000016252	FALSE
Uqcc2	7.33007e-15	-0.378466	0.504	0.722	2.05235e-10	ENSMUSG00000024208	FALSE
Saraf	7.97134e-15	0.410349	0.686	0.597	2.2319e-10	ENSMUSG00000031532	FALSE
Capns1	8.01021e-15	0.384025	0.884	0.855	2.24278e-10	ENSMUSG00000001794	FALSE
Pfdn1	8.66858e-15	-0.331151	0.372	0.644	2.42711e-10	ENSMUSG00000024346	FALSE
Myl12a	1.05151e-14	0.219949	0.977	0.959	2.94413e-10	ENSMUSG00000024048	FALSE
Zbtb20	1.08028e-14	0.399255	0.771	0.641	3.02467e-10	ENSMUSG00000022708	FALSE
Txn2	1.0971e-14	-0.27177	0.291	0.63	3.07178e-10	ENSMUSG00000005354	FALSE
Smim14	1.09929e-14	0.459436	0.721	0.671	3.07791e-10	ENSMUSG00000037822	FALSE
Hspe1	1.17683e-14	-0.392091	0.717	0.856	3.29499e-10	ENSMUSG00000073676	FALSE
Ndufa2	1.24171e-14	-0.325521	0.81	0.929	3.47666e-10	ENSMUSG00000014294	FALSE
H1f0	1.40546e-14	-0.5325	0.364	0.593	3.93515e-10	ENSMUSG00000096210	FALSE
Rpl6	1.48321e-14	-0.291399	0.973	0.996	4.15284e-10	ENSMUSG00000029614	FALSE
Rps25	1.5221e-14	-0.258807	0.992	0.994	4.26173e-10	ENSMUSG00000009927	FALSE
S100a13	1.83063e-14	-0.34758	0.605	0.847	5.12558e-10	ENSMUSG00000042312	FALSE
Ube2i	1.88641e-14	-0.285989	0.415	0.707	5.28175e-10	ENSMUSG00000015120	FALSE
Coro1b	2.03372e-14	-0.278665	0.26	0.601	5.69421e-10	ENSMUSG00000024835	FALSE
Grn	2.09624e-14	-0.409833	0.562	0.789	5.86928e-10	ENSMUSG00000034708	FALSE
Polr2k	2.22938e-14	-0.27814	0.329	0.665	6.24203e-10	ENSMUSG00000045996	FALSE
Trappc6a	2.27476e-14	-0.248122	0.186	0.518	6.3691e-10	ENSMUSG00000002043	FALSE
Akr1a1	2.28596e-14	-0.30011	0.667	0.89	6.40047e-10	ENSMUSG00000028692	FALSE
Timm13	2.41068e-14	-0.334624	0.589	0.811	6.74967e-10	ENSMUSG00000020219	FALSE
Glul	2.93274e-14	0.44458	0.601	0.456	8.21139e-10	ENSMUSG00000026473	FALSE
Hebp1	3.58591e-14	-0.393447	0.298	0.597	1.00402e-09	ENSMUSG00000042770	FALSE
Rps3	3.92581e-14	-0.252583	0.992	0.998	1.09919e-09	ENSMUSG00000030744	FALSE
Hnrnpf	4.04101e-14	-0.328847	0.616	0.864	1.13144e-09	ENSMUSG00000042079	FALSE
Ctsz	4.58023e-14	-0.447597	0.62	0.824	1.28242e-09	ENSMUSG00000016256	FALSE
Gnb1	5.33282e-14	-0.309744	0.504	0.788	1.49314e-09	ENSMUSG00000029064	FALSE
Atpif1	5.78094e-14	-0.345156	0.729	0.868	1.61861e-09	ENSMUSG00000054428	FALSE
Hint1	5.89704e-14	-0.355951	0.888	0.927	1.65111e-09	ENSMUSG00000020267	FALSE
Mrpl17	6.08855e-14	-0.264287	0.279	0.58	1.70473e-09	ENSMUSG00000030879	FALSE
Mrpl52	6.27512e-14	-0.294977	0.535	0.775	1.75697e-09	ENSMUSG00000010406	FALSE
Pfdn6	6.69351e-14	-0.258615	0.244	0.548	1.87412e-09	ENSMUSG00000024309	FALSE
Vdac2	6.72329e-14	-0.298063	0.558	0.804	1.88245e-09	ENSMUSG00000021771	FALSE
Mrpl18	7.14386e-14	-0.26167	0.283	0.608	2.00021e-09	ENSMUSG00000057388	FALSE
Lamtor1	7.56325e-14	-0.271914	0.329	0.659	2.11764e-09	ENSMUSG00000030842	FALSE
Cldn5	9.12277e-14	-1.23233	0.407	0.556	2.55428e-09	ENSMUSG00000041378	FALSE
Rps29	9.6416e-14	-0.229622	1	1	2.69955e-09	ENSMUSG00000034892	FALSE
Vps36	9.76394e-14	-0.257218	0.194	0.512	2.73381e-09	ENSMUSG00000031479	FALSE
Ube2m	9.89838e-14	-0.233354	0.194	0.51	2.77145e-09	ENSMUSG00000005575	FALSE
H2afj	1.02439e-13	-0.310154	0.55	0.822	2.86819e-09	ENSMUSG00000060032	FALSE
Rpl17	1.10579e-13	-0.280568	0.992	0.997	3.09609e-09	ENSMUSG00000062328	FALSE
Ptms	1.15239e-13	0.339943	0.903	0.861	3.22658e-09	ENSMUSG00000030122	FALSE
Ifi27	1.19336e-13	0.483063	0.74	0.664	3.34129e-09	ENSMUSG00000064215	FALSE
Ube2d3	1.20709e-13	-0.274141	0.698	0.914	3.37973e-09	ENSMUSG00000078578	FALSE
Llph	1.24504e-13	-0.282678	0.333	0.647	3.48599e-09	ENSMUSG00000020224	FALSE
Rab11a	1.43709e-13	-0.300509	0.376	0.721	4.0237e-09	ENSMUSG00000004771	FALSE
Creg1	1.51081e-13	-0.436791	0.322	0.566	4.23013e-09	ENSMUSG00000040713	FALSE
Sdcbp	1.5254e-13	-0.348014	0.492	0.803	4.27097e-09	ENSMUSG00000028249	FALSE
Eif3h	1.60109e-13	-0.302176	0.663	0.87	4.4829e-09	ENSMUSG00000022312	FALSE
Naa38	1.60743e-13	-0.271266	0.314	0.641	4.50065e-09	ENSMUSG00000059278	FALSE
Lgmn	1.62848e-13	0.247966	0.764	0.632	4.55958e-09	ENSMUSG00000021190	FALSE
Cdc42	1.66655e-13	-0.337582	0.764	0.93	4.66618e-09	ENSMUSG00000006699	FALSE
Anxa6	1.85132e-13	0.458115	0.64	0.582	5.18351e-09	ENSMUSG00000018340	FALSE
Tbca	1.97141e-13	-0.289751	0.643	0.86	5.51975e-09	ENSMUSG00000042043	FALSE
Sep15	2.01238e-13	0.337704	0.922	0.876	5.63447e-09	ENSMUSG00000037072	FALSE
Eif1	2.15558e-13	0.157653	1	0.999	6.0354e-09	ENSMUSG00000035530	FALSE
Cox7c	2.4533e-13	-0.283688	0.872	0.956	6.86901e-09	ENSMUSG00000017778	FALSE
Atp5f1	2.51724e-13	-0.329456	0.682	0.842	7.04802e-09	ENSMUSG00000000563	FALSE
Mbnl2	2.79464e-13	0.450969	0.632	0.558	7.82471e-09	ENSMUSG00000022139	FALSE
Sat1	3.10626e-13	-0.415318	0.698	0.881	8.69722e-09	ENSMUSG00000025283	FALSE
Hdgf	3.22673e-13	-0.345693	0.461	0.689	9.03451e-09	ENSMUSG00000004897	FALSE
Zcrb1	3.59972e-13	-0.250069	0.326	0.658	1.00789e-08	ENSMUSG00000022635	FALSE
Litaf	3.65754e-13	-0.268635	0.283	0.597	1.02408e-08	ENSMUSG00000022500	FALSE
Nedd4	3.83642e-13	0.471164	0.674	0.561	1.07416e-08	ENSMUSG00000032216	FALSE
Psmb1	4.21131e-13	-0.290509	0.702	0.87	1.17913e-08	ENSMUSG00000014769	FALSE
Abracl	4.78444e-13	-0.291557	0.446	0.742	1.33959e-08	ENSMUSG00000078453	FALSE
Arpp19	5.18083e-13	-0.272832	0.523	0.802	1.45058e-08	ENSMUSG00000007656	FALSE
Siva1	5.38898e-13	-0.278881	0.279	0.555	1.50886e-08	ENSMUSG00000064326	FALSE
Scp2	5.71289e-13	0.387188	0.806	0.79	1.59955e-08	ENSMUSG00000028603	FALSE
Rpl36a	6.05871e-13	-0.28462	0.961	0.988	1.69638e-08	ENSMUSG00000079435	FALSE
Fermt2	7.23921e-13	0.383595	0.585	0.44	2.02691e-08	ENSMUSG00000037712	FALSE
Ywhah	7.2552e-13	-0.298475	0.539	0.81	2.03138e-08	ENSMUSG00000018965	FALSE
Hspa5	7.38948e-13	0.382899	0.915	0.882	2.06898e-08	ENSMUSG00000026864	FALSE
Tcp1	7.39025e-13	-0.268335	0.357	0.648	2.0692e-08	ENSMUSG00000068039	FALSE
Nmt1	7.72087e-13	-0.268775	0.31	0.634	2.16177e-08	ENSMUSG00000020936	FALSE
Lhfp	7.87902e-13	0.440454	0.597	0.482	2.20605e-08	ENSMUSG00000048332	FALSE
Nras	8.86087e-13	-0.227528	0.198	0.527	2.48096e-08	ENSMUSG00000027852	FALSE
Lrp1	1.09272e-12	0.470164	0.674	0.579	3.0595e-08	ENSMUSG00000040249	FALSE
Pomp	1.26967e-12	-0.279408	0.616	0.848	3.55494e-08	ENSMUSG00000029649	FALSE
Foxp1	1.30734e-12	-0.371759	0.314	0.59	3.66043e-08	ENSMUSG00000030067	FALSE
Edf1	1.33725e-12	-0.304452	0.725	0.871	3.74416e-08	ENSMUSG00000015092	FALSE
M6pr	1.49843e-12	-0.274672	0.291	0.623	4.19546e-08	ENSMUSG00000007458	FALSE
Psma4	1.60512e-12	-0.279452	0.465	0.726	4.49416e-08	ENSMUSG00000032301	FALSE
Btg1	1.60769e-12	-0.439719	0.705	0.876	4.50136e-08	ENSMUSG00000036478	FALSE
Ptrf	1.7632e-12	0.264921	0.62	0.446	4.93678e-08	ENSMUSG00000004044	FALSE
Cox7a2	1.79348e-12	-0.278335	0.798	0.925	5.02157e-08	ENSMUSG00000032330	FALSE
Fam96b	1.87745e-12	-0.229197	0.24	0.559	5.25667e-08	ENSMUSG00000031879	FALSE
Slc29a1	1.94353e-12	0.462143	0.636	0.54	5.4417e-08	ENSMUSG00000023942	FALSE
Pkig	1.98578e-12	0.597538	0.624	0.59	5.55999e-08	ENSMUSG00000035268	FALSE
mt-Co3	2.01008e-12	-0.194281	1	1	5.62802e-08	ENSMUSG00000064358	FALSE
Tcf4	2.16207e-12	0.35881	0.647	0.551	6.05357e-08	ENSMUSG00000053477	FALSE
Ifnar2	2.41149e-12	0.472264	0.527	0.436	6.75193e-08	ENSMUSG00000022971	FALSE
Npc2	2.85086e-12	-0.44719	0.868	0.936	7.98212e-08	ENSMUSG00000021242	FALSE
Ppp1r11	2.89314e-12	-0.252805	0.391	0.692	8.1005e-08	ENSMUSG00000036398	FALSE
Sec61b	2.99502e-12	-0.270898	0.744	0.892	8.38575e-08	ENSMUSG00000053317	FALSE
Sdpr	3.0088e-12	-0.0523358	0.713	0.502	8.42435e-08	ENSMUSG00000045954	FALSE
Uqcrh	3.06256e-12	-0.261405	0.814	0.951	8.57487e-08	ENSMUSG00000063882	FALSE
Rpl22	3.44202e-12	-0.273349	0.911	0.972	9.6373e-08	ENSMUSG00000028936	FALSE
Fam162a	3.47245e-12	-0.334116	0.357	0.612	9.72252e-08	ENSMUSG00000003955	FALSE
Gusb	3.54115e-12	-0.27113	0.236	0.519	9.91485e-08	ENSMUSG00000025534	FALSE
Ubl3	3.65739e-12	0.388285	0.64	0.573	1.02403e-07	ENSMUSG00000001687	FALSE
Oaz1	3.74954e-12	-0.233639	0.977	0.989	1.04983e-07	ENSMUSG00000035242	FALSE
Snrpd2	3.75492e-12	-0.291587	0.566	0.778	1.05134e-07	ENSMUSG00000040824	FALSE
Pltp	4.38442e-12	-0.743824	0.438	0.604	1.22759e-07	ENSMUSG00000017754	FALSE
Pgam1	4.43693e-12	-0.29592	0.442	0.683	1.2423e-07	ENSMUSG00000011752	FALSE
Son	5.79413e-12	0.328849	0.868	0.837	1.6223e-07	ENSMUSG00000022961	FALSE
Uqcr11	6.13353e-12	-0.311721	0.826	0.902	1.71733e-07	ENSMUSG00000020163	FALSE
Ywhaz	6.16297e-12	-0.253523	0.481	0.767	1.72557e-07	ENSMUSG00000022285	FALSE
Slc25a4	6.19368e-12	0.357751	0.86	0.8	1.73417e-07	ENSMUSG00000031633	FALSE
Eif4a1	6.26302e-12	-0.336758	0.818	0.912	1.75358e-07	ENSMUSG00000059796	FALSE
Btf3	6.37856e-12	-0.259395	0.849	0.953	1.78593e-07	ENSMUSG00000021660	FALSE
Shisa5	6.48729e-12	-0.349017	0.547	0.825	1.81638e-07	ENSMUSG00000025647	FALSE
Emg1	7.61689e-12	-0.244305	0.391	0.683	2.13265e-07	ENSMUSG00000004268	FALSE
Pop5	7.89972e-12	-0.213383	0.209	0.525	2.21184e-07	ENSMUSG00000060152	FALSE
Ndufv3	9.76216e-12	-0.256446	0.484	0.736	2.73331e-07	ENSMUSG00000024038	FALSE
Crip2	1.01959e-11	0.0710032	0.779	0.63	2.85475e-07	ENSMUSG00000006356	FALSE
Rnaset2a	1.19642e-11	-0.299052	0.578	0.845	3.34985e-07	ENSMUSG00000095687	FALSE
Map2k2	1.34553e-11	-0.249719	0.407	0.674	3.76734e-07	ENSMUSG00000035027	FALSE
Rpl39	1.40286e-11	-0.252955	0.992	0.997	3.92787e-07	ENSMUSG00000079641	FALSE
Rps15	1.88973e-11	-0.220531	0.992	0.998	5.29106e-07	ENSMUSG00000063457	FALSE
Cox7b	1.94687e-11	-0.275446	0.643	0.827	5.45105e-07	ENSMUSG00000031231	FALSE
Epas1	2.03438e-11	-0.739422	0.302	0.515	5.69605e-07	ENSMUSG00000024140	FALSE
Selk	2.03979e-11	0.282099	0.922	0.91	5.71119e-07	ENSMUSG00000042682	FALSE
Rpl5	2.05289e-11	-0.271244	0.845	0.934	5.74789e-07	ENSMUSG00000058558	FALSE
Ubxn4	2.05619e-11	-0.221755	0.24	0.555	5.75711e-07	ENSMUSG00000026353	FALSE
Rpl4	2.30742e-11	-0.308959	0.977	0.979	6.46056e-07	ENSMUSG00000032399	FALSE
Ngfrap1	2.34839e-11	-0.245997	0.26	0.518	6.57526e-07	ENSMUSG00000046432	FALSE
Eif3a	2.4002e-11	-0.232812	0.287	0.61	6.72032e-07	ENSMUSG00000024991	FALSE
Svbp	2.40608e-11	-0.216384	0.225	0.544	6.73677e-07	ENSMUSG00000028643	FALSE
Snf8	2.70931e-11	-0.219763	0.291	0.604	7.58581e-07	ENSMUSG00000006058	FALSE
Sgk1	3.06563e-11	-0.408793	0.372	0.642	8.58345e-07	ENSMUSG00000019970	FALSE
Ndufb5	3.08579e-11	-0.262875	0.593	0.792	8.63992e-07	ENSMUSG00000027673	FALSE
Ubald2	3.59177e-11	-0.236934	0.271	0.58	1.00566e-06	ENSMUSG00000050628	FALSE
Vim	3.62572e-11	-0.488891	0.938	0.954	1.01517e-06	ENSMUSG00000026728	FALSE
Nrp1	3.68416e-11	0.281571	0.671	0.562	1.03153e-06	ENSMUSG00000025810	FALSE
Cd151	3.73928e-11	0.418919	0.62	0.548	1.04696e-06	ENSMUSG00000025510	FALSE
Msn	3.74123e-11	-0.296555	0.554	0.838	1.04751e-06	ENSMUSG00000031207	FALSE
Ckb	4.09018e-11	0.426828	0.578	0.494	1.14521e-06	ENSMUSG00000001270	FALSE
Pigt	4.39788e-11	-0.215076	0.221	0.521	1.23136e-06	ENSMUSG00000017721	FALSE
Aimp1	4.41867e-11	-0.234486	0.295	0.556	1.23718e-06	ENSMUSG00000028029	FALSE
Rpl23a	4.46841e-11	-0.227293	1	0.997	1.25111e-06	ENSMUSG00000058546	FALSE
Atp2b1	4.85057e-11	-0.263789	0.407	0.695	1.35811e-06	ENSMUSG00000019943	FALSE
Itgb5	4.93997e-11	0.387093	0.612	0.529	1.38314e-06	ENSMUSG00000022817	FALSE
U2af1	5.44136e-11	-0.240487	0.399	0.669	1.52353e-06	ENSMUSG00000061613	FALSE
Cox5b	5.61468e-11	-0.249018	0.698	0.855	1.57205e-06	ENSMUSG00000061518	FALSE
Rpl7a	5.94053e-11	-0.249839	0.922	0.972	1.66329e-06	ENSMUSG00000062647	FALSE
Naca	6.63983e-11	-0.247885	0.93	0.972	1.85909e-06	ENSMUSG00000061315	FALSE
Gm11808	7.06074e-11	-0.271657	0.783	0.921	1.97694e-06	ENSMUSG00000068240	FALSE
Brk1	7.1952e-11	-0.232326	0.597	0.83	2.01458e-06	ENSMUSG00000033940	FALSE
Klf6	7.71523e-11	-0.278916	0.519	0.798	2.16019e-06	ENSMUSG00000000078	FALSE
Mrpl51	8.08986e-11	-0.225199	0.314	0.595	2.26508e-06	ENSMUSG00000030335	FALSE
Trappc4	8.15827e-11	-0.217559	0.283	0.582	2.28423e-06	ENSMUSG00000032112	FALSE
Ptpn1	8.34717e-11	-0.232042	0.24	0.554	2.33712e-06	ENSMUSG00000027540	FALSE
Map1lc3b	8.83427e-11	0.42004	0.837	0.855	2.47351e-06	ENSMUSG00000031812	FALSE
Ifrd1	8.85694e-11	0.507175	0.636	0.581	2.47985e-06	ENSMUSG00000001627	FALSE
Mrpl28	9.27562e-11	-0.226889	0.318	0.585	2.59708e-06	ENSMUSG00000024181	FALSE
Gdi2	9.35757e-11	-0.26613	0.578	0.833	2.62003e-06	ENSMUSG00000021218	FALSE
Stra13	9.73807e-11	-0.229488	0.345	0.639	2.72656e-06	ENSMUSG00000025144	FALSE
Ap1s1	1.05539e-10	-0.209846	0.236	0.52	2.95497e-06	ENSMUSG00000004849	FALSE
Rpl13a	1.07788e-10	-0.210451	1	0.999	3.01796e-06	ENSMUSG00000074129	FALSE
Hras	1.3404e-10	-0.215921	0.236	0.533	3.75299e-06	ENSMUSG00000025499	FALSE
Chchd2	1.39278e-10	-0.229302	0.942	0.981	3.89963e-06	ENSMUSG00000070493	FALSE
Eif4ebp1	1.54255e-10	0.421584	0.574	0.518	4.31899e-06	ENSMUSG00000031490	FALSE
Ssr4	1.62166e-10	-0.217434	0.527	0.8	4.54047e-06	ENSMUSG00000002014	FALSE
Lsm5	1.63262e-10	-0.242203	0.326	0.591	4.57117e-06	ENSMUSG00000091625	FALSE
Rcn2	1.68385e-10	0.428986	0.531	0.457	4.71462e-06	ENSMUSG00000032320	FALSE
Snrpb	2.18909e-10	-0.251206	0.74	0.88	6.12922e-06	ENSMUSG00000027404	FALSE
Psmg4	2.38317e-10	-0.182083	0.194	0.512	6.67265e-06	ENSMUSG00000071451	FALSE
App	2.43161e-10	0.272819	0.791	0.773	6.80827e-06	ENSMUSG00000022892	FALSE
Rpn2	2.46968e-10	0.418223	0.721	0.701	6.91487e-06	ENSMUSG00000027642	FALSE
Cmpk1	2.5401e-10	-0.216372	0.267	0.587	7.11202e-06	ENSMUSG00000028719	FALSE
Mtdh	2.5965e-10	-0.243396	0.484	0.727	7.26994e-06	ENSMUSG00000022255	FALSE
Pdia3	3.10581e-10	0.344788	0.849	0.826	8.69597e-06	ENSMUSG00000027248	FALSE
Elof1	3.20733e-10	-0.260552	0.287	0.572	8.98021e-06	ENSMUSG00000013822	FALSE
Rps28	3.29254e-10	-0.243995	1	0.997	9.21877e-06	ENSMUSG00000067288	FALSE
Rps27rt	3.50884e-10	0.187747	0.981	0.985	9.82439e-06	ENSMUSG00000050621	FALSE
Sdf4	3.96138e-10	0.386578	0.671	0.66	1.10915e-05	ENSMUSG00000029076	FALSE
Eif4a3	4.14367e-10	-0.235423	0.295	0.548	1.16019e-05	ENSMUSG00000025580	FALSE
1810043H04Rik	4.21252e-10	-0.232796	0.38	0.638	1.17946e-05		FALSE
Trp53	4.40738e-10	-0.209784	0.252	0.525	1.23402e-05	ENSMUSG00000059552	FALSE
Rab18	5.46635e-10	0.39646	0.636	0.61	1.53052e-05	ENSMUSG00000073639	FALSE
Rpl37	5.81165e-10	-0.196689	1	0.998	1.6272e-05	ENSMUSG00000041841	FALSE
Mafg	6.63157e-10	-0.218208	0.244	0.511	1.85677e-05	ENSMUSG00000051510	FALSE
Actr2	7.18595e-10	-0.23939	0.283	0.593	2.01199e-05	ENSMUSG00000020152	FALSE
Mydgf	8.9568e-10	-0.190738	0.31	0.599	2.50781e-05	ENSMUSG00000019579	FALSE
mt-Atp6	1.00127e-09	-0.172166	1	1	2.80345e-05	ENSMUSG00000064357	FALSE
Ube2a	1.03071e-09	-0.183578	0.233	0.551	2.88589e-05	ENSMUSG00000016308	FALSE
2310036O22Rik	1.18555e-09	-0.213209	0.481	0.742	3.31943e-05		FALSE
Ict1	1.20254e-09	-0.205332	0.291	0.561	3.367e-05	ENSMUSG00000018858	FALSE
Cox14	1.27337e-09	-0.195949	0.453	0.735	3.5653e-05	ENSMUSG00000023020	FALSE
Nucb1	1.28851e-09	0.447837	0.527	0.511	3.60769e-05	ENSMUSG00000030824	FALSE
Papola	1.4954e-09	-0.199781	0.326	0.617	4.18697e-05	ENSMUSG00000021111	FALSE
Psmb2	1.73241e-09	-0.236514	0.589	0.783	4.85059e-05	ENSMUSG00000028837	FALSE
Cct4	1.7326e-09	-0.235117	0.473	0.702	4.85111e-05	ENSMUSG00000007739	FALSE
Rpl30	1.76081e-09	-0.231243	0.942	0.978	4.9301e-05	ENSMUSG00000058600	FALSE
Rgs2	1.77289e-09	0.579264	0.624	0.601	4.9639e-05	ENSMUSG00000026360	FALSE
Ctnnb1	1.89631e-09	-0.253062	0.391	0.68	5.30948e-05	ENSMUSG00000006932	FALSE
Txnl1	1.91514e-09	-0.216676	0.364	0.62	5.36219e-05	ENSMUSG00000024583	FALSE
Rpl11	2.28046e-09	-0.205169	0.988	0.994	6.38506e-05	ENSMUSG00000059291	FALSE
Eif4b	2.85298e-09	-0.186501	0.275	0.588	7.98805e-05	ENSMUSG00000058655	FALSE
Ap2s1	2.88333e-09	-0.210996	0.492	0.738	8.07304e-05	ENSMUSG00000008036	FALSE
Prpf40a	2.88597e-09	-0.182194	0.256	0.546	8.08043e-05	ENSMUSG00000061136	FALSE
Npm3	3.11964e-09	-0.206572	0.26	0.504	8.73469e-05	ENSMUSG00000056209	FALSE
Ube2n	3.29629e-09	-0.188772	0.349	0.642	9.22928e-05	ENSMUSG00000074781	FALSE
Pcbp2	3.34021e-09	-0.190113	0.601	0.847	9.35224e-05	ENSMUSG00000056851	FALSE
Aup1	4.3805e-09	-0.172646	0.26	0.566	0.00012265	ENSMUSG00000068328	FALSE
Atp6ap2	4.40127e-09	0.401132	0.554	0.532	0.000123231	ENSMUSG00000031007	FALSE
Snrpd3	4.44004e-09	-0.184577	0.36	0.657	0.000124317	ENSMUSG00000020180	FALSE
Ptp4a2	4.68957e-09	-0.196551	0.415	0.745	0.000131303	ENSMUSG00000028788	FALSE
Serinc1	4.70398e-09	0.358705	0.616	0.582	0.000131707	ENSMUSG00000019877	FALSE
Etf1	4.7338e-09	-0.168918	0.194	0.501	0.000132542	ENSMUSG00000024360	FALSE
Tmco1	5.08864e-09	0.43158	0.667	0.678	0.000142477	ENSMUSG00000052428	FALSE
Gng5	5.19184e-09	-0.231334	0.88	0.949	0.000145366	ENSMUSG00000068523	FALSE
Slc9a3r2	5.37246e-09	-0.486123	0.302	0.505	0.000150424	ENSMUSG00000002504	FALSE
Nme2	5.51722e-09	-0.217146	0.516	0.746	0.000154477	ENSMUSG00000020857	FALSE
Srp19	5.78535e-09	-0.185225	0.302	0.584	0.000161984	ENSMUSG00000014504	FALSE
2700060E02Rik	6.07428e-09	-0.218372	0.593	0.787	0.000170074		FALSE
Ap3s1	6.62938e-09	-0.222481	0.337	0.587	0.000185616	ENSMUSG00000024480	FALSE
Celf2	6.63178e-09	0.317849	0.593	0.532	0.000185683	ENSMUSG00000002107	FALSE
Cwc15	6.96147e-09	-0.188475	0.357	0.647	0.000194914	ENSMUSG00000004096	FALSE
Dazap2	6.99145e-09	-0.236736	0.384	0.686	0.000195754	ENSMUSG00000000346	FALSE
Zfp36l1	7.42714e-09	0.391579	0.767	0.754	0.000207953	ENSMUSG00000021127	FALSE
Ndufc1	8.15617e-09	-0.242618	0.64	0.793	0.000228365	ENSMUSG00000037152	FALSE
Sypl	8.75719e-09	-0.242463	0.345	0.629	0.000245193	ENSMUSG00000020570	FALSE
Tmbim4	8.81899e-09	-0.199613	0.318	0.618	0.000246923	ENSMUSG00000020225	FALSE
Emp1	9.44569e-09	0.296221	0.694	0.591	0.00026447	ENSMUSG00000030208	FALSE
Mea1	9.53861e-09	-0.150831	0.202	0.511	0.000267072	ENSMUSG00000002768	FALSE
Aplp2	9.56578e-09	0.313159	0.733	0.713	0.000267832	ENSMUSG00000031996	FALSE
Chchd1	9.73753e-09	-0.198077	0.38	0.631	0.000272641	ENSMUSG00000063787	FALSE
Mrpl42	1.03966e-08	-0.200329	0.372	0.626	0.000291093	ENSMUSG00000062981	FALSE
Lamtor2	1.14238e-08	-0.195521	0.543	0.781	0.000319856	ENSMUSG00000028062	FALSE
Dcun1d5	1.24194e-08	-0.181062	0.318	0.598	0.00034773	ENSMUSG00000032002	FALSE
Chd4	1.29244e-08	-0.19026	0.271	0.554	0.00036187	ENSMUSG00000063870	FALSE
Mrps16	1.30236e-08	-0.191645	0.337	0.589	0.000364649	ENSMUSG00000049960	FALSE
Lamtor5	1.34033e-08	-0.188033	0.484	0.735	0.00037528	ENSMUSG00000087260	FALSE
Eif1ax	1.89133e-08	-0.202756	0.364	0.597	0.000529553	ENSMUSG00000067194	FALSE
Lsm3	1.90208e-08	-0.176187	0.236	0.504	0.000532562	ENSMUSG00000034192	FALSE
Sdhd	2.14502e-08	-0.168976	0.287	0.563	0.000600584	ENSMUSG00000000171	FALSE
Rbm17	2.22606e-08	-0.167878	0.24	0.518	0.000623274	ENSMUSG00000037197	FALSE
Psmd4	2.2518e-08	-0.210123	0.469	0.689	0.000630483	ENSMUSG00000005625	FALSE
Dbi	2.39447e-08	-0.410805	0.802	0.854	0.000670427	ENSMUSG00000026385	FALSE
Tpr	2.44387e-08	-0.186197	0.333	0.62	0.000684259	ENSMUSG00000006005	FALSE
Capza2	2.47049e-08	-0.220865	0.543	0.8	0.000691714	ENSMUSG00000015733	FALSE
Sf3b5	2.50432e-08	-0.178009	0.43	0.695	0.000701184	ENSMUSG00000078348	FALSE
Ier5	2.52132e-08	-0.243769	0.376	0.678	0.000705945	ENSMUSG00000056708	FALSE
Ppp1cc	2.52577e-08	-0.197503	0.395	0.667	0.000707192	ENSMUSG00000004455	FALSE
Camk1	2.86037e-08	-0.225187	0.434	0.671	0.000800876	ENSMUSG00000030272	FALSE
Rpl31	2.89362e-08	-0.183927	0.977	0.991	0.000810186	ENSMUSG00000073702	FALSE
Cebpg	3.01963e-08	-0.173303	0.217	0.514	0.000845467	ENSMUSG00000056216	FALSE
Krcc1	3.15975e-08	-0.180903	0.264	0.55	0.000884697	ENSMUSG00000053012	FALSE
Cacybp	3.17504e-08	-0.187192	0.326	0.604	0.000888979	ENSMUSG00000014226	FALSE
Dynlrb1	3.21934e-08	-0.207939	0.609	0.794	0.000901383	ENSMUSG00000047459	FALSE
Sdhb	3.5453e-08	-0.207795	0.523	0.736	0.000992647	ENSMUSG00000009863	FALSE
Btg2	3.56559e-08	0.527049	0.748	0.815	0.000998329	ENSMUSG00000020423	FALSE
Gm2a	3.67544e-08	-0.343563	0.283	0.528	0.00102909	ENSMUSG00000000594	FALSE
Sub1	3.90276e-08	-0.206055	0.752	0.904	0.00109273	ENSMUSG00000022205	FALSE
Atp5k	4.13173e-08	-0.197752	0.686	0.858	0.00115684	ENSMUSG00000050856	FALSE
Ppp4c	4.27161e-08	-0.189819	0.326	0.612	0.00119601	ENSMUSG00000030697	FALSE
Akap13	4.3074e-08	-0.259228	0.318	0.566	0.00120603	ENSMUSG00000066406	FALSE
Ftl1	4.43601e-08	-0.375051	1	1	0.00124204	ENSMUSG00000050708	FALSE
mt-Nd3	4.63683e-08	-0.198618	0.717	0.907	0.00129827	ENSMUSG00000064360	FALSE
Tkt	4.6844e-08	-0.204613	0.384	0.65	0.00131158	ENSMUSG00000021957	FALSE
Cct2	4.92455e-08	-0.188928	0.38	0.63	0.00137882	ENSMUSG00000034024	FALSE
Uba52	4.9814e-08	-0.214897	0.891	0.958	0.00139474	ENSMUSG00000090137	FALSE
Tppp3	5.12646e-08	0.169733	0.597	0.494	0.00143536	ENSMUSG00000014846	FALSE
Hsp90ab1	5.19941e-08	-0.202017	0.953	0.986	0.00145578	ENSMUSG00000023944	FALSE
Tbcb	6.01433e-08	-0.174652	0.388	0.641	0.00168395	ENSMUSG00000006095	FALSE
Nedd8	6.26655e-08	-0.181729	0.713	0.866	0.00175457	ENSMUSG00000010376	FALSE
Mrpl34	6.71381e-08	-0.157289	0.244	0.523	0.0018798	ENSMUSG00000034880	FALSE
Lmna	6.90664e-08	-0.358097	0.663	0.778	0.00193379	ENSMUSG00000028063	FALSE
Txndc17	7.92455e-08	-0.186432	0.574	0.779	0.0022188	ENSMUSG00000020803	FALSE
Rpl10-ps3	8.15911e-08	0.289536	0.86	0.891	0.00228447	ENSMUSG00000058443	FALSE
Samhd1	8.16924e-08	-0.261382	0.256	0.504	0.00228731	ENSMUSG00000027639	FALSE
Snrpc	8.28571e-08	-0.178333	0.345	0.605	0.00231992	ENSMUSG00000024217	FALSE
Tmed5	8.29666e-08	-0.169811	0.283	0.592	0.00232298	ENSMUSG00000063406	FALSE
Rab10	9.10185e-08	-0.178068	0.407	0.656	0.00254843	ENSMUSG00000020671	FALSE
Atp5j2	9.83361e-08	-0.198562	0.857	0.926	0.00275331	ENSMUSG00000038690	FALSE
Shfm1	1.00656e-07	-0.207593	0.919	0.955	0.00281826	ENSMUSG00000042541	FALSE
Ddx5	1.13119e-07	0.242386	0.942	0.964	0.00316721	ENSMUSG00000020719	FALSE
Csde1	1.21469e-07	-0.193982	0.496	0.701	0.003401	ENSMUSG00000068823	FALSE
Ecm1	1.22698e-07	0.214884	0.725	0.612	0.00343541	ENSMUSG00000028108	FALSE
Rps23	1.24513e-07	-0.171646	0.996	0.998	0.00348624	ENSMUSG00000049517	FALSE
Tgfbr2	1.39085e-07	0.365696	0.508	0.484	0.00389425	ENSMUSG00000032440	FALSE
Ociad1	1.4548e-07	0.316539	0.601	0.604	0.00407331	ENSMUSG00000029152	FALSE
Scgb1a1	1.46328e-07	-0.816691	1	1	0.00409703	ENSMUSG00000024653	FALSE
Sfpq	1.51031e-07	-0.161093	0.329	0.629	0.00422872	ENSMUSG00000028820	FALSE
Rtf1	1.57095e-07	-0.164043	0.349	0.629	0.0043985	ENSMUSG00000027304	FALSE
Prdx5	1.62188e-07	-0.298833	0.651	0.805	0.00454111	ENSMUSG00000024953	FALSE
Mien1	1.63877e-07	-0.174078	0.357	0.65	0.0045884	ENSMUSG00000002580	FALSE
Rpl27a	1.75308e-07	-0.172593	0.992	0.996	0.00490846	ENSMUSG00000046364	FALSE
Tapbp	2.00077e-07	-0.200561	0.43	0.697	0.00560195	ENSMUSG00000024308	FALSE
Polr2e	2.02736e-07	-0.172436	0.38	0.63	0.00567641	ENSMUSG00000004667	FALSE
Banf1	2.05938e-07	-0.145354	0.329	0.61	0.00576606	ENSMUSG00000024844	FALSE
Eif4g1	2.19251e-07	-0.13455	0.248	0.536	0.00613882	ENSMUSG00000045983	FALSE
Arpc5l	2.35237e-07	-0.146859	0.275	0.559	0.00658641	ENSMUSG00000026755	FALSE
Pin1	2.35424e-07	-0.165187	0.337	0.58	0.00659163	ENSMUSG00000032171	FALSE
Psma5	2.41573e-07	-0.192561	0.496	0.689	0.00676382	ENSMUSG00000068749	FALSE
Tra2b	2.47087e-07	-0.17036	0.512	0.758	0.00691819	ENSMUSG00000022858	FALSE
Wnk1	2.47374e-07	-0.165668	0.36	0.662	0.00692623	ENSMUSG00000045962	FALSE
Pa2g4	2.48897e-07	-0.18868	0.314	0.542	0.00696886	ENSMUSG00000025364	FALSE
Socs3	2.77604e-07	-0.255789	0.287	0.531	0.00777263	ENSMUSG00000053113	FALSE
Abhd17a	2.82347e-07	-0.159161	0.283	0.56	0.00790545	ENSMUSG00000003346	FALSE
G3bp1	3.14005e-07	-0.167969	0.426	0.678	0.00879184	ENSMUSG00000018583	FALSE
Dnajc3	3.1645e-07	0.363291	0.543	0.545	0.00886027	ENSMUSG00000022136	FALSE
Calm2	3.21212e-07	0.120631	0.965	0.925	0.00899361	ENSMUSG00000036438	FALSE
Prmt1	3.21269e-07	-0.179023	0.322	0.544	0.00899522	ENSMUSG00000109324	FALSE
Atp6v1g1	3.44094e-07	-0.18381	0.798	0.921	0.00963428	ENSMUSG00000039105	FALSE
Hspa8	3.48172e-07	-0.173219	0.977	0.995	0.00974848	ENSMUSG00000015656	FALSE
Ssna1	3.65844e-07	-0.138128	0.26	0.54	0.0102433	ENSMUSG00000026966	FALSE
Tmem160	3.71307e-07	-0.166026	0.422	0.702	0.0103962	ENSMUSG00000019158	FALSE
Rbx1	3.76631e-07	-0.160711	0.694	0.867	0.0105453	ENSMUSG00000022400	FALSE
Stx7	4.0439e-07	-0.164593	0.252	0.552	0.0113225	ENSMUSG00000019998	FALSE
Srsf7	4.0762e-07	-0.162191	0.372	0.62	0.011413	ENSMUSG00000024097	FALSE
Tmem167	4.21854e-07	-0.171864	0.45	0.678	0.0118115	ENSMUSG00000012422	FALSE
Hnrnpu	4.3573e-07	-0.166616	0.438	0.705	0.0122	ENSMUSG00000039630	FALSE
Higd1a	4.56456e-07	-0.226466	0.516	0.69	0.0127803	ENSMUSG00000038412	FALSE
Zbtb7a	4.61442e-07	-0.164435	0.264	0.55	0.0129199	ENSMUSG00000035011	FALSE
Pon2	4.72165e-07	-0.168567	0.256	0.539	0.0132202	ENSMUSG00000032667	FALSE
Emc7	4.75547e-07	0.359332	0.616	0.624	0.0133148	ENSMUSG00000055943	FALSE
Pbrm1	4.95968e-07	-0.157471	0.287	0.551	0.0138866	ENSMUSG00000042323	FALSE
Ap2m1	5.02763e-07	-0.162752	0.484	0.722	0.0140769	ENSMUSG00000022841	FALSE
Cox7a2l	5.09947e-07	-0.164203	0.764	0.911	0.014278	ENSMUSG00000024248	FALSE
Polr2j	5.76601e-07	-0.146226	0.357	0.632	0.0161443	ENSMUSG00000039771	FALSE
Snx2	5.79823e-07	-0.171217	0.244	0.511	0.0162345	ENSMUSG00000034484	FALSE
Eif3m	5.84076e-07	-0.164878	0.473	0.72	0.0163536	ENSMUSG00000027170	FALSE
Itgb1	5.85495e-07	0.315394	0.74	0.733	0.0163933	ENSMUSG00000025809	FALSE
Atp5c1	5.89364e-07	-0.207881	0.752	0.85	0.0165016	ENSMUSG00000025781	FALSE
Hprt	6.08708e-07	-0.164202	0.302	0.583	0.0170432	ENSMUSG00000025630	FALSE
Dph3	6.75766e-07	-0.136071	0.267	0.54	0.0189208	ENSMUSG00000021905	FALSE
BC005537	6.94803e-07	-0.214694	0.357	0.617	0.0194538	ENSMUSG00000019132	FALSE
Cct3	7.27801e-07	-0.190457	0.372	0.596	0.0203777	ENSMUSG00000001416	FALSE
Dstn	7.29803e-07	0.140274	0.814	0.822	0.0204337	ENSMUSG00000015932	FALSE
Rps16	8.21986e-07	-0.157771	1	0.998	0.0230148	ENSMUSG00000037563	FALSE
Mrpl20	8.35021e-07	-0.147536	0.43	0.666	0.0233797	ENSMUSG00000029066	FALSE
Slc25a3	8.40866e-07	-0.187867	0.775	0.88	0.0235434	ENSMUSG00000061904	FALSE
Pdia6	9.29012e-07	-0.205663	0.628	0.791	0.0260114	ENSMUSG00000020571	FALSE
Tomm5	1.00104e-06	-0.145076	0.36	0.632	0.0280282	ENSMUSG00000078713	FALSE
Mdh2	1.06526e-06	-0.183081	0.55	0.746	0.0298262	ENSMUSG00000019179	FALSE
Fn1	1.06703e-06	0.0973508	0.682	0.576	0.0298758	ENSMUSG00000026193	FALSE
Eif3i	1.10659e-06	-0.156164	0.512	0.721	0.0309834	ENSMUSG00000028798	FALSE
Abcf1	1.13395e-06	-0.131695	0.233	0.511	0.0317494	ENSMUSG00000038762	FALSE
4930523C07Rik	1.17539e-06	0.301358	0.543	0.524	0.0329097		FALSE
Rpl7	1.18123e-06	-0.154627	0.973	0.991	0.0330734	ENSMUSG00000043716	FALSE
Tmed9	1.18418e-06	0.300672	0.744	0.734	0.0331559	ENSMUSG00000058569	FALSE
Mbd3	1.2166e-06	-0.140244	0.314	0.564	0.0340635	ENSMUSG00000035478	FALSE
Eif2s2	1.27216e-06	-0.194959	0.663	0.811	0.0356192	ENSMUSG00000074656	FALSE
Slc6a6	1.46693e-06	0.306091	0.643	0.63	0.0410725	ENSMUSG00000030096	FALSE
Mrpl36	1.51454e-06	-0.135324	0.248	0.518	0.0424057	ENSMUSG00000021607	FALSE
Sin3b	1.53884e-06	-0.146069	0.31	0.571	0.0430859	ENSMUSG00000031622	FALSE
Ndufb8	1.55061e-06	-0.167781	0.64	0.811	0.0434154	ENSMUSG00000025204	FALSE
Stmn1	1.63278e-06	0.21116	0.523	0.454	0.0457163	ENSMUSG00000028832	FALSE
G3bp2	1.67169e-06	-0.143985	0.26	0.538	0.0468056	ENSMUSG00000029405	FALSE
Mrpl33	1.70785e-06	-0.158187	0.597	0.796	0.047818	ENSMUSG00000106918	FALSE
Ilk	1.77098e-06	0.312919	0.527	0.543	0.0495857	ENSMUSG00000030890	FALSE
Eif3f	1.77653e-06	-0.170372	0.806	0.919	0.0497409	ENSMUSG00000031029	FALSE
Mbnl1	1.88606e-06	-0.183716	0.438	0.708	0.0528078	ENSMUSG00000027763	FALSE
Lsp1	2.08691e-06	-0.437484	0.345	0.503	0.0584315	ENSMUSG00000018819	FALSE
Cd47	2.21856e-06	0.191906	0.818	0.843	0.0621176	ENSMUSG00000055447	FALSE
Ppp1cb	2.57908e-06	0.291941	0.535	0.543	0.0722118	ENSMUSG00000014956	FALSE
Arl1	2.63554e-06	0.304101	0.597	0.599	0.0737926	ENSMUSG00000060904	FALSE
Use1	2.65006e-06	0.29216	0.682	0.699	0.0741989	ENSMUSG00000002395	FALSE
Cct5	2.85312e-06	-0.165006	0.523	0.719	0.0798846	ENSMUSG00000022234	FALSE
Dad1	2.99731e-06	0.29094	0.849	0.87	0.0839216	ENSMUSG00000022174	FALSE
Atp6v1e1	3.12341e-06	-0.186355	0.43	0.695	0.0874522	ENSMUSG00000019210	FALSE
Serpinb6a	3.13354e-06	0.246919	0.655	0.63	0.087736	ENSMUSG00000060147	FALSE
Cox6b1	3.17564e-06	-0.138885	0.895	0.956	0.0889147	ENSMUSG00000036751	FALSE
Pfdn5	3.2386e-06	0.259072	0.915	0.955	0.0906777	ENSMUSG00000001289	FALSE
Fam195b	3.29828e-06	-0.146761	0.419	0.65	0.0923484	ENSMUSG00000061111	FALSE
Anxa4	3.37289e-06	-0.173391	0.314	0.563	0.0944375	ENSMUSG00000029994	FALSE
Ubl5	3.40261e-06	-0.152657	0.822	0.912	0.0952697	ENSMUSG00000084786	FALSE
Ndufs6	3.54796e-06	-0.140148	0.597	0.786	0.0993392	ENSMUSG00000021606	FALSE
Neat1	3.59321e-06	0.340777	0.818	0.793	0.100606	ENSMUSG00000092274	FALSE
Cisd2	3.62572e-06	-0.126249	0.267	0.524	0.101517	ENSMUSG00000028165	FALSE
Aurkaip1	3.66801e-06	-0.131935	0.248	0.505	0.102701	ENSMUSG00000065990	FALSE
Dynll2	3.98908e-06	-0.123516	0.298	0.56	0.11169	ENSMUSG00000020483	FALSE
Immp1l	4.06142e-06	-0.124162	0.248	0.508	0.113716	ENSMUSG00000042670	FALSE
Cald1	4.1264e-06	0.18406	0.667	0.577	0.115535	ENSMUSG00000029761	FALSE
Eef2	4.13052e-06	-0.161955	0.957	0.981	0.115651	ENSMUSG00000034994	FALSE
mt-Cytb	4.29891e-06	-0.15893	1	0.998	0.120365	ENSMUSG00000064370	FALSE
Sars	4.33994e-06	-0.123252	0.26	0.527	0.121514	ENSMUSG00000068739	FALSE
Anp32e	4.37715e-06	-0.142168	0.26	0.502	0.122556	ENSMUSG00000015749	FALSE
Cnn3	4.87137e-06	-0.274341	0.465	0.604	0.136394	ENSMUSG00000053931	FALSE
Timm8b	4.9266e-06	-0.147167	0.419	0.64	0.13794	ENSMUSG00000039016	FALSE
Tsc22d1	4.9909e-06	0.309205	0.659	0.611	0.13974	ENSMUSG00000022010	FALSE
Psma6	5.43311e-06	-0.148653	0.496	0.705	0.152122	ENSMUSG00000021024	FALSE
Hmgn2	5.46805e-06	-0.155889	0.329	0.578	0.1531	ENSMUSG00000003038	FALSE
Sf3b6	5.48471e-06	-0.130834	0.508	0.731	0.153566	ENSMUSG00000037361	FALSE
Zfp36l2	5.4976e-06	-0.211528	0.461	0.736	0.153927	ENSMUSG00000045817	FALSE
Xbp1	5.58844e-06	0.292851	0.578	0.598	0.156471	ENSMUSG00000020484	FALSE
Atp6v1f	5.62986e-06	-0.1371	0.682	0.861	0.15763	ENSMUSG00000004285	FALSE
Srsf2	5.89233e-06	-0.147087	0.593	0.779	0.164979	ENSMUSG00000034120	FALSE
Snrpb2	6.01521e-06	-0.132201	0.399	0.652	0.16842	ENSMUSG00000008333	FALSE
Yipf4	6.11231e-06	0.311986	0.539	0.564	0.171139	ENSMUSG00000024072	FALSE
Syf2	6.18442e-06	0.253027	0.55	0.548	0.173157	ENSMUSG00000028821	FALSE
Rpl14	6.19062e-06	-0.179869	0.977	0.997	0.173331	ENSMUSG00000025794	FALSE
Psmb5	6.22869e-06	-0.133299	0.5	0.723	0.174397	ENSMUSG00000022193	FALSE
Denr	6.61648e-06	-0.111535	0.302	0.575	0.185255	ENSMUSG00000023106	FALSE
Dazap1	6.72399e-06	-0.131258	0.291	0.524	0.188265	ENSMUSG00000069565	FALSE
Gm26917	6.74022e-06	-0.170033	0.802	0.879	0.18872	ENSMUSG00000097971	FALSE
Camk2d	6.96121e-06	-0.131623	0.31	0.559	0.194907	ENSMUSG00000053819	FALSE
Tmem256	7.25567e-06	-0.152959	0.698	0.855	0.203152	ENSMUSG00000070394	FALSE
Chmp4b	7.73812e-06	-0.139814	0.543	0.772	0.21666	ENSMUSG00000038467	FALSE
Vasp	7.83749e-06	-0.156863	0.345	0.622	0.219442	ENSMUSG00000030403	FALSE
Rpl9-ps6	8.2125e-06	0.270112	0.57	0.574	0.229942	ENSMUSG00000062456	FALSE
Hsp90aa1	8.3992e-06	-0.293716	0.81	0.894	0.235169	ENSMUSG00000021270	FALSE
Zfp706	8.48573e-06	-0.148964	0.605	0.789	0.237592	ENSMUSG00000062397	FALSE
Mrps24	8.98762e-06	-0.156885	0.512	0.694	0.251644	ENSMUSG00000020477	FALSE
Smc6	9.04361e-06	-0.130405	0.322	0.572	0.253212	ENSMUSG00000020608	FALSE
Ubap2l	9.32185e-06	-0.113538	0.252	0.518	0.261003	ENSMUSG00000042520	FALSE
Rbm25	9.61657e-06	-0.127385	0.438	0.685	0.269254	ENSMUSG00000010608	FALSE
Acin1	9.64954e-06	-0.124252	0.256	0.507	0.270178	ENSMUSG00000022185	FALSE
Fkbp4	9.73065e-06	-0.143669	0.36	0.59	0.272448	ENSMUSG00000030357	FALSE
Pum2	9.81718e-06	-0.114895	0.236	0.511	0.274871	ENSMUSG00000020594	FALSE
Uqcr10	9.96004e-06	-0.119765	0.771	0.888	0.278871	ENSMUSG00000059534	FALSE
Rap1b	1.04535e-05	-0.211601	0.62	0.818	0.292689	ENSMUSG00000052681	FALSE
Scand1	1.06575e-05	-0.142409	0.62	0.795	0.298399	ENSMUSG00000046229	FALSE
Mrps18c	1.0742e-05	-0.122099	0.271	0.537	0.300765	ENSMUSG00000016833	FALSE
Eif6	1.1046e-05	-0.149334	0.45	0.651	0.309277	ENSMUSG00000027613	FALSE
Znhit1	1.12469e-05	-0.113632	0.264	0.533	0.314903	ENSMUSG00000059518	FALSE
Glrx3	1.13528e-05	-0.118225	0.349	0.605	0.317867	ENSMUSG00000031068	FALSE
Qk	1.23965e-05	-0.135417	0.275	0.543	0.347088	ENSMUSG00000062078	FALSE
Ndufa12	1.24889e-05	-0.162128	0.589	0.738	0.349677	ENSMUSG00000020022	FALSE
Ube2e1	1.25593e-05	-0.123623	0.314	0.562	0.351646	ENSMUSG00000021774	FALSE
Atp6v0d1	1.27222e-05	-0.149609	0.314	0.574	0.356208	ENSMUSG00000013160	FALSE
Psmb3	1.34391e-05	-0.182221	0.69	0.807	0.376281	ENSMUSG00000069744	FALSE
Bst2	1.37737e-05	-0.184043	0.337	0.58	0.385649	ENSMUSG00000046718	FALSE
Rpl22l1	1.39303e-05	-0.187944	0.872	0.942	0.390033	ENSMUSG00000039221	FALSE
Dnajb6	1.39901e-05	0.265409	0.632	0.656	0.391709	ENSMUSG00000029131	FALSE
Ddrgk1	1.42661e-05	0.299536	0.562	0.595	0.399436	ENSMUSG00000068290	FALSE
Cbx1	1.46734e-05	-0.132976	0.318	0.547	0.410841	ENSMUSG00000018666	FALSE
Csnk2a1	1.50909e-05	-0.132149	0.291	0.535	0.422529	ENSMUSG00000074698	FALSE
Psmb4	1.59397e-05	-0.142561	0.562	0.75	0.446297	ENSMUSG00000005779	FALSE
Ptov1	1.59943e-05	0.303051	0.527	0.539	0.447824	ENSMUSG00000038502	FALSE
Ndufs5	1.62525e-05	-0.114218	0.585	0.785	0.455053	ENSMUSG00000028648	FALSE
Mtch1	1.68848e-05	0.264805	0.709	0.705	0.472759	ENSMUSG00000024012	FALSE
Atp6ap1	1.69172e-05	0.293017	0.601	0.628	0.473665	ENSMUSG00000019087	FALSE
Gnb2	1.7438e-05	-0.143729	0.802	0.906	0.488248	ENSMUSG00000029713	FALSE
Clk1	1.81592e-05	0.265487	0.531	0.541	0.508439	ENSMUSG00000026034	FALSE
Rtcb	1.91562e-05	-0.109045	0.302	0.577	0.536353	ENSMUSG00000001783	FALSE
Ube2k	1.96178e-05	-0.113301	0.314	0.576	0.549279	ENSMUSG00000029203	FALSE
Tgm2	2.07661e-05	0.256516	0.516	0.509	0.581431	ENSMUSG00000037820	FALSE
Cers2	2.22847e-05	-0.135382	0.329	0.551	0.623949	ENSMUSG00000015714	FALSE
Eef1g	2.27822e-05	-0.1739	0.833	0.913	0.637878	ENSMUSG00000071644	FALSE
Eif3c	2.43734e-05	-0.135203	0.438	0.653	0.682431	ENSMUSG00000030738	FALSE
Gm10260	2.53688e-05	-0.207302	0.806	0.914	0.710302	ENSMUSG00000069117	FALSE
Ctsa	2.61007e-05	-0.165166	0.403	0.643	0.730792	ENSMUSG00000017760	FALSE
Imp3	2.64054e-05	0.293424	0.523	0.551	0.739324	ENSMUSG00000032288	FALSE
Atp1b3	2.73205e-05	-0.144423	0.419	0.661	0.764948	ENSMUSG00000032412	FALSE
Eif5	2.78116e-05	-0.136619	0.508	0.72	0.778698	ENSMUSG00000021282	FALSE
H3f3a	2.80087e-05	-0.1427	0.934	0.982	0.784215	ENSMUSG00000060743	FALSE
Emp3	2.80238e-05	0.183586	0.81	0.767	0.784639	ENSMUSG00000040212	FALSE
Slirp	3.10699e-05	-0.118515	0.438	0.666	0.869926	ENSMUSG00000021040	FALSE
mt-Nd2	3.12809e-05	-0.169014	0.969	0.985	0.875834	ENSMUSG00000064345	FALSE
Ndufab1	3.30854e-05	-0.119983	0.512	0.714	0.926359	ENSMUSG00000030869	FALSE
Dek	3.37706e-05	-0.148412	0.43	0.649	0.945542	ENSMUSG00000021377	FALSE
Uqcc3	3.4436e-05	-0.123636	0.252	0.503	0.964173	ENSMUSG00000071654	FALSE
Vti1b	3.49644e-05	-0.103115	0.306	0.574	0.978967	ENSMUSG00000021124	FALSE
Pet100	3.51365e-05	-0.118768	0.337	0.602	0.983786	ENSMUSG00000087687	FALSE
Arf5	3.6811e-05	-0.127797	0.775	0.884	1	ENSMUSG00000020440	FALSE
Fkbp1a	3.68965e-05	-0.263644	0.814	0.885	1	ENSMUSG00000032966	FALSE
Sod2	3.93105e-05	-0.12067	0.388	0.638	1	ENSMUSG00000006818	FALSE
Mrps18a	4.02065e-05	0.297405	0.523	0.546	1	ENSMUSG00000023967	FALSE
Pgrmc1	4.03212e-05	0.265081	0.535	0.54	1	ENSMUSG00000006373	FALSE
Prpf38b	4.71961e-05	-0.111843	0.275	0.522	1	ENSMUSG00000027881	FALSE
S100a6	4.74377e-05	-1.13296	0.961	0.835	1	ENSMUSG00000001025	FALSE
Mrpl24	4.762e-05	-0.114722	0.333	0.57	1	ENSMUSG00000019710	FALSE
S100a8	4.85657e-05	0.0591079	0.287	0.547	1	ENSMUSG00000056054	FALSE
Higd2a	5.23352e-05	-0.110741	0.453	0.708	1	ENSMUSG00000025868	FALSE
Anapc11	5.32789e-05	-0.175518	0.609	0.734	1	ENSMUSG00000025135	FALSE
Ywhae	5.4641e-05	-0.137882	0.76	0.861	1	ENSMUSG00000020849	FALSE
Tceb1	5.51295e-05	-0.132786	0.519	0.707	1	ENSMUSG00000079658	FALSE
Dap	5.681e-05	-0.157281	0.434	0.602	1	ENSMUSG00000039168	FALSE
Srsf6	5.72541e-05	-0.10408	0.388	0.637	1	ENSMUSG00000016921	FALSE
Tbrg1	5.84272e-05	-0.117257	0.349	0.582	1	ENSMUSG00000011114	FALSE
Psmd8	5.89492e-05	-0.112421	0.426	0.664	1	ENSMUSG00000030591	FALSE
Pdcd5	6.09466e-05	-0.120715	0.527	0.714	1	ENSMUSG00000030417	FALSE
Cltc	6.78294e-05	-0.111579	0.391	0.638	1	ENSMUSG00000047126	FALSE
Ube2e3	6.85016e-05	0.286127	0.519	0.541	1	ENSMUSG00000027011	FALSE
Sec61g	6.85346e-05	-0.139961	0.888	0.939	1	ENSMUSG00000078974	FALSE
Ddt	6.93461e-05	0.252881	0.504	0.502	1	ENSMUSG00000001666	FALSE
Ndufs4	7.13492e-05	-0.107495	0.376	0.627	1	ENSMUSG00000021764	FALSE
Smim11	7.20511e-05	0.287377	0.523	0.561	1	ENSMUSG00000051989	FALSE
Srp9	7.3556e-05	-0.111498	0.539	0.752	1	ENSMUSG00000026511	FALSE
Ccdc124	7.56502e-05	-0.084621	0.345	0.6	1	ENSMUSG00000007721	FALSE
Mapre1	7.60884e-05	-0.104732	0.407	0.646	1	ENSMUSG00000027479	FALSE
Ppdpf	7.64291e-05	-0.123623	0.341	0.582	1	ENSMUSG00000016344	FALSE
Lamtor4	7.75612e-05	-0.116728	0.434	0.681	1	ENSMUSG00000050552	FALSE
Mgat2	8.05478e-05	-0.0961345	0.283	0.535	1	ENSMUSG00000043998	FALSE
Tmed10	8.84807e-05	-0.10372	0.647	0.815	1	ENSMUSG00000021248	FALSE
Sh3glb1	9.29331e-05	-0.121113	0.651	0.823	1	ENSMUSG00000037062	FALSE
Tmem208	9.36281e-05	-0.105938	0.31	0.56	1	ENSMUSG00000014856	FALSE
Uqcrfs1	9.53402e-05	-0.101269	0.473	0.693	1	ENSMUSG00000038462	FALSE
Brd2	0.000101031	-0.130043	0.407	0.642	1	ENSMUSG00000024335	FALSE
Lgals1	0.000103544	-0.74977	0.969	0.868	1	ENSMUSG00000068220	FALSE
Pafah1b1	0.000103569	-0.11063	0.426	0.649	1	ENSMUSG00000020745	FALSE
Tomm7	0.000108788	-0.135771	0.829	0.894	1	ENSMUSG00000028998	FALSE
Surf4	0.000113267	-0.0956338	0.279	0.527	1	ENSMUSG00000014867	FALSE
Cuta	0.000113782	-0.11587	0.496	0.704	1	ENSMUSG00000024194	FALSE
Actn1	0.000118536	-0.17597	0.403	0.562	1	ENSMUSG00000015143	FALSE
Rhob	0.00012492	0.241662	0.663	0.644	1	ENSMUSG00000054364	FALSE
Tmsb4x	0.000125813	-0.520935	1	1	1	ENSMUSG00000049775	FALSE
Rbm8a	0.000129557	-0.116837	0.554	0.738	1	ENSMUSG00000038374	FALSE
Ndufa5	0.000132543	0.248214	0.725	0.727	1	ENSMUSG00000023089	FALSE
Pole4	0.00013469	-0.0927656	0.275	0.535	1	ENSMUSG00000030042	FALSE
Snrnp70	0.000141311	-0.0799309	0.287	0.547	1	ENSMUSG00000063511	FALSE
Fuca1	0.00015113	0.263909	0.539	0.593	1	ENSMUSG00000028673	FALSE
Snrnp27	0.000153537	-0.0808626	0.419	0.661	1	ENSMUSG00000001158	FALSE
Ppp2ca	0.000174088	-0.0861706	0.446	0.685	1	ENSMUSG00000020349	FALSE
Cisd1	0.000174368	-0.108201	0.306	0.522	1	ENSMUSG00000037710	FALSE
Nptn	0.000185756	0.277452	0.492	0.536	1	ENSMUSG00000032336	FALSE
Gdpd3	0.000186327	0.374971	0.585	0.634	1	ENSMUSG00000030703	FALSE
C1qbp	0.000191349	-0.128032	0.419	0.6	1	ENSMUSG00000018446	FALSE
Nono	0.000192683	-0.0970496	0.372	0.606	1	ENSMUSG00000031311	FALSE
Cd164	0.000212202	0.190566	0.574	0.605	1	ENSMUSG00000019818	FALSE
Rpl23a-ps3	0.000212977	0.178434	0.853	0.875	1	ENSMUSG00000078126	FALSE
Tecr	0.000218126	0.236271	0.655	0.658	1	ENSMUSG00000031708	FALSE
Eif3l	0.000221243	-0.0860361	0.302	0.531	1	ENSMUSG00000033047	FALSE
Hspd1	0.000221954	-0.119631	0.419	0.617	1	ENSMUSG00000025980	FALSE
Timm17a	0.000258472	-0.111995	0.372	0.569	1	ENSMUSG00000062580	FALSE
Aph1a	0.000269023	-0.0816017	0.24	0.502	1	ENSMUSG00000015750	FALSE
Eif1b	0.000277587	0.252443	0.519	0.571	1	ENSMUSG00000006941	FALSE
Emc10	0.000284107	0.297468	0.612	0.663	1	ENSMUSG00000008140	FALSE
Ube2d2a	0.000284732	-0.088223	0.481	0.721	1	ENSMUSG00000091896	FALSE
Idh2	0.000298322	0.289536	0.461	0.506	1	ENSMUSG00000030541	FALSE
D8Ertd738e	0.000303241	-0.0945155	0.729	0.864	1	ENSMUSG00000019362	FALSE
mt-Nd4l	0.000312178	-0.10111	0.345	0.598	1	ENSMUSG00000065947	FALSE
Cyc1	0.000315579	-0.129451	0.461	0.631	1	ENSMUSG00000022551	FALSE
Sftpa1	0.000323064	-1.39248	0.36	0.544	1	ENSMUSG00000021789	FALSE
2410015M20Rik	0.000332359	-0.0724307	0.519	0.734	1		FALSE
Impdh2	0.000341401	-0.111109	0.38	0.574	1	ENSMUSG00000062867	FALSE
Cox8a	0.000343327	-0.109771	0.93	0.962	1	ENSMUSG00000035885	FALSE
Hsbp1	0.000347821	0.232231	0.783	0.779	1	ENSMUSG00000031839	FALSE
Ssr3	0.000359536	-0.0800034	0.368	0.61	1	ENSMUSG00000027828	FALSE
Ezr	0.000384695	-0.163608	0.306	0.512	1	ENSMUSG00000052397	FALSE
Rps18-ps3	0.00038501	-0.154244	0.636	0.807	1	ENSMUSG00000057657	FALSE
Tmem234	0.000394085	-0.0815058	0.543	0.758	1	ENSMUSG00000028797	FALSE
Ostc	0.000430433	-0.104418	0.5	0.685	1	ENSMUSG00000041084	FALSE
Calu	0.000440241	-0.115215	0.38	0.561	1	ENSMUSG00000029767	FALSE
Jtb	0.000450453	-0.0842529	0.337	0.574	1	ENSMUSG00000027937	FALSE
Psmd6	0.000470242	-0.097456	0.306	0.515	1	ENSMUSG00000021737	FALSE
Rpn1	0.000475433	-0.0727464	0.353	0.601	1	ENSMUSG00000030062	FALSE
Bzw1	0.000501562	-0.0874069	0.345	0.582	1	ENSMUSG00000051223	FALSE
Cav1	0.000504565	-0.499093	0.442	0.537	1	ENSMUSG00000007655	FALSE
Cbr2	0.000507839	-0.929795	0.388	0.576	1	ENSMUSG00000025150	FALSE
Polr2f	0.00051021	-0.0989814	0.543	0.713	1	ENSMUSG00000033020	FALSE
Spcs1	0.000523786	-0.148061	0.721	0.814	1	ENSMUSG00000021917	FALSE
Pnrc1	0.000537573	0.236045	0.694	0.748	1	ENSMUSG00000040128	FALSE
Wdr89	0.000552186	-0.135376	0.984	0.99	1	ENSMUSG00000045690	FALSE
Ssrp1	0.000557989	-0.100597	0.314	0.513	1	ENSMUSG00000027067	FALSE
Strap	0.000601923	-0.0819063	0.295	0.519	1	ENSMUSG00000030224	FALSE
Fubp1	0.000679505	-0.068838	0.295	0.533	1	ENSMUSG00000028034	FALSE
Rpp21	0.000681188	-0.0832776	0.267	0.503	1	ENSMUSG00000024446	FALSE
Bud31	0.000690514	-0.0737083	0.349	0.593	1	ENSMUSG00000038722	FALSE
Lsm8	0.000699012	-0.0927793	0.322	0.527	1	ENSMUSG00000044155	FALSE
Cct7	0.000704425	-0.0919454	0.496	0.686	1	ENSMUSG00000030007	FALSE
Ift20	0.000732055	0.255066	0.535	0.59	1	ENSMUSG00000001105	FALSE
Rhoa	0.000765758	-0.10879	0.818	0.929	1	ENSMUSG00000007815	FALSE
Phf5a	0.000784573	-0.0629332	0.26	0.502	1	ENSMUSG00000061360	FALSE
Dpy30	0.000790643	-0.0801379	0.349	0.563	1	ENSMUSG00000024067	FALSE
Tsen34	0.000806	0.232388	0.516	0.536	1	ENSMUSG00000035585	FALSE
Lman2	0.000813109	-0.068384	0.368	0.615	1	ENSMUSG00000021484	FALSE
Cope	0.000831444	0.24844	0.651	0.697	1	ENSMUSG00000055681	FALSE
Dpm3	0.000842746	0.255474	0.655	0.705	1	ENSMUSG00000042737	FALSE
Rsu1	0.000904023	0.225265	0.55	0.598	1	ENSMUSG00000026727	FALSE
Csnk2b	0.000935879	-0.0599923	0.364	0.596	1	ENSMUSG00000024387	FALSE
Tpm1	0.000936551	-0.216384	0.5	0.616	1	ENSMUSG00000032366	FALSE
Cnbp	0.000939688	0.219087	0.822	0.84	1	ENSMUSG00000030057	FALSE
Psmd11	0.000948177	-0.0855323	0.353	0.559	1	ENSMUSG00000017428	FALSE
Anxa1	0.000977405	0.176848	0.702	0.704	1	ENSMUSG00000024659	FALSE
Ppig	0.000985462	-0.0634459	0.411	0.632	1	ENSMUSG00000042133	FALSE
Atp5b	0.00099236	-0.15029	0.88	0.914	1	ENSMUSG00000025393	FALSE
Nhp2l1	0.00103994	-0.0860225	0.55	0.726	1	ENSMUSG00000063480	FALSE
Dnajc19	0.00104547	-0.0786229	0.36	0.573	1	ENSMUSG00000027679	FALSE
Ndufb9	0.0010489	-0.119395	0.713	0.802	1	ENSMUSG00000022354	FALSE
Id3	0.0011074	0.281049	0.694	0.682	1	ENSMUSG00000007872	FALSE
Vdac3	0.00111072	0.218603	0.612	0.648	1	ENSMUSG00000008892	FALSE
Eif5b	0.00113762	-0.0623784	0.512	0.718	1	ENSMUSG00000026083	FALSE
Snx6	0.00115114	-0.0842832	0.291	0.507	1	ENSMUSG00000005656	FALSE
Ndufs8	0.00119024	-0.0580214	0.399	0.637	1	ENSMUSG00000059734	FALSE
Ssr2	0.00121893	-0.0843503	0.504	0.679	1	ENSMUSG00000041355	FALSE
Klf3	0.00127917	-0.140189	0.306	0.504	1	ENSMUSG00000029178	FALSE
Uba1	0.00128652	-0.0710888	0.298	0.518	1	ENSMUSG00000001924	FALSE
Hbb-bs	0.00132276	1.21523	0.826	0.885	1	ENSMUSG00000052305	FALSE
Mrpl30	0.00132746	-0.0628595	0.45	0.671	1	ENSMUSG00000026087	FALSE
Rpl24	0.00136982	-0.0934559	0.981	0.99	1	ENSMUSG00000098274	FALSE
Gm10709	0.00138085	-0.0757528	0.857	0.936	1	ENSMUSG00000074516	FALSE
Calm3	0.00140324	-0.08204	0.547	0.77	1	ENSMUSG00000019370	FALSE
Psmb7	0.00142657	-0.0744124	0.5	0.675	1	ENSMUSG00000026750	FALSE
Mrps14	0.00148664	-0.084451	0.523	0.7	1	ENSMUSG00000058267	FALSE
Rnh1	0.00154562	0.267282	0.597	0.677	1	ENSMUSG00000038650	FALSE
Khdrbs1	0.00154794	-0.0777175	0.314	0.533	1	ENSMUSG00000028790	FALSE
Vapa	0.00156057	-0.0758142	0.519	0.718	1	ENSMUSG00000024091	FALSE
Uqcrb	0.00156404	0.127195	0.915	0.896	1	ENSMUSG00000021520	FALSE
Psmc4	0.001655	-0.0639788	0.314	0.538	1	ENSMUSG00000030603	FALSE
Ywhag	0.00166082	-0.0595353	0.275	0.505	1	ENSMUSG00000051391	FALSE
Mxd4	0.00166734	-0.111046	0.368	0.566	1	ENSMUSG00000037235	FALSE
Sfr1	0.00169952	0.257672	0.593	0.674	1	ENSMUSG00000025066	FALSE
Nfic	0.0016996	0.263885	0.461	0.519	1	ENSMUSG00000055053	FALSE
Cops6	0.00170017	-0.0492883	0.36	0.596	1	ENSMUSG00000019494	FALSE
Bcas2	0.00171591	-0.0703556	0.388	0.588	1	ENSMUSG00000005687	FALSE
Cetn3	0.00176372	0.252936	0.554	0.623	1	ENSMUSG00000021537	FALSE
Ndufb2	0.0018216	-0.0786928	0.589	0.755	1	ENSMUSG00000002416	FALSE
Jund	0.00183018	0.13375	0.888	0.926	1	ENSMUSG00000071076	FALSE
Smap1	0.00185745	-0.0675798	0.291	0.525	1	ENSMUSG00000026155	FALSE
Eif4e	0.00189264	-0.0665719	0.341	0.536	1	ENSMUSG00000028156	FALSE
Kdelr1	0.00197521	0.232001	0.516	0.592	1	ENSMUSG00000002778	FALSE
Prrc2c	0.00199501	-0.061672	0.333	0.561	1	ENSMUSG00000040225	FALSE
Fkbp3	0.0020131	-0.104071	0.391	0.552	1	ENSMUSG00000020949	FALSE
B2m	0.00224786	-0.261713	0.988	0.996	1	ENSMUSG00000060802	FALSE
Ssu72	0.00248433	-0.0588342	0.45	0.668	1	ENSMUSG00000029038	FALSE
Tmem258	0.00250008	-0.0577241	0.655	0.807	1	ENSMUSG00000036372	FALSE
Psap	0.00250378	-0.49128	0.969	0.956	1	ENSMUSG00000004207	FALSE
Pold4	0.00257481	-0.0948243	0.322	0.526	1	ENSMUSG00000024854	FALSE
Fbxw2	0.00259872	-0.068849	0.271	0.505	1	ENSMUSG00000035949	FALSE
Ssr1	0.00263361	0.260579	0.446	0.524	1	ENSMUSG00000021427	FALSE
Ccnl1	0.0027442	-0.0760496	0.422	0.643	1	ENSMUSG00000027829	FALSE
Bloc1s1	0.00278561	0.235109	0.581	0.637	1	ENSMUSG00000090247	FALSE
Ubxn1	0.0028088	-0.0573303	0.477	0.691	1	ENSMUSG00000071655	FALSE
Ech1	0.00289475	0.204539	0.484	0.54	1	ENSMUSG00000053898	FALSE
Nucks1	0.00292953	-0.0663855	0.372	0.583	1	ENSMUSG00000026434	FALSE
Cyb5r3	0.00314912	-0.125875	0.539	0.692	1	ENSMUSG00000018042	FALSE
Glud1	0.00316896	-0.0988545	0.391	0.613	1	ENSMUSG00000021794	FALSE
Psma3	0.0032057	-0.100504	0.709	0.812	1	ENSMUSG00000060073	FALSE
Marc2	0.00324567	0.235585	0.45	0.521	1	ENSMUSG00000073481	FALSE
Mrps36	0.00331419	-0.060467	0.357	0.57	1	ENSMUSG00000061474	FALSE
Manf	0.00349349	-0.0715216	0.605	0.76	1	ENSMUSG00000032575	FALSE
2810428I15Rik	0.00354857	-0.0772829	0.543	0.703	1		FALSE
Romo1	0.00362362	-0.0583719	0.612	0.78	1	ENSMUSG00000067847	FALSE
Dnaja1	0.00368058	0.196862	0.795	0.842	1	ENSMUSG00000028410	FALSE
Rbms1	0.00371348	-0.0630233	0.543	0.738	1	ENSMUSG00000026970	FALSE
Pttg1ip	0.00372072	0.230773	0.446	0.501	1	ENSMUSG00000009291	FALSE
Map1lc3a	0.00376021	0.148518	0.686	0.695	1	ENSMUSG00000027602	FALSE
Gltscr2	0.00382787	0.189973	0.698	0.773	1	ENSMUSG00000041560	FALSE
Adrm1	0.00383869	-0.0633549	0.302	0.514	1	ENSMUSG00000039041	FALSE
Atg3	0.0038576	-0.0650206	0.337	0.557	1	ENSMUSG00000022663	FALSE
mt-Atp8	0.00392145	-0.145365	0.36	0.579	1	ENSMUSG00000064356	FALSE
Capzb	0.00393987	-0.0916573	0.667	0.825	1	ENSMUSG00000028745	FALSE
Atp5d	0.00404708	-0.0975243	0.814	0.874	1	ENSMUSG00000003072	FALSE
Usmg5	0.00449651	-0.0563803	0.663	0.815	1	ENSMUSG00000071528	FALSE
Nr4a1	0.00455371	0.266552	0.605	0.66	1	ENSMUSG00000023034	FALSE
Sugt1	0.00457563	-0.0578953	0.287	0.509	1	ENSMUSG00000022024	FALSE
Srrm2	0.00469965	-0.060888	0.678	0.802	1	ENSMUSG00000039218	FALSE
Atp6v0b	0.00475816	-0.066477	0.686	0.835	1	ENSMUSG00000033379	FALSE
Arf1	0.00503823	-0.060699	0.756	0.877	1	ENSMUSG00000048076	FALSE
Rtn4	0.00506448	0.211669	0.69	0.733	1	ENSMUSG00000020458	FALSE
Mrps33	0.0051917	-0.0603431	0.523	0.709	1	ENSMUSG00000029918	FALSE
Bri3	0.00526461	-0.094663	0.69	0.836	1	ENSMUSG00000047843	FALSE
Idh3b	0.0053991	-0.0516644	0.31	0.53	1	ENSMUSG00000027406	FALSE
Slc25a11	0.0055563	-0.0602616	0.287	0.503	1	ENSMUSG00000014606	FALSE
Ctnna1	0.00555805	-0.107172	0.372	0.571	1	ENSMUSG00000037815	FALSE
Dctn2	0.00577086	0.224522	0.481	0.545	1	ENSMUSG00000025410	FALSE
Sec11a	0.00588502	0.191948	0.558	0.615	1	ENSMUSG00000025724	FALSE
Adipor1	0.00606168	-0.068876	0.438	0.657	1	ENSMUSG00000026457	FALSE
Uqcrc1	0.00623489	-0.0590425	0.516	0.686	1	ENSMUSG00000025651	FALSE
Ankrd11	0.00684049	-0.0674195	0.333	0.547	1	ENSMUSG00000035569	FALSE
Hsd17b10	0.00696578	-0.0529294	0.353	0.547	1	ENSMUSG00000025260	FALSE
Srsf5	0.00721778	0.176156	0.721	0.791	1	ENSMUSG00000021134	FALSE
Myeov2	0.00728393	-0.0596214	0.698	0.84	1	ENSMUSG00000073616	FALSE
Arl6ip5	0.00754801	-0.0539794	0.5	0.686	1	ENSMUSG00000035199	FALSE
Aldoa	0.00758778	-0.155619	0.891	0.909	1	ENSMUSG00000030695	FALSE
Cbx3	0.0078146	-0.0500234	0.345	0.557	1	ENSMUSG00000029836	FALSE
Gemin7	0.00852646	-0.0496777	0.287	0.508	1	ENSMUSG00000044709	FALSE
Wls	0.00865162	-0.0648985	0.318	0.505	1	ENSMUSG00000028173	FALSE
Psmd2	0.0091717	-0.0564759	0.36	0.551	1	ENSMUSG00000006998	FALSE
Hnrnpm	0.00969729	-0.0518126	0.481	0.67	1	ENSMUSG00000059208	FALSE
Nudc	0.00971712	-0.0623954	0.461	0.648	1	ENSMUSG00000028851	FALSE
AY036118	0.0100527	0.0929417	0.996	0.994	1	ENSMUSG00000105361	FALSE
Myl12b	0.0103824	-0.115622	0.694	0.852	1	ENSMUSG00000034868	FALSE
H2-T23	0.0110502	-0.146654	0.407	0.549	1	ENSMUSG00000067212	FALSE
Cct8	0.0110511	-0.0530986	0.426	0.631	1	ENSMUSG00000025613	FALSE
Ctsb	0.0112614	-0.0614469	0.888	0.86	1	ENSMUSG00000021939	FALSE
Mtch2	0.0120632	0.16524	0.616	0.634	1	ENSMUSG00000027282	FALSE
Ndufa4	0.0124088	-0.11533	0.911	0.928	1	ENSMUSG00000029632	FALSE
Ccdc12	0.0125016	-0.0658956	0.372	0.581	1	ENSMUSG00000019659	FALSE
Slc48a1	0.0135564	0.240918	0.43	0.523	1	ENSMUSG00000081534	FALSE
Ehd1	0.0144282	0.196217	0.438	0.505	1	ENSMUSG00000024772	FALSE
Psmb6	0.0144773	-0.0540195	0.705	0.814	1	ENSMUSG00000018286	FALSE
Vdac1	0.0146079	-0.0626489	0.484	0.64	1	ENSMUSG00000020402	FALSE
Guk1	0.0149408	-0.0566205	0.403	0.611	1	ENSMUSG00000020444	FALSE
Zfp36	0.0155207	0.171278	0.674	0.74	1	ENSMUSG00000044786	FALSE
Hexa	0.0156831	-0.123043	0.484	0.661	1	ENSMUSG00000025232	FALSE
Sdc4	0.0162546	-0.124967	0.407	0.531	1	ENSMUSG00000017009	FALSE
Rbbp7	0.0165182	0.182272	0.488	0.54	1	ENSMUSG00000031353	FALSE
Ddost	0.0168691	0.194267	0.597	0.652	1	ENSMUSG00000028757	FALSE
Prdx1	0.0178255	-0.131672	0.953	0.965	1	ENSMUSG00000028691	FALSE
Gm9843	0.0199226	-0.128045	0.678	0.846	1	ENSMUSG00000050299	FALSE
S100a11	0.0208492	-0.157936	0.884	0.919	1	ENSMUSG00000027907	FALSE
Ppib	0.0211609	0.0991307	0.895	0.88	1	ENSMUSG00000032383	FALSE
Canx	0.0216389	-0.0528023	0.57	0.756	1	ENSMUSG00000020368	FALSE
9530068E07Rik	0.023525	0.225526	0.438	0.545	1		FALSE
Mapk3	0.023736	0.0832776	0.616	0.667	1	ENSMUSG00000063065	FALSE
Tax1bp1	0.024015	0.181349	0.465	0.56	1	ENSMUSG00000004535	FALSE
Degs1	0.0247959	0.216847	0.504	0.589	1	ENSMUSG00000038633	FALSE
Ifi27l2a	0.0258925	-0.0528069	0.314	0.52	1	ENSMUSG00000079017	FALSE
Calr	0.0261496	-0.0661278	0.857	0.9	1	ENSMUSG00000003814	FALSE
Ppt1	0.0271772	-0.133122	0.372	0.555	1	ENSMUSG00000028657	FALSE
Cox17	0.0272191	0.171946	0.752	0.823	1	ENSMUSG00000046516	FALSE
Tubb4b	0.0272303	0.11891	0.605	0.636	1	ENSMUSG00000036752	FALSE
Hspa9	0.0272492	-0.0579455	0.442	0.59	1	ENSMUSG00000024359	FALSE
Etfa	0.0288393	0.170396	0.484	0.56	1	ENSMUSG00000032314	FALSE
Hnrnph1	0.0305348	0.18246	0.473	0.561	1	ENSMUSG00000007850	FALSE
Prdx4	0.0312678	-0.0542243	0.434	0.581	1	ENSMUSG00000025289	FALSE
Kdelr2	0.0331088	0.220204	0.422	0.516	1	ENSMUSG00000079111	FALSE
Stub1	0.0360028	0.195412	0.558	0.633	1	ENSMUSG00000039615	FALSE
BC031181	0.0372708	0.162584	0.508	0.602	1	ENSMUSG00000036299	FALSE
Atxn7l3b	0.0376786	0.183306	0.547	0.624	1	ENSMUSG00000074748	FALSE
Chic2	0.0385322	0.199891	0.508	0.618	1	ENSMUSG00000029229	FALSE
1110004F10Rik	0.0392188	0.173515	0.55	0.627	1		FALSE
Ndufb3	0.0398045	0.226135	0.558	0.674	1	ENSMUSG00000026032	FALSE
Fus	0.0402021	0.204933	0.62	0.723	1	ENSMUSG00000030795	FALSE
Slc3a2	0.0408358	-0.0713199	0.543	0.717	1	ENSMUSG00000010095	FALSE
mt-Nd4	0.0431808	-0.0871951	1	0.996	1	ENSMUSG00000064363	FALSE
Spr	0.0450941	0.201602	0.422	0.522	1	ENSMUSG00000033735	FALSE
H2afv	0.0493332	-0.0686277	0.589	0.705	1	ENSMUSG00000041126	FALSE
Gabarapl2	0.0499632	0.146073	0.667	0.746	1	ENSMUSG00000031950	FALSE

## Sheet: 4
Supplementary Table 4. Lung scRNAseq Cell Clusters - Cluster 4
Gene	p_val	avg_log2FC	pct.1	pct.2	p_val_adj	ensembl_ids	unique
Lcn2	3.54722e-283	-1.86572	0.026	0.519	9.93185e-279	ENSMUSG00000026822	FALSE
Gsn	1.05155e-247	3.10692	0.996	0.928	2.94425e-243	ENSMUSG00000026879	FALSE
Spp1	6.97008e-194	-2.95406	0.167	0.728	1.95155e-189	ENSMUSG00000029304	FALSE
Serping1	1.26518e-187	2.37473	0.989	0.377	3.54238e-183	ENSMUSG00000023224	FALSE
Dcn	1.16626e-185	3.90889	0.989	0.256	3.26541e-181	ENSMUSG00000019929	FALSE
Col1a2	4.41793e-166	2.56963	0.985	0.246	1.23698e-161	ENSMUSG00000029661	FALSE
Trf	3.01268e-161	-1.56089	0.085	0.683	8.43521e-157	ENSMUSG00000032554	FALSE
Igfbp7	2.24215e-153	1.40181	0.993	0.68	6.27779e-149	ENSMUSG00000036256	FALSE
C1qa	2.02028e-145	-2.10317	0.074	0.521	5.65657e-141	ENSMUSG00000036887	FALSE
Clec3b	1.00504e-144	2.87	0.97	0.211	2.81401e-140	ENSMUSG00000025784	FALSE
Ctss	5.3925e-144	-1.93788	0.137	0.662	1.50985e-139	ENSMUSG00000038642	FALSE
Rarres2	1.17667e-141	1.54387	0.985	0.415	3.29455e-137	ENSMUSG00000009281	FALSE
Col3a1	1.22574e-139	2.63851	0.981	0.286	3.43196e-135	ENSMUSG00000026043	FALSE
Mfap5	1.52148e-138	2.4567	0.978	0.147	4.25999e-134	ENSMUSG00000030116	FALSE
Bgn	1.3444e-134	1.88051	0.981	0.467	3.7642e-130	ENSMUSG00000031375	FALSE
Cd81	1.60859e-128	1.10524	0.996	0.791	4.50389e-124	ENSMUSG00000037706	FALSE
Fbln1	1.18018e-127	2.71727	0.948	0.106	3.30438e-123	ENSMUSG00000006369	FALSE
Col1a1	2.35317e-127	2.38982	0.959	0.179	6.58864e-123	ENSMUSG00000001506	FALSE
Ltbp4	7.21146e-127	1.81084	0.948	0.238	2.01914e-122	ENSMUSG00000040488	FALSE
Igfbp4	1.65357e-119	1.80344	0.978	0.575	4.62983e-115	ENSMUSG00000017493	FALSE
Dpt	4.1011e-118	2.15271	0.948	0.336	1.14827e-113	ENSMUSG00000026574	FALSE
Ccnd1	2.12747e-117	-1.15733	0.119	0.613	5.9567e-113	ENSMUSG00000070348	FALSE
Sparc	2.44217e-117	1.0704	0.996	0.819	6.83782e-113	ENSMUSG00000018593	FALSE
Ctsc	1.01175e-115	-1.34314	0.085	0.572	2.83279e-111	ENSMUSG00000030560	FALSE
Serpinf1	1.15709e-111	2.52986	0.933	0.237	3.23974e-107	ENSMUSG00000000753	TRUE
Igfbp6	6.52917e-111	2.06232	0.933	0.289	1.8281e-106	ENSMUSG00000023046	FALSE
Wfdc2	1.18267e-110	-1.47536	0.119	0.557	3.31137e-106	ENSMUSG00000017723	FALSE
Serpinh1	1.16498e-107	1.2997	0.978	0.652	3.26184e-103	ENSMUSG00000070436	FALSE
Pcolce2	1.45238e-107	1.50309	0.952	0.467	4.06653e-103	ENSMUSG00000015354	FALSE
Fam49b	1.51621e-104	-0.740634	0.063	0.564	4.24524e-100	ENSMUSG00000022378	FALSE
Gstm1	1.42593e-103	1.14165	0.97	0.632	3.99246e-99	ENSMUSG00000058135	FALSE
H2-DMa	1.60112e-103	-1.05969	0.067	0.51	4.48299e-99	ENSMUSG00000037649	FALSE
Ptpn18	1.45996e-101	-0.880476	0.07	0.57	4.08775e-97	ENSMUSG00000026126	FALSE
Rcn3	7.35e-99	1.5287	0.915	0.193	2.05793e-94	ENSMUSG00000019539	FALSE
Fxyd1	8.71085e-99	1.28761	0.919	0.238	2.43895e-94	ENSMUSG00000036570	FALSE
Cd52	6.44548e-97	-1.51891	0.141	0.611	1.80467e-92	ENSMUSG00000000682	FALSE
Aebp1	7.85705e-97	1.59302	0.926	0.404	2.1999e-92	ENSMUSG00000020473	FALSE
Tyrobp	1.31783e-96	-1.76009	0.3	0.758	3.68979e-92	ENSMUSG00000030579	FALSE
Fcer1g	1.35108e-95	-1.65299	0.211	0.67	3.78288e-91	ENSMUSG00000058715	FALSE
Mmp2	3.68302e-95	1.58455	0.893	0.164	1.03121e-90	ENSMUSG00000031740	FALSE
Fstl1	5.79684e-93	1.68025	0.885	0.127	1.62306e-88	ENSMUSG00000022816	FALSE
Lyz2	1.32822e-92	-2.46303	0.77	0.919	3.71889e-88	ENSMUSG00000069516	FALSE
Fabp5	9.6265e-92	-1.24533	0.167	0.625	2.69532e-87	ENSMUSG00000027533	FALSE
Pmp22	1.1892e-89	0.986611	0.933	0.438	3.32965e-85	ENSMUSG00000018217	FALSE
Plpp3	9.22521e-89	1.49043	0.919	0.37	2.58297e-84	ENSMUSG00000028517	FALSE
Timp3	1.59305e-88	2.00321	0.922	0.444	4.46038e-84	ENSMUSG00000020044	FALSE
Cd34	1.67409e-87	1.55901	0.874	0.236	4.68728e-83	ENSMUSG00000016494	FALSE
Loxl1	7.66376e-87	1.62415	0.87	0.161	2.14578e-82	ENSMUSG00000032334	FALSE
Cxcl2	2.01797e-86	-1.75443	0.141	0.55	5.65012e-82	ENSMUSG00000058427	FALSE
Pcolce	3.17298e-86	1.58808	0.93	0.513	8.88404e-82	ENSMUSG00000029718	FALSE
Col14a1	2.13704e-85	1.89806	0.852	0.078	5.98349e-81	ENSMUSG00000022371	TRUE
Laptm5	9.98631e-85	-1.09091	0.148	0.586	2.79607e-80	ENSMUSG00000028581	FALSE
Cd74	1.41157e-84	-2.5992	0.674	0.905	3.95226e-80	ENSMUSG00000024610	FALSE
Tuba1a	1.84853e-84	0.972281	0.974	0.763	5.17571e-80	ENSMUSG00000072235	FALSE
Marcksl1	3.75274e-84	-0.899801	0.115	0.578	1.05073e-79	ENSMUSG00000047945	FALSE
Cygb	7.0766e-84	2.21319	0.833	0.067	1.98138e-79	ENSMUSG00000020810	TRUE
Rnase4	7.8682e-83	1.25959	0.889	0.338	2.20302e-78	ENSMUSG00000021876	FALSE
Timp2	8.32666e-82	1.18345	0.974	0.79	2.33138e-77	ENSMUSG00000017466	FALSE
Cotl1	9.31325e-82	-1.07571	0.17	0.65	2.60762e-77	ENSMUSG00000031827	FALSE
H2-Aa	4.39789e-81	-2.18391	0.389	0.814	1.23137e-76	ENSMUSG00000036594	FALSE
H2-Ab1	1.11541e-79	-2.12371	0.5	0.837	3.12302e-75	ENSMUSG00000073421	FALSE
Rbp1	1.51771e-79	1.36065	0.874	0.291	4.24944e-75	ENSMUSG00000046402	FALSE
Rgs2	7.32823e-79	-0.917564	0.119	0.627	2.05183e-74	ENSMUSG00000026360	FALSE
Psmb8	9.20306e-79	-1.1149	0.319	0.812	2.57677e-74	ENSMUSG00000024338	FALSE
Sod3	2.04497e-78	1.03761	0.9	0.384	5.72571e-74	ENSMUSG00000072941	FALSE
Itm2b	2.86566e-78	0.582649	0.996	0.994	8.02356e-74	ENSMUSG00000022108	FALSE
Lcp1	3.14248e-78	-0.903756	0.104	0.533	8.79862e-74	ENSMUSG00000021998	FALSE
H2afz	6.24342e-78	-1.40398	0.644	0.913	1.7481e-73	ENSMUSG00000037894	FALSE
1110008P14Rik	6.86256e-78	-1.11942	0.17	0.585	1.92145e-73		FALSE
Entpd2	1.40844e-74	1.69014	0.781	0.02	3.94349e-70	ENSMUSG00000015085	TRUE
Cd302	2.52677e-74	1.22454	0.885	0.416	7.0747e-70	ENSMUSG00000060703	FALSE
Meg3	6.649e-74	2.00319	0.8	0.053	1.86165e-69	ENSMUSG00000021268	FALSE
Cd24a	6.89624e-74	-0.870893	0.13	0.57	1.93088e-69	ENSMUSG00000047139	FALSE
Ctsl	3.13603e-73	1.13444	0.944	0.69	8.78058e-69	ENSMUSG00000021477	FALSE
Htra3	8.05248e-73	1.858	0.804	0.106	2.25461e-68	ENSMUSG00000029096	TRUE
Selm	1.1634e-71	1.06651	0.896	0.553	3.25742e-67	ENSMUSG00000075702	FALSE
Adamts2	5.69155e-71	1.46055	0.781	0.077	1.59358e-66	ENSMUSG00000036545	FALSE
Pi16	7.82718e-71	2.88029	0.796	0.105	2.19153e-66	ENSMUSG00000024011	TRUE
Nbl1	1.15082e-70	1.87719	0.859	0.279	3.22218e-66	ENSMUSG00000041120	FALSE
Cox5a	8.1887e-70	-1.04085	0.541	0.889	2.29275e-65	ENSMUSG00000000088	FALSE
Sepp1	1.87854e-69	0.658013	0.963	0.778	5.25972e-65	ENSMUSG00000064373	FALSE
C1ra	2.2941e-69	1.4272	0.815	0.235	6.42324e-65	ENSMUSG00000055172	FALSE
Gapdh	2.58583e-69	-1.33253	0.67	0.896	7.24007e-65	ENSMUSG00000057666	FALSE
Jund	1.21946e-68	0.787086	0.985	0.921	3.41437e-64	ENSMUSG00000071076	FALSE
Srgn	2.5977e-68	-1.09197	0.248	0.692	7.27331e-64	ENSMUSG00000020077	FALSE
Cfh	1.49081e-67	1.73422	0.826	0.212	4.17413e-63	ENSMUSG00000026365	FALSE
Inmt	2.20086e-67	1.05562	0.948	0.802	6.1622e-63	ENSMUSG00000003477	FALSE
Cst3	7.07455e-67	0.738241	1	0.987	1.9808e-62	ENSMUSG00000027447	FALSE
Lgals3	1.67065e-66	-1.25216	0.381	0.784	4.67767e-62	ENSMUSG00000050335	FALSE
H3f3b	5.66003e-66	-1.03311	0.981	0.99	1.58475e-61	ENSMUSG00000016559	FALSE
Fhl1	7.6323e-66	1.14553	0.87	0.368	2.13697e-61	ENSMUSG00000023092	FALSE
Plxdc2	1.69481e-64	1.18239	0.822	0.242	4.74529e-60	ENSMUSG00000026748	FALSE
Laptm4a	2.14817e-64	0.671692	0.989	0.917	6.01467e-60	ENSMUSG00000020585	FALSE
S100a4	3.83819e-64	-1.49707	0.233	0.63	1.07466e-59	ENSMUSG00000001020	FALSE
Abca8a	2.08862e-63	1.36336	0.744	0.08	5.84792e-59	ENSMUSG00000041828	FALSE
Ubb	2.72225e-63	0.4968	1	0.989	7.62202e-59	ENSMUSG00000019505	FALSE
Ogn	1.06797e-62	1.376	0.811	0.252	2.99021e-58	ENSMUSG00000021390	FALSE
Ly6e	1.14417e-62	-1.11719	0.689	0.908	3.20355e-58	ENSMUSG00000022587	FALSE
Hmgb2	1.25318e-62	-0.961685	0.215	0.648	3.50878e-58	ENSMUSG00000054717	FALSE
Gmfg	2.74946e-62	-0.835179	0.141	0.598	7.69821e-58	ENSMUSG00000060791	FALSE
Gm8797	3.32681e-62	0.463875	1	0.989	9.31474e-58	ENSMUSG00000103034	FALSE
Fcgrt	1.78171e-61	1.1059	0.852	0.481	4.98862e-57	ENSMUSG00000003420	FALSE
Mfap4	3.2685e-61	1.39626	0.881	0.586	9.15147e-57	ENSMUSG00000042436	FALSE
Klf9	1.1111e-59	1.02989	0.859	0.469	3.11098e-55	ENSMUSG00000033863	FALSE
Coro1a	1.28389e-58	-1.03703	0.196	0.579	3.59475e-54	ENSMUSG00000030707	FALSE
Tnxb	4.10346e-58	1.41865	0.726	0.115	1.14893e-53	ENSMUSG00000033327	TRUE
C1s1	1.58564e-57	1.21736	0.733	0.111	4.43965e-53	ENSMUSG00000038521	FALSE
Tpd52	1.74378e-57	-0.497557	0.078	0.504	4.88241e-53	ENSMUSG00000027506	FALSE
Nenf	1.02991e-56	0.812474	0.922	0.718	2.88364e-52	ENSMUSG00000037499	FALSE
Tmsb4x	1.46373e-56	-0.950521	1	1	4.09828e-52	ENSMUSG00000049775	FALSE
Prkcdbp	5.06419e-56	1.10638	0.759	0.224	1.41792e-51	ENSMUSG00000037060	FALSE
Pdlim2	1.10859e-55	1.12601	0.811	0.422	3.10395e-51	ENSMUSG00000022090	FALSE
Egr1	1.40927e-55	1.07804	0.919	0.733	3.94582e-51	ENSMUSG00000038418	FALSE
Ucp2	4.8922e-55	-0.891558	0.407	0.849	1.36977e-50	ENSMUSG00000033685	FALSE
Il11ra1	5.00908e-55	1.29832	0.8	0.406	1.40249e-50	ENSMUSG00000073889	FALSE
Mif	5.87405e-55	-1.20061	0.485	0.784	1.64468e-50	ENSMUSG00000033307	FALSE
Arhgdib	2.21582e-54	-0.86088	0.2	0.609	6.20406e-50	ENSMUSG00000030220	FALSE
Fxyd5	6.03642e-54	-0.88175	0.37	0.798	1.69014e-49	ENSMUSG00000009687	FALSE
C1rb	2.51116e-53	1.25358	0.7	0.13	7.03101e-49	ENSMUSG00000098470	FALSE
Gpc3	1.06461e-52	1.57321	0.711	0.126	2.98079e-48	ENSMUSG00000055653	FALSE
Slc25a5	1.44548e-52	-0.840326	0.563	0.897	4.04719e-48	ENSMUSG00000016319	FALSE
Abi3bp	1.74739e-52	1.11938	0.715	0.157	4.89252e-48	ENSMUSG00000035258	FALSE
Smim14	2.20829e-52	0.813714	0.874	0.663	6.183e-48	ENSMUSG00000037822	FALSE
Islr	5.12483e-52	1.28429	0.644	0.033	1.4349e-47	ENSMUSG00000037206	TRUE
Dbp	6.62099e-52	1.02448	0.763	0.3	1.85381e-47	ENSMUSG00000059824	FALSE
Malat1	1.07457e-51	0.422717	1	1	3.0087e-47	ENSMUSG00000092341	FALSE
Col6a1	1.37785e-51	0.922005	0.856	0.484	3.85785e-47	ENSMUSG00000001119	FALSE
Dpep1	3.41978e-51	1.44461	0.704	0.159	9.57505e-47	ENSMUSG00000019278	FALSE
Akap12	6.96949e-51	1.35027	0.711	0.218	1.95139e-46	ENSMUSG00000038587	FALSE
Aprt	9.44614e-51	-0.825908	0.37	0.721	2.64483e-46	ENSMUSG00000006589	FALSE
Pkm	1.65623e-50	-1.01515	0.644	0.836	4.63729e-46	ENSMUSG00000032294	FALSE
Pbx1	1.74995e-50	0.946029	0.815	0.449	4.89969e-46	ENSMUSG00000052534	FALSE
Ezr	3.00492e-50	-0.563927	0.111	0.523	8.41348e-46	ENSMUSG00000052397	FALSE
Ppia	5.54913e-50	-0.633941	0.985	0.998	1.5537e-45	ENSMUSG00000071866	FALSE
Nme1	6.08503e-50	-0.814084	0.407	0.761	1.70375e-45	ENSMUSG00000037601	FALSE
Cd63	6.93988e-50	0.281552	0.985	0.778	1.9431e-45	ENSMUSG00000025351	FALSE
Limd2	6.96848e-50	-0.602979	0.137	0.58	1.95111e-45	ENSMUSG00000040699	FALSE
Pfn1	2.43235e-49	-0.739862	0.963	0.992	6.81035e-45	ENSMUSG00000018293	FALSE
Lum	6.61457e-49	2.40137	0.641	0.031	1.85201e-44	ENSMUSG00000036446	TRUE
Cd44	7.49902e-49	-1.00343	0.23	0.639	2.09965e-44	ENSMUSG00000005087	FALSE
Xist	1.29393e-48	0.414095	0.97	0.793	3.62288e-44	ENSMUSG00000086503	FALSE
Zbtb20	1.45398e-48	0.774967	0.896	0.634	4.071e-44	ENSMUSG00000022708	FALSE
C3	5.99557e-48	1.56616	0.719	0.27	1.6787e-43	ENSMUSG00000024164	FALSE
Fgfr1	1.02847e-47	0.965156	0.722	0.324	2.8796e-43	ENSMUSG00000031565	FALSE
Sptbn1	1.38204e-46	0.577799	0.9	0.677	3.86957e-42	ENSMUSG00000020315	FALSE
Atox1	3.49551e-46	-0.776079	0.626	0.897	9.78708e-42	ENSMUSG00000018585	FALSE
Gnas	3.95048e-46	0.376847	0.996	0.938	1.10609e-41	ENSMUSG00000027523	FALSE
Nupr1	5.32166e-46	0.699383	0.863	0.577	1.49001e-41	ENSMUSG00000030717	FALSE
Sh3bgrl3	9.67751e-46	-0.771629	0.559	0.891	2.70961e-41	ENSMUSG00000028843	FALSE
Ccdc80	1.27985e-45	1.25345	0.667	0.151	3.58345e-41	ENSMUSG00000022665	FALSE
H2-K1	1.77912e-45	-0.889828	0.807	0.968	4.98135e-41	ENSMUSG00000061232	FALSE
Pam	1.93295e-45	1.21219	0.763	0.403	5.41207e-41	ENSMUSG00000026335	FALSE
Vamp8	1.25059e-44	-0.710356	0.485	0.872	3.50154e-40	ENSMUSG00000050732	FALSE
Atp1a1	2.3742e-44	-0.587145	0.259	0.701	6.64753e-40	ENSMUSG00000033161	FALSE
Ldha	3.18582e-44	-0.839473	0.596	0.846	8.91998e-40	ENSMUSG00000063229	FALSE
Nhp2	4.0366e-44	-0.664936	0.267	0.642	1.13021e-39	ENSMUSG00000001056	FALSE
Gstt1	6.8688e-44	0.89508	0.67	0.18	1.9232e-39	ENSMUSG00000001663	FALSE
Mgp	6.8777e-44	0.867633	0.981	0.91	1.92569e-39	ENSMUSG00000030218	FALSE
Fmo2	8.4977e-44	0.987561	0.744	0.279	2.37927e-39	ENSMUSG00000040170	FALSE
Psmb9	1.01337e-43	-0.61567	0.174	0.556	2.83733e-39	ENSMUSG00000096727	FALSE
Snhg18	2.18474e-43	0.890406	0.663	0.181	6.11707e-39	ENSMUSG00000096956	FALSE
Scara5	2.31083e-43	1.24404	0.556	0.023	6.47008e-39	ENSMUSG00000022032	TRUE
Atp5h	3.14278e-43	-0.796513	0.793	0.95	8.79948e-39	ENSMUSG00000034566	FALSE
Rpl41	9.16552e-43	-0.446838	1	1	2.56625e-38	ENSMUSG00000093674	FALSE
Atp5g2	1.12286e-42	-0.668547	0.593	0.896	3.14389e-38	ENSMUSG00000062683	FALSE
Ddah2	1.90053e-42	0.869246	0.726	0.357	5.32131e-38	ENSMUSG00000007039	FALSE
Cycs	3.04131e-42	-0.697659	0.433	0.793	8.51536e-38	ENSMUSG00000063694	FALSE
Sepw1	4.03101e-42	0.469036	0.981	0.906	1.12864e-37	ENSMUSG00000041571	FALSE
Syngr2	5.48958e-42	-0.563409	0.233	0.656	1.53703e-37	ENSMUSG00000048277	FALSE
Dbi	6.33512e-42	-0.889858	0.644	0.862	1.77377e-37	ENSMUSG00000026385	FALSE
Crispld2	9.85599e-42	1.14369	0.63	0.132	2.75958e-37	ENSMUSG00000031825	FALSE
Sdc2	1.76065e-41	1.03407	0.689	0.332	4.92963e-37	ENSMUSG00000022261	FALSE
P3h3	2.01976e-41	0.928289	0.596	0.128	5.65513e-37	ENSMUSG00000023191	FALSE
Rplp2	5.36857e-41	-0.490333	0.996	0.999	1.50315e-36	ENSMUSG00000025508	FALSE
Rpl32	7.86882e-41	-0.540564	0.996	0.997	2.20319e-36	ENSMUSG00000057841	FALSE
Camk2n1	8.26539e-41	0.879168	0.704	0.276	2.31423e-36	ENSMUSG00000046447	FALSE
Tpi1	2.78323e-40	-0.792653	0.422	0.699	7.79277e-36	ENSMUSG00000023456	FALSE
Ppp1r18	4.00737e-40	-0.442101	0.133	0.533	1.12202e-35	ENSMUSG00000034595	FALSE
Bicc1	4.52359e-40	1.01112	0.567	0.073	1.26656e-35	ENSMUSG00000014329	FALSE
Rbm3	4.61878e-40	-0.695926	0.574	0.861	1.29321e-35	ENSMUSG00000031167	FALSE
Ifi30	7.50929e-40	-0.663471	0.163	0.505	2.10253e-35	ENSMUSG00000031838	FALSE
Lpar1	8.99332e-40	0.8908	0.552	0.095	2.51804e-35	ENSMUSG00000038668	TRUE
Calm1	9.0948e-40	-0.676654	0.885	0.983	2.54645e-35	ENSMUSG00000001175	FALSE
Nfia	9.75951e-40	0.953353	0.656	0.212	2.73257e-35	ENSMUSG00000028565	FALSE
Nfib	1.34141e-39	0.692848	0.867	0.568	3.75582e-35	ENSMUSG00000008575	FALSE
Sparcl1	1.65447e-39	1.00864	0.744	0.387	4.63236e-35	ENSMUSG00000029309	FALSE
Col6a2	2.0273e-39	0.939152	0.73	0.408	5.67623e-35	ENSMUSG00000020241	FALSE
Rpl35a	5.35005e-39	-0.499067	1	0.999	1.49796e-34	ENSMUSG00000060636	FALSE
Mxra8	1.31512e-38	0.686713	0.752	0.423	3.68219e-34	ENSMUSG00000029070	FALSE
Hn1	1.82056e-38	-0.789345	0.485	0.772	5.09738e-34	ENSMUSG00000020737	FALSE
Sgk1	4.10987e-38	-0.727294	0.259	0.648	1.15072e-33	ENSMUSG00000019970	FALSE
Rpl38	4.97053e-38	-0.562476	0.993	0.998	1.3917e-33	ENSMUSG00000057322	FALSE
Gnai2	6.34858e-38	-0.645212	0.8	0.938	1.77754e-33	ENSMUSG00000032562	FALSE
Rbp4	7.48196e-38	1.60095	0.552	0.052	2.09487e-33	ENSMUSG00000024990	FALSE
Fam104a	7.73126e-38	-0.650144	0.315	0.644	2.16468e-33	ENSMUSG00000041629	FALSE
Oat	8.22851e-38	0.774204	0.744	0.461	2.3039e-33	ENSMUSG00000030934	FALSE
Aspn	9.5606e-38	1.50818	0.556	0.043	2.67687e-33	ENSMUSG00000021388	FALSE
Gpm6b	1.3767e-37	0.933659	0.615	0.182	3.85463e-33	ENSMUSG00000031342	FALSE
Lhfp	1.68221e-37	0.749696	0.778	0.472	4.71003e-33	ENSMUSG00000048332	FALSE
Klf4	2.73325e-37	0.801698	0.859	0.642	7.65284e-33	ENSMUSG00000003032	FALSE
Mrpl12	2.76853e-37	-0.620574	0.307	0.648	7.7516e-33	ENSMUSG00000039640	FALSE
Lrrfip1	2.81078e-37	-0.439396	0.119	0.506	7.8699e-33	ENSMUSG00000026305	FALSE
Tgfbi	4.41236e-37	1.0677	0.693	0.342	1.23542e-32	ENSMUSG00000035493	FALSE
Htra1	4.91362e-37	0.988262	0.652	0.301	1.37576e-32	ENSMUSG00000006205	FALSE
Ptgis	6.6351e-37	0.820711	0.659	0.246	1.85776e-32	ENSMUSG00000017969	FALSE
Tma7	7.41348e-37	-0.628074	0.641	0.892	2.0757e-32	ENSMUSG00000091537	FALSE
Eno1	8.12576e-37	-0.7671	0.47	0.716	2.27513e-32	ENSMUSG00000063524	FALSE
Bin1	8.5781e-37	-0.613046	0.244	0.563	2.40178e-32	ENSMUSG00000024381	FALSE
Mrpl57	9.58862e-37	-0.445343	0.17	0.59	2.68472e-32	ENSMUSG00000021967	FALSE
Cped1	1.20508e-36	0.983102	0.559	0.126	3.37412e-32	ENSMUSG00000062980	FALSE
Tgfb1	1.22079e-36	-0.523576	0.167	0.583	3.41808e-32	ENSMUSG00000002603	FALSE
Nid1	1.29829e-36	0.990883	0.567	0.13	3.63508e-32	ENSMUSG00000005397	FALSE
Qpct	1.41178e-36	0.96904	0.507	0.041	3.95285e-32	ENSMUSG00000024084	TRUE
Cpq	1.43114e-36	0.975378	0.659	0.358	4.00706e-32	ENSMUSG00000039007	FALSE
Olfml2b	1.43506e-36	0.984235	0.53	0.095	4.01802e-32	ENSMUSG00000038463	TRUE
Myh9	3.09596e-36	-0.447882	0.148	0.559	8.66837e-32	ENSMUSG00000022443	FALSE
Ehd4	4.12199e-36	-0.850245	0.281	0.635	1.15412e-31	ENSMUSG00000027293	FALSE
Vkorc1	5.25121e-36	0.811085	0.741	0.505	1.47029e-31	ENSMUSG00000096145	FALSE
Psma7	6.92463e-36	-0.625287	0.689	0.886	1.93883e-31	ENSMUSG00000027566	FALSE
0610012G03Rik	6.92988e-36	-0.575194	0.319	0.675	1.9403e-31		FALSE
Rpl36al	7.7053e-36	-0.637964	0.867	0.943	2.15741e-31	ENSMUSG00000049751	FALSE
Ebf1	8.16936e-36	1.32092	0.567	0.1	2.28734e-31	ENSMUSG00000057098	FALSE
Uqcrq	8.46669e-36	-0.621242	0.644	0.874	2.37059e-31	ENSMUSG00000044894	FALSE
Rbms3	9.32108e-36	0.878033	0.585	0.218	2.60981e-31	ENSMUSG00000039607	FALSE
Fbn1	9.68227e-36	1.05195	0.544	0.09	2.71094e-31	ENSMUSG00000027204	FALSE
Cmtm7	1.08963e-35	-0.478315	0.167	0.551	3.05086e-31	ENSMUSG00000032436	FALSE
Pid1	1.21393e-35	0.802171	0.722	0.418	3.39888e-31	ENSMUSG00000045658	FALSE
Gas1	1.25937e-35	0.864174	0.674	0.323	3.52611e-31	ENSMUSG00000052957	FALSE
Cfl1	1.28853e-35	-0.619699	0.844	0.965	3.60774e-31	ENSMUSG00000056201	FALSE
Cxcl12	3.13189e-35	1.08244	0.656	0.226	8.76898e-31	ENSMUSG00000061353	FALSE
Col5a2	4.48863e-35	0.849055	0.533	0.079	1.25677e-30	ENSMUSG00000026042	FALSE
Eln	4.69321e-35	1.23925	0.607	0.174	1.31405e-30	ENSMUSG00000029675	FALSE
Adh1	5.75029e-35	0.947999	0.504	0.061	1.61002e-30	ENSMUSG00000074207	TRUE
Tomm20	6.09487e-35	-0.597754	0.504	0.8	1.7065e-30	ENSMUSG00000093904	FALSE
Prelp	6.21289e-35	0.734531	0.67	0.271	1.73955e-30	ENSMUSG00000041577	FALSE
Cox17	1.30899e-34	-0.534018	0.433	0.84	3.66503e-30	ENSMUSG00000046516	FALSE
C1qtnf2	1.66506e-34	0.908278	0.556	0.114	4.66199e-30	ENSMUSG00000046491	FALSE
Nedd4	1.68501e-34	0.632234	0.807	0.554	4.71785e-30	ENSMUSG00000032216	FALSE
Cyr61	1.68845e-34	0.897179	0.796	0.556	4.72748e-30	ENSMUSG00000028195	FALSE
Atpif1	2.32567e-34	-0.60591	0.656	0.872	6.51164e-30	ENSMUSG00000054428	FALSE
Uqcr11	3.16587e-34	-0.596607	0.704	0.908	8.86413e-30	ENSMUSG00000020163	FALSE
Atp5l	4.93627e-34	-0.565604	0.933	0.967	1.38211e-29	ENSMUSG00000038717	FALSE
Igf1	6.04261e-34	0.98399	0.507	0.061	1.69187e-29	ENSMUSG00000020053	FALSE
Atp1a2	9.83981e-34	0.836043	0.567	0.125	2.75505e-29	ENSMUSG00000007097	FALSE
Plin2	1.13844e-33	-0.674785	0.233	0.632	3.18752e-29	ENSMUSG00000028494	FALSE
2700094K13Rik	1.21105e-33	-0.547251	0.226	0.564	3.39082e-29		FALSE
Rps14	1.50633e-33	-0.394396	0.996	0.999	4.21758e-29	ENSMUSG00000024608	FALSE
Ran	2.00399e-33	-0.666727	0.589	0.826	5.61098e-29	ENSMUSG00000029430	FALSE
Ahnak	2.30083e-33	0.618153	0.907	0.754	6.44209e-29	ENSMUSG00000069833	FALSE
Ddr2	2.67449e-33	0.874976	0.533	0.157	7.48831e-29	ENSMUSG00000026674	TRUE
Pdgfrl	2.78612e-33	0.880419	0.53	0.131	7.80085e-29	ENSMUSG00000031595	FALSE
Actn1	2.98211e-33	-0.505002	0.196	0.573	8.34961e-29	ENSMUSG00000015143	FALSE
Erh	3.65105e-33	-0.700257	0.537	0.781	1.02226e-28	ENSMUSG00000021131	FALSE
Rps27l	6.12223e-33	-0.637985	0.83	0.922	1.71416e-28	ENSMUSG00000036781	FALSE
Rps27a	8.31479e-33	-0.396038	1	0.997	2.32806e-28	ENSMUSG00000020460	FALSE
Cox6b1	1.11164e-32	-0.520574	0.815	0.96	3.11248e-28	ENSMUSG00000036751	FALSE
Gltp	1.2898e-32	-0.528464	0.248	0.666	3.61132e-28	ENSMUSG00000011884	FALSE
B2m	1.33352e-32	-0.629409	0.993	0.996	3.73373e-28	ENSMUSG00000060802	FALSE
Msrb1	1.74032e-32	-0.732999	0.344	0.712	4.87271e-28	ENSMUSG00000075705	FALSE
Cd36	1.89868e-32	-0.873295	0.237	0.534	5.31611e-28	ENSMUSG00000002944	FALSE
Efhd2	2.3085e-32	-0.50994	0.167	0.517	6.46357e-28	ENSMUSG00000040659	FALSE
Colec12	2.89853e-32	0.785809	0.626	0.32	8.11559e-28	ENSMUSG00000036103	FALSE
Rpl10-ps3	3.48014e-32	0.549595	0.926	0.888	9.74404e-28	ENSMUSG00000058443	FALSE
Arpc2	4.80612e-32	-0.63447	0.704	0.933	1.34567e-27	ENSMUSG00000006304	FALSE
Gdpd3	6.16911e-32	-0.699451	0.296	0.649	1.72729e-27	ENSMUSG00000030703	FALSE
Psme1	7.584e-32	-0.542257	0.4	0.796	2.12344e-27	ENSMUSG00000022216	FALSE
mt-Co2	8.96102e-32	-0.334071	1	0.999	2.509e-27	ENSMUSG00000064354	FALSE
Mxra7	3.25938e-31	0.850407	0.548	0.158	9.12595e-27	ENSMUSG00000020814	FALSE
Gas6	3.61786e-31	1.04727	0.667	0.349	1.01297e-26	ENSMUSG00000031451	FALSE
2010107E04Rik	4.35919e-31	-0.548694	0.667	0.887	1.22053e-26		FALSE
Tcf21	4.81105e-31	0.584683	0.559	0.124	1.34705e-26	ENSMUSG00000045680	FALSE
Gstm2	6.45402e-31	0.717117	0.615	0.25	1.80706e-26	ENSMUSG00000040562	FALSE
Txn1	7.79655e-31	-0.594263	0.759	0.933	2.18296e-26	ENSMUSG00000028367	FALSE
Lysmd2	8.95524e-31	0.736815	0.633	0.308	2.50738e-26	ENSMUSG00000032184	FALSE
Arhgdia	9.19326e-31	-0.544759	0.663	0.873	2.57402e-26	ENSMUSG00000025132	FALSE
Tkt	1.02531e-30	-0.479995	0.263	0.656	2.87078e-26	ENSMUSG00000021957	FALSE
Rps10	1.20428e-30	-0.487365	0.974	0.99	3.37186e-26	ENSMUSG00000052146	FALSE
Pgls	1.61657e-30	-0.477733	0.337	0.726	4.52624e-26	ENSMUSG00000031807	FALSE
H2afj	1.70746e-30	-0.518565	0.474	0.827	4.78073e-26	ENSMUSG00000060032	FALSE
Ccl6	1.93803e-30	-1.45792	0.326	0.59	5.42628e-26	ENSMUSG00000018927	FALSE
Vasp	2.53511e-30	-0.464689	0.226	0.629	7.09804e-26	ENSMUSG00000030403	FALSE
Actg1	2.89388e-30	-0.588922	0.967	0.995	8.10257e-26	ENSMUSG00000062825	FALSE
Oaf	3.54584e-30	0.789343	0.53	0.215	9.92799e-26	ENSMUSG00000032014	FALSE
Psme2	3.65212e-30	-0.566816	0.515	0.819	1.02256e-25	ENSMUSG00000079197	FALSE
Cyb5a	3.9545e-30	0.53769	0.878	0.792	1.10722e-25	ENSMUSG00000024646	FALSE
Fau	4.47018e-30	-0.427612	0.993	0.998	1.25161e-25	ENSMUSG00000038274	FALSE
Nfix	4.66787e-30	0.671187	0.73	0.486	1.30696e-25	ENSMUSG00000001911	FALSE
Fam96a	5.23529e-30	-0.418476	0.178	0.559	1.46583e-25	ENSMUSG00000032381	FALSE
Fbln2	6.9509e-30	0.975101	0.559	0.262	1.94618e-25	ENSMUSG00000064080	FALSE
Atf5	8.5149e-30	0.899997	0.574	0.271	2.38409e-25	ENSMUSG00000038539	FALSE
1110008F13Rik	1.08942e-29	-0.477566	0.367	0.722	3.05027e-25		FALSE
Fbln5	1.59219e-29	0.768446	0.53	0.127	4.45797e-25	ENSMUSG00000021186	FALSE
Efemp2	1.87375e-29	0.674201	0.507	0.131	5.24631e-25	ENSMUSG00000024909	FALSE
Selenbp1	2.37786e-29	0.505687	0.711	0.375	6.65778e-25	ENSMUSG00000068874	FALSE
Bola2	2.60557e-29	-0.501316	0.404	0.747	7.29534e-25	ENSMUSG00000047721	FALSE
Dusp1	4.75381e-29	0.53596	0.97	0.934	1.33102e-24	ENSMUSG00000024190	FALSE
Prelid1	5.87372e-29	-0.510009	0.433	0.748	1.64458e-24	ENSMUSG00000021486	FALSE
Rpl27	5.93251e-29	-0.454991	0.974	0.991	1.66104e-24	ENSMUSG00000063316	FALSE
Jun	6.13468e-29	0.794333	0.915	0.841	1.71765e-24	ENSMUSG00000052684	FALSE
Ahnak2	6.63512e-29	0.726912	0.604	0.328	1.85777e-24	ENSMUSG00000072812	FALSE
Lsm4	8.66856e-29	-0.434014	0.244	0.626	2.42711e-24	ENSMUSG00000031848	FALSE
Glrx5	9.3186e-29	-0.432823	0.267	0.629	2.60912e-24	ENSMUSG00000021102	FALSE
Taldo1	9.46245e-29	-0.509183	0.419	0.794	2.64939e-24	ENSMUSG00000025503	FALSE
Timm8b	1.97854e-28	-0.442971	0.281	0.648	5.53971e-24	ENSMUSG00000039016	FALSE
Tgfbr3	3.00052e-28	0.690959	0.522	0.196	8.40116e-24	ENSMUSG00000029287	FALSE
Hint1	4.33902e-28	-0.533914	0.819	0.931	1.21488e-23	ENSMUSG00000020267	FALSE
Cox7b	5.77075e-28	-0.50368	0.589	0.83	1.61575e-23	ENSMUSG00000031231	FALSE
App	5.97223e-28	0.383296	0.904	0.767	1.67216e-23	ENSMUSG00000022892	FALSE
Rcn1	5.98897e-28	0.725182	0.622	0.388	1.67685e-23	ENSMUSG00000005973	FALSE
Eif4a3	6.42582e-28	-0.410169	0.2	0.554	1.79917e-23	ENSMUSG00000025580	FALSE
Fkbp9	6.91169e-28	0.657513	0.633	0.384	1.9352e-23	ENSMUSG00000029781	FALSE
Atp5g1	7.55247e-28	-0.600109	0.663	0.842	2.11462e-23	ENSMUSG00000006057	FALSE
Eif1	9.70177e-28	0.250696	1	0.999	2.7164e-23	ENSMUSG00000035530	FALSE
Rps11	1.29871e-27	-0.447766	0.989	0.998	3.63627e-23	ENSMUSG00000003429	FALSE
Ube2l3	1.45149e-27	-0.427795	0.311	0.684	4.06404e-23	ENSMUSG00000038965	FALSE
Ndufa4	1.64675e-27	-0.497264	0.807	0.933	4.61072e-23	ENSMUSG00000029632	FALSE
Ifitm2	1.70967e-27	0.370281	0.959	0.879	4.7869e-23	ENSMUSG00000060591	FALSE
Btg1	1.89002e-27	-0.63923	0.585	0.882	5.29187e-23	ENSMUSG00000036478	FALSE
Rsrp1	2.33937e-27	0.441474	0.956	0.924	6.54999e-23	ENSMUSG00000037266	FALSE
Npdc1	2.52848e-27	0.655194	0.644	0.408	7.0795e-23	ENSMUSG00000015094	FALSE
Eif5a	2.60129e-27	-0.623556	0.804	0.905	7.28336e-23	ENSMUSG00000078812	FALSE
Tpst1	2.77805e-27	0.719917	0.559	0.311	7.77827e-23	ENSMUSG00000034118	FALSE
Tm4sf1	3.16469e-27	-1.03185	0.656	0.737	8.86083e-23	ENSMUSG00000027800	FALSE
Fkbp7	4.43605e-27	0.754376	0.533	0.26	1.24205e-22	ENSMUSG00000002732	FALSE
Celf2	4.5923e-27	0.582994	0.733	0.524	1.2858e-22	ENSMUSG00000002107	FALSE
Tmem59	6.86404e-27	0.458748	0.907	0.824	1.92186e-22	ENSMUSG00000028618	FALSE
Olfml3	7.29629e-27	0.803701	0.604	0.334	2.04289e-22	ENSMUSG00000027848	FALSE
Pdgfra	7.61106e-27	0.675821	0.559	0.265	2.13102e-22	ENSMUSG00000029231	FALSE
Cox7a2	7.73589e-27	-0.481895	0.807	0.925	2.16597e-22	ENSMUSG00000032330	FALSE
Abracl	2.60958e-26	-0.445302	0.367	0.747	7.30656e-22	ENSMUSG00000078453	FALSE
Psmb5	2.83004e-26	-0.434273	0.393	0.729	7.92384e-22	ENSMUSG00000022193	FALSE
Sod2	2.96038e-26	-0.428516	0.267	0.645	8.28877e-22	ENSMUSG00000006818	FALSE
Ptpn1	3.71143e-26	-0.379496	0.174	0.558	1.03916e-21	ENSMUSG00000027540	FALSE
Tnfsf12	4.17808e-26	0.654731	0.541	0.213	1.16982e-21	ENSMUSG00000097328	FALSE
Txndc5	4.85568e-26	0.697956	0.633	0.443	1.35954e-21	ENSMUSG00000038991	FALSE
Pfdn1	5.74835e-26	-0.458082	0.33	0.647	1.60948e-21	ENSMUSG00000024346	FALSE
Ctgf	6.28452e-26	1.1672	0.537	0.191	1.7596e-21	ENSMUSG00000019997	FALSE
Mtch1	7.18123e-26	0.60016	0.826	0.699	2.01067e-21	ENSMUSG00000024012	FALSE
M6pr	7.46406e-26	-0.403005	0.23	0.627	2.08986e-21	ENSMUSG00000007458	FALSE
H2-D1	7.81806e-26	-0.637153	0.993	0.997	2.18898e-21	ENSMUSG00000073411	FALSE
Ubl5	8.18824e-26	-0.443337	0.704	0.918	2.29263e-21	ENSMUSG00000084786	FALSE
Il6st	8.38558e-26	0.62525	0.622	0.379	2.34788e-21	ENSMUSG00000021756	FALSE
Tpm3	8.70899e-26	-0.459469	0.552	0.845	2.43843e-21	ENSMUSG00000027940	FALSE
Gpx3	1.02064e-25	0.606916	0.789	0.637	2.85769e-21	ENSMUSG00000018339	FALSE
Lamc1	1.16907e-25	0.742466	0.511	0.269	3.27329e-21	ENSMUSG00000026478	FALSE
Clic1	1.26141e-25	-0.503686	0.707	0.901	3.53182e-21	ENSMUSG00000007041	FALSE
Mgst1	1.43852e-25	0.445222	0.748	0.446	4.02771e-21	ENSMUSG00000008540	FALSE
Cox4i1	1.95606e-25	-0.382193	0.97	0.99	5.47678e-21	ENSMUSG00000031818	FALSE
Mrps7	3.24089e-25	-0.41566	0.211	0.531	9.07416e-21	ENSMUSG00000046756	FALSE
Bmp4	3.78827e-25	0.710098	0.504	0.164	1.06068e-20	ENSMUSG00000021835	FALSE
Slc25a4	4.25829e-25	0.46876	0.904	0.797	1.19228e-20	ENSMUSG00000031633	FALSE
Figf	4.56128e-25	0.740505	0.504	0.146	1.27711e-20	ENSMUSG00000031380	FALSE
Gnb2l1	4.78092e-25	-0.487167	0.874	0.952	1.33861e-20	ENSMUSG00000020372	FALSE
Junb	6.0222e-25	0.52813	0.967	0.941	1.68616e-20	ENSMUSG00000052837	FALSE
Hnrnpab	7.79372e-25	-0.450406	0.419	0.737	2.18216e-20	ENSMUSG00000020358	FALSE
Gpi1	8.62438e-25	-0.430076	0.37	0.733	2.41474e-20	ENSMUSG00000036427	FALSE
Pomp	9.17644e-25	-0.449141	0.585	0.85	2.56931e-20	ENSMUSG00000029649	FALSE
Sub1	9.896e-25	-0.469661	0.689	0.908	2.77078e-20	ENSMUSG00000022205	FALSE
Snrpd1	1.01006e-24	-0.446907	0.344	0.668	2.82807e-20	ENSMUSG00000002477	FALSE
Arpc4	1.12599e-24	-0.44615	0.441	0.79	3.15267e-20	ENSMUSG00000079426	FALSE
Pitpna	1.15386e-24	-0.439663	0.393	0.743	3.23069e-20	ENSMUSG00000017781	FALSE
Cdc42se1	1.37945e-24	-0.355832	0.185	0.542	3.86231e-20	ENSMUSG00000046722	FALSE
Nr2f2	2.02871e-24	0.778832	0.519	0.234	5.68018e-20	ENSMUSG00000030551	FALSE
Snf8	3.1597e-24	-0.360533	0.233	0.608	8.84684e-20	ENSMUSG00000006058	FALSE
Higd1a	4.24608e-24	-0.461601	0.404	0.696	1.18886e-19	ENSMUSG00000038412	FALSE
Rpl23	7.5196e-24	-0.332736	1	0.998	2.10541e-19	ENSMUSG00000071415	FALSE
Grb2	8.70497e-24	-0.357919	0.219	0.591	2.4373e-19	ENSMUSG00000059923	FALSE
Slc43a3	9.28633e-24	0.535261	0.622	0.31	2.60008e-19	ENSMUSG00000027074	FALSE
Tmem14c	1.06518e-23	-0.407486	0.356	0.717	2.9824e-19	ENSMUSG00000021361	FALSE
Adamts1	1.1193e-23	0.610531	0.563	0.286	3.13393e-19	ENSMUSG00000022893	FALSE
Pkig	1.30805e-23	-0.387539	0.237	0.61	3.66241e-19	ENSMUSG00000035268	FALSE
Trappc6a	1.54136e-23	-0.323896	0.156	0.52	4.31565e-19	ENSMUSG00000002043	FALSE
Llph	1.55027e-23	-0.391411	0.296	0.65	4.34061e-19	ENSMUSG00000020224	FALSE
Atp5g3	2.72234e-23	-0.425135	0.444	0.754	7.62229e-19	ENSMUSG00000018770	FALSE
Gpx8	2.97406e-23	0.621071	0.574	0.352	8.32707e-19	ENSMUSG00000021760	FALSE
Ptma	3.52935e-23	-0.386635	0.993	0.995	9.88182e-19	ENSMUSG00000026238	FALSE
Fos	3.84096e-23	0.623922	0.937	0.906	1.07543e-18	ENSMUSG00000021250	FALSE
Samhd1	4.36467e-23	-0.429053	0.163	0.51	1.22206e-18	ENSMUSG00000027639	FALSE
Myadm	4.44384e-23	0.490678	0.641	0.385	1.24423e-18	ENSMUSG00000068566	FALSE
Ier3	4.8241e-23	-0.674329	0.481	0.723	1.3507e-18	ENSMUSG00000003541	FALSE
Ndufa8	5.73084e-23	-0.409466	0.437	0.733	1.60458e-18	ENSMUSG00000026895	FALSE
Ptbp3	6.76018e-23	-0.397949	0.193	0.535	1.89278e-18	ENSMUSG00000028382	FALSE
Pmepa1	7.36351e-23	0.662827	0.619	0.404	2.06171e-18	ENSMUSG00000038400	FALSE
Gng5	7.96186e-23	-0.417791	0.841	0.951	2.22924e-18	ENSMUSG00000068523	FALSE
Msn	8.68951e-23	-0.466088	0.522	0.84	2.43298e-18	ENSMUSG00000031207	FALSE
Rabac1	1.26814e-22	0.400539	0.9	0.845	3.55066e-18	ENSMUSG00000003380	FALSE
Arpc1b	1.30219e-22	-0.562221	0.815	0.894	3.64599e-18	ENSMUSG00000029622	FALSE
Lsm6	1.36862e-22	-0.386118	0.278	0.624	3.83201e-18	ENSMUSG00000031683	FALSE
Mrpl51	1.53009e-22	-0.352216	0.256	0.599	4.28409e-18	ENSMUSG00000030335	FALSE
Psmb10	1.63292e-22	-0.43309	0.326	0.678	4.57201e-18	ENSMUSG00000031897	FALSE
Cox6c	1.71126e-22	-0.400984	0.9	0.965	4.79136e-18	ENSMUSG00000014313	FALSE
Serpinb6a	2.10624e-22	0.604506	0.748	0.625	5.89726e-18	ENSMUSG00000060147	FALSE
Tmed3	2.19433e-22	0.616676	0.744	0.617	6.14389e-18	ENSMUSG00000032353	FALSE
Ssu72	2.26905e-22	-0.356106	0.307	0.676	6.35312e-18	ENSMUSG00000029038	FALSE
Ap2s1	2.63494e-22	-0.387987	0.419	0.743	7.37757e-18	ENSMUSG00000008036	FALSE
Rps18	3.40156e-22	-0.377533	1	0.995	9.52403e-18	ENSMUSG00000008668	FALSE
Nudt21	3.82329e-22	-0.32935	0.204	0.547	1.07048e-17	ENSMUSG00000031754	FALSE
Atp5e	4.03403e-22	-0.402384	0.881	0.955	1.12949e-17	ENSMUSG00000016252	FALSE
Ndufc1	4.08763e-22	-0.433518	0.541	0.798	1.1445e-17	ENSMUSG00000037152	FALSE
Cox8a	4.11643e-22	-0.39019	0.904	0.964	1.15256e-17	ENSMUSG00000035885	FALSE
Timm13	4.34075e-22	-0.428714	0.548	0.813	1.21537e-17	ENSMUSG00000020219	FALSE
Nt5c	4.78468e-22	-0.334223	0.219	0.561	1.33966e-17	ENSMUSG00000020736	FALSE
Ndufb7	5.43911e-22	-0.388693	0.533	0.827	1.5229e-17	ENSMUSG00000033938	FALSE
Herpud1	5.83479e-22	0.591029	0.67	0.492	1.63368e-17	ENSMUSG00000031770	FALSE
Actr3	5.9179e-22	-0.469976	0.422	0.75	1.65695e-17	ENSMUSG00000026341	FALSE
Cstb	6.21805e-22	-0.540849	0.615	0.802	1.74099e-17	ENSMUSG00000005054	FALSE
Gngt2	7.40132e-22	-0.650512	0.326	0.587	2.0723e-17	ENSMUSG00000038811	FALSE
Taf10	7.54954e-22	-0.354233	0.27	0.626	2.11379e-17	ENSMUSG00000043866	FALSE
Actn4	1.08709e-21	-0.369217	0.248	0.606	3.04375e-17	ENSMUSG00000054808	FALSE
Eif4a2	1.21494e-21	0.469269	0.841	0.75	3.40172e-17	ENSMUSG00000022884	FALSE
Gpx1	1.71893e-21	-0.569996	0.83	0.921	4.81282e-17	ENSMUSG00000063856	FALSE
Copz2	1.98926e-21	0.583003	0.626	0.45	5.56973e-17	ENSMUSG00000018672	FALSE
Tppp3	2.10841e-21	0.793398	0.678	0.49	5.90334e-17	ENSMUSG00000014846	FALSE
Set	2.23914e-21	-0.464498	0.533	0.748	6.26938e-17	ENSMUSG00000054766	FALSE
Rps27rt	2.40453e-21	0.232676	0.993	0.985	6.73245e-17	ENSMUSG00000050621	FALSE
Vat1	2.65656e-21	0.525355	0.663	0.492	7.43812e-17	ENSMUSG00000034993	FALSE
Mrpl28	3.34143e-21	-0.346486	0.244	0.589	9.35566e-17	ENSMUSG00000024181	FALSE
Ninj1	3.42107e-21	-0.464676	0.267	0.562	9.57865e-17	ENSMUSG00000037966	FALSE
Ptrf	3.9848e-21	0.488234	0.656	0.444	1.1157e-16	ENSMUSG00000004044	FALSE
mt-Co3	4.15269e-21	-0.239505	1	1	1.16271e-16	ENSMUSG00000064358	FALSE
Pop5	4.91908e-21	-0.301998	0.181	0.527	1.37729e-16	ENSMUSG00000060152	FALSE
Csk	5.10837e-21	-0.304724	0.156	0.519	1.43029e-16	ENSMUSG00000032312	FALSE
Brk1	5.12546e-21	-0.377975	0.53	0.834	1.43508e-16	ENSMUSG00000033940	FALSE
Ppp1ca	5.32661e-21	-0.402755	0.633	0.869	1.4914e-16	ENSMUSG00000040385	FALSE
Cox7c	7.0687e-21	-0.376568	0.856	0.957	1.97917e-16	ENSMUSG00000017778	FALSE
Snrpe	7.133e-21	-0.38924	0.563	0.821	1.99717e-16	ENSMUSG00000090553	FALSE
Ablim1	7.32702e-21	0.59568	0.53	0.283	2.05149e-16	ENSMUSG00000025085	FALSE
Hspa5	8.06415e-21	0.501693	0.933	0.881	2.25788e-16	ENSMUSG00000026864	FALSE
Ranbp1	8.23687e-21	-0.512323	0.541	0.758	2.30624e-16	ENSMUSG00000005732	FALSE
1810043H04Rik	9.71527e-21	-0.375178	0.341	0.641	2.72018e-16		FALSE
Ndufa2	1.08039e-20	-0.406219	0.844	0.927	3.025e-16	ENSMUSG00000014294	FALSE
Pdap1	1.1427e-20	-0.398857	0.348	0.635	3.19944e-16	ENSMUSG00000029623	FALSE
Emc6	1.22446e-20	-0.339495	0.267	0.623	3.42837e-16	ENSMUSG00000047260	FALSE
Arpc5	1.27418e-20	-0.422634	0.519	0.833	3.56759e-16	ENSMUSG00000008475	FALSE
Snrpg	1.33849e-20	-0.429986	0.774	0.915	3.74764e-16	ENSMUSG00000057278	FALSE
Phlda1	1.60559e-20	0.547344	0.848	0.65	4.4955e-16	ENSMUSG00000020205	FALSE
Cnih4	1.70319e-20	-0.327449	0.237	0.59	4.76877e-16	ENSMUSG00000062169	FALSE
Ctla2a	1.95897e-20	-0.858816	0.278	0.502	5.48493e-16	ENSMUSG00000044258	FALSE
Snrpf	2.26628e-20	-0.432291	0.485	0.739	6.34535e-16	ENSMUSG00000020018	FALSE
Shfm1	2.54532e-20	-0.375771	0.919	0.955	7.12663e-16	ENSMUSG00000042541	FALSE
Snrpd3	2.56609e-20	-0.357836	0.322	0.659	7.18479e-16	ENSMUSG00000020180	FALSE
Pdia3	2.83139e-20	0.516319	0.863	0.825	7.92762e-16	ENSMUSG00000027248	FALSE
1810037I17Rik	2.95142e-20	-0.422016	0.619	0.846	8.26367e-16		FALSE
Edf1	3.3703e-20	-0.425041	0.73	0.871	9.43651e-16	ENSMUSG00000015092	FALSE
Chchd2	3.63888e-20	-0.360376	0.919	0.982	1.01885e-15	ENSMUSG00000070493	FALSE
Prnp	3.86159e-20	0.641059	0.53	0.343	1.08121e-15	ENSMUSG00000079037	FALSE
Eif4a1	4.72655e-20	-0.448151	0.837	0.912	1.32339e-15	ENSMUSG00000059796	FALSE
Ywhaz	4.83453e-20	-0.369289	0.448	0.769	1.35362e-15	ENSMUSG00000022285	FALSE
Eif2s1	4.91388e-20	-0.312547	0.189	0.504	1.37584e-15	ENSMUSG00000021116	FALSE
Rpl19	6.44315e-20	-0.326594	0.996	0.996	1.80402e-15	ENSMUSG00000017404	FALSE
Serbp1	7.01091e-20	-0.433247	0.719	0.873	1.96298e-15	ENSMUSG00000036371	FALSE
Aldoa	7.35066e-20	-0.460495	0.826	0.913	2.05811e-15	ENSMUSG00000030695	FALSE
Arf6	8.10568e-20	-0.366393	0.374	0.698	2.26951e-15	ENSMUSG00000044147	FALSE
Ppic	9.45811e-20	0.537221	0.596	0.424	2.64818e-15	ENSMUSG00000024538	FALSE
Eif1ax	1.06788e-19	-0.354218	0.296	0.601	2.98995e-15	ENSMUSG00000067194	FALSE
Arpp19	1.10713e-19	-0.370559	0.511	0.803	3.09985e-15	ENSMUSG00000007656	FALSE
Id1	1.33005e-19	-0.495604	0.23	0.519	3.72401e-15	ENSMUSG00000042745	FALSE
Pet100	1.3388e-19	-0.331228	0.244	0.608	3.7485e-15	ENSMUSG00000087687	FALSE
Psmb3	1.72558e-19	-0.408805	0.593	0.812	4.83144e-15	ENSMUSG00000069744	FALSE
Fam162a	2.00824e-19	-0.434709	0.341	0.613	5.62287e-15	ENSMUSG00000003955	FALSE
Iqgap1	2.10182e-19	-0.451844	0.367	0.714	5.8849e-15	ENSMUSG00000030536	FALSE
Lamp2	2.4212e-19	0.480874	0.804	0.7	6.77913e-15	ENSMUSG00000016534	FALSE
Cct2	2.77105e-19	-0.343885	0.319	0.634	7.75866e-15	ENSMUSG00000034024	FALSE
Hspa1a	2.93215e-19	0.583638	0.719	0.55	8.20973e-15	ENSMUSG00000091971	FALSE
Alyref	5.49693e-19	-0.417549	0.307	0.572	1.53909e-14	ENSMUSG00000025134	FALSE
Lsm2	6.4088e-19	-0.326634	0.207	0.503	1.7944e-14	ENSMUSG00000007050	FALSE
Atp5f1	7.35418e-19	-0.402511	0.681	0.842	2.0591e-14	ENSMUSG00000000563	FALSE
Ndufs6	8.52417e-19	-0.359199	0.533	0.79	2.38668e-14	ENSMUSG00000021606	FALSE
Cldn5	8.67811e-19	-1.26597	0.363	0.559	2.42978e-14	ENSMUSG00000041378	FALSE
Arl1	8.96163e-19	0.519468	0.711	0.593	2.50917e-14	ENSMUSG00000060904	FALSE
Atp5d	1.00379e-18	-0.368762	0.689	0.881	2.81051e-14	ENSMUSG00000003072	FALSE
Metap2	1.05213e-18	-0.353044	0.378	0.698	2.94586e-14	ENSMUSG00000036112	FALSE
Actb	1.67116e-18	-0.560866	0.985	0.997	4.67909e-14	ENSMUSG00000029580	FALSE
Slc6a6	1.70645e-18	-0.368401	0.267	0.649	4.77788e-14	ENSMUSG00000030096	FALSE
Ypel3	1.73466e-18	0.520232	0.744	0.647	4.85687e-14	ENSMUSG00000042675	FALSE
Slirp	1.77814e-18	-0.31875	0.326	0.672	4.97862e-14	ENSMUSG00000021040	FALSE
Ngfrap1	1.85213e-18	-0.32036	0.2	0.521	5.18579e-14	ENSMUSG00000046432	FALSE
Fosb	2.08353e-18	0.615414	0.722	0.6	5.83368e-14	ENSMUSG00000003545	FALSE
Dpy30	2.32809e-18	-0.311197	0.233	0.569	6.51841e-14	ENSMUSG00000024067	FALSE
Lamtor2	2.57469e-18	-0.348848	0.511	0.784	7.20886e-14	ENSMUSG00000028062	FALSE
Snrpc	3.85509e-18	-0.303463	0.278	0.609	1.07939e-13	ENSMUSG00000024217	FALSE
Csrp2	4.00195e-18	0.566154	0.544	0.385	1.12051e-13	ENSMUSG00000020186	FALSE
Npm1	4.92443e-18	-0.467311	0.844	0.908	1.37879e-13	ENSMUSG00000057113	FALSE
Lsm5	7.84067e-18	-0.316983	0.263	0.595	2.19531e-13	ENSMUSG00000091625	FALSE
Rps24	9.01462e-18	-0.359896	0.985	0.996	2.524e-13	ENSMUSG00000025290	FALSE
Apoe	9.06799e-18	0.710237	0.889	0.865	2.53895e-13	ENSMUSG00000002985	FALSE
Rpl12	9.39799e-18	-0.442413	0.922	0.962	2.63134e-13	ENSMUSG00000038900	FALSE
Prmt1	9.47608e-18	-0.308327	0.23	0.55	2.65321e-13	ENSMUSG00000109324	FALSE
Rab11a	1.05526e-17	-0.3411	0.352	0.723	2.95462e-13	ENSMUSG00000004771	FALSE
Raly	1.07959e-17	-0.347772	0.519	0.778	3.02276e-13	ENSMUSG00000027593	FALSE
Psmd4	1.13891e-17	-0.336319	0.396	0.694	3.18884e-13	ENSMUSG00000005625	FALSE
Rbm8a	1.15523e-17	-0.347186	0.463	0.743	3.23452e-13	ENSMUSG00000038374	FALSE
Ppib	1.23969e-17	0.440966	0.926	0.879	3.471e-13	ENSMUSG00000032383	FALSE
Pgam1	1.2668e-17	-0.366042	0.396	0.686	3.5469e-13	ENSMUSG00000011752	FALSE
Polr1d	1.5534e-17	-0.333713	0.519	0.782	4.34938e-13	ENSMUSG00000029642	FALSE
Uqcrc1	1.81406e-17	-0.324124	0.378	0.694	5.0792e-13	ENSMUSG00000025651	FALSE
Tpst2	1.84303e-17	-0.30128	0.178	0.516	5.1603e-13	ENSMUSG00000029344	FALSE
Gm26917	1.95165e-17	-0.375324	0.785	0.88	5.46443e-13	ENSMUSG00000097971	FALSE
Rps17	1.9944e-17	-0.298179	0.989	0.993	5.58412e-13	ENSMUSG00000061787	FALSE
Ccdc12	2.38511e-17	-0.29846	0.226	0.589	6.67806e-13	ENSMUSG00000019659	FALSE
Ube2a	2.55851e-17	-0.278894	0.215	0.553	7.16356e-13	ENSMUSG00000016308	FALSE
Phb2	2.75423e-17	-0.351478	0.415	0.686	7.71157e-13	ENSMUSG00000004264	FALSE
Pa2g4	2.93016e-17	-0.304389	0.23	0.547	8.20415e-13	ENSMUSG00000025364	FALSE
Scand1	3.09076e-17	-0.337093	0.526	0.801	8.65382e-13	ENSMUSG00000046229	FALSE
Mrps36	3.18278e-17	-0.278639	0.222	0.577	8.91147e-13	ENSMUSG00000061474	FALSE
Rwdd1	3.32363e-17	-0.339123	0.367	0.663	9.30582e-13	ENSMUSG00000019782	FALSE
Mrpl54	3.53012e-17	-0.308667	0.319	0.627	9.88398e-13	ENSMUSG00000034932	FALSE
Lrp1	3.5897e-17	0.482399	0.722	0.576	1.00508e-12	ENSMUSG00000040249	FALSE
Heg1	3.68534e-17	0.512944	0.581	0.415	1.03186e-12	ENSMUSG00000075254	FALSE
Slc3a2	3.81757e-17	-0.384855	0.407	0.724	1.06888e-12	ENSMUSG00000010095	FALSE
Mrpl20	3.93571e-17	-0.313395	0.356	0.671	1.10196e-12	ENSMUSG00000029066	FALSE
Psmb7	5.08424e-17	-0.319117	0.37	0.682	1.42354e-12	ENSMUSG00000026750	FALSE
Arf4	5.3471e-17	0.469522	0.781	0.697	1.49713e-12	ENSMUSG00000021877	FALSE
Epas1	5.98518e-17	-0.853705	0.333	0.514	1.67579e-12	ENSMUSG00000024140	FALSE
Wdr1	6.2661e-17	-0.324069	0.274	0.627	1.75445e-12	ENSMUSG00000005103	FALSE
Ndufb8	8.17668e-17	-0.341457	0.574	0.815	2.28939e-12	ENSMUSG00000025204	FALSE
Psma6	9.87252e-17	-0.317813	0.396	0.71	2.76421e-12	ENSMUSG00000021024	FALSE
Lrrc59	1.12982e-16	-0.29089	0.219	0.507	3.16338e-12	ENSMUSG00000020869	FALSE
Clta	1.13454e-16	-0.371241	0.722	0.894	3.17661e-12	ENSMUSG00000028478	FALSE
Ppp1r11	1.18305e-16	-0.30583	0.37	0.694	3.31243e-12	ENSMUSG00000036398	FALSE
Arpc3	1.25227e-16	-0.363956	0.674	0.89	3.50623e-12	ENSMUSG00000029465	FALSE
Pak2	1.34528e-16	-0.279714	0.23	0.56	3.76665e-12	ENSMUSG00000022781	FALSE
Ndufb5	1.41376e-16	-0.344903	0.581	0.793	3.95839e-12	ENSMUSG00000027673	FALSE
Rps7	1.62995e-16	-0.356394	0.996	0.994	4.56371e-12	ENSMUSG00000061477	FALSE
Uqcr10	1.68215e-16	-0.343599	0.752	0.89	4.70985e-12	ENSMUSG00000059534	FALSE
Bax	2.11444e-16	-0.328545	0.448	0.74	5.92022e-12	ENSMUSG00000003873	FALSE
Mrpl18	2.44418e-16	-0.302569	0.311	0.607	6.84346e-12	ENSMUSG00000057388	FALSE
Rps26	2.52271e-16	-0.355061	0.959	0.987	7.06334e-12	ENSMUSG00000025362	FALSE
Nmt1	2.53747e-16	-0.308044	0.293	0.635	7.10467e-12	ENSMUSG00000020936	FALSE
Ube2s	2.68658e-16	-0.434898	0.511	0.729	7.52215e-12	ENSMUSG00000060860	FALSE
Glul	2.75657e-16	0.534932	0.604	0.455	7.71811e-12	ENSMUSG00000026473	FALSE
Ppp3ca	3.01004e-16	-0.325294	0.326	0.648	8.42782e-12	ENSMUSG00000028161	FALSE
Tmbim6	3.09615e-16	-0.387056	0.693	0.904	8.66892e-12	ENSMUSG00000023010	FALSE
Top1	3.24359e-16	-0.314431	0.389	0.706	9.08171e-12	ENSMUSG00000070544	FALSE
Mrpl42	3.6349e-16	-0.312131	0.326	0.629	1.01774e-11	ENSMUSG00000062981	FALSE
Mrpl52	3.8454e-16	-0.331943	0.526	0.776	1.07667e-11	ENSMUSG00000010406	FALSE
Axl	4.08985e-16	0.643953	0.611	0.523	1.14512e-11	ENSMUSG00000002602	FALSE
Rpl28	4.41257e-16	-0.340422	0.985	0.988	1.23548e-11	ENSMUSG00000030432	FALSE
Rpl26	4.66161e-16	-0.281013	0.993	0.998	1.3052e-11	ENSMUSG00000060938	FALSE
Psmb2	5.00672e-16	-0.323537	0.544	0.786	1.40183e-11	ENSMUSG00000028837	FALSE
Erp29	5.40629e-16	-0.371925	0.43	0.722	1.51371e-11	ENSMUSG00000029616	FALSE
Hspe1	5.53648e-16	-0.399725	0.711	0.856	1.55016e-11	ENSMUSG00000073676	FALSE
Atp5k	5.63383e-16	-0.320722	0.63	0.861	1.57742e-11	ENSMUSG00000050856	FALSE
Atp5j2	5.84535e-16	-0.32038	0.833	0.927	1.63664e-11	ENSMUSG00000038690	FALSE
Vdac2	6.23909e-16	-0.328155	0.57	0.804	1.74688e-11	ENSMUSG00000021771	FALSE
Chd4	6.31548e-16	-0.269866	0.219	0.557	1.76827e-11	ENSMUSG00000063870	FALSE
Cct4	6.80152e-16	-0.332143	0.433	0.705	1.90436e-11	ENSMUSG00000007739	FALSE
Lamtor1	8.54715e-16	-0.285403	0.322	0.66	2.39312e-11	ENSMUSG00000030842	FALSE
Anxa1	8.86062e-16	0.497807	0.781	0.7	2.48088e-11	ENSMUSG00000024659	FALSE
Fkbp3	9.9386e-16	-0.320913	0.281	0.558	2.78271e-11	ENSMUSG00000020949	FALSE
Tbca	1.01249e-15	-0.342277	0.678	0.859	2.83486e-11	ENSMUSG00000042043	FALSE
Tcp1	1.44289e-15	-0.307928	0.359	0.649	4.03996e-11	ENSMUSG00000068039	FALSE
Hnrnpa1	1.84944e-15	-0.351981	0.5	0.727	5.17825e-11	ENSMUSG00000046434	FALSE
Atp5c1	2.1058e-15	-0.351673	0.7	0.853	5.89603e-11	ENSMUSG00000025781	FALSE
Atp5b	2.22379e-15	-0.361921	0.811	0.918	6.2264e-11	ENSMUSG00000025393	FALSE
Tln1	2.51833e-15	-0.295381	0.274	0.615	7.05108e-11	ENSMUSG00000028465	FALSE
Capzb	2.92751e-15	-0.342118	0.581	0.83	8.19673e-11	ENSMUSG00000028745	FALSE
Anp32b	3.0444e-15	-0.369461	0.574	0.773	8.52401e-11	ENSMUSG00000028333	FALSE
Ap1s1	3.93914e-15	-0.257573	0.226	0.521	1.10292e-10	ENSMUSG00000004849	FALSE
Snx3	4.17646e-15	-0.333746	0.648	0.835	1.16937e-10	ENSMUSG00000019804	FALSE
Anxa3	4.67145e-15	-0.337444	0.304	0.657	1.30796e-10	ENSMUSG00000029484	FALSE
Rgs10	4.73029e-15	-0.424917	0.244	0.516	1.32443e-10	ENSMUSG00000030844	FALSE
Itm2c	4.8741e-15	0.44703	0.715	0.668	1.3647e-10	ENSMUSG00000026223	FALSE
Cct3	4.95697e-15	-0.309327	0.311	0.6	1.3879e-10	ENSMUSG00000001416	FALSE
Card19	4.9986e-15	-0.27612	0.23	0.549	1.39956e-10	ENSMUSG00000037960	FALSE
Sdhb	5.22017e-15	-0.321419	0.496	0.738	1.4616e-10	ENSMUSG00000009863	FALSE
Srp19	5.96482e-15	-0.265685	0.267	0.587	1.67009e-10	ENSMUSG00000014504	FALSE
Uqcrfs1	6.39509e-15	-0.279057	0.393	0.697	1.79056e-10	ENSMUSG00000038462	FALSE
Snrpb	6.41052e-15	-0.307585	0.7	0.882	1.79488e-10	ENSMUSG00000027404	FALSE
Cox14	6.96055e-15	-0.292534	0.441	0.737	1.94888e-10	ENSMUSG00000023020	FALSE
Ostf1	7.41492e-15	-0.356984	0.459	0.772	2.0761e-10	ENSMUSG00000024725	FALSE
Id3	7.45794e-15	0.466572	0.785	0.678	2.08815e-10	ENSMUSG00000007872	FALSE
Eif3c	7.66706e-15	-0.279637	0.341	0.658	2.1467e-10	ENSMUSG00000030738	FALSE
Tprgl	8.1957e-15	0.436256	0.678	0.595	2.29471e-10	ENSMUSG00000029030	FALSE
Ncl	8.51416e-15	-0.365644	0.589	0.792	2.38388e-10	ENSMUSG00000026234	FALSE
Epb41l2	1.11685e-14	0.508564	0.552	0.442	3.12708e-10	ENSMUSG00000019978	FALSE
Rps15	1.12325e-14	-0.237797	0.996	0.998	3.145e-10	ENSMUSG00000063457	FALSE
Gpx4	1.23291e-14	-0.403418	0.863	0.948	3.45202e-10	ENSMUSG00000075706	FALSE
Itgb5	1.36663e-14	0.521018	0.63	0.528	3.82642e-10	ENSMUSG00000022817	FALSE
Aldh2	1.45381e-14	0.337331	0.837	0.762	4.07053e-10	ENSMUSG00000029455	FALSE
Cdc42	1.80381e-14	-0.341338	0.756	0.931	5.05048e-10	ENSMUSG00000006699	FALSE
Rap1a	2.2108e-14	-0.342377	0.47	0.783	6.19003e-10	ENSMUSG00000068798	FALSE
Ugp2	2.30107e-14	0.524094	0.519	0.429	6.44277e-10	ENSMUSG00000001891	FALSE
Rab5c	3.03185e-14	-0.297531	0.415	0.71	8.48888e-10	ENSMUSG00000019173	FALSE
Rpsa	3.10753e-14	-0.354969	0.989	0.984	8.70078e-10	ENSMUSG00000032518	FALSE
Psma1	3.2583e-14	-0.287597	0.378	0.69	9.12292e-10	ENSMUSG00000030751	FALSE
H2-Q4	3.26209e-14	-0.376132	0.285	0.578	9.13354e-10	ENSMUSG00000035929	FALSE
Mrpl17	3.26602e-14	-0.261922	0.274	0.581	9.14453e-10	ENSMUSG00000030879	FALSE
Slc9a3r2	3.65717e-14	-0.553064	0.263	0.507	1.02397e-09	ENSMUSG00000002504	FALSE
Lsm8	3.7024e-14	-0.251636	0.23	0.532	1.03663e-09	ENSMUSG00000044155	FALSE
Csde1	3.80985e-14	-0.288066	0.426	0.705	1.06672e-09	ENSMUSG00000068823	FALSE
Thbd	3.8968e-14	0.406043	0.619	0.409	1.09107e-09	ENSMUSG00000074743	FALSE
Uqcc2	4.1933e-14	-0.363194	0.526	0.721	1.17408e-09	ENSMUSG00000024208	FALSE
Tbcb	4.88693e-14	-0.264655	0.33	0.645	1.36829e-09	ENSMUSG00000006095	FALSE
Cct7	6.13019e-14	-0.283431	0.407	0.691	1.71639e-09	ENSMUSG00000030007	FALSE
H3f3a	6.61901e-14	-0.288363	0.941	0.981	1.85326e-09	ENSMUSG00000060743	FALSE
Rpl23a-ps3	6.8337e-14	0.331765	0.885	0.873	1.91337e-09	ENSMUSG00000078126	FALSE
Ddost	7.02519e-14	0.490929	0.715	0.646	1.96698e-09	ENSMUSG00000028757	FALSE
Trappc4	7.03482e-14	-0.244991	0.248	0.584	1.96968e-09	ENSMUSG00000032112	FALSE
Sdhd	7.48582e-14	-0.245177	0.252	0.565	2.09595e-09	ENSMUSG00000000171	FALSE
Prdx5	8.75629e-14	-0.380893	0.581	0.809	2.45167e-09	ENSMUSG00000024953	FALSE
Adipor1	9.71296e-14	-0.260822	0.3	0.664	2.71953e-09	ENSMUSG00000026457	FALSE
Rps3a1	9.98546e-14	-0.279238	0.996	0.996	2.79583e-09	ENSMUSG00000028081	FALSE
Akr1a1	9.98661e-14	-0.302667	0.722	0.887	2.79615e-09	ENSMUSG00000028692	FALSE
Cdk4	1.01526e-13	-0.355859	0.448	0.652	2.84263e-09	ENSMUSG00000006728	FALSE
Mrps24	1.04152e-13	-0.282678	0.422	0.699	2.91616e-09	ENSMUSG00000020477	FALSE
Pfdn6	1.16691e-13	-0.246738	0.237	0.549	3.26723e-09	ENSMUSG00000024309	FALSE
Selk	1.19661e-13	0.332362	0.93	0.909	3.35039e-09	ENSMUSG00000042682	FALSE
Tomm7	1.20867e-13	-0.297721	0.752	0.899	3.38416e-09	ENSMUSG00000028998	FALSE
Fubp1	1.2629e-13	-0.247067	0.23	0.537	3.536e-09	ENSMUSG00000028034	FALSE
Dpysl2	1.30347e-13	0.422858	0.659	0.575	3.6496e-09	ENSMUSG00000022048	FALSE
Hexb	1.38917e-13	0.356665	0.63	0.498	3.88953e-09	ENSMUSG00000021665	FALSE
Eif4e2	1.46058e-13	-0.230615	0.2	0.53	4.08947e-09	ENSMUSG00000026254	FALSE
Actr2	1.62278e-13	-0.307809	0.281	0.593	4.54363e-09	ENSMUSG00000020152	FALSE
Psma5	1.67122e-13	-0.305131	0.452	0.692	4.67925e-09	ENSMUSG00000068749	FALSE
Pin1	1.89945e-13	-0.256002	0.289	0.583	5.31827e-09	ENSMUSG00000032171	FALSE
Psmb6	2.09904e-13	-0.310927	0.648	0.817	5.8771e-09	ENSMUSG00000018286	FALSE
Rps12	2.11397e-13	-0.304623	0.978	0.988	5.9189e-09	ENSMUSG00000061983	FALSE
Mrps21	2.12309e-13	-0.30268	0.578	0.786	5.94443e-09	ENSMUSG00000054312	FALSE
Fbl	2.12499e-13	-0.246589	0.259	0.583	5.94976e-09	ENSMUSG00000046865	FALSE
Eif5b	2.20159e-13	-0.266851	0.419	0.723	6.16422e-09	ENSMUSG00000026083	FALSE
Rplp1	2.33746e-13	-0.267652	1	0.997	6.54465e-09	ENSMUSG00000007892	FALSE
Mrpl34	2.40525e-13	-0.225487	0.2	0.526	6.73445e-09	ENSMUSG00000034880	FALSE
Usmg5	2.46959e-13	-0.282095	0.567	0.82	6.9146e-09	ENSMUSG00000071528	FALSE
Rps13	2.60884e-13	-0.258456	0.989	0.994	7.30449e-09	ENSMUSG00000090862	FALSE
Tcf4	2.66871e-13	0.430388	0.641	0.551	7.47212e-09	ENSMUSG00000053477	FALSE
Anp32e	2.67216e-13	-0.251754	0.222	0.504	7.48177e-09	ENSMUSG00000015749	FALSE
Pabpc1	2.92233e-13	-0.327003	0.8	0.901	8.18222e-09	ENSMUSG00000022283	FALSE
Txnl4a	3.22103e-13	-0.242588	0.263	0.559	9.01856e-09	ENSMUSG00000057130	FALSE
Ndufab1	3.4074e-13	-0.275472	0.463	0.717	9.54037e-09	ENSMUSG00000030869	FALSE
S100a1	3.76767e-13	-0.369776	0.511	0.739	1.05491e-08	ENSMUSG00000044080	FALSE
Purb	3.89187e-13	-0.237521	0.2	0.513	1.08968e-08	ENSMUSG00000094483	FALSE
P4hb	4.10778e-13	-0.365806	0.622	0.751	1.15014e-08	ENSMUSG00000025130	FALSE
Psma4	4.77178e-13	-0.284876	0.474	0.726	1.33605e-08	ENSMUSG00000032301	FALSE
Tram1	4.859e-13	0.44091	0.622	0.563	1.36047e-08	ENSMUSG00000025935	FALSE
Cisd1	5.90548e-13	-0.243837	0.23	0.526	1.65347e-08	ENSMUSG00000037710	FALSE
Ndufs5	5.99668e-13	-0.276601	0.552	0.787	1.67901e-08	ENSMUSG00000028648	FALSE
Slc25a3	6.38377e-13	-0.294791	0.744	0.882	1.78739e-08	ENSMUSG00000061904	FALSE
Emp1	8.94689e-13	0.39361	0.715	0.59	2.50504e-08	ENSMUSG00000030208	FALSE
Cox5b	8.96552e-13	-0.275985	0.681	0.856	2.51026e-08	ENSMUSG00000061518	FALSE
Eif3d	9.43354e-13	-0.236743	0.248	0.538	2.6413e-08	ENSMUSG00000016554	FALSE
Atp6v1e1	9.68522e-13	-0.310447	0.378	0.698	2.71177e-08	ENSMUSG00000019210	FALSE
Fuca1	1.01251e-12	0.490673	0.619	0.589	2.83493e-08	ENSMUSG00000028673	FALSE
Neat1	1.14298e-12	-0.406335	0.615	0.803	3.20024e-08	ENSMUSG00000092274	FALSE
Eef1b2	1.17173e-12	-0.295323	0.744	0.887	3.28072e-08	ENSMUSG00000025967	FALSE
Nap1l1	1.41584e-12	-0.288863	0.481	0.741	3.96421e-08	ENSMUSG00000058799	FALSE
Tmed2	1.84901e-12	0.389249	0.856	0.827	5.17703e-08	ENSMUSG00000029390	FALSE
Cyc1	2.02748e-12	-0.267704	0.367	0.636	5.67674e-08	ENSMUSG00000022551	FALSE
Banf1	2.0483e-12	-0.248383	0.337	0.61	5.73503e-08	ENSMUSG00000024844	FALSE
Dazap2	2.11127e-12	-0.290568	0.363	0.688	5.91135e-08	ENSMUSG00000000346	FALSE
Snrpd2	2.206e-12	-0.291421	0.589	0.778	6.17659e-08	ENSMUSG00000040824	FALSE
mt-Nd2	2.26698e-12	-0.266055	0.981	0.985	6.34733e-08	ENSMUSG00000064345	FALSE
Mdh2	2.49168e-12	-0.288365	0.519	0.748	6.97647e-08	ENSMUSG00000019179	FALSE
Trp53	2.55832e-12	-0.233983	0.237	0.526	7.16305e-08	ENSMUSG00000059552	FALSE
Ndufb9	2.95652e-12	-0.309512	0.659	0.805	8.27797e-08	ENSMUSG00000022354	FALSE
Ctsh	3.73267e-12	-0.336448	0.296	0.607	1.04511e-07	ENSMUSG00000032359	FALSE
Hprt	3.80874e-12	-0.256704	0.285	0.585	1.06641e-07	ENSMUSG00000025630	FALSE
Timm10b	4.27057e-12	-0.249633	0.374	0.677	1.19572e-07	ENSMUSG00000089847	FALSE
Dstn	5.0593e-12	0.189173	0.863	0.819	1.41655e-07	ENSMUSG00000015932	FALSE
Polr2f	5.80934e-12	-0.254449	0.459	0.718	1.62656e-07	ENSMUSG00000033020	FALSE
Myl6	5.98303e-12	-0.29415	0.97	0.993	1.67519e-07	ENSMUSG00000090841	FALSE
Gusb	5.9975e-12	-0.255611	0.226	0.52	1.67924e-07	ENSMUSG00000025534	FALSE
Vdac1	6.21391e-12	-0.251973	0.37	0.646	1.73983e-07	ENSMUSG00000020402	FALSE
Cox6a1	6.53778e-12	-0.248973	0.8	0.93	1.83051e-07	ENSMUSG00000041697	FALSE
Mkrn1	6.63863e-12	-0.240155	0.2	0.501	1.85875e-07	ENSMUSG00000029922	FALSE
Gyg	7.00022e-12	-0.316349	0.23	0.509	1.95999e-07	ENSMUSG00000019528	FALSE
Rpl9-ps6	9.22102e-12	0.347606	0.641	0.57	2.58179e-07	ENSMUSG00000062456	FALSE
Hnrnpa2b1	9.33903e-12	-0.249556	0.752	0.909	2.61484e-07	ENSMUSG00000004980	FALSE
Capza2	9.82953e-12	-0.292389	0.544	0.801	2.75217e-07	ENSMUSG00000015733	FALSE
Mrps18c	1.0737e-11	-0.206277	0.222	0.541	3.00625e-07	ENSMUSG00000016833	FALSE
Oaz1	1.11792e-11	-0.225083	0.981	0.989	3.13007e-07	ENSMUSG00000035242	FALSE
Kdelr1	1.12378e-11	0.422409	0.619	0.587	3.14648e-07	ENSMUSG00000002778	FALSE
Rbm25	1.21455e-11	-0.248496	0.407	0.687	3.40063e-07	ENSMUSG00000010608	FALSE
Btf3	1.2645e-11	-0.25532	0.911	0.95	3.54047e-07	ENSMUSG00000021660	FALSE
Hnrnpm	1.32618e-11	-0.232128	0.363	0.676	3.71318e-07	ENSMUSG00000059208	FALSE
Hspa9	1.47133e-11	-0.258854	0.337	0.596	4.11959e-07	ENSMUSG00000024359	FALSE
Rpl18	1.53705e-11	-0.235759	0.993	0.991	4.30358e-07	ENSMUSG00000059070	FALSE
Sh3bgrl	1.56564e-11	0.416642	0.744	0.743	4.38362e-07	ENSMUSG00000031246	FALSE
Ndufa12	1.6019e-11	-0.266685	0.526	0.742	4.48517e-07	ENSMUSG00000020022	FALSE
C1qbp	1.66014e-11	-0.259228	0.341	0.604	4.64823e-07	ENSMUSG00000018446	FALSE
Rbx1	1.69421e-11	-0.260861	0.719	0.866	4.74361e-07	ENSMUSG00000022400	FALSE
Rpl34	1.73219e-11	-0.234021	0.993	0.996	4.84996e-07	ENSMUSG00000062006	FALSE
Snx5	1.80693e-11	-0.27485	0.304	0.598	5.05923e-07	ENSMUSG00000027423	FALSE
H2afy	1.88028e-11	-0.269179	0.396	0.683	5.26461e-07	ENSMUSG00000015937	FALSE
Tmem208	2.02032e-11	-0.204521	0.23	0.564	5.6567e-07	ENSMUSG00000014856	FALSE
Rps20	2.14161e-11	-0.242823	0.993	0.993	5.99629e-07	ENSMUSG00000028234	FALSE
Sep15	2.21287e-11	0.268598	0.926	0.876	6.19582e-07	ENSMUSG00000037072	FALSE
Reep5	2.21414e-11	-0.295127	0.596	0.817	6.19936e-07	ENSMUSG00000005873	FALSE
G3bp1	2.36204e-11	-0.248846	0.415	0.679	6.61349e-07	ENSMUSG00000018583	FALSE
Sftpa1	2.89451e-11	-1.78265	0.337	0.545	8.10434e-07	ENSMUSG00000021789	FALSE
Stra13	3.23912e-11	-0.238197	0.367	0.639	9.06921e-07	ENSMUSG00000025144	FALSE
Hmgn2	3.45517e-11	-0.266147	0.3	0.58	9.67412e-07	ENSMUSG00000003038	FALSE
Mrpl14	3.56784e-11	-0.257455	0.467	0.696	9.9896e-07	ENSMUSG00000023939	FALSE
Rps19	3.85939e-11	-0.224957	0.993	0.999	1.08059e-06	ENSMUSG00000040952	FALSE
Sdf2l1	3.86858e-11	-0.267064	0.252	0.537	1.08316e-06	ENSMUSG00000022769	FALSE
U2af1	3.87928e-11	-0.235927	0.393	0.669	1.08616e-06	ENSMUSG00000061613	FALSE
Tm2d2	3.93847e-11	0.370201	0.589	0.54	1.10273e-06	ENSMUSG00000031556	FALSE
Psmb1	4.19385e-11	-0.26637	0.748	0.868	1.17424e-06	ENSMUSG00000014769	FALSE
Csrp1	4.40644e-11	0.452171	0.596	0.523	1.23376e-06	ENSMUSG00000026421	FALSE
Mettl7a1	4.81844e-11	0.152175	0.578	0.402	1.34912e-06	ENSMUSG00000054619	FALSE
Tceal8	5.25258e-11	0.40769	0.511	0.447	1.47067e-06	ENSMUSG00000051579	FALSE
Anp32a	5.61832e-11	-0.278361	0.515	0.771	1.57307e-06	ENSMUSG00000032249	FALSE
Timm17a	5.676e-11	-0.216623	0.285	0.574	1.58922e-06	ENSMUSG00000062580	FALSE
Ndufb6	5.70417e-11	-0.23685	0.43	0.695	1.59711e-06	ENSMUSG00000071014	FALSE
Nedd8	5.73055e-11	-0.254282	0.741	0.865	1.6045e-06	ENSMUSG00000010376	FALSE
Prdx1	5.85942e-11	-0.299069	0.922	0.966	1.64058e-06	ENSMUSG00000028691	FALSE
Cd9	5.93728e-11	0.185522	0.907	0.873	1.66238e-06	ENSMUSG00000030342	FALSE
Ndufv3	6.03403e-11	-0.243	0.511	0.735	1.68947e-06	ENSMUSG00000024038	FALSE
Ier2	6.48843e-11	0.386076	0.856	0.852	1.81669e-06	ENSMUSG00000053560	FALSE
Stx7	6.78056e-11	-0.239765	0.248	0.553	1.89849e-06	ENSMUSG00000019998	FALSE
Ube2m	7.0654e-11	-0.20266	0.237	0.509	1.97824e-06	ENSMUSG00000005575	FALSE
Lamp1	7.38008e-11	0.210222	0.941	0.916	2.06635e-06	ENSMUSG00000031447	FALSE
Hnrnpf	7.55672e-11	-0.262235	0.637	0.863	2.11581e-06	ENSMUSG00000042079	FALSE
Sdf4	8.1978e-11	0.410657	0.67	0.66	2.2953e-06	ENSMUSG00000029076	FALSE
Psma2	8.20483e-11	-0.238832	0.556	0.801	2.29727e-06	ENSMUSG00000015671	FALSE
Naa38	9.21626e-11	-0.231633	0.356	0.64	2.58046e-06	ENSMUSG00000059278	FALSE
Psmc1	1.0145e-10	-0.203117	0.252	0.558	2.84051e-06	ENSMUSG00000021178	FALSE
1500011K16Rik	1.02099e-10	-0.208843	0.219	0.513	2.85867e-06		FALSE
Hsp90ab1	1.03218e-10	-0.228522	0.981	0.985	2.89001e-06	ENSMUSG00000023944	FALSE
Eif5	1.04243e-10	-0.251194	0.489	0.721	2.91869e-06	ENSMUSG00000021282	FALSE
Npm3	1.07565e-10	-0.211469	0.23	0.506	3.01172e-06	ENSMUSG00000056209	FALSE
Ndufb2	1.14752e-10	-0.235718	0.526	0.759	3.21296e-06	ENSMUSG00000002416	FALSE
Dbnl	1.23168e-10	-0.214933	0.237	0.529	3.44859e-06	ENSMUSG00000020476	FALSE
Tpr	1.26253e-10	-0.227433	0.344	0.62	3.53497e-06	ENSMUSG00000006005	FALSE
Rps15a	1.27875e-10	-0.223921	1	0.997	3.58036e-06	ENSMUSG00000008683	FALSE
Rpl36	1.3014e-10	-0.227348	0.993	0.997	3.6438e-06	ENSMUSG00000057863	FALSE
Cmpk1	1.35553e-10	-0.230688	0.285	0.587	3.79534e-06	ENSMUSG00000028719	FALSE
Capza1	1.48181e-10	-0.210102	0.263	0.557	4.14893e-06	ENSMUSG00000070372	FALSE
Uqcrh	1.61383e-10	-0.236101	0.863	0.949	4.51855e-06	ENSMUSG00000063882	FALSE
Atp6v1f	1.74207e-10	-0.246067	0.674	0.861	4.87762e-06	ENSMUSG00000004285	FALSE
Rpl10	2.24404e-10	0.15662	1	0.998	6.28308e-06	ENSMUSG00000008682	FALSE
Trappc2l	2.33795e-10	-0.210682	0.319	0.625	6.54603e-06	ENSMUSG00000015013	FALSE
Aup1	2.40439e-10	-0.195296	0.259	0.567	6.73206e-06	ENSMUSG00000068328	FALSE
Pold4	2.43784e-10	-0.221823	0.237	0.531	6.82572e-06	ENSMUSG00000024854	FALSE
Cryab	2.48891e-10	0.234854	0.659	0.524	6.9687e-06	ENSMUSG00000032060	FALSE
Ubxn4	2.73658e-10	-0.205065	0.267	0.554	7.66214e-06	ENSMUSG00000026353	FALSE
Mrps16	2.85981e-10	-0.212048	0.319	0.59	8.00719e-06	ENSMUSG00000049960	FALSE
Gm10260	2.96222e-10	0.253062	0.919	0.909	8.29393e-06	ENSMUSG00000069117	FALSE
Lamtor5	2.97737e-10	-0.219216	0.5	0.735	8.33635e-06	ENSMUSG00000087260	FALSE
Tceb1	3.16587e-10	-0.213243	0.444	0.712	8.86411e-06	ENSMUSG00000079658	FALSE
Eif4e	3.19629e-10	-0.198558	0.259	0.541	8.94928e-06	ENSMUSG00000028156	FALSE
Tmem160	4.19697e-10	-0.218476	0.4	0.704	1.17511e-05	ENSMUSG00000019158	FALSE
Rpl37a	4.35733e-10	-0.21407	0.996	0.999	1.22001e-05	ENSMUSG00000046330	FALSE
Prr13	4.42074e-10	-0.293424	0.441	0.715	1.23776e-05	ENSMUSG00000023048	FALSE
Ecm1	4.58081e-10	0.496901	0.696	0.613	1.28258e-05	ENSMUSG00000028108	FALSE
Etfa	4.58294e-10	0.416492	0.585	0.555	1.28318e-05	ENSMUSG00000032314	FALSE
Tmem50a	4.62616e-10	0.317394	0.804	0.812	1.29528e-05	ENSMUSG00000028822	FALSE
Hspb1	5.02435e-10	-0.528522	0.463	0.669	1.40677e-05	ENSMUSG00000004951	FALSE
Psmg4	5.0298e-10	-0.184171	0.211	0.512	1.40829e-05	ENSMUSG00000071451	FALSE
Nras	5.53308e-10	-0.204535	0.252	0.525	1.54921e-05	ENSMUSG00000027852	FALSE
Hdgf	5.69271e-10	-0.284646	0.496	0.687	1.5939e-05	ENSMUSG00000004897	FALSE
Ywhag	5.72223e-10	-0.186622	0.211	0.509	1.60217e-05	ENSMUSG00000051391	FALSE
Arpc5l	7.81896e-10	-0.185648	0.27	0.56	2.18923e-05	ENSMUSG00000026755	FALSE
Hsp90b1	7.92431e-10	0.263578	0.933	0.914	2.21873e-05	ENSMUSG00000020048	FALSE
Gltscr2	7.98492e-10	0.330365	0.774	0.769	2.2357e-05	ENSMUSG00000041560	FALSE
Lrpap1	8.02306e-10	0.445403	0.567	0.545	2.24638e-05	ENSMUSG00000029103	FALSE
Abcf1	8.75216e-10	-0.184184	0.219	0.513	2.45052e-05	ENSMUSG00000038762	FALSE
Oser1	8.82631e-10	-0.223658	0.233	0.528	2.47128e-05	ENSMUSG00000035399	FALSE
Rpl30	8.89281e-10	-0.219923	0.941	0.978	2.4899e-05	ENSMUSG00000058600	FALSE
Tceb2	9.00334e-10	-0.275145	0.911	0.926	2.52085e-05	ENSMUSG00000055839	FALSE
Polr2e	9.22905e-10	-0.193791	0.348	0.633	2.58404e-05	ENSMUSG00000004667	FALSE
Dazap1	9.63545e-10	-0.202542	0.27	0.526	2.69783e-05	ENSMUSG00000069565	FALSE
Psma3	9.9362e-10	-0.251508	0.656	0.815	2.78204e-05	ENSMUSG00000060073	FALSE
Rpl22l1	1.00407e-09	0.264702	0.967	0.937	2.8113e-05	ENSMUSG00000039221	FALSE
Map2k3	1.04732e-09	-0.19887	0.241	0.513	2.9324e-05	ENSMUSG00000018932	FALSE
Capns1	1.07828e-09	0.294349	0.856	0.856	3.01907e-05	ENSMUSG00000001794	FALSE
Ifngr1	1.1491e-09	0.289889	0.678	0.647	3.21736e-05	ENSMUSG00000020009	FALSE
2410015M20Rik	1.19104e-09	-0.194253	0.478	0.737	3.33478e-05		FALSE
Ict1	1.22486e-09	-0.20283	0.3	0.561	3.4295e-05	ENSMUSG00000018858	FALSE
Snrpb2	1.23732e-09	-0.204546	0.359	0.655	3.46436e-05	ENSMUSG00000008333	FALSE
Tmbim4	1.24472e-09	-0.216706	0.33	0.618	3.48508e-05	ENSMUSG00000020225	FALSE
Ube2i	1.28672e-09	-0.223292	0.478	0.705	3.6027e-05	ENSMUSG00000015120	FALSE
Bloc1s1	1.28881e-09	0.325729	0.678	0.632	3.60853e-05	ENSMUSG00000090247	FALSE
Atraid	1.31395e-09	0.397492	0.6	0.591	3.67892e-05	ENSMUSG00000013622	FALSE
Usp50	1.37181e-09	-0.215835	0.337	0.615	3.84093e-05	ENSMUSG00000027364	FALSE
Mtpn	1.37757e-09	-0.213678	0.374	0.653	3.85705e-05	ENSMUSG00000029840	FALSE
Bzw1	1.45945e-09	-0.195464	0.285	0.586	4.08631e-05	ENSMUSG00000051223	FALSE
Mtch2	1.54522e-09	-0.220043	0.415	0.644	4.32648e-05	ENSMUSG00000027282	FALSE
Mt1	1.57856e-09	0.486473	0.689	0.645	4.41981e-05	ENSMUSG00000031765	FALSE
Suclg1	1.79369e-09	-0.193188	0.274	0.54	5.02215e-05	ENSMUSG00000052738	FALSE
Rpl22	1.81607e-09	-0.223667	0.959	0.97	5.08482e-05	ENSMUSG00000028936	FALSE
Eif2s2	1.87649e-09	-0.226238	0.633	0.813	5.25399e-05	ENSMUSG00000074656	FALSE
Hspa8	2.00954e-09	-0.206102	0.993	0.995	5.62651e-05	ENSMUSG00000015656	FALSE
Wdr89	2.27701e-09	-0.229015	0.952	0.992	6.37539e-05	ENSMUSG00000045690	FALSE
Cyba	2.29356e-09	-0.639233	0.785	0.812	6.42173e-05	ENSMUSG00000006519	FALSE
Dek	2.37779e-09	-0.226227	0.385	0.652	6.65758e-05	ENSMUSG00000021377	FALSE
Bola3	2.49231e-09	-0.208244	0.315	0.572	6.97822e-05	ENSMUSG00000045160	FALSE
Ewsr1	2.53951e-09	-0.192198	0.341	0.634	7.11037e-05	ENSMUSG00000009079	FALSE
Sec11c	2.56982e-09	-0.201093	0.322	0.617	7.19524e-05	ENSMUSG00000024516	FALSE
Srsf9	2.65724e-09	-0.183314	0.27	0.56	7.44e-05	ENSMUSG00000029538	FALSE
Ergic3	2.81774e-09	0.356575	0.704	0.666	7.88939e-05	ENSMUSG00000005881	FALSE
Rpl11	2.84868e-09	-0.199467	0.993	0.994	7.97603e-05	ENSMUSG00000059291	FALSE
Sfpq	2.90256e-09	-0.210553	0.344	0.629	8.12687e-05	ENSMUSG00000028820	FALSE
AI413582	2.9311e-09	-0.192754	0.256	0.537	8.20678e-05	ENSMUSG00000062753	FALSE
Rps27	3.08117e-09	0.0690093	1	0.999	8.62698e-05	ENSMUSG00000090733	FALSE
Supt4a	3.30914e-09	-0.201359	0.341	0.646	9.26527e-05	ENSMUSG00000020485	FALSE
Ndufc2	3.36333e-09	-0.219788	0.552	0.774	9.41698e-05	ENSMUSG00000030647	FALSE
mt-Cytb	3.71197e-09	-0.194523	1	0.998	0.000103931	ENSMUSG00000064370	FALSE
Gm42418	3.87396e-09	-0.182506	1	0.998	0.000108467	ENSMUSG00000098178	FALSE
Cops6	3.92956e-09	-0.187451	0.319	0.599	0.000110024	ENSMUSG00000019494	FALSE
mt-Nd1	3.97239e-09	-0.171294	1	0.999	0.000111223	ENSMUSG00000064341	FALSE
Fis1	3.97874e-09	-0.211877	0.57	0.803	0.000111401	ENSMUSG00000019054	FALSE
Nop10	3.98213e-09	-0.223576	0.637	0.812	0.000111496	ENSMUSG00000027133	FALSE
Atp6v1g1	4.07463e-09	-0.228871	0.815	0.92	0.000114085	ENSMUSG00000039105	FALSE
Pdcd6ip	4.1809e-09	-0.187479	0.222	0.51	0.000117061	ENSMUSG00000032504	FALSE
Ly6a	4.74071e-09	0.235268	0.848	0.822	0.000132735	ENSMUSG00000075602	FALSE
Rpl5	5.00996e-09	-0.235874	0.893	0.932	0.000140274	ENSMUSG00000058558	FALSE
Tmem176a	5.35292e-09	-0.319847	0.385	0.679	0.000149877	ENSMUSG00000023367	FALSE
Ssna1	5.58736e-09	-0.174088	0.256	0.541	0.000156441	ENSMUSG00000026966	FALSE
Rps16	5.88111e-09	-0.182582	1	0.998	0.000164665	ENSMUSG00000037563	FALSE
Pura	6.10426e-09	0.356094	0.604	0.564	0.000170913	ENSMUSG00000043991	FALSE
Mdh1	6.16367e-09	-0.222336	0.419	0.669	0.000172577	ENSMUSG00000020321	FALSE
Prpf38b	6.75787e-09	-0.172298	0.23	0.525	0.000189214	ENSMUSG00000027881	FALSE
Anapc11	7.13084e-09	-0.248363	0.552	0.737	0.000199656	ENSMUSG00000025135	FALSE
Oxct1	7.16829e-09	0.373995	0.511	0.457	0.000200705	ENSMUSG00000022186	FALSE
Rps8	7.19512e-09	-0.182736	1	0.999	0.000201456	ENSMUSG00000047675	FALSE
Myeov2	7.53484e-09	-0.202666	0.641	0.843	0.000210968	ENSMUSG00000073616	FALSE
Mrps26	7.93315e-09	-0.185784	0.274	0.541	0.00022212	ENSMUSG00000037740	FALSE
Hsp90aa1	8.24871e-09	-0.358114	0.822	0.894	0.000230956	ENSMUSG00000021270	FALSE
Magoh	8.29311e-09	-0.187022	0.248	0.524	0.000232199	ENSMUSG00000028609	FALSE
Idh3g	9.43846e-09	-0.185198	0.27	0.539	0.000264267	ENSMUSG00000002010	FALSE
Ccni	9.68332e-09	0.35206	0.511	0.475	0.000271123	ENSMUSG00000063015	FALSE
Kdelr2	1.05853e-08	0.366508	0.541	0.51	0.000296379	ENSMUSG00000079111	FALSE
Polr2g	1.13547e-08	-0.185908	0.289	0.577	0.000317919	ENSMUSG00000071662	FALSE
2310036O22Rik	1.28567e-08	-0.185339	0.496	0.741	0.000359975		FALSE
Tubb5	1.31121e-08	-0.374065	0.819	0.86	0.000367125	ENSMUSG00000001525	FALSE
Akr1b3	1.35075e-08	-0.315296	0.493	0.739	0.000378195	ENSMUSG00000001642	FALSE
Srrm2	1.38574e-08	-0.201648	0.615	0.806	0.000387994	ENSMUSG00000039218	FALSE
2810428I15Rik	1.40553e-08	-0.203455	0.485	0.706	0.000393535		FALSE
Cdv3	1.4091e-08	-0.190911	0.256	0.503	0.000394535	ENSMUSG00000032803	FALSE
1810022K09Rik	1.45231e-08	-0.177951	0.241	0.507	0.000406631		FALSE
Csnk2b	1.48787e-08	-0.182129	0.322	0.599	0.000416588	ENSMUSG00000024387	FALSE
Kras	1.52953e-08	-0.206729	0.319	0.588	0.000428253	ENSMUSG00000030265	FALSE
Mrps33	1.55258e-08	-0.178258	0.459	0.713	0.000434706	ENSMUSG00000029918	FALSE
Sfr1	1.68122e-08	0.344306	0.667	0.671	0.000470723	ENSMUSG00000025066	FALSE
Serf2	1.70037e-08	-0.169102	0.996	0.992	0.000476086	ENSMUSG00000074884	FALSE
Fam96b	1.7275e-08	-0.174439	0.293	0.557	0.000483683	ENSMUSG00000031879	FALSE
Nfic	1.73001e-08	0.364904	0.544	0.515	0.000484386	ENSMUSG00000055053	FALSE
Sypl	1.98069e-08	-0.233586	0.363	0.629	0.000554572	ENSMUSG00000020570	FALSE
Tspan3	1.98457e-08	0.302839	0.63	0.534	0.000555661	ENSMUSG00000032324	FALSE
Rps25	2.02089e-08	-0.178998	0.967	0.995	0.000565829	ENSMUSG00000009927	FALSE
Ddx24	2.05102e-08	-0.17061	0.296	0.587	0.000574264	ENSMUSG00000041645	FALSE
Psmd2	2.13834e-08	-0.169055	0.278	0.556	0.000598713	ENSMUSG00000006998	FALSE
Nfkbia	2.15314e-08	-0.355314	0.744	0.863	0.000602859	ENSMUSG00000021025	FALSE
Cbx1	2.16458e-08	-0.181716	0.293	0.549	0.00060606	ENSMUSG00000018666	FALSE
Gabarapl1	2.54358e-08	0.361246	0.511	0.485	0.000712177	ENSMUSG00000030161	FALSE
Mcl1	2.69994e-08	-0.2542	0.522	0.765	0.000755956	ENSMUSG00000038612	FALSE
Camk2d	2.71787e-08	-0.199963	0.3	0.56	0.000760977	ENSMUSG00000053819	FALSE
Klf7	2.75608e-08	0.24389	0.504	0.4	0.000771676	ENSMUSG00000025959	FALSE
Txnl1	2.76049e-08	-0.174798	0.363	0.621	0.000772909	ENSMUSG00000024583	FALSE
Cdc37	2.88716e-08	-0.184939	0.47	0.711	0.000808375	ENSMUSG00000019471	FALSE
Pin4	2.9111e-08	-0.165069	0.252	0.539	0.000815078	ENSMUSG00000079480	FALSE
Atp2b1	2.94885e-08	-0.20228	0.433	0.695	0.000825649	ENSMUSG00000019943	FALSE
Sys1	2.98352e-08	-0.18184	0.341	0.596	0.000835355	ENSMUSG00000045503	FALSE
Ctsa	3.03671e-08	-0.241457	0.385	0.644	0.000850247	ENSMUSG00000017760	FALSE
Pcbp1	3.05824e-08	-0.185753	0.619	0.809	0.000856275	ENSMUSG00000051695	FALSE
Lgals1	3.26919e-08	-0.318378	0.993	0.866	0.00091534	ENSMUSG00000068220	FALSE
Atp6v1d	3.3464e-08	-0.174557	0.267	0.536	0.00093696	ENSMUSG00000021114	FALSE
Tmem176b	3.41419e-08	-0.266381	0.444	0.732	0.000955938	ENSMUSG00000029810	FALSE
Hnrnpc	3.72157e-08	-0.171373	0.415	0.699	0.001042	ENSMUSG00000060373	FALSE
Cltb	3.75709e-08	0.3386	0.567	0.543	0.00105195	ENSMUSG00000047547	FALSE
Plekhj1	3.86584e-08	-0.179518	0.278	0.557	0.0010824	ENSMUSG00000035278	FALSE
Selt	3.9936e-08	-0.164745	0.307	0.599	0.00111817	ENSMUSG00000075700	FALSE
Psmb4	4.10655e-08	-0.203926	0.559	0.751	0.00114979	ENSMUSG00000005779	FALSE
Cox7a2l	4.13507e-08	-0.184612	0.785	0.911	0.00115778	ENSMUSG00000024248	FALSE
Eif3m	4.2777e-08	-0.183476	0.493	0.72	0.00119771	ENSMUSG00000027170	FALSE
Polr2k	4.60547e-08	-0.16713	0.37	0.663	0.00128949	ENSMUSG00000045996	FALSE
Sin3b	4.64801e-08	-0.156169	0.285	0.573	0.0013014	ENSMUSG00000031622	FALSE
Ptov1	4.80873e-08	0.320218	0.574	0.536	0.0013464	ENSMUSG00000038502	FALSE
Tsen34	5.2128e-08	0.32202	0.563	0.534	0.00145953	ENSMUSG00000035585	FALSE
Sumo2	5.46659e-08	-0.34573	0.904	0.909	0.00153059	ENSMUSG00000020738	FALSE
Psmd8	5.95807e-08	-0.186331	0.419	0.665	0.0016682	ENSMUSG00000030591	FALSE
Psmd6	6.16728e-08	-0.16101	0.248	0.518	0.00172678	ENSMUSG00000021737	FALSE
Mrps14	6.80449e-08	-0.164525	0.441	0.704	0.00190519	ENSMUSG00000058267	FALSE
Anxa5	6.9176e-08	0.267862	0.863	0.847	0.00193686	ENSMUSG00000027712	FALSE
Mea1	7.00909e-08	-0.155124	0.237	0.51	0.00196248	ENSMUSG00000002768	FALSE
Idh3b	7.21229e-08	-0.162628	0.263	0.533	0.00201937	ENSMUSG00000027406	FALSE
Zfp706	7.3989e-08	-0.180358	0.596	0.79	0.00207162	ENSMUSG00000062397	FALSE
Morf4l2	8.22652e-08	0.300385	0.722	0.675	0.00230334	ENSMUSG00000031422	FALSE
Eif6	8.60514e-08	-0.187232	0.422	0.653	0.00240935	ENSMUSG00000027613	FALSE
D8Ertd738e	8.60919e-08	-0.191737	0.741	0.864	0.00241049	ENSMUSG00000019362	FALSE
Arl6ip1	9.20515e-08	-0.285978	0.507	0.733	0.00257735	ENSMUSG00000030654	FALSE
Npc2	9.33349e-08	-0.329721	0.881	0.936	0.00261328	ENSMUSG00000021242	FALSE
Ly6c1	9.47283e-08	0.233582	0.615	0.577	0.0026523	ENSMUSG00000079018	FALSE
Ifi27	9.50754e-08	0.325519	0.693	0.667	0.00266202	ENSMUSG00000064215	FALSE
Pum2	9.92589e-08	-0.17288	0.252	0.511	0.00277915	ENSMUSG00000020594	FALSE
Naa50	1.00009e-07	-0.168627	0.267	0.525	0.00280014	ENSMUSG00000022698	FALSE
Eif3l	1.08908e-07	-0.158459	0.267	0.533	0.00304932	ENSMUSG00000033047	FALSE
Luc7l3	1.10286e-07	-0.159184	0.256	0.536	0.00308788	ENSMUSG00000020863	FALSE
Hint2	1.13505e-07	-0.177835	0.248	0.522	0.00317803	ENSMUSG00000028470	FALSE
Ywhab	1.13699e-07	-0.190211	0.567	0.787	0.00318347	ENSMUSG00000018326	FALSE
Eif3g	1.37719e-07	-0.190337	0.422	0.639	0.00385601	ENSMUSG00000070319	FALSE
Sf3b1	1.41236e-07	-0.173548	0.463	0.73	0.00395447	ENSMUSG00000025982	FALSE
Zcrb1	1.42803e-07	-0.166496	0.389	0.656	0.00399834	ENSMUSG00000022635	FALSE
Tpm1	1.44897e-07	-0.316981	0.444	0.619	0.00405696	ENSMUSG00000032366	FALSE
Eif3k	1.45601e-07	-0.174843	0.659	0.827	0.00407667	ENSMUSG00000053565	FALSE
Fkbp4	1.51713e-07	-0.17575	0.344	0.592	0.00424781	ENSMUSG00000030357	FALSE
Rpl10a	1.58905e-07	-0.216519	0.993	0.984	0.00444917	ENSMUSG00000037805	FALSE
Gnb1	1.63239e-07	-0.209914	0.585	0.784	0.00457053	ENSMUSG00000029064	FALSE
Rbm17	1.67103e-07	-0.147042	0.244	0.518	0.0046787	ENSMUSG00000037197	FALSE
Sf3b2	1.67552e-07	-0.166204	0.374	0.652	0.00469128	ENSMUSG00000024853	FALSE
Bnip2	1.7427e-07	-0.183939	0.344	0.609	0.00487939	ENSMUSG00000011958	FALSE
Mrpl36	1.79498e-07	-0.148887	0.244	0.519	0.00502575	ENSMUSG00000021607	FALSE
Scgb1a1	1.87199e-07	-1.0681	1	1	0.00524138	ENSMUSG00000024653	FALSE
H1f0	1.87211e-07	-0.40692	0.448	0.59	0.00524171	ENSMUSG00000096210	FALSE
Lsm3	1.91059e-07	-0.161517	0.259	0.503	0.00534945	ENSMUSG00000034192	FALSE
Aurkaip1	2.05013e-07	-0.147674	0.241	0.506	0.00574015	ENSMUSG00000065990	FALSE
Cbr2	2.10841e-07	-1.14139	0.396	0.576	0.00590334	ENSMUSG00000025150	FALSE
Cap1	2.28218e-07	-0.213498	0.444	0.705	0.00638988	ENSMUSG00000028656	FALSE
Bcas2	2.28379e-07	-0.161556	0.341	0.591	0.00639438	ENSMUSG00000005687	FALSE
Tmem258	2.40702e-07	-0.177279	0.619	0.81	0.00673943	ENSMUSG00000036372	FALSE
Emp3	2.43233e-07	0.26526	0.822	0.766	0.00681027	ENSMUSG00000040212	FALSE
Sars	2.44126e-07	-0.162751	0.278	0.527	0.00683527	ENSMUSG00000068739	FALSE
Tomm22	2.54578e-07	-0.165879	0.281	0.551	0.00712794	ENSMUSG00000022427	FALSE
Ufm1	2.70584e-07	-0.15959	0.285	0.538	0.00757607	ENSMUSG00000027746	FALSE
Serp1	2.80053e-07	-0.203546	0.481	0.72	0.0078412	ENSMUSG00000027808	FALSE
Ptp4a1	2.97284e-07	0.309973	0.541	0.526	0.00832365	ENSMUSG00000026064	FALSE
S100a6	2.9884e-07	-0.648564	0.996	0.832	0.00836723	ENSMUSG00000001025	FALSE
Ndufa7	3.1395e-07	-0.168298	0.711	0.856	0.00879028	ENSMUSG00000041881	FALSE
Polr2c	3.28329e-07	-0.146727	0.289	0.567	0.00919288	ENSMUSG00000031783	FALSE
Ddx39b	3.28793e-07	-0.174962	0.352	0.613	0.00920589	ENSMUSG00000019432	FALSE
Sf3b5	3.41224e-07	-0.179797	0.481	0.693	0.00955394	ENSMUSG00000078348	FALSE
Ube2e1	3.45464e-07	-0.15188	0.293	0.564	0.00967266	ENSMUSG00000021774	FALSE
Grn	3.55447e-07	-0.281988	0.644	0.785	0.00995216	ENSMUSG00000034708	FALSE
Coro1b	3.61786e-07	-0.176299	0.326	0.598	0.0101296	ENSMUSG00000024835	FALSE
Wdr83os	4.343e-07	-0.159877	0.333	0.606	0.01216	ENSMUSG00000059355	FALSE
Atp6v0e	4.56587e-07	-0.184226	0.733	0.882	0.012784	ENSMUSG00000015575	FALSE
Nono	4.7435e-07	-0.152266	0.356	0.607	0.0132813	ENSMUSG00000031311	FALSE
Cdkn1a	4.82084e-07	-0.174991	0.311	0.581	0.0134979	ENSMUSG00000023067	FALSE
Tubb4b	4.999e-07	-0.244974	0.43	0.645	0.0139967	ENSMUSG00000036752	FALSE
Zc3h15	5.42348e-07	-0.149348	0.293	0.548	0.0151852	ENSMUSG00000027091	FALSE
Atp5a1	5.46279e-07	-0.160249	0.689	0.873	0.0152953	ENSMUSG00000025428	FALSE
Emg1	5.55075e-07	-0.156992	0.448	0.681	0.0155415	ENSMUSG00000004268	FALSE
Srsf7	5.57794e-07	-0.170049	0.381	0.62	0.0156177	ENSMUSG00000024097	FALSE
Xbp1	5.60161e-07	0.241893	0.619	0.596	0.0156839	ENSMUSG00000020484	FALSE
Sec61b	6.45382e-07	-0.191746	0.8	0.889	0.0180701	ENSMUSG00000053317	FALSE
Strap	6.62144e-07	-0.150381	0.274	0.52	0.0185394	ENSMUSG00000030224	FALSE
Spop	6.63731e-07	0.278347	0.581	0.578	0.0185838	ENSMUSG00000057522	FALSE
Psmd11	6.9398e-07	-0.143314	0.304	0.562	0.0194307	ENSMUSG00000017428	FALSE
Bud31	7.36825e-07	-0.140244	0.319	0.595	0.0206304	ENSMUSG00000038722	FALSE
Mtdh	8.11118e-07	-0.169836	0.526	0.725	0.0227105	ENSMUSG00000022255	FALSE
Creg1	8.17698e-07	-0.316154	0.378	0.563	0.0228947	ENSMUSG00000040713	FALSE
Ndufa3	9.42383e-07	-0.16251	0.633	0.835	0.0263858	ENSMUSG00000035674	FALSE
S100a8	9.52094e-07	-0.137615	0.293	0.548	0.0266577	ENSMUSG00000056054	FALSE
Sftpc	9.91243e-07	-2.18387	0.97	0.991	0.0277538	ENSMUSG00000022097	FALSE
Morf4l1	1.0302e-06	0.256258	0.893	0.911	0.0288445	ENSMUSG00000062270	FALSE
Id2	1.19709e-06	-0.259241	0.344	0.587	0.0335173	ENSMUSG00000020644	FALSE
Acin1	1.29395e-06	-0.124514	0.233	0.509	0.0362293	ENSMUSG00000022185	FALSE
Ndufa1	1.30677e-06	-0.152144	0.581	0.783	0.0365881	ENSMUSG00000016427	FALSE
Ndufa11	1.32369e-06	-0.169135	0.656	0.801	0.037062	ENSMUSG00000002379	FALSE
Sf3b6	1.32417e-06	-0.157174	0.519	0.731	0.0370755	ENSMUSG00000037361	FALSE
Bst2	1.35577e-06	-0.243848	0.352	0.58	0.0379601	ENSMUSG00000046718	FALSE
Lamtor4	1.39819e-06	-0.160143	0.407	0.682	0.039148	ENSMUSG00000050552	FALSE
Znhit1	1.55515e-06	-0.1383	0.27	0.533	0.0435426	ENSMUSG00000059518	FALSE
Eif3i	1.61326e-06	-0.158625	0.53	0.721	0.0451695	ENSMUSG00000028798	FALSE
Klf6	1.61972e-06	-0.240413	0.615	0.794	0.0453506	ENSMUSG00000000078	FALSE
Psmc4	1.63561e-06	-0.136891	0.281	0.54	0.0457955	ENSMUSG00000030603	FALSE
Ppp4c	1.77549e-06	-0.145321	0.337	0.612	0.049712	ENSMUSG00000030697	FALSE
Mrpl24	1.83512e-06	-0.142094	0.322	0.571	0.0513815	ENSMUSG00000019710	FALSE
Hebp1	1.83682e-06	-0.263619	0.37	0.594	0.0514291	ENSMUSG00000042770	FALSE
Cers2	1.86088e-06	-0.146605	0.307	0.553	0.0521029	ENSMUSG00000015714	FALSE
Btg2	1.91679e-06	0.215723	0.826	0.811	0.0536681	ENSMUSG00000020423	FALSE
Mrps18a	1.92575e-06	-0.1381	0.3	0.558	0.0539191	ENSMUSG00000023967	FALSE
Lgmn	1.96149e-06	-0.387882	0.448	0.648	0.0549197	ENSMUSG00000021190	FALSE
Uqcrc2	1.99369e-06	-0.142044	0.289	0.551	0.0558213	ENSMUSG00000030884	FALSE
Rpl8	2.00539e-06	-0.168908	0.993	0.998	0.0561488	ENSMUSG00000003970	FALSE
S100a16	2.02153e-06	0.136685	0.681	0.584	0.0566009	ENSMUSG00000074457	FALSE
Rps3	2.04423e-06	-0.147538	0.996	0.997	0.0572365	ENSMUSG00000030744	FALSE
Abhd17a	2.12612e-06	-0.143188	0.304	0.559	0.0595291	ENSMUSG00000003346	FALSE
Ilk	2.31424e-06	0.27455	0.537	0.543	0.0647963	ENSMUSG00000030890	FALSE
Prpf40a	2.40059e-06	-0.118184	0.267	0.546	0.0672142	ENSMUSG00000061136	FALSE
Rpl39	2.48003e-06	-0.16642	0.996	0.997	0.0694384	ENSMUSG00000079641	FALSE
Papola	2.49168e-06	-0.135416	0.367	0.616	0.0697645	ENSMUSG00000021111	FALSE
Ppdpf	2.53344e-06	-0.144496	0.311	0.584	0.0709338	ENSMUSG00000016344	FALSE
Nptn	2.62472e-06	0.3233	0.519	0.535	0.0734896	ENSMUSG00000032336	FALSE
Atp6v0b	2.71422e-06	-0.165643	0.656	0.837	0.0759954	ENSMUSG00000033379	FALSE
Polr2j	2.71585e-06	-0.148714	0.389	0.631	0.076041	ENSMUSG00000039771	FALSE
Sqstm1	2.73026e-06	0.300293	0.681	0.693	0.0764444	ENSMUSG00000015837	FALSE
Ppp2r4	2.7437e-06	-0.125073	0.241	0.502	0.0768209	ENSMUSG00000039515	FALSE
Mrpl33	2.78202e-06	-0.157509	0.611	0.796	0.0778937	ENSMUSG00000106918	FALSE
Rps2-ps6	2.83479e-06	0.293952	0.533	0.526	0.0793713	ENSMUSG00000095427	FALSE
Ppp1r15a	2.87311e-06	0.293428	0.526	0.509	0.0804442	ENSMUSG00000040435	FALSE
Ybx1	2.89183e-06	-0.204025	0.959	0.969	0.0809683	ENSMUSG00000028639	FALSE
Ndufs8	2.90812e-06	-0.140437	0.378	0.639	0.0814245	ENSMUSG00000059734	FALSE
Cnpy2	2.91877e-06	0.313041	0.567	0.559	0.0817226	ENSMUSG00000025381	FALSE
Nucb1	2.93497e-06	0.270615	0.511	0.512	0.0821764	ENSMUSG00000030824	FALSE
Rab2a	3.10706e-06	0.251392	0.752	0.75	0.0869946	ENSMUSG00000047187	FALSE
Psmc2	3.39003e-06	-0.14828	0.315	0.545	0.0949175	ENSMUSG00000028932	FALSE
Ctnnb1	3.96353e-06	-0.171875	0.422	0.679	0.110975	ENSMUSG00000006932	FALSE
Higd2a	4.21395e-06	-0.145664	0.474	0.708	0.117986	ENSMUSG00000025868	FALSE
Tsc22d3	4.49093e-06	0.281419	0.659	0.658	0.125742	ENSMUSG00000031431	FALSE
Ctnna1	4.50806e-06	-0.210168	0.352	0.573	0.126221	ENSMUSG00000037815	FALSE
Uba1	4.61298e-06	-0.125337	0.263	0.521	0.129159	ENSMUSG00000001924	FALSE
Aimp1	4.77966e-06	-0.143863	0.33	0.555	0.133826	ENSMUSG00000028029	FALSE
Rab10	4.7821e-06	-0.140907	0.422	0.656	0.133894	ENSMUSG00000020671	FALSE
Atp6ap2	4.8852e-06	0.252068	0.533	0.533	0.136781	ENSMUSG00000031007	FALSE
Tsc22d1	4.9253e-06	-0.24069	0.47	0.621	0.137903	ENSMUSG00000022010	FALSE
Slc25a11	4.95633e-06	-0.113968	0.233	0.506	0.138772	ENSMUSG00000014606	FALSE
Rpl13-ps3	4.98986e-06	0.311684	0.6	0.629	0.139711	ENSMUSG00000059835	FALSE
Mlf2	5.10465e-06	-0.165651	0.511	0.689	0.142925	ENSMUSG00000030120	FALSE
Cript	5.11881e-06	-0.133049	0.348	0.616	0.143321	ENSMUSG00000024146	FALSE
Mrpl30	5.15266e-06	-0.144036	0.452	0.672	0.144269	ENSMUSG00000026087	FALSE
Hras	5.49675e-06	-0.142531	0.293	0.531	0.153903	ENSMUSG00000025499	FALSE
Smarca5	5.64204e-06	-0.113075	0.244	0.514	0.157972	ENSMUSG00000031715	FALSE
mt-Nd3	5.92002e-06	-0.177645	0.774	0.905	0.165755	ENSMUSG00000064360	FALSE
Ubap2l	6.10417e-06	-0.119154	0.267	0.517	0.170911	ENSMUSG00000042520	FALSE
mt-Nd4	6.14947e-06	-0.157832	1	0.996	0.172179	ENSMUSG00000064363	FALSE
Park7	6.37068e-06	-0.154826	0.693	0.812	0.178373	ENSMUSG00000028964	FALSE
Eif4h	7.05173e-06	-0.118322	0.374	0.643	0.197441	ENSMUSG00000040731	FALSE
Cisd2	7.08678e-06	-0.121271	0.27	0.525	0.198423	ENSMUSG00000028165	FALSE
Cd47	7.82453e-06	0.157852	0.811	0.844	0.219079	ENSMUSG00000055447	FALSE
Rala	7.88047e-06	-0.126902	0.37	0.615	0.220645	ENSMUSG00000008859	FALSE
Oaz2	8.20127e-06	-0.212803	0.474	0.665	0.229627	ENSMUSG00000040652	FALSE
2700060E02Rik	8.46124e-06	-0.160661	0.637	0.785	0.236906		FALSE
Rpl37	8.47098e-06	-0.143773	0.993	0.999	0.237179	ENSMUSG00000041841	FALSE
Qk	9.47045e-06	-0.186846	0.304	0.542	0.265163	ENSMUSG00000062078	FALSE
Rpl27a	9.85974e-06	-0.132348	1	0.996	0.276063	ENSMUSG00000046364	FALSE
Pon2	1.00185e-05	-0.129153	0.278	0.539	0.280509	ENSMUSG00000032667	FALSE
Gabarap	1.02178e-05	0.17331	0.952	0.949	0.286087	ENSMUSG00000018567	FALSE
Cct8	1.02204e-05	-0.151567	0.396	0.633	0.28616	ENSMUSG00000025613	FALSE
Bsg	1.07351e-05	0.204221	0.9	0.877	0.300571	ENSMUSG00000023175	FALSE
Ubald2	1.11039e-05	-0.161265	0.356	0.577	0.310898	ENSMUSG00000050628	FALSE
1810058I24Rik	1.18723e-05	-0.139053	0.456	0.699	0.332412		FALSE
Rhoc	1.22595e-05	-0.324664	0.611	0.682	0.343253	ENSMUSG00000002233	FALSE
Emp2	1.27485e-05	-0.560713	0.474	0.625	0.356946	ENSMUSG00000022505	FALSE
Polr2i	1.28174e-05	-0.134777	0.352	0.585	0.358875	ENSMUSG00000019738	FALSE
Flna	1.33726e-05	-0.246578	0.419	0.631	0.374419	ENSMUSG00000031328	FALSE
Tmed5	1.35061e-05	-0.142595	0.337	0.59	0.378157	ENSMUSG00000063406	FALSE
Srsf2	1.37943e-05	-0.142922	0.596	0.779	0.386228	ENSMUSG00000034120	FALSE
Dctn3	1.51159e-05	-0.110438	0.289	0.559	0.423229	ENSMUSG00000028447	FALSE
Rps21	1.57371e-05	-0.133135	0.985	0.989	0.440623	ENSMUSG00000039001	FALSE
Rab18	1.57798e-05	0.262364	0.6	0.612	0.441817	ENSMUSG00000073639	FALSE
Hnrnpu	1.60368e-05	-0.126321	0.47	0.703	0.449015	ENSMUSG00000039630	FALSE
Etfb	1.61375e-05	-0.153496	0.489	0.708	0.451833	ENSMUSG00000004610	FALSE
Pebp1	1.67853e-05	-0.236648	0.696	0.773	0.469971	ENSMUSG00000032959	FALSE
Cct5	1.7427e-05	-0.144213	0.533	0.719	0.487939	ENSMUSG00000022234	FALSE
Rtf1	1.7892e-05	-0.133363	0.393	0.627	0.500958	ENSMUSG00000027304	FALSE
Ankrd11	1.8148e-05	-0.10834	0.27	0.551	0.508127	ENSMUSG00000035569	FALSE
Ndufa5	1.86392e-05	-0.116295	0.519	0.737	0.521878	ENSMUSG00000023089	FALSE
Phf5a	1.95365e-05	-0.109982	0.248	0.503	0.547003	ENSMUSG00000061360	FALSE
Ncor1	1.98034e-05	-0.132311	0.422	0.663	0.554474	ENSMUSG00000018501	FALSE
Eif4g2	1.99267e-05	-0.134824	0.704	0.851	0.557927	ENSMUSG00000005610	FALSE
Rpl13a	2.09293e-05	-0.146615	1	0.999	0.585999	ENSMUSG00000074129	FALSE
Minos1	2.13254e-05	-0.128807	0.781	0.892	0.59709	ENSMUSG00000050608	FALSE
Emc4	2.19653e-05	-0.114954	0.267	0.507	0.615005	ENSMUSG00000027131	FALSE
Khdrbs1	2.69293e-05	-0.126357	0.289	0.535	0.753994	ENSMUSG00000028790	FALSE
Ramp2	2.73106e-05	-0.322549	0.663	0.536	0.764669	ENSMUSG00000001240	FALSE
Commd3	2.87823e-05	-0.111565	0.341	0.584	0.805875	ENSMUSG00000051154	FALSE
Ehd1	3.1309e-05	-0.148161	0.278	0.513	0.876622	ENSMUSG00000024772	FALSE
Tagln2	3.13343e-05	-0.204447	0.822	0.93	0.87733	ENSMUSG00000026547	FALSE
Map1lc3a	3.15426e-05	0.173653	0.722	0.693	0.883161	ENSMUSG00000027602	FALSE
Srp14	3.15906e-05	-0.121693	0.759	0.88	0.884504	ENSMUSG00000009549	FALSE
Rrp1	3.3396e-05	-0.111988	0.315	0.561	0.935055	ENSMUSG00000061032	FALSE
Rexo2	3.43684e-05	-0.194877	0.533	0.709	0.962282	ENSMUSG00000032026	FALSE
Naca	3.48359e-05	-0.141564	0.956	0.971	0.97537	ENSMUSG00000061315	FALSE
BC005537	3.52072e-05	-0.170673	0.378	0.617	0.985765	ENSMUSG00000019132	FALSE
Grpel1	3.61725e-05	-0.118915	0.319	0.547	1	ENSMUSG00000029198	FALSE
Prdx4	3.87424e-05	0.32731	0.585	0.574	1	ENSMUSG00000025289	FALSE
Rps9	4.08195e-05	-0.141852	1	0.999	1	ENSMUSG00000006333	FALSE
Dnajc3	4.37207e-05	0.30604	0.507	0.546	1	ENSMUSG00000022136	FALSE
Dnajc19	4.37374e-05	-0.107893	0.33	0.575	1	ENSMUSG00000027679	FALSE
Ppig	4.38811e-05	-0.108255	0.407	0.632	1	ENSMUSG00000042133	FALSE
Ndufv2	4.539e-05	-0.117259	0.478	0.692	1	ENSMUSG00000024099	FALSE
Cwc15	4.72382e-05	-0.120935	0.419	0.644	1	ENSMUSG00000004096	FALSE
Wbp5	4.82596e-05	0.242725	0.722	0.669	1	ENSMUSG00000042712	FALSE
S100a11	4.8691e-05	0.161527	0.933	0.917	1	ENSMUSG00000027907	FALSE
Mafg	4.99418e-05	-0.137516	0.311	0.508	1	ENSMUSG00000051510	FALSE
Sdc4	5.43246e-05	-0.204449	0.363	0.533	1	ENSMUSG00000017009	FALSE
Calu	5.50949e-05	0.245677	0.574	0.551	1	ENSMUSG00000029767	FALSE
Gdi2	6.14773e-05	-0.150539	0.659	0.829	1	ENSMUSG00000021218	FALSE
Zmat2	6.27385e-05	-0.112345	0.33	0.569	1	ENSMUSG00000001383	FALSE
Marcks	6.3838e-05	0.283826	0.604	0.618	1	ENSMUSG00000069662	FALSE
Ndufb11	6.50431e-05	-0.126964	0.685	0.823	1	ENSMUSG00000031059	FALSE
Psmc3	6.55669e-05	-0.119103	0.481	0.679	1	ENSMUSG00000002102	FALSE
Gtf2h5	7.29612e-05	-0.120513	0.481	0.676	1	ENSMUSG00000034345	FALSE
Ndufb4	7.37514e-05	-0.128161	0.626	0.773	1	ENSMUSG00000022820	FALSE
Thoc7	7.38587e-05	-0.115062	0.359	0.567	1	ENSMUSG00000053453	FALSE
Eva1b	7.77243e-05	0.21763	0.544	0.543	1	ENSMUSG00000050212	FALSE
Hpcal1	7.78725e-05	-0.144302	0.274	0.508	1	ENSMUSG00000071379	FALSE
Rtn4	7.84138e-05	0.237538	0.73	0.731	1	ENSMUSG00000020458	FALSE
Txndc17	8.02422e-05	-0.119912	0.63	0.776	1	ENSMUSG00000020803	FALSE
Rheb	8.03666e-05	0.257894	0.707	0.744	1	ENSMUSG00000028945	FALSE
Rac1	8.13127e-05	-0.150641	0.759	0.889	1	ENSMUSG00000001847	FALSE
Ube2k	8.15256e-05	-0.0773535	0.304	0.577	1	ENSMUSG00000029203	FALSE
Polr2l	8.4008e-05	-0.130633	0.404	0.617	1	ENSMUSG00000038489	FALSE
Bag1	8.51508e-05	-0.111398	0.541	0.737	1	ENSMUSG00000028416	FALSE
Atp5j	9.49214e-05	-0.108365	0.8	0.908	1	ENSMUSG00000022890	FALSE
Rpl36a	0.000103748	-0.136366	0.993	0.987	1	ENSMUSG00000079435	FALSE
Rpl31	0.000110084	-0.124678	0.985	0.991	1	ENSMUSG00000073702	FALSE
Atrx	0.000110797	-0.113101	0.296	0.544	1	ENSMUSG00000031229	FALSE
Tubb6	0.000111767	0.187493	0.53	0.47	1	ENSMUSG00000001473	FALSE
Srsf11	0.000117263	-0.107454	0.43	0.644	1	ENSMUSG00000055436	FALSE
Gm8730	0.000118983	0.115282	0.993	0.984	1	ENSMUSG00000063696	FALSE
Ppp2ca	0.000129348	-0.118076	0.481	0.684	1	ENSMUSG00000020349	FALSE
mt-Atp6	0.000141047	-0.108839	1	1	1	ENSMUSG00000064357	FALSE
Pdcd5	0.000143826	-0.130677	0.556	0.713	1	ENSMUSG00000030417	FALSE
Hspd1	0.000144844	-0.120506	0.415	0.618	1	ENSMUSG00000025980	FALSE
Hnrnph1	0.000145949	0.254261	0.533	0.558	1	ENSMUSG00000007850	FALSE
Med21	0.00014719	-0.105753	0.296	0.528	1	ENSMUSG00000030291	FALSE
Ptges3	0.000149611	-0.104386	0.437	0.658	1	ENSMUSG00000071072	FALSE
mt-Nd5	0.000155499	-0.125845	0.578	0.762	1	ENSMUSG00000064367	FALSE
Txn2	0.000167772	-0.108994	0.419	0.624	1	ENSMUSG00000005354	FALSE
Fth1	0.000171729	-0.344633	1	1	1	ENSMUSG00000024661	FALSE
Ufc1	0.00018178	-0.095918	0.322	0.559	1	ENSMUSG00000062963	FALSE
Yipf4	0.00018426	0.264796	0.519	0.566	1	ENSMUSG00000024072	FALSE
Ccdc124	0.000189195	-0.0932484	0.374	0.599	1	ENSMUSG00000007721	FALSE
Tmem234	0.000197688	-0.11206	0.567	0.757	1	ENSMUSG00000028797	FALSE
Dync1i2	0.000241681	-0.112795	0.378	0.624	1	ENSMUSG00000027012	FALSE
Imp3	0.000250392	-0.0947934	0.311	0.562	1	ENSMUSG00000032288	FALSE
Eif3a	0.000253882	-0.109655	0.378	0.606	1	ENSMUSG00000024991	FALSE
Skp1a	0.000255364	-0.0833787	0.415	0.646	1	ENSMUSG00000036309	FALSE
Pnkd	0.000256479	-0.101303	0.326	0.549	1	ENSMUSG00000026179	FALSE
Cltc	0.000258493	-0.108048	0.4	0.638	1	ENSMUSG00000047126	FALSE
Myl12b	0.000263798	-0.161894	0.674	0.854	1	ENSMUSG00000034868	FALSE
Smim11	0.000266292	0.246481	0.507	0.562	1	ENSMUSG00000051989	FALSE
Sh3glb1	0.000273536	-0.123889	0.663	0.823	1	ENSMUSG00000037062	FALSE
Rhob	0.000281884	-0.187018	0.489	0.653	1	ENSMUSG00000054364	FALSE
Socs3	0.000292833	0.285666	0.493	0.521	1	ENSMUSG00000053113	FALSE
Nucks1	0.000298992	-0.117777	0.393	0.583	1	ENSMUSG00000026434	FALSE
Gnb2	0.000314014	-0.112439	0.83	0.905	1	ENSMUSG00000029713	FALSE
Dynll1	0.000330548	0.0837715	0.985	0.969	1	ENSMUSG00000009013	FALSE
Gm10076	0.000330632	-0.114809	0.756	0.876	1	ENSMUSG00000060143	FALSE
Romo1	0.000334606	-0.111774	0.641	0.779	1	ENSMUSG00000067847	FALSE
Stx4a	0.000340885	0.231815	0.459	0.501	1	ENSMUSG00000030805	FALSE
Dnajc8	0.000343306	-0.134256	0.474	0.687	1	ENSMUSG00000054405	FALSE
Ube2n	0.000367558	-0.0769882	0.411	0.64	1	ENSMUSG00000074781	FALSE
Prrc2c	0.000368618	-0.0886815	0.326	0.562	1	ENSMUSG00000040225	FALSE
H13	0.000393948	-0.106171	0.422	0.626	1	ENSMUSG00000019188	FALSE
Sri	0.000400713	0.18735	0.748	0.772	1	ENSMUSG00000003161	FALSE
Elof1	0.000403539	-0.151605	0.378	0.568	1	ENSMUSG00000013822	FALSE
Uqcrb	0.000435414	-0.113735	0.841	0.9	1	ENSMUSG00000021520	FALSE
Serinc1	0.00044256	0.209767	0.541	0.586	1	ENSMUSG00000019877	FALSE
Stub1	0.000467472	0.212671	0.619	0.63	1	ENSMUSG00000039615	FALSE
Tm9sf3	0.000488137	0.211129	0.537	0.575	1	ENSMUSG00000025016	FALSE
Ndufa10	0.000509373	-0.0902528	0.352	0.573	1	ENSMUSG00000026260	FALSE
Tra2a	0.000509484	-0.105351	0.322	0.553	1	ENSMUSG00000029817	FALSE
Hexa	0.000523844	0.145749	0.663	0.652	1	ENSMUSG00000025232	FALSE
Sec11a	0.000531221	0.217587	0.57	0.614	1	ENSMUSG00000025724	FALSE
Atp5o	0.000536528	-0.0843522	0.648	0.806	1	ENSMUSG00000022956	FALSE
Ddx3x	0.000547099	0.204533	0.656	0.688	1	ENSMUSG00000000787	FALSE
Chmp4b	0.000555445	-0.0821894	0.57	0.771	1	ENSMUSG00000038467	FALSE
Rhoa	0.000561202	-0.11196	0.815	0.929	1	ENSMUSG00000007815	FALSE
Sumo3	0.000574725	-0.0796804	0.348	0.586	1	ENSMUSG00000020265	FALSE
Eif4b	0.000595149	-0.0878656	0.352	0.585	1	ENSMUSG00000058655	FALSE
Ndufa6	0.000599122	-0.0752738	0.8	0.902	1	ENSMUSG00000022450	FALSE
Glrx2	0.000600887	-0.0858614	0.289	0.513	1	ENSMUSG00000018196	FALSE
Ywhae	0.000605679	-0.128435	0.793	0.859	1	ENSMUSG00000020849	FALSE
Chchd1	0.000695229	-0.107914	0.452	0.627	1	ENSMUSG00000063787	FALSE
Zfp36l1	0.00070046	0.24712	0.733	0.755	1	ENSMUSG00000021127	FALSE
Snrnp70	0.000770503	-0.0793371	0.315	0.546	1	ENSMUSG00000063511	FALSE
Nsa2	0.000775054	-0.071287	0.448	0.685	1	ENSMUSG00000060739	FALSE
Spag7	0.000843526	-0.0799648	0.307	0.536	1	ENSMUSG00000018287	FALSE
Lmna	0.000898171	-0.231587	0.696	0.777	1	ENSMUSG00000028063	FALSE
Ahsa1	0.00090451	-0.0863793	0.404	0.609	1	ENSMUSG00000021037	FALSE
Ndufs4	0.000927697	-0.0746237	0.4	0.627	1	ENSMUSG00000021764	FALSE
Eif4g1	0.000975099	-0.0729378	0.319	0.533	1	ENSMUSG00000045983	FALSE
Rab14	0.000980214	-0.0639299	0.567	0.771	1	ENSMUSG00000026878	FALSE
Ptp4a2	0.000995344	-0.119564	0.552	0.739	1	ENSMUSG00000028788	FALSE
Map2k2	0.00103669	-0.0954426	0.496	0.67	1	ENSMUSG00000035027	FALSE
Zfp36	0.00110877	0.207338	0.704	0.739	1	ENSMUSG00000044786	FALSE
Chmp5	0.0011136	-0.107864	0.4	0.63	1	ENSMUSG00000028419	FALSE
Ppp1r2	0.0011194	0.191327	0.7	0.694	1	ENSMUSG00000047714	FALSE
Tmem167	0.00112459	-0.0874224	0.507	0.675	1	ENSMUSG00000012422	FALSE
Ctsd	0.00114483	-0.494458	0.83	0.882	1	ENSMUSG00000007891	FALSE
Pcmt1	0.00136827	-0.0836877	0.319	0.531	1	ENSMUSG00000019795	FALSE
Nhp2l1	0.00139332	-0.0990321	0.585	0.724	1	ENSMUSG00000063480	FALSE
Ppp1cc	0.00156709	-0.0676957	0.456	0.664	1	ENSMUSG00000004455	FALSE
Srrm1	0.00160687	-0.0700699	0.363	0.591	1	ENSMUSG00000028809	FALSE
Uqcc3	0.00161399	-0.0904805	0.281	0.502	1	ENSMUSG00000071654	FALSE
Tmem147	0.00162206	-0.0713501	0.359	0.577	1	ENSMUSG00000006315	FALSE
Dap	0.00168384	-0.175857	0.507	0.598	1	ENSMUSG00000039168	FALSE
Rpl23a	0.00173459	-0.127023	0.993	0.997	1	ENSMUSG00000058546	FALSE
Tuba1b	0.00174638	-0.248807	0.844	0.893	1	ENSMUSG00000023004	FALSE
Tmem256	0.00183583	-0.0789201	0.73	0.853	1	ENSMUSG00000070394	FALSE
Cited2	0.00183983	-0.106755	0.293	0.504	1	ENSMUSG00000039910	FALSE
Vimp	0.00201873	0.218381	0.578	0.644	1	ENSMUSG00000075701	FALSE
Bub3	0.00208087	-0.0698208	0.363	0.579	1	ENSMUSG00000066979	FALSE
Ppp1r14b	0.00211703	-0.0569725	0.356	0.557	1	ENSMUSG00000056612	FALSE
Smap1	0.0021398	-0.0649799	0.296	0.525	1	ENSMUSG00000026155	FALSE
Srp9	0.00221864	-0.0624719	0.563	0.752	1	ENSMUSG00000026511	FALSE
Sar1a	0.00240195	0.239842	0.519	0.579	1	ENSMUSG00000020088	FALSE
Sat1	0.00248643	-0.164551	0.767	0.878	1	ENSMUSG00000025283	FALSE
Rbm39	0.00255879	-0.109272	0.878	0.929	1	ENSMUSG00000027620	FALSE
Rpn2	0.00257824	0.291301	0.63	0.706	1	ENSMUSG00000027642	FALSE
Glrx3	0.00265683	-0.0852046	0.422	0.602	1	ENSMUSG00000031068	FALSE
Arl6ip5	0.0027194	0.232124	0.63	0.679	1	ENSMUSG00000035199	FALSE
Rps18-ps3	0.0027452	0.172787	0.767	0.8	1	ENSMUSG00000057657	FALSE
Sept7	0.00275039	0.165982	0.693	0.718	1	ENSMUSG00000001833	FALSE
Mbnl2	0.00277736	0.177314	0.515	0.564	1	ENSMUSG00000022139	FALSE
Sept2	0.00281761	0.229849	0.478	0.549	1	ENSMUSG00000026276	FALSE
Rps29	0.00298967	-0.109484	1	1	1	ENSMUSG00000034892	FALSE
Arf1	0.00302646	-0.0506754	0.744	0.878	1	ENSMUSG00000048076	FALSE
Tgm2	0.00304977	-0.0707917	0.296	0.52	1	ENSMUSG00000037820	FALSE
Tspo	0.00305438	-0.0979744	0.804	0.894	1	ENSMUSG00000041736	FALSE
Rpl14	0.00336749	-0.123325	0.993	0.996	1	ENSMUSG00000025794	FALSE
Hmgb1	0.00338007	0.0953386	0.93	0.911	1	ENSMUSG00000066551	FALSE
Vps36	0.00338812	-0.0726935	0.293	0.507	1	ENSMUSG00000031479	FALSE
Cav1	0.00342162	-0.0857031	0.574	0.53	1	ENSMUSG00000007655	FALSE
Dph3	0.00342429	-0.0687973	0.337	0.537	1	ENSMUSG00000021905	FALSE
Rock1	0.00346522	-0.0739562	0.285	0.522	1	ENSMUSG00000024290	FALSE
Mat2a	0.00349896	0.176343	0.637	0.68	1	ENSMUSG00000053907	FALSE
Ssb	0.00350245	-0.0860692	0.522	0.689	1	ENSMUSG00000068882	FALSE
Siva1	0.00351038	-0.0859864	0.381	0.55	1	ENSMUSG00000064326	FALSE
Krcc1	0.00362126	-0.0644663	0.326	0.547	1	ENSMUSG00000053012	FALSE
4930523C07Rik	0.0036911	0.175767	0.496	0.526	1		FALSE
Litaf	0.00375601	-0.0846462	0.404	0.592	1	ENSMUSG00000022500	FALSE
Chic2	0.00378938	0.187362	0.552	0.616	1	ENSMUSG00000029229	FALSE
Hsd17b10	0.00385432	-0.0551906	0.337	0.548	1	ENSMUSG00000025260	FALSE
Ralbp1	0.00396214	0.197897	0.67	0.713	1	ENSMUSG00000024096	FALSE
Ndufs3	0.00407683	-0.0521761	0.415	0.617	1	ENSMUSG00000005510	FALSE
Sra1	0.00411498	-0.0570887	0.385	0.588	1	ENSMUSG00000006050	FALSE
Sec62	0.00416594	0.143201	0.789	0.797	1	ENSMUSG00000027706	FALSE
Eef2	0.00424709	-0.0661002	0.952	0.982	1	ENSMUSG00000034994	FALSE
Snx6	0.0043527	-0.0538189	0.289	0.508	1	ENSMUSG00000005656	FALSE
Csnk1a1	0.00438626	-0.0740104	0.552	0.726	1	ENSMUSG00000024576	FALSE
Ndufs7	0.00448088	-0.0515512	0.537	0.734	1	ENSMUSG00000020153	FALSE
Picalm	0.00471008	-0.101893	0.333	0.529	1	ENSMUSG00000039361	FALSE
Mbd3	0.00502488	-0.0514083	0.367	0.562	1	ENSMUSG00000035478	FALSE
Rps2	0.00503915	-0.226714	1	0.994	1	ENSMUSG00000044533	FALSE
Psmc5	0.00504541	-0.0720105	0.381	0.574	1	ENSMUSG00000020708	FALSE
Fn1	0.00512408	0.103276	0.589	0.581	1	ENSMUSG00000026193	FALSE
Cnn2	0.00550828	-0.123456	0.419	0.622	1	ENSMUSG00000004665	FALSE
Snx2	0.00559232	-0.0977223	0.315	0.508	1	ENSMUSG00000034484	FALSE
Tbrg1	0.00616968	0.191432	0.53	0.573	1	ENSMUSG00000011114	FALSE
Ube3a	0.0062397	-0.0599332	0.319	0.536	1	ENSMUSG00000025326	FALSE
Manf	0.00631563	0.185624	0.741	0.753	1	ENSMUSG00000032575	FALSE
Cald1	0.00649233	0.0641396	0.637	0.578	1	ENSMUSG00000029761	FALSE
Dynll2	0.00673789	-0.0633227	0.378	0.557	1	ENSMUSG00000020483	FALSE
Capg	0.00701466	0.0963581	0.641	0.622	1	ENSMUSG00000056737	FALSE
B230219D22Rik	0.00710363	-0.0689558	0.3	0.508	1	ENSMUSG00000045767	FALSE
Cetn3	0.00710557	0.223607	0.537	0.624	1	ENSMUSG00000021537	FALSE
Dnajb1	0.00716795	0.301223	0.522	0.597	1	ENSMUSG00000005483	FALSE
Ndufb10	0.00726464	-0.049513	0.589	0.752	1	ENSMUSG00000040048	FALSE
Surf4	0.00775714	-0.0497743	0.322	0.526	1	ENSMUSG00000014867	FALSE
Denr	0.0080954	-0.0553346	0.385	0.572	1	ENSMUSG00000023106	FALSE
Tapbp	0.00830328	-0.0839507	0.515	0.693	1	ENSMUSG00000024308	FALSE
Ube2e3	0.00839622	-0.0510394	0.356	0.549	1	ENSMUSG00000027011	FALSE
Cacybp	0.00845048	-0.0602929	0.422	0.6	1	ENSMUSG00000014226	FALSE
Nr4a1	0.00856525	0.249546	0.611	0.66	1	ENSMUSG00000023034	FALSE
Guk1	0.00874414	-0.08299	0.419	0.611	1	ENSMUSG00000020444	FALSE
Ywhah	0.00943534	-0.0786404	0.659	0.804	1	ENSMUSG00000018965	FALSE
Psmd13	0.00953482	-0.0494828	0.319	0.521	1	ENSMUSG00000025487	FALSE
Ssrp1	0.00975321	-0.0492413	0.319	0.513	1	ENSMUSG00000027067	FALSE
Zyx	0.00985467	0.209821	0.522	0.612	1	ENSMUSG00000029860	FALSE
Spcs1	0.010227	-0.141972	0.785	0.811	1	ENSMUSG00000021917	FALSE
Ndufa13	0.0103483	-0.0737868	0.83	0.885	1	ENSMUSG00000036199	FALSE
Ube2d3	0.0110398	-0.0558036	0.83	0.908	1	ENSMUSG00000078578	FALSE
Prkar1a	0.0110651	-0.0540339	0.526	0.716	1	ENSMUSG00000020612	FALSE
Camk1	0.0110997	-0.096286	0.541	0.666	1	ENSMUSG00000030272	FALSE
Arglu1	0.0111375	-0.0788824	0.319	0.504	1	ENSMUSG00000040459	FALSE
Rpp21	0.0112807	-0.0547959	0.293	0.502	1	ENSMUSG00000024446	FALSE
Eif1b	0.0114723	0.210357	0.474	0.573	1	ENSMUSG00000006941	FALSE
Mydgf	0.0125589	-0.0587009	0.422	0.594	1	ENSMUSG00000019579	FALSE
Mfge8	0.0125649	0.119027	0.581	0.578	1	ENSMUSG00000030605	FALSE
9530068E07Rik	0.0137483	0.169058	0.474	0.544	1		FALSE
Ifrd1	0.0139986	-0.0711304	0.407	0.592	1	ENSMUSG00000001627	FALSE
Ostc	0.0141797	0.203134	0.622	0.679	1	ENSMUSG00000041084	FALSE
Rtn3	0.0146477	-0.0677539	0.419	0.625	1	ENSMUSG00000024758	FALSE
Eef1d	0.0155255	0.171468	0.841	0.864	1	ENSMUSG00000055762	FALSE
Rtcb	0.0157341	-0.0499314	0.378	0.574	1	ENSMUSG00000001783	FALSE
Uba52	0.0159155	-0.0668635	0.919	0.957	1	ENSMUSG00000090137	FALSE
2610001J05Rik	0.0169592	0.159941	0.493	0.562	1		FALSE
Rpl9	0.0173547	0.0566259	0.996	0.996	1	ENSMUSG00000047215	FALSE
Eif3f	0.0179469	0.118432	0.9	0.914	1	ENSMUSG00000031029	FALSE
Saraf	0.0179857	0.119091	0.556	0.604	1	ENSMUSG00000031532	FALSE
Tmed9	0.0182778	0.201279	0.667	0.738	1	ENSMUSG00000058569	FALSE
Sod1	0.0183216	-0.0867055	0.33	0.503	1	ENSMUSG00000022982	FALSE
Fus	0.0187523	0.182855	0.644	0.722	1	ENSMUSG00000030795	FALSE
Atp6v0d1	0.0202671	-0.0577344	0.367	0.571	1	ENSMUSG00000013160	FALSE
Srsf3	0.0207191	-0.0576132	0.711	0.809	1	ENSMUSG00000071172	FALSE
Ppt1	0.0215213	-0.179493	0.411	0.554	1	ENSMUSG00000028657	FALSE
Ier5	0.0227621	-0.0925848	0.485	0.673	1	ENSMUSG00000056708	FALSE
Fam195b	0.023197	-0.0497359	0.504	0.646	1	ENSMUSG00000061111	FALSE
Ctsz	0.0237165	-0.192331	0.744	0.818	1	ENSMUSG00000016256	FALSE
Tspan4	0.0257333	0.229611	0.485	0.56	1	ENSMUSG00000025511	FALSE
Cd164	0.0268569	-0.135397	0.437	0.612	1	ENSMUSG00000019818	FALSE
Sdpr	0.0280992	-0.538165	0.493	0.513	1	ENSMUSG00000045954	FALSE
Nfe2l2	0.0293344	-0.0517924	0.396	0.592	1	ENSMUSG00000015839	FALSE
Ost4	0.0293559	0.126939	0.826	0.861	1	ENSMUSG00000038803	FALSE
Anxa6	0.0293906	0.170472	0.5	0.589	1	ENSMUSG00000018340	FALSE
Ube2b	0.029671	0.168718	0.667	0.741	1	ENSMUSG00000020390	FALSE
Psap	0.0308618	-0.442708	0.97	0.955	1	ENSMUSG00000004207	FALSE
mt-Atp8	0.0312606	-0.103719	0.385	0.579	1	ENSMUSG00000064356	FALSE
Use1	0.0325914	0.174101	0.604	0.703	1	ENSMUSG00000002395	FALSE
Rsu1	0.0339994	0.144202	0.522	0.6	1	ENSMUSG00000026727	FALSE
Atxn7l3b	0.0359456	0.141008	0.559	0.624	1	ENSMUSG00000074748	FALSE
Syf2	0.039828	0.130362	0.478	0.552	1	ENSMUSG00000028821	FALSE
Rnaset2a	0.0400742	-0.0871574	0.733	0.837	1	ENSMUSG00000095687	FALSE
Ywhaq	0.044016	-0.0793797	0.726	0.796	1	ENSMUSG00000076432	FALSE
Atf4	0.0460188	0.172964	0.57	0.646	1	ENSMUSG00000042406	FALSE
Mrfap1	0.0481955	0.13408	0.83	0.848	1	ENSMUSG00000055302	FALSE

## Sheet: 5
Supplementary Table 4. Lung scRNAseq Cell Clusters - Cluster 5
Gene	p_val	avg_log2FC	pct.1	pct.2	p_val_adj	ensembl_ids	unique
Serping1	1.60511e-50	1.72276	1	0.396	4.49416e-46	ENSMUSG00000023224	FALSE
Col3a1	5.58776e-49	1.99747	0.99	0.308	1.56452e-44	ENSMUSG00000026043	FALSE
Serpinh1	7.53654e-47	1.29227	1	0.662	2.11016e-42	ENSMUSG00000070436	FALSE
Igfbp7	1.91743e-44	0.921662	1	0.69	5.3686e-40	ENSMUSG00000036256	FALSE
Sparc	6.35804e-38	1.3106	0.99	0.825	1.78019e-33	ENSMUSG00000018593	FALSE
Ifitm3	1.5694e-36	0.723602	1	0.894	4.39415e-32	ENSMUSG00000025492	FALSE
Aebp1	2.96486e-36	1.64909	0.969	0.42	8.30132e-32	ENSMUSG00000020473	FALSE
Gmfg	2.4524e-35	-0.920792	0.265	0.581	6.86647e-31	ENSMUSG00000060791	FALSE
Dcn	5.73521e-35	1.82769	0.908	0.281	1.6058e-30	ENSMUSG00000019929	FALSE
Rcn3	1.41054e-34	1.16475	0.929	0.215	3.94937e-30	ENSMUSG00000019539	FALSE
Coro1a	1.53757e-33	-1.11816	0.327	0.564	4.30504e-29	ENSMUSG00000030707	FALSE
Ptgis	1.83391e-33	1.55776	0.908	0.255	5.13477e-29	ENSMUSG00000017969	FALSE
Col1a2	4.67545e-32	1.61184	0.918	0.271	1.30908e-27	ENSMUSG00000029661	FALSE
Cd81	6.60846e-32	0.784565	0.99	0.798	1.8503e-27	ENSMUSG00000037706	FALSE
C3	7.38989e-32	2.57499	0.949	0.28	2.0691e-27	ENSMUSG00000024164	FALSE
Prkcdbp	7.3605e-31	0.955969	0.898	0.239	2.06087e-26	ENSMUSG00000037060	FALSE
Cd24a	8.20128e-31	-0.867695	0.286	0.553	2.29628e-26	ENSMUSG00000047139	FALSE
Selm	5.42211e-30	0.83016	0.959	0.563	1.51814e-25	ENSMUSG00000075702	FALSE
Snhg18	1.33762e-29	0.942657	0.898	0.192	3.74522e-25	ENSMUSG00000096956	FALSE
Ccdc80	2.90841e-29	1.65513	0.878	0.163	8.14324e-25	ENSMUSG00000022665	FALSE
Bgn	4.31393e-29	0.861091	0.959	0.484	1.20786e-24	ENSMUSG00000031375	FALSE
Col1a1	5.3057e-27	1.63374	0.898	0.205	1.48554e-22	ENSMUSG00000001506	FALSE
Srgn	1.00003e-26	-1.06387	0.469	0.674	2.79999e-22	ENSMUSG00000020077	FALSE
Hspb1	1.67858e-26	1.06719	0.949	0.654	4.69984e-22	ENSMUSG00000004951	FALSE
Akr1b3	4.59018e-26	2.07387	0.949	0.723	1.2852e-21	ENSMUSG00000001642	FALSE
S100a11	4.6766e-26	0.62295	1	0.916	1.3094e-21	ENSMUSG00000027907	FALSE
Ssr4	5.3226e-26	0.545877	0.99	0.784	1.49028e-21	ENSMUSG00000002014	FALSE
Rarres2	6.56183e-26	2.99545	0.959	0.433	1.83725e-21	ENSMUSG00000009281	FALSE
Fstl1	1.70172e-25	1.15715	0.878	0.151	4.76465e-21	ENSMUSG00000022816	FALSE
Rbp1	1.99195e-25	1.22091	0.908	0.309	5.57727e-21	ENSMUSG00000046402	FALSE
Bicc1	3.12973e-25	0.941103	0.816	0.085	8.76292e-21	ENSMUSG00000014329	FALSE
Vkorc1	8.55683e-25	0.647812	0.918	0.51	2.39583e-20	ENSMUSG00000096145	FALSE
Slc25a4	1.72304e-24	0.553066	0.969	0.799	4.82435e-20	ENSMUSG00000031633	FALSE
Aldh1a2	2.42052e-24	1.33611	0.765	0.026	6.77722e-20	ENSMUSG00000013584	TRUE
Lcp1	2.7664e-24	-0.828921	0.235	0.517	7.74564e-20	ENSMUSG00000021998	FALSE
C1s1	4.31306e-24	1.11817	0.786	0.13	1.20761e-19	ENSMUSG00000038521	FALSE
Tyrobp	1.34559e-23	-1.45749	0.684	0.737	3.76751e-19	ENSMUSG00000030579	FALSE
Laptm5	1.5434e-23	-0.964756	0.357	0.568	4.32137e-19	ENSMUSG00000028581	FALSE
Clu	1.73144e-23	1.93159	0.878	0.441	4.84786e-19	ENSMUSG00000022037	FALSE
Nbl1	1.89147e-23	1.05379	0.898	0.297	5.29592e-19	ENSMUSG00000041120	FALSE
Sgk1	4.41502e-23	-0.842122	0.418	0.633	1.23616e-18	ENSMUSG00000019970	FALSE
Tmem176b	9.25127e-23	0.773138	0.969	0.713	2.59026e-18	ENSMUSG00000029810	FALSE
Timp2	1.34624e-22	0.928009	0.99	0.796	3.76933e-18	ENSMUSG00000017466	FALSE
Nenf	1.64518e-22	0.678333	0.959	0.724	4.60634e-18	ENSMUSG00000037499	FALSE
Mgst1	2.18722e-22	0.930839	0.898	0.453	6.12399e-18	ENSMUSG00000008540	FALSE
Timp1	2.30718e-22	1.86746	0.888	0.348	6.45987e-18	ENSMUSG00000001131	FALSE
Gdpd3	5.24827e-22	-0.866346	0.337	0.637	1.46946e-17	ENSMUSG00000030703	FALSE
Pcolce	1.06477e-21	0.846718	0.939	0.526	2.98125e-17	ENSMUSG00000029718	FALSE
Loxl1	1.32156e-21	0.725207	0.786	0.185	3.70023e-17	ENSMUSG00000032334	FALSE
C1ra	2.51734e-21	1.11728	0.857	0.252	7.0483e-17	ENSMUSG00000055172	FALSE
Csrp2	3.19772e-21	1.90029	0.827	0.385	8.95329e-17	ENSMUSG00000020186	FALSE
Ly6c1	3.28185e-21	-1.13338	0.449	0.581	9.18884e-17	ENSMUSG00000079018	FALSE
Nkain4	3.6652e-21	2.03359	0.704	0.069	1.02622e-16	ENSMUSG00000027574	TRUE
Col5a2	3.70396e-21	1.05968	0.765	0.089	1.03707e-16	ENSMUSG00000026042	FALSE
Ppib	4.49037e-21	0.408501	1	0.879	1.25726e-16	ENSMUSG00000032383	FALSE
Cd36	4.77924e-21	-1.0013	0.337	0.523	1.33814e-16	ENSMUSG00000002944	FALSE
Lyz2	6.08788e-21	-1.88765	0.929	0.911	1.70455e-16	ENSMUSG00000069516	FALSE
Ptpn18	6.3141e-21	-0.706857	0.367	0.548	1.76788e-16	ENSMUSG00000026126	FALSE
Nedd4	7.85158e-21	0.468243	0.929	0.56	2.19836e-16	ENSMUSG00000032216	FALSE
Wt1	1.22853e-20	0.976735	0.684	0.004	3.43977e-16	ENSMUSG00000016458	TRUE
Cldn5	1.39932e-20	-1.5323	0.5	0.55	3.91796e-16	ENSMUSG00000041378	FALSE
Crip1	2.14908e-20	1.17118	1	0.97	6.0172e-16	ENSMUSG00000006360	FALSE
Ctss	2.46853e-20	-1.41771	0.592	0.637	6.91164e-16	ENSMUSG00000038642	FALSE
Gm20186	6.60559e-20	1.16014	0.745	0.088	1.8495e-15	ENSMUSG00000106874	TRUE
Cd52	9.58255e-20	-1.25414	0.51	0.589	2.68302e-15	ENSMUSG00000000682	FALSE
Gas1	1.00937e-19	1.03924	0.857	0.331	2.82614e-15	ENSMUSG00000052957	FALSE
Rspo1	1.03936e-19	1.4689	0.684	0.018	2.91012e-15	ENSMUSG00000028871	TRUE
Smim1	1.64701e-19	1.19351	0.755	0.201	4.61147e-15	ENSMUSG00000078350	FALSE
Cald1	1.67616e-19	0.916303	0.929	0.575	4.69308e-15	ENSMUSG00000029761	FALSE
Ctsh	1.70771e-19	-0.668122	0.296	0.597	4.78141e-15	ENSMUSG00000032359	FALSE
Gpx8	2.13492e-19	0.70724	0.816	0.355	5.97757e-15	ENSMUSG00000021760	FALSE
P3h4	2.65641e-19	0.90104	0.755	0.178	7.43769e-15	ENSMUSG00000006931	FALSE
Isyna1	4.5916e-19	0.815842	0.755	0.191	1.2856e-14	ENSMUSG00000019139	FALSE
Tpm2	5.96131e-19	0.578684	0.765	0.143	1.66911e-14	ENSMUSG00000028464	FALSE
Ifitm2	1.30105e-18	0.289741	0.99	0.881	3.64282e-14	ENSMUSG00000060591	FALSE
Ifi27	1.48381e-18	0.545627	0.929	0.663	4.15452e-14	ENSMUSG00000064215	FALSE
Ildr2	1.63596e-18	0.884781	0.653	0.023	4.58052e-14	ENSMUSG00000040612	TRUE
Gpm6a	2.71631e-18	1.90779	0.653	0.03	7.6054e-14	ENSMUSG00000031517	FALSE
Mgp	4.51996e-18	0.844334	1	0.912	1.26554e-13	ENSMUSG00000030218	FALSE
Ftl1	5.53012e-18	-0.648683	1	1	1.54838e-13	ENSMUSG00000050708	FALSE
Upk3b	7.21156e-18	2.51287	0.592	0.029	2.01916e-13	ENSMUSG00000042985	TRUE
Fcer1g	8.32209e-18	-1.2703	0.582	0.649	2.3301e-13	ENSMUSG00000058715	FALSE
Dmkn	9.28875e-18	1.84195	0.643	0.045	2.60076e-13	ENSMUSG00000060962	FALSE
C2	1.00346e-17	1.60702	0.724	0.043	2.80958e-13	ENSMUSG00000024371	TRUE
Hebp1	1.61939e-17	-0.607824	0.398	0.586	4.53413e-13	ENSMUSG00000042770	FALSE
Col6a1	2.21875e-17	0.675823	0.908	0.495	6.21227e-13	ENSMUSG00000001119	FALSE
Lrrn4	2.40534e-17	1.11966	0.592	0.008	6.73472e-13	ENSMUSG00000043110	TRUE
Pdpn	2.67798e-17	0.874816	0.735	0.134	7.49807e-13	ENSMUSG00000028583	FALSE
Akr1b8	3.28746e-17	0.750754	0.745	0.244	9.20456e-13	ENSMUSG00000029762	FALSE
Igfbp6	5.56533e-17	2.7091	0.776	0.312	1.55824e-12	ENSMUSG00000023046	FALSE
Ctsl	5.62464e-17	0.469067	0.98	0.697	1.57484e-12	ENSMUSG00000021477	FALSE
Capns1	5.96417e-17	0.466446	0.98	0.854	1.66991e-12	ENSMUSG00000001794	FALSE
Bst2	8.11982e-17	1.08189	0.857	0.563	2.27347e-12	ENSMUSG00000046718	FALSE
Sulf1	9.46147e-17	1.05413	0.673	0.039	2.64912e-12	ENSMUSG00000016918	TRUE
Col6a2	1.15256e-16	0.790235	0.857	0.415	3.22707e-12	ENSMUSG00000020241	FALSE
Tmem176a	1.34805e-16	0.551039	0.939	0.659	3.7744e-12	ENSMUSG00000023367	FALSE
Anxa1	1.47243e-16	0.609114	0.969	0.699	4.12266e-12	ENSMUSG00000024659	FALSE
Il33	1.57978e-16	0.827564	0.663	0.09	4.42322e-12	ENSMUSG00000024810	FALSE
Upk1b	2.24171e-16	1.55888	0.582	0.012	6.27656e-12	ENSMUSG00000049436	TRUE
C4b	2.30963e-16	1.65905	0.786	0.183	6.46674e-12	ENSMUSG00000073418	FALSE
Flrt2	2.39136e-16	0.860115	0.643	0.037	6.69557e-12	ENSMUSG00000047414	TRUE
Dad1	3.82553e-16	0.461657	0.969	0.867	1.07111e-11	ENSMUSG00000022174	FALSE
Cfh	4.53613e-16	0.757051	0.827	0.232	1.27007e-11	ENSMUSG00000026365	FALSE
Rnase4	4.87378e-16	0.712946	0.837	0.357	1.36461e-11	ENSMUSG00000021876	FALSE
Bst1	4.9138e-16	1.08749	0.643	0.072	1.37582e-11	ENSMUSG00000029082	TRUE
Emp3	5.17763e-16	0.518091	0.949	0.765	1.44968e-11	ENSMUSG00000040212	FALSE
Hspa5	7.49271e-16	0.505916	0.99	0.881	2.09788e-11	ENSMUSG00000026864	FALSE
Maged1	7.91842e-16	0.53617	0.837	0.462	2.21708e-11	ENSMUSG00000025151	FALSE
Fbln1	7.92345e-16	0.526607	0.765	0.136	2.21849e-11	ENSMUSG00000006369	FALSE
Rpl35a	1.31452e-15	-0.473605	1	0.999	3.68052e-11	ENSMUSG00000060636	FALSE
Pdia3	1.41356e-15	0.509724	0.969	0.824	3.95782e-11	ENSMUSG00000027248	FALSE
Calr	1.51502e-15	0.444731	0.98	0.896	4.2419e-11	ENSMUSG00000003814	FALSE
Bsg	1.51556e-15	0.760538	0.98	0.877	4.24342e-11	ENSMUSG00000023175	FALSE
Msln	1.7344e-15	2.68915	0.622	0.043	4.85614e-11	ENSMUSG00000063011	TRUE
Gcsh	2.15792e-15	0.856885	0.786	0.349	6.04197e-11	ENSMUSG00000034424	FALSE
Ehd4	2.20903e-15	-0.843553	0.52	0.619	6.18505e-11	ENSMUSG00000027293	FALSE
Sepw1	2.36385e-15	0.277003	1	0.908	6.61855e-11	ENSMUSG00000041571	FALSE
Ptprf	2.53097e-15	0.570566	0.653	0.089	7.08645e-11	ENSMUSG00000033295	FALSE
Krt19	2.65747e-15	1.47665	0.684	0.179	7.44066e-11	ENSMUSG00000020911	FALSE
Htra1	2.88278e-15	0.773605	0.786	0.31	8.07151e-11	ENSMUSG00000006205	FALSE
Ptgs1	2.91571e-15	0.641127	0.673	0.175	8.16369e-11	ENSMUSG00000047250	TRUE
Igfbp5	3.1648e-15	2.8334	0.612	0.093	8.86113e-11	ENSMUSG00000026185	FALSE
Fbn1	3.97337e-15	0.62683	0.663	0.102	1.1125e-10	ENSMUSG00000027204	FALSE
Efemp2	4.12695e-15	0.603994	0.694	0.139	1.1555e-10	ENSMUSG00000024909	FALSE
Hspb8	4.97802e-15	0.708728	0.622	0.057	1.3938e-10	ENSMUSG00000041548	TRUE
Lhfp	5.55824e-15	0.732714	0.837	0.481	1.55625e-10	ENSMUSG00000048332	FALSE
Ddost	7.31047e-15	0.491178	0.918	0.644	2.04686e-10	ENSMUSG00000028757	FALSE
Xist	7.58955e-15	0.197306	0.98	0.799	2.125e-10	ENSMUSG00000086503	FALSE
Nnmt	8.56517e-15	0.57592	0.551	0.019	2.39816e-10	ENSMUSG00000032271	TRUE
Sbsn	9.4419e-15	1.48763	0.633	0.042	2.64364e-10	ENSMUSG00000046056	TRUE
Meg3	1.29156e-14	1.17348	0.633	0.08	3.61625e-10	ENSMUSG00000021268	FALSE
Laptm4a	1.36063e-14	0.535199	0.98	0.92	3.80962e-10	ENSMUSG00000020585	FALSE
Npdc1	1.45285e-14	0.5591	0.816	0.413	4.06783e-10	ENSMUSG00000015094	FALSE
Ppic	1.62188e-14	0.605027	0.827	0.425	4.54109e-10	ENSMUSG00000024538	FALSE
Cd151	1.70038e-14	0.665374	0.857	0.546	4.7609e-10	ENSMUSG00000025510	FALSE
Cldn10	1.7668e-14	0.978852	0.541	0.027	4.94688e-10	ENSMUSG00000022132	FALSE
Hsp90b1	1.77827e-14	0.298761	0.99	0.913	4.97899e-10	ENSMUSG00000020048	FALSE
Mmp14	2.55886e-14	0.766752	0.643	0.138	7.16454e-10	ENSMUSG00000000957	FALSE
Sat1	2.75386e-14	-0.664869	0.806	0.873	7.71052e-10	ENSMUSG00000025283	FALSE
Ramp2	2.89943e-14	-1.14542	0.531	0.542	8.11813e-10	ENSMUSG00000001240	FALSE
Cryab	3.28629e-14	0.529372	0.867	0.525	9.20128e-10	ENSMUSG00000032060	FALSE
Myrf	3.34853e-14	0.546667	0.541	0.023	9.37555e-10	ENSMUSG00000036098	TRUE
Ifi27l2a	3.64408e-14	0.766017	0.867	0.504	1.0203e-09	ENSMUSG00000079017	FALSE
Ptov1	4.38589e-14	0.415819	0.847	0.533	1.22801e-09	ENSMUSG00000038502	FALSE
Hmgn1	4.43461e-14	0.268142	0.969	0.81	1.24165e-09	ENSMUSG00000040681	FALSE
Gsta4	4.95169e-14	0.918375	0.643	0.13	1.38643e-09	ENSMUSG00000032348	FALSE
Btg1	5.32514e-14	-0.71497	0.816	0.868	1.49098e-09	ENSMUSG00000036478	FALSE
Txndc5	5.54211e-14	0.431297	0.816	0.446	1.55174e-09	ENSMUSG00000038991	FALSE
Oasl2	8.01231e-14	0.694568	0.592	0.101	2.24337e-09	ENSMUSG00000029561	TRUE
Rbpms	8.05793e-14	0.462697	0.765	0.271	2.25614e-09	ENSMUSG00000031586	FALSE
Adamts2	1.23055e-13	0.489416	0.643	0.102	3.44542e-09	ENSMUSG00000036545	FALSE
Cdh11	1.25452e-13	0.573046	0.643	0.089	3.51252e-09	ENSMUSG00000031673	FALSE
C1rb	1.68139e-13	0.714356	0.663	0.148	4.70771e-09	ENSMUSG00000098470	FALSE
Ly6a	1.89293e-13	-1.06899	0.796	0.824	5.30003e-09	ENSMUSG00000075602	FALSE
Fkbp10	1.94304e-13	0.472651	0.582	0.054	5.44031e-09	ENSMUSG00000001555	FALSE
Epas1	2.3137e-13	-0.995966	0.449	0.506	6.47812e-09	ENSMUSG00000024140	FALSE
Pvrl2	2.42385e-13	0.488612	0.633	0.181	6.78655e-09	ENSMUSG00000062300	FALSE
Tceal8	2.53896e-13	0.43872	0.796	0.444	7.10883e-09	ENSMUSG00000051579	FALSE
Rgs2	2.93941e-13	-0.657148	0.418	0.606	8.23004e-09	ENSMUSG00000026360	FALSE
Loxl2	3.4731e-13	0.654183	0.602	0.065	9.72434e-09	ENSMUSG00000034205	TRUE
Fam49b	4.95671e-13	-0.493721	0.398	0.542	1.38783e-08	ENSMUSG00000022378	FALSE
Maged2	5.38189e-13	0.507819	0.673	0.271	1.50687e-08	ENSMUSG00000025268	FALSE
Cldn15	5.54759e-13	1.15648	0.51	0.008	1.55327e-08	ENSMUSG00000001739	TRUE
Nfia	6.51504e-13	0.385812	0.745	0.224	1.82415e-08	ENSMUSG00000028565	FALSE
Tbrg1	7.56905e-13	0.426698	0.867	0.566	2.11926e-08	ENSMUSG00000011114	FALSE
Tmem151a	7.85637e-13	0.677584	0.551	0.02	2.1997e-08	ENSMUSG00000061451	TRUE
Atp1b1	8.28541e-13	0.769187	0.612	0.118	2.31983e-08	ENSMUSG00000026576	FALSE
Psap	8.32731e-13	-0.832601	0.99	0.956	2.33156e-08	ENSMUSG00000004207	FALSE
Gata6	8.56942e-13	0.485877	0.551	0.062	2.39935e-08	ENSMUSG00000005836	FALSE
Gas6	9.12185e-13	0.996002	0.745	0.358	2.55403e-08	ENSMUSG00000031451	FALSE
Slpi	9.17662e-13	2.16223	0.765	0.438	2.56936e-08	ENSMUSG00000017002	FALSE
Dync1i2	9.20509e-13	0.456162	0.898	0.607	2.57733e-08	ENSMUSG00000027012	FALSE
Prss23	1.15575e-12	0.870313	0.622	0.232	3.23598e-08	ENSMUSG00000039405	FALSE
Efemp1	1.20786e-12	1.38943	0.602	0.132	3.3819e-08	ENSMUSG00000020467	FALSE
Cfb	1.22019e-12	1.10377	0.622	0.098	3.41642e-08	ENSMUSG00000090231	TRUE
Fxyd5	1.36898e-12	-0.668982	0.714	0.778	3.833e-08	ENSMUSG00000009687	FALSE
Plat	1.60723e-12	0.698007	0.612	0.133	4.50008e-08	ENSMUSG00000031538	TRUE
Gpx7	1.99215e-12	0.424144	0.592	0.103	5.57781e-08	ENSMUSG00000028597	FALSE
Ezr	2.13012e-12	0.902895	0.786	0.497	5.96413e-08	ENSMUSG00000052397	FALSE
Adamts5	2.18084e-12	0.695392	0.571	0.078	6.10613e-08	ENSMUSG00000022894	TRUE
Serpinb6b	2.18886e-12	0.864311	0.633	0.136	6.12858e-08	ENSMUSG00000042842	FALSE
Gngt2	2.88341e-12	-0.721034	0.551	0.575	8.07326e-08	ENSMUSG00000038811	FALSE
Rcn1	2.95226e-12	0.442087	0.816	0.392	8.26603e-08	ENSMUSG00000005973	FALSE
Ndufa13	3.02816e-12	0.227287	1	0.88	8.47855e-08	ENSMUSG00000036199	FALSE
Gpc3	3.37211e-12	1.3348	0.643	0.145	9.44156e-08	ENSMUSG00000055653	FALSE
Slc29a1	3.37227e-12	-0.451962	0.388	0.547	9.44202e-08	ENSMUSG00000023942	FALSE
Crtap	3.68371e-12	0.393447	0.745	0.313	1.0314e-07	ENSMUSG00000032431	FALSE
Wfdc2	3.91199e-12	-1.02704	0.582	0.534	1.09532e-07	ENSMUSG00000017723	FALSE
Podn	4.06041e-12	0.771024	0.531	0.062	1.13688e-07	ENSMUSG00000028600	TRUE
Clec3b	4.18214e-12	1.12661	0.673	0.24	1.17096e-07	ENSMUSG00000025784	FALSE
Ube2l6	4.52273e-12	0.454606	0.755	0.318	1.26632e-07	ENSMUSG00000027078	FALSE
Ergic3	4.98848e-12	0.352533	0.918	0.664	1.39673e-07	ENSMUSG00000005881	FALSE
Tfpi	5.28152e-12	0.441756	0.602	0.127	1.47877e-07	ENSMUSG00000027082	FALSE
Slc9a3r1	6.70884e-12	0.891513	0.714	0.422	1.87841e-07	ENSMUSG00000020733	FALSE
Trf	6.79941e-12	0.456728	0.847	0.65	1.90377e-07	ENSMUSG00000032554	FALSE
Id3	7.69876e-12	0.409375	0.939	0.678	2.15558e-07	ENSMUSG00000007872	FALSE
Ostc	9.64368e-12	0.408265	0.898	0.672	2.70014e-07	ENSMUSG00000041084	FALSE
Id2	9.83394e-12	-0.623434	0.459	0.577	2.7534e-07	ENSMUSG00000020644	FALSE
Meis2	1.0739e-11	0.453484	0.612	0.163	3.0068e-07	ENSMUSG00000027210	FALSE
Krt18	1.20632e-11	1.06567	0.602	0.249	3.37759e-07	ENSMUSG00000023043	FALSE
Krt8	1.52197e-11	0.98572	0.541	0.078	4.26137e-07	ENSMUSG00000049382	FALSE
Pdlim4	1.63385e-11	0.425093	0.582	0.121	4.57461e-07	ENSMUSG00000020388	TRUE
Ptrf	1.8841e-11	0.460067	0.837	0.447	5.27528e-07	ENSMUSG00000004044	FALSE
Ccl6	2.05691e-11	-1.27128	0.5	0.579	5.75914e-07	ENSMUSG00000018927	FALSE
Creb3	2.28906e-11	0.427622	0.694	0.344	6.40915e-07	ENSMUSG00000028466	FALSE
Gbp2	2.42118e-11	0.83964	0.704	0.373	6.77906e-07	ENSMUSG00000028270	FALSE
Cpq	2.43083e-11	0.547703	0.786	0.366	6.80608e-07	ENSMUSG00000039007	FALSE
Myl6	2.47536e-11	0.208943	1	0.992	6.93076e-07	ENSMUSG00000090841	FALSE
Parva	2.50046e-11	0.388604	0.663	0.278	7.00103e-07	ENSMUSG00000030770	FALSE
Cd34	2.82655e-11	0.55851	0.704	0.26	7.91405e-07	ENSMUSG00000016494	FALSE
Acaa2	2.97786e-11	0.497648	0.714	0.353	8.33771e-07	ENSMUSG00000036880	FALSE
Wbp5	3.03609e-11	0.244044	0.939	0.666	8.50074e-07	ENSMUSG00000042712	FALSE
Mmp23	3.16552e-11	0.508067	0.51	0.043	8.86313e-07	ENSMUSG00000029061	TRUE
Mcl1	3.5815e-11	-0.513179	0.684	0.755	1.00278e-06	ENSMUSG00000038612	FALSE
Hcfc1r1	3.58321e-11	0.425277	0.878	0.644	1.00326e-06	ENSMUSG00000023904	FALSE
Arl1	3.73824e-11	0.403453	0.878	0.594	1.04667e-06	ENSMUSG00000060904	FALSE
Rpl38	4.0105e-11	-0.408294	1	0.998	1.1229e-06	ENSMUSG00000057322	FALSE
Sfrp1	4.66071e-11	1.15813	0.531	0.074	1.30495e-06	ENSMUSG00000031548	TRUE
Dnajc3	5.82018e-11	0.464097	0.816	0.54	1.62959e-06	ENSMUSG00000022136	FALSE
Yif1a	6.37967e-11	0.391637	0.765	0.4	1.78624e-06	ENSMUSG00000024875	FALSE
Hspa1a	7.24e-11	0.504561	0.837	0.553	2.02713e-06	ENSMUSG00000091971	FALSE
Sec11a	7.32372e-11	0.350222	0.857	0.608	2.05057e-06	ENSMUSG00000025724	FALSE
Fndc1	7.34179e-11	0.826962	0.52	0.052	2.05563e-06	ENSMUSG00000071984	TRUE
Cd248	8.00249e-11	0.658964	0.551	0.048	2.24062e-06	ENSMUSG00000056481	TRUE
B3gnt9	8.42705e-11	0.435629	0.52	0.053	2.35949e-06	ENSMUSG00000069920	TRUE
Pmm1	1.00772e-10	0.39962	0.633	0.212	2.82151e-06	ENSMUSG00000022474	TRUE
Snrpg	1.024e-10	0.388244	0.969	0.907	2.8671e-06	ENSMUSG00000057278	FALSE
Tpm1	1.08842e-10	0.451435	0.888	0.606	3.04747e-06	ENSMUSG00000032366	FALSE
Igf1	1.24041e-10	1.14262	0.551	0.075	3.47303e-06	ENSMUSG00000020053	FALSE
C1qa	1.2507e-10	-1.55656	0.571	0.498	3.50182e-06	ENSMUSG00000036887	FALSE
Fkbp7	1.32645e-10	0.362721	0.663	0.266	3.71392e-06	ENSMUSG00000002732	FALSE
Rps29	1.35036e-10	-0.299916	1	1	3.78087e-06	ENSMUSG00000034892	FALSE
Rabac1	1.45961e-10	0.359612	0.959	0.846	4.08678e-06	ENSMUSG00000003380	FALSE
Arf4	1.46109e-10	0.326505	0.929	0.697	4.0909e-06	ENSMUSG00000021877	FALSE
Cyb5r3	1.57185e-10	0.419814	0.908	0.681	4.40103e-06	ENSMUSG00000018042	FALSE
Plac8	1.60708e-10	0.438063	0.653	0.24	4.49968e-06	ENSMUSG00000029322	FALSE
Pfn1	1.63444e-10	-0.418845	1	0.99	4.57626e-06	ENSMUSG00000018293	FALSE
Krt7	2.14937e-10	0.999304	0.51	0.099	6.01801e-06	ENSMUSG00000023039	FALSE
Alad	2.20233e-10	0.881464	0.684	0.403	6.1663e-06	ENSMUSG00000028393	FALSE
Sdc4	2.47164e-10	0.57066	0.816	0.52	6.92036e-06	ENSMUSG00000017009	FALSE
Nrp1	2.47531e-10	-0.652448	0.449	0.569	6.93062e-06	ENSMUSG00000025810	FALSE
Lgals1	2.71195e-10	0.86249	0.939	0.871	7.59318e-06	ENSMUSG00000068220	FALSE
Eln	2.71523e-10	0.923379	0.673	0.187	7.60237e-06	ENSMUSG00000029675	FALSE
Rrbp1	2.84822e-10	0.381372	0.929	0.77	7.97473e-06	ENSMUSG00000027422	FALSE
Iscu	3.30959e-10	0.489806	0.857	0.644	9.26652e-06	ENSMUSG00000025825	FALSE
Chil1	3.40006e-10	0.649361	0.51	0.06	9.51982e-06	ENSMUSG00000064246	TRUE
Spcs1	3.81371e-10	0.142285	0.99	0.807	1.0678e-05	ENSMUSG00000021917	FALSE
Twsg1	4.66591e-10	0.491512	0.694	0.286	1.30641e-05	ENSMUSG00000024098	FALSE
Morf4l2	4.78306e-10	0.280434	0.929	0.672	1.33921e-05	ENSMUSG00000031422	FALSE
Arpc5	5.06877e-10	-0.476182	0.776	0.819	1.41921e-05	ENSMUSG00000008475	FALSE
Rps24	5.25729e-10	-0.355276	1	0.995	1.47199e-05	ENSMUSG00000025290	FALSE
Tspan4	6.51003e-10	0.357949	0.857	0.551	1.82274e-05	ENSMUSG00000025511	FALSE
Serpinb1a	6.68404e-10	0.515415	0.551	0.124	1.87146e-05	ENSMUSG00000044734	TRUE
Ssr3	8.17678e-10	0.327394	0.847	0.594	2.28942e-05	ENSMUSG00000027828	FALSE
Gja1	8.56066e-10	0.573087	0.561	0.179	2.3969e-05	ENSMUSG00000050953	FALSE
Tns3	1.04676e-09	0.328978	0.745	0.405	2.93082e-05	ENSMUSG00000020422	FALSE
Nradd	1.17809e-09	0.342824	0.551	0.102	3.29853e-05	ENSMUSG00000032491	TRUE
Pcyox1	1.26536e-09	0.375774	0.622	0.254	3.54288e-05	ENSMUSG00000029998	TRUE
Bcam	1.26937e-09	1.15852	0.653	0.27	3.55411e-05	ENSMUSG00000002980	FALSE
Oat	1.28577e-09	0.383348	0.765	0.47	3.60004e-05	ENSMUSG00000030934	FALSE
Atp5j	1.4466e-09	0.178663	0.98	0.901	4.05033e-05	ENSMUSG00000022890	FALSE
Sema5a	1.55592e-09	0.39788	0.51	0.127	4.35643e-05	ENSMUSG00000022231	TRUE
Slc6a6	1.57846e-09	-0.467604	0.5	0.633	4.41952e-05	ENSMUSG00000030096	FALSE
Rer1	1.67301e-09	0.286635	0.878	0.627	4.68427e-05	ENSMUSG00000029048	FALSE
Emp1	1.84358e-09	-0.462925	0.541	0.597	5.16184e-05	ENSMUSG00000030208	FALSE
Cltb	1.91619e-09	0.333098	0.827	0.539	5.36513e-05	ENSMUSG00000047547	FALSE
Bmp1	1.91681e-09	0.39656	0.571	0.21	5.36689e-05	ENSMUSG00000022098	FALSE
Sec61b	1.92039e-09	0.304203	0.969	0.883	5.3769e-05	ENSMUSG00000053317	FALSE
Tmem59	2.02658e-09	0.209729	0.969	0.826	5.67423e-05	ENSMUSG00000028618	FALSE
Rhoj	2.15309e-09	0.385736	0.622	0.267	6.02843e-05	ENSMUSG00000046768	FALSE
Tubb2a	2.24012e-09	0.428416	0.765	0.444	6.27212e-05	ENSMUSG00000058672	FALSE
Mfap2	2.26149e-09	0.491753	0.52	0.122	6.33195e-05	ENSMUSG00000060572	FALSE
Thbs1	2.80355e-09	0.721279	0.602	0.304	7.84966e-05	ENSMUSG00000040152	FALSE
Dhrs4	2.85762e-09	0.379049	0.531	0.189	8.00105e-05	ENSMUSG00000022210	TRUE
Vimp	3.02319e-09	0.27105	0.878	0.636	8.46464e-05	ENSMUSG00000075701	FALSE
Tst	3.10072e-09	0.306228	0.561	0.163	8.6817e-05	ENSMUSG00000044986	FALSE
Pianp	3.11771e-09	0.331181	0.602	0.158	8.72927e-05	ENSMUSG00000030329	TRUE
Gstt1	3.15714e-09	0.404558	0.653	0.196	8.83966e-05	ENSMUSG00000001663	FALSE
Gabarapl1	3.29068e-09	0.519668	0.765	0.481	9.21357e-05	ENSMUSG00000030161	FALSE
Tspan5	3.29087e-09	0.374481	0.602	0.223	9.21411e-05	ENSMUSG00000028152	FALSE
Minos1	3.30567e-09	0.274706	0.969	0.885	9.25555e-05	ENSMUSG00000050608	FALSE
Rpl22l1	3.3917e-09	0.228457	0.99	0.937	9.49643e-05	ENSMUSG00000039221	FALSE
Dpm3	3.3998e-09	0.335098	0.908	0.699	9.5191e-05	ENSMUSG00000042737	FALSE
Rras2	3.43658e-09	0.391293	0.602	0.248	9.62208e-05	ENSMUSG00000055723	FALSE
Arhgef12	3.52966e-09	0.438391	0.694	0.31	9.88269e-05	ENSMUSG00000059495	FALSE
Ndrg1	3.79321e-09	0.39827	0.561	0.16	0.000106206	ENSMUSG00000005125	FALSE
Spint2	3.79681e-09	0.472054	0.663	0.266	0.000106307	ENSMUSG00000074227	FALSE
Heg1	3.86754e-09	0.291294	0.765	0.417	0.000108287	ENSMUSG00000075254	FALSE
Smim14	4.03064e-09	0.272944	0.908	0.669	0.000112854	ENSMUSG00000037822	FALSE
Ryk	4.11007e-09	0.364266	0.653	0.321	0.000115078	ENSMUSG00000032547	FALSE
Cav1	4.17357e-09	0.545551	0.806	0.528	0.000116856	ENSMUSG00000007655	FALSE
Tgfb1	4.5483e-09	-0.431181	0.398	0.565	0.000127348	ENSMUSG00000002603	FALSE
Ssr2	4.70396e-09	0.320252	0.898	0.667	0.000131706	ENSMUSG00000041355	FALSE
Prdx2	4.71421e-09	0.232136	0.949	0.763	0.000131993	ENSMUSG00000005161	FALSE
Hacd4	4.93432e-09	0.501766	0.531	0.16	0.000138156	ENSMUSG00000028497	FALSE
Mbnl1	5.16908e-09	-0.423088	0.582	0.698	0.000144729	ENSMUSG00000027763	FALSE
Plxdc2	5.26679e-09	0.339871	0.704	0.263	0.000147465	ENSMUSG00000026748	FALSE
Actr2	5.44637e-09	-0.390938	0.51	0.579	0.000152493	ENSMUSG00000020152	FALSE
Surf4	5.58066e-09	0.361643	0.796	0.511	0.000156253	ENSMUSG00000014867	FALSE
Fbln2	6.97544e-09	0.616685	0.592	0.27	0.000195305	ENSMUSG00000064080	FALSE
Myo1c	7.53673e-09	0.441798	0.704	0.365	0.000211021	ENSMUSG00000017774	FALSE
Rab2a	7.86405e-09	0.244056	0.918	0.747	0.000220185	ENSMUSG00000047187	FALSE
Sec61g	8.15541e-09	0.259736	0.99	0.935	0.000228343	ENSMUSG00000078974	FALSE
1810037I17Rik	8.34243e-09	0.207733	0.98	0.832	0.00023358		FALSE
Ckap4	8.34811e-09	0.555477	0.653	0.376	0.000233739	ENSMUSG00000046841	FALSE
Ahnak2	8.55516e-09	0.656607	0.694	0.335	0.000239536	ENSMUSG00000072812	FALSE
Cd200	8.76331e-09	0.426816	0.694	0.353	0.000245364	ENSMUSG00000022661	FALSE
St3gal1	9.33294e-09	0.353345	0.602	0.255	0.000261313	ENSMUSG00000013846	FALSE
Fundc2	9.82388e-09	0.235947	0.745	0.354	0.000275059	ENSMUSG00000031198	FALSE
Fn1	1.03357e-08	1.09624	0.724	0.578	0.000289391	ENSMUSG00000026193	FALSE
Atp5o	1.17463e-08	0.246895	0.939	0.795	0.000328883	ENSMUSG00000022956	FALSE
Nupr1	1.34783e-08	0.332349	0.857	0.586	0.000377379	ENSMUSG00000030717	FALSE
Tmed3	1.38396e-08	0.377821	0.827	0.62	0.000387494	ENSMUSG00000032353	FALSE
C1qc	1.39263e-08	-1.30996	0.52	0.462	0.000389924	ENSMUSG00000036896	FALSE
Sra1	1.57067e-08	0.310764	0.827	0.573	0.000439771	ENSMUSG00000006050	FALSE
Inmt	1.61121e-08	-1.3486	0.867	0.809	0.000451121	ENSMUSG00000003477	FALSE
Copz2	1.6186e-08	0.286959	0.776	0.453	0.000453192	ENSMUSG00000018672	FALSE
Rps7	1.62317e-08	0.0858053	1	0.994	0.00045447	ENSMUSG00000061477	FALSE
Copg1	1.64425e-08	0.280731	0.704	0.367	0.000460375	ENSMUSG00000030058	FALSE
Tgfb3	1.67936e-08	0.355808	0.551	0.182	0.000470203	ENSMUSG00000021253	FALSE
Bin1	1.73483e-08	-0.478041	0.52	0.548	0.000485734	ENSMUSG00000024381	FALSE
Dnajc1	1.83354e-08	0.317979	0.724	0.398	0.000513374	ENSMUSG00000026740	FALSE
Cnpy2	1.86181e-08	0.344752	0.806	0.555	0.000521287	ENSMUSG00000025381	FALSE
Ctsc	1.93774e-08	-0.854367	0.571	0.548	0.000542547	ENSMUSG00000030560	FALSE
Pdia6	2.0472e-08	0.244188	0.949	0.78	0.000573197	ENSMUSG00000020571	FALSE
Zfp36l1	2.40183e-08	0.183174	0.949	0.751	0.000672489	ENSMUSG00000021127	FALSE
S100a1	2.56664e-08	0.428552	0.878	0.725	0.000718633	ENSMUSG00000044080	FALSE
Hdlbp	2.70654e-08	0.266775	0.806	0.493	0.000757803	ENSMUSG00000034088	FALSE
Btg2	2.8744e-08	0.50825	0.918	0.81	0.000804804	ENSMUSG00000020423	FALSE
Cyb5a	2.98077e-08	0.425661	0.908	0.794	0.000834585	ENSMUSG00000024646	FALSE
App	3.08436e-08	0.151521	0.969	0.771	0.000863591	ENSMUSG00000022892	FALSE
Ltbp3	3.26342e-08	0.312325	0.582	0.236	0.000913724	ENSMUSG00000024940	FALSE
Rab34	3.34012e-08	0.329361	0.673	0.346	0.000935201	ENSMUSG00000002059	FALSE
Lrpap1	3.47e-08	0.29965	0.827	0.541	0.000971566	ENSMUSG00000029103	FALSE
Hist1h2bc	3.51563e-08	0.424645	0.735	0.442	0.000984341	ENSMUSG00000018102	FALSE
Rbms3	3.56848e-08	0.299132	0.592	0.23	0.000999138	ENSMUSG00000039607	FALSE
Arid5b	4.13441e-08	0.303068	0.673	0.331	0.00115759	ENSMUSG00000019947	FALSE
Cbr2	4.68974e-08	-1.29357	0.602	0.567	0.00131308	ENSMUSG00000025150	FALSE
Laptm4b	4.82958e-08	0.428571	0.602	0.286	0.00135223	ENSMUSG00000022257	FALSE
Acp5	4.93056e-08	0.401218	0.592	0.297	0.00138051	ENSMUSG00000001348	FALSE
Gstm2	5.17963e-08	0.362251	0.684	0.261	0.00145024	ENSMUSG00000040562	FALSE
Cope	5.57777e-08	0.360547	0.837	0.692	0.00156172	ENSMUSG00000055681	FALSE
Wls	5.85373e-08	0.293524	0.816	0.49	0.00163899	ENSMUSG00000028173	FALSE
Chpf	5.90804e-08	0.323921	0.561	0.254	0.00165419	ENSMUSG00000032997	FALSE
Sfxn1	6.04105e-08	0.270949	0.735	0.39	0.00169143	ENSMUSG00000021474	FALSE
Eef1g	6.21361e-08	0.253831	0.99	0.908	0.00173975	ENSMUSG00000071644	FALSE
Hprt	6.85557e-08	-0.336399	0.49	0.572	0.00191949	ENSMUSG00000025630	FALSE
Krtcap2	7.01869e-08	0.192716	0.959	0.829	0.00196516	ENSMUSG00000042747	FALSE
mt-Nd2	7.04203e-08	-0.334238	0.99	0.984	0.0019717	ENSMUSG00000064345	FALSE
Atpif1	7.1025e-08	0.167594	0.98	0.86	0.00198863	ENSMUSG00000054428	FALSE
P3h3	7.14203e-08	0.243768	0.571	0.143	0.0019997	ENSMUSG00000023191	FALSE
B4galt1	7.35871e-08	0.385113	0.643	0.347	0.00206036	ENSMUSG00000028413	FALSE
Manf	7.77191e-08	0.322547	0.929	0.749	0.00217606	ENSMUSG00000032575	FALSE
Kdelr1	9.32674e-08	0.261793	0.796	0.585	0.00261139	ENSMUSG00000002778	FALSE
Gm26917	9.66867e-08	0.142963	0.99	0.873	0.00270713	ENSMUSG00000097971	FALSE
Aldh1a1	9.78531e-08	0.100388	0.663	0.282	0.00273979	ENSMUSG00000053279	FALSE
Ndufs2	9.83857e-08	0.248508	0.857	0.614	0.0027547	ENSMUSG00000013593	FALSE
Nucb1	1.03762e-07	0.270566	0.776	0.507	0.00290523	ENSMUSG00000030824	FALSE
Pdia4	1.04352e-07	0.334875	0.724	0.457	0.00292175	ENSMUSG00000025823	FALSE
Sdc2	1.06534e-07	0.355436	0.673	0.344	0.00298283	ENSMUSG00000022261	FALSE
Gm9843	1.0789e-07	-0.458703	0.765	0.839	0.00302083	ENSMUSG00000050299	FALSE
Dag1	1.08464e-07	0.268897	0.714	0.399	0.00303689	ENSMUSG00000039952	FALSE
1110065P20Rik	1.0954e-07	0.311814	0.633	0.359	0.00306701		FALSE
Grb2	1.10464e-07	-0.322417	0.561	0.573	0.00309289	ENSMUSG00000059923	FALSE
Sec61a1	1.13034e-07	0.263596	0.786	0.491	0.00316483	ENSMUSG00000030082	FALSE
Cd9	1.19737e-07	-0.650008	0.949	0.873	0.00335252	ENSMUSG00000030342	FALSE
Npc2	1.29368e-07	0.245516	0.99	0.932	0.00362217	ENSMUSG00000021242	FALSE
Sntb2	1.39783e-07	0.26862	0.571	0.271	0.00391377	ENSMUSG00000041308	FALSE
Tmed10	1.41312e-07	0.202428	0.959	0.805	0.00395659	ENSMUSG00000021248	FALSE
Ssbp4	1.52531e-07	0.23903	0.724	0.377	0.00427073	ENSMUSG00000070003	FALSE
Por	1.5298e-07	0.284178	0.745	0.412	0.00428327	ENSMUSG00000005514	FALSE
Chmp4b	1.60981e-07	0.186965	0.898	0.758	0.0045073	ENSMUSG00000038467	FALSE
Acta2	1.62879e-07	0.649232	0.622	0.199	0.00456044	ENSMUSG00000035783	FALSE
Arhgap29	1.68555e-07	0.388182	0.571	0.24	0.00471937	ENSMUSG00000039831	FALSE
Qk	1.86608e-07	-0.350621	0.429	0.532	0.00522483	ENSMUSG00000062078	FALSE
Atp5j2	1.9175e-07	0.126938	1	0.921	0.00536882	ENSMUSG00000038690	FALSE
Rap1a	1.94091e-07	-0.417282	0.745	0.768	0.00543434	ENSMUSG00000068798	FALSE
Il11ra1	2.00403e-07	0.19005	0.745	0.419	0.00561107	ENSMUSG00000073889	FALSE
Uba52	2.13314e-07	-0.34824	0.98	0.954	0.00597257	ENSMUSG00000090137	FALSE
Fam92a	2.212e-07	0.235302	0.612	0.276	0.00619337	ENSMUSG00000028218	FALSE
Ppt1	2.24551e-07	-0.431349	0.459	0.548	0.0062872	ENSMUSG00000028657	FALSE
Gnas	2.34171e-07	0.159819	0.99	0.94	0.00655655	ENSMUSG00000027523	FALSE
Ddb1	2.47348e-07	0.289971	0.735	0.467	0.0069255	ENSMUSG00000024740	FALSE
Mfap5	2.74536e-07	0.398417	0.561	0.181	0.00768673	ENSMUSG00000030116	FALSE
Eea1	2.79598e-07	0.207171	0.684	0.334	0.00782846	ENSMUSG00000036499	TRUE
Ddah2	3.00664e-07	0.140939	0.735	0.368	0.00841828	ENSMUSG00000007039	FALSE
Filip1l	3.08681e-07	0.316883	0.582	0.243	0.00864277	ENSMUSG00000043336	FALSE
Tapbp	3.12692e-07	0.350796	0.867	0.681	0.00875507	ENSMUSG00000024308	FALSE
Tmsb10	3.15491e-07	0.184157	1	0.982	0.00883344	ENSMUSG00000079523	FALSE
Fkbp2	3.1602e-07	0.291396	0.857	0.65	0.00884823	ENSMUSG00000056629	FALSE
Lgals3bp	3.24183e-07	0.319703	0.643	0.37	0.0090768	ENSMUSG00000033880	FALSE
Nkd1	3.31207e-07	0.284201	0.592	0.21	0.00927345	ENSMUSG00000031661	FALSE
Mdh2	3.54019e-07	0.295437	0.918	0.734	0.00991216	ENSMUSG00000019179	FALSE
Erp44	3.63476e-07	0.240396	0.735	0.471	0.010177	ENSMUSG00000028343	FALSE
Prkar1a	3.69166e-07	0.221944	0.888	0.703	0.0103363	ENSMUSG00000020612	FALSE
Ldhb	3.80086e-07	0.39179	0.684	0.409	0.010642	ENSMUSG00000030246	FALSE
Creb3l2	3.95142e-07	0.2639	0.541	0.216	0.0110636	ENSMUSG00000038648	FALSE
Cyr61	4.03612e-07	0.318093	0.827	0.563	0.0113007	ENSMUSG00000028195	FALSE
Tspo	4.4255e-07	0.205012	0.98	0.888	0.0123909	ENSMUSG00000041736	FALSE
Mxra7	4.43315e-07	0.264391	0.541	0.171	0.0124124	ENSMUSG00000020814	FALSE
Fkbp9	4.86011e-07	0.293202	0.684	0.391	0.0136078	ENSMUSG00000029781	FALSE
Igfbp4	4.98241e-07	0.806112	0.755	0.592	0.0139503	ENSMUSG00000017493	FALSE
Swi5	5.13241e-07	0.149796	0.949	0.812	0.0143702	ENSMUSG00000044627	FALSE
Mrpl52	5.27178e-07	0.260152	0.898	0.762	0.0147605	ENSMUSG00000010406	FALSE
S100a13	5.31659e-07	-0.398283	0.786	0.836	0.0148859	ENSMUSG00000042312	FALSE
Plxnb2	5.58945e-07	0.328577	0.571	0.273	0.0156499	ENSMUSG00000036606	FALSE
Crim1	5.81547e-07	0.478332	0.602	0.277	0.0162827	ENSMUSG00000024074	FALSE
Carkd	5.90653e-07	0.22599	0.643	0.298	0.0165377	ENSMUSG00000031505	FALSE
Cotl1	6.19603e-07	-0.615648	0.592	0.627	0.0173483	ENSMUSG00000031827	FALSE
Atp6v0b	6.19951e-07	-0.359968	0.857	0.827	0.017358	ENSMUSG00000033379	FALSE
Rpl7	6.37825e-07	0.172456	1	0.99	0.0178585	ENSMUSG00000043716	FALSE
Pgrmc1	6.69471e-07	0.257935	0.837	0.534	0.0187445	ENSMUSG00000006373	FALSE
Tsc22d3	6.76988e-07	-0.4789	0.52	0.661	0.018955	ENSMUSG00000031431	FALSE
Arpc3	7.12473e-07	-0.377327	0.888	0.879	0.0199485	ENSMUSG00000029465	FALSE
Tmem119	7.34061e-07	0.465576	0.571	0.231	0.020553	ENSMUSG00000054675	FALSE
Atraid	7.35975e-07	0.280935	0.857	0.587	0.0206066	ENSMUSG00000013622	FALSE
Anxa2	8.46553e-07	0.286935	0.99	0.894	0.0237026	ENSMUSG00000032231	FALSE
Cxcl2	8.50178e-07	-1.22468	0.633	0.528	0.0238041	ENSMUSG00000058427	FALSE
Cpe	8.85284e-07	0.446011	0.653	0.334	0.0247871	ENSMUSG00000037852	FALSE
Tsen34	9.4084e-07	0.239883	0.806	0.53	0.0263426	ENSMUSG00000035585	FALSE
Sepp1	9.59571e-07	-0.742201	0.827	0.787	0.026867	ENSMUSG00000064373	FALSE
Emc10	9.63342e-07	0.182235	0.908	0.656	0.0269726	ENSMUSG00000008140	FALSE
Gng12	9.82143e-07	0.263219	0.714	0.468	0.027499	ENSMUSG00000036402	FALSE
Cd44	9.92848e-07	-0.724247	0.582	0.619	0.0277988	ENSMUSG00000005087	FALSE
Tnfrsf1a	1.01631e-06	0.233574	0.806	0.546	0.0284558	ENSMUSG00000030341	FALSE
Mlec	1.07799e-06	0.267542	0.663	0.401	0.0301826	ENSMUSG00000048578	FALSE
Psma7	1.11648e-06	0.165147	0.969	0.875	0.0312602	ENSMUSG00000027566	FALSE
Cdk5rap3	1.13345e-06	0.291711	0.561	0.289	0.0317354	ENSMUSG00000018669	FALSE
Rpl27-ps3	1.13539e-06	-0.335735	0.51	0.599	0.0317898	ENSMUSG00000073640	FALSE
Fermt2	1.1765e-06	0.234386	0.765	0.441	0.032941	ENSMUSG00000037712	FALSE
Plpp1	1.2024e-06	0.262053	0.704	0.348	0.0336659	ENSMUSG00000021759	FALSE
Chd3	1.24632e-06	0.22983	0.673	0.369	0.0348956	ENSMUSG00000018474	FALSE
Ptms	1.29876e-06	0.146253	0.98	0.861	0.0363638	ENSMUSG00000030122	FALSE
Mesdc2	1.44576e-06	0.218483	0.704	0.407	0.0404798	ENSMUSG00000038503	FALSE
Klf9	1.51592e-06	0.133054	0.816	0.482	0.0424444	ENSMUSG00000033863	FALSE
Nfe2l2	1.5211e-06	0.249016	0.786	0.579	0.0425892	ENSMUSG00000015839	FALSE
Sgce	1.53283e-06	0.257412	0.541	0.142	0.0429178	ENSMUSG00000004631	FALSE
Ikbip	1.56761e-06	0.245326	0.52	0.25	0.0438914	ENSMUSG00000019975	FALSE
Plp2	1.57708e-06	0.314636	0.755	0.474	0.0441566	ENSMUSG00000031146	FALSE
Tbl1x	1.63175e-06	0.238976	0.643	0.358	0.0456874	ENSMUSG00000025246	FALSE
Mt2	1.65508e-06	0.328256	0.592	0.279	0.0463405	ENSMUSG00000031762	FALSE
Eny2	1.7193e-06	0.247809	0.827	0.602	0.0481386	ENSMUSG00000022338	FALSE
Fau	1.77102e-06	-0.311669	0.98	0.999	0.0495868	ENSMUSG00000038274	FALSE
Cdc16	1.85365e-06	0.18383	0.541	0.228	0.0519003	ENSMUSG00000038416	TRUE
Gnai2	1.87567e-06	-0.370059	0.918	0.931	0.0525168	ENSMUSG00000032562	FALSE
0610012G03Rik	1.9092e-06	-0.382489	0.643	0.657	0.0534556		FALSE
Gsn	1.95617e-06	-1.29527	0.949	0.931	0.0547709	ENSMUSG00000026879	FALSE
H3f3b	2.05689e-06	-0.534366	0.99	0.99	0.057591	ENSMUSG00000016559	FALSE
Scp2	2.09383e-06	0.0838417	0.969	0.787	0.0586252	ENSMUSG00000028603	FALSE
Yipf3	2.13682e-06	0.243234	0.704	0.435	0.0598287	ENSMUSG00000071074	FALSE
Man1a	2.19407e-06	0.376459	0.51	0.235	0.0614318	ENSMUSG00000003746	FALSE
Mprip	2.24355e-06	0.273044	0.735	0.444	0.0628173	ENSMUSG00000005417	FALSE
Sdcbp	2.28987e-06	-0.400065	0.765	0.789	0.0641141	ENSMUSG00000028249	FALSE
Colec12	2.30874e-06	0.332252	0.633	0.329	0.0646423	ENSMUSG00000036103	FALSE
Fosl2	2.33228e-06	0.218809	0.673	0.369	0.0653016	ENSMUSG00000029135	FALSE
Vcp	2.526e-06	0.229738	0.908	0.712	0.0707255	ENSMUSG00000028452	FALSE
Ecm1	2.75032e-06	0.185144	0.898	0.612	0.0770062	ENSMUSG00000028108	FALSE
Il6st	2.85054e-06	0.221744	0.704	0.385	0.0798121	ENSMUSG00000021756	FALSE
Dctn6	2.88516e-06	0.365473	0.592	0.302	0.0807817	ENSMUSG00000031516	FALSE
P4hb	2.92316e-06	0.159887	0.918	0.741	0.0818455	ENSMUSG00000025130	FALSE
Lman1	2.95853e-06	0.311982	0.684	0.457	0.0828358	ENSMUSG00000041891	FALSE
C1qb	3.11579e-06	-1.27951	0.602	0.465	0.0872391	ENSMUSG00000036905	FALSE
Fam173a	3.16372e-06	0.243837	0.684	0.376	0.0885811	ENSMUSG00000057411	FALSE
Ube2r2	3.19924e-06	0.176516	0.816	0.545	0.0895757	ENSMUSG00000036241	FALSE
Trim35	3.25101e-06	0.199054	0.52	0.187	0.0910251	ENSMUSG00000022043	FALSE
Uap1	3.36037e-06	0.30448	0.582	0.293	0.094087	ENSMUSG00000026670	TRUE
Calu	3.617e-06	0.211182	0.796	0.548	0.101272	ENSMUSG00000029767	FALSE
Ptbp3	3.64338e-06	-0.327684	0.439	0.52	0.102011	ENSMUSG00000028382	FALSE
Mettl9	3.65193e-06	0.216925	0.755	0.479	0.10225	ENSMUSG00000030876	FALSE
Uqcr10	3.7824e-06	0.17588	0.98	0.881	0.105903	ENSMUSG00000059534	FALSE
Trip6	3.91478e-06	0.20379	0.531	0.246	0.10961	ENSMUSG00000023348	FALSE
Itgav	4.10083e-06	0.223528	0.551	0.28	0.114819	ENSMUSG00000027087	FALSE
Lamb2	4.21098e-06	0.331735	0.51	0.181	0.117903	ENSMUSG00000052911	FALSE
Sep15	4.44435e-06	0.140683	0.99	0.877	0.124437	ENSMUSG00000037072	FALSE
Mrpl54	4.80616e-06	0.205064	0.827	0.608	0.134568	ENSMUSG00000034932	FALSE
Atp5h	4.93384e-06	-0.43148	0.929	0.943	0.138143	ENSMUSG00000034566	FALSE
Tppp3	5.00527e-06	-0.607828	0.429	0.501	0.140143	ENSMUSG00000014846	FALSE
Ifngr1	5.01603e-06	-0.403993	0.582	0.649	0.140444	ENSMUSG00000020009	FALSE
Map1b	5.17163e-06	0.213474	0.582	0.282	0.1448	ENSMUSG00000052727	FALSE
Anapc13	5.37053e-06	0.244689	0.827	0.657	0.15037	ENSMUSG00000035048	FALSE
Tmem9	5.53998e-06	0.215422	0.561	0.29	0.155114	ENSMUSG00000026411	FALSE
Eri3	5.58748e-06	0.242526	0.592	0.321	0.156444	ENSMUSG00000033423	FALSE
Cdc42se1	5.6877e-06	-0.270926	0.48	0.525	0.15925	ENSMUSG00000046722	FALSE
P4ha1	5.85354e-06	0.267109	0.653	0.394	0.163893	ENSMUSG00000019916	FALSE
Nucb2	5.88165e-06	0.236101	0.622	0.315	0.16468	ENSMUSG00000030659	TRUE
Iigp1	6.22497e-06	0.538835	0.551	0.242	0.174293	ENSMUSG00000054072	TRUE
Tuba1a	6.53054e-06	0.207971	0.918	0.771	0.182849	ENSMUSG00000072235	FALSE
Limd2	7.43089e-06	-0.366011	0.541	0.559	0.208057	ENSMUSG00000040699	FALSE
Col4a1	7.52417e-06	0.501624	0.592	0.273	0.210669	ENSMUSG00000031502	FALSE
Nfkbiz	7.79241e-06	0.312065	0.663	0.437	0.21818	ENSMUSG00000035356	FALSE
Usmg5	7.9342e-06	0.114923	0.959	0.805	0.22215	ENSMUSG00000071528	FALSE
Mast4	8.02389e-06	0.269459	0.602	0.315	0.224661	ENSMUSG00000034751	FALSE
Ost4	8.53571e-06	0.223335	0.939	0.858	0.238991	ENSMUSG00000038803	FALSE
[truncated: 670 more rows]

## Sheet: 6
Supplementary Table 4. Lung scRNAseq Cell Clusters - Cluster 6
[truncated: 1,957 more rows]

[truncated: 20 more sheets: 7, 8, 9, 10, 11, 12, 13, 14, 15, 16, 17, 18, 19, 20, 21, 22, 23, 24, 25, 26]
