# Supplementary material for: Metastasis-Associated Wound Repair Promotes Reciprocal Lung Epithelium Activation and Breast Cancer Metastatic Outgrowth
Source: Cancer Res Commun. 2026 Apr 6;6(4):750–68. doi: 10.1158/2767-9764.CRC-25-0459 (PMC13051055; doi:10.1158/2767-9764.CRC-25-0459)
Supplement: Supplementary Table 5 — Lung scRNAseq cell clusters: Low vs High. [file crc-25-0459_supplementary_table_5_suppst5.xlsx]

## Sheet: 1
Supplementary Table 5. Lung scRNAseq Cell Clusters: Low vs. High Metastatic Burden - Cluster 1
Gene	p_val	avg_log2FC	pct.1	pct.2	p_val_adj	ensembl_ids
No differentially expressed genes within this cluster.

## Sheet: 2
Supplementary Table 5. Lung scRNAseq Cell Clusters: Low vs. High Metastatic Burden - Cluster 2
Gene	p_val	avg_log2FC	pct.1	pct.2	p_val_adj	ensembl_ids
No differentially expressed genes within this cluster.

## Sheet: 3
Supplementary Table 5. Lung scRNAseq Cell Clusters: Low vs. High Metastatic Burden - Cluster 3
Gene	p_val	avg_log2FC	pct.1	pct.2	p_val_adj	ensembl_ids
Spp1	2.63144e-25	1.86871	0.976	0.078	7.36778e-21	ENSMUSG00000029304
S100a6	7.42454e-21	0.680845	1	0.954	2.0788e-16	ENSMUSG00000001025
Ccl21a	1.07141e-17	-0.740874	0.049	0.415	2.99985e-13	ENSMUSG00000094686
Rpl10a	2.13646e-17	0.553044	1	0.963	5.98186e-13	ENSMUSG00000037805
Rplp0	8.80953e-16	0.540227	1	0.968	2.46658e-11	ENSMUSG00000067274
Rpsa	9.0875e-16	0.621022	1	0.935	2.54441e-11	ENSMUSG00000032518
Rps23	1.21549e-15	0.427072	1	0.995	3.40326e-11	ENSMUSG00000049517
Rpl3	2.45884e-15	0.430133	1	0.963	6.8845e-11	ENSMUSG00000060036
Rps18	7.57643e-15	0.486863	1	0.982	2.12132e-10	ENSMUSG00000008668
Rps7	8.59337e-15	0.554444	1	0.977	2.40606e-10	ENSMUSG00000061477
Scgb1a1	9.85964e-15	-0.74254	1	1	2.7606e-10	ENSMUSG00000024653
Rpl32	1.1138e-14	0.495238	1	1	3.11853e-10	ENSMUSG00000057841
Rps2	1.47992e-14	0.425869	1	0.991	4.14362e-10	ENSMUSG00000044533
Rps27a	1.5466e-14	0.453063	1	0.986	4.33033e-10	ENSMUSG00000020460
Eef1a1	2.00006e-14	0.405959	1	0.995	5.59998e-10	ENSMUSG00000037742
Gm26917	4.18689e-14	0.673029	0.976	0.77	1.17229e-09	ENSMUSG00000097971
Rpl13a	4.65326e-14	0.463944	1	1	1.30287e-09	ENSMUSG00000074129
Gstp1	6.07251e-14	-0.850486	0.122	0.507	1.70024e-09	ENSMUSG00000060803
Rps3a1	1.25465e-13	0.536091	1	0.972	3.5129e-09	ENSMUSG00000028081
Rps3	1.44605e-13	0.42166	1	0.991	4.04879e-09	ENSMUSG00000030744
Rpl41	4.5827e-13	0.351261	1	1	1.28311e-08	ENSMUSG00000093674
Rps9	6.61378e-13	0.460253	1	1	1.85179e-08	ENSMUSG00000006333
Lgals1	7.63155e-13	0.414309	1	0.963	2.13676e-08	ENSMUSG00000068220
Rps4x	1.28885e-12	0.451988	1	0.995	3.60864e-08	ENSMUSG00000031320
Rps20	1.69176e-12	0.489819	1	0.968	4.73676e-08	ENSMUSG00000028234
Rpl13	1.77787e-12	0.439344	1	1	4.97785e-08	ENSMUSG00000000740
Rps8	3.98665e-12	0.374296	1	1	1.11622e-07	ENSMUSG00000047675
Rps13	4.45332e-12	0.511539	1	0.963	1.24689e-07	ENSMUSG00000090862
Rps15a	4.89063e-12	0.438461	1	0.995	1.36933e-07	ENSMUSG00000008683
Rps14	5.58648e-12	0.45799	1	1	1.56416e-07	ENSMUSG00000024608
Rpl8	5.84748e-12	0.435295	1	0.995	1.63724e-07	ENSMUSG00000003970
Rpl18a	7.05079e-12	0.436275	1	1	1.97415e-07	ENSMUSG00000045128
Rps10	7.53839e-12	0.409092	1	0.949	2.11067e-07	ENSMUSG00000052146
Rplp1	1.00406e-11	0.377163	1	0.995	2.81125e-07	ENSMUSG00000007892
Junb	1.37597e-11	0.564994	1	0.82	3.85257e-07	ENSMUSG00000052837
S100a4	1.86524e-11	1.19987	0.805	0.097	5.22248e-07	ENSMUSG00000001020
Adgrf5	3.25677e-11	-0.436833	0	0.198	9.11864e-07	ENSMUSG00000056492
Tpt1	3.33153e-11	0.409805	1	0.995	9.32796e-07	ENSMUSG00000060126
Rpl23	3.40249e-11	0.459733	1	0.986	9.52664e-07	ENSMUSG00000071415
Rpl4	7.92704e-11	0.416418	1	0.972	2.21949e-06	ENSMUSG00000032399
Rps15	1.46516e-10	0.364132	1	0.991	4.1023e-06	ENSMUSG00000063457
Rps12	2.46709e-10	0.47059	1	0.959	6.9076e-06	ENSMUSG00000061983
Hpgd	2.64652e-10	-0.401052	0	0.184	7.41e-06	ENSMUSG00000031613
Rps17	3.24866e-10	0.396927	1	0.972	9.09594e-06	ENSMUSG00000061787
Rpl28	3.93838e-10	0.397915	1	0.959	1.10271e-05	ENSMUSG00000030432
Rplp2	4.79177e-10	0.457715	1	1	1.34165e-05	ENSMUSG00000025508
Rpl12	5.7059e-10	0.436171	1	0.926	1.5976e-05	ENSMUSG00000038900
Ubb	8.47105e-10	-0.512553	1	1	2.37181e-05	ENSMUSG00000019505
Btg2	8.6023e-10	0.683953	0.951	0.71	2.40856e-05	ENSMUSG00000020423
Hn1	9.53184e-10	0.747892	0.78	0.147	2.66882e-05	ENSMUSG00000020737
Tcf21	1.06848e-09	-1.0885	0.585	0.899	2.99164e-05	ENSMUSG00000045680
Azi2	1.14356e-09	-0.398839	0.024	0.207	3.20186e-05	ENSMUSG00000039285
Rps19	1.17612e-09	0.396314	1	1	3.29301e-05	ENSMUSG00000040952
Arpc1b	1.2433e-09	0.570287	0.951	0.562	3.48111e-05	ENSMUSG00000029622
Rps25	1.41379e-09	0.385943	1	0.991	3.95848e-05	ENSMUSG00000009927
Rps16	1.41526e-09	0.354705	1	1	3.96258e-05	ENSMUSG00000037563
Rpl30	1.56311e-09	0.297493	1	0.931	4.37654e-05	ENSMUSG00000058600
Rpl21	1.59843e-09	0.351062	1	0.995	4.47545e-05	ENSMUSG00000041453
Pkm	1.79207e-09	0.455562	0.976	0.622	5.01761e-05	ENSMUSG00000032294
Gm8797	1.98293e-09	-0.442407	1	1	5.552e-05	ENSMUSG00000103034
Mettl7a2	2.02256e-09	-0.466011	0.024	0.253	5.66296e-05	ENSMUSG00000056487
Rpl36a	2.55499e-09	0.358542	1	0.954	7.15372e-05	ENSMUSG00000079435
Rpl36al	2.67415e-09	0.464368	1	0.77	7.48737e-05	ENSMUSG00000049751
Rpl26	2.95854e-09	0.382745	1	0.995	8.28363e-05	ENSMUSG00000060938
Rpl36	3.64354e-09	0.316429	1	0.982	0.000102016	ENSMUSG00000057863
Rpl6	3.86775e-09	0.370112	1	0.968	0.000108293	ENSMUSG00000029614
Rps5	5.17071e-09	0.422074	1	0.995	0.000144775	ENSMUSG00000012848
Gapdh	5.84639e-09	0.634139	0.902	0.544	0.000163693	ENSMUSG00000057666
H3f3b	5.94759e-09	0.477659	1	0.959	0.000166527	ENSMUSG00000016559
Rpl27	8.42607e-09	0.334808	1	0.963	0.000235921	ENSMUSG00000063316
Rpl7	8.91273e-09	0.325494	1	0.968	0.000249548	ENSMUSG00000043716
Slc35g2	1.02433e-08	-0.423223	0	0.152	0.000286803	ENSMUSG00000070287
Gm10250	1.18276e-08	-0.275389	0	0.147	0.000331162	ENSMUSG00000068706
Fos	1.39195e-08	0.356787	0.976	0.747	0.000389731	ENSMUSG00000021250
Rpl17	1.53083e-08	0.408139	1	0.991	0.000428617	ENSMUSG00000062328
Rpl14	1.59646e-08	0.350814	1	0.972	0.000446993	ENSMUSG00000025794
Rpl19	1.77604e-08	0.326518	1	0.982	0.000497274	ENSMUSG00000017404
Eif3k	1.78346e-08	0.426741	0.927	0.507	0.000499351	ENSMUSG00000053565
H2afz	2.13461e-08	0.662252	0.927	0.585	0.000597668	ENSMUSG00000037894
Serinc3	2.14207e-08	-0.798977	0.707	0.866	0.000599759	ENSMUSG00000017707
Rpl18	2.30512e-08	0.365925	1	0.982	0.00064541	ENSMUSG00000059070
Rpl39	2.47076e-08	0.291984	1	0.991	0.000691787	ENSMUSG00000079641
Lrat	2.61718e-08	-0.911466	0.268	0.498	0.000732784	ENSMUSG00000028003
Actg1	3.07219e-08	0.328977	1	0.968	0.000860182	ENSMUSG00000062825
Rbm3	3.19884e-08	0.614396	0.878	0.452	0.000895643	ENSMUSG00000031167
Mettl7a1	6.09063e-08	-0.826342	0.976	0.982	0.00170532	ENSMUSG00000054619
Rpl34	7.19035e-08	0.304919	1	0.995	0.00201323	ENSMUSG00000062006
Rpl31	7.34878e-08	0.320614	1	0.972	0.00205759	ENSMUSG00000073702
Ltbp4	8.67787e-08	-0.722263	0.902	0.968	0.00242972	ENSMUSG00000040488
Uqcc2	8.95828e-08	0.45577	0.878	0.433	0.00250823	ENSMUSG00000024208
Gm10073	1.02249e-07	-0.5655	0.146	0.424	0.00286288	ENSMUSG00000060019
Adrb3	1.40545e-07	-0.487671	0.049	0.24	0.00393511	ENSMUSG00000031489
Rpl37a	1.75245e-07	0.259651	1	0.995	0.00490668	ENSMUSG00000046330
Btf3	1.81193e-07	0.296167	1	0.82	0.00507321	ENSMUSG00000021660
Tsc22d3	1.83649e-07	-0.772489	0.854	0.926	0.005142	ENSMUSG00000031431
Lcn2	1.85475e-07	1.02295	0.585	0.014	0.0051931	ENSMUSG00000026822
Rpl22	1.9035e-07	0.310898	1	0.894	0.0053296	ENSMUSG00000028936
Rpl24	1.99483e-07	0.364574	1	0.977	0.00558531	ENSMUSG00000098274
Npm1	2.16155e-07	0.315211	1	0.774	0.00605213	ENSMUSG00000057113
Atp5l	2.22546e-07	0.344961	1	0.903	0.00623106	ENSMUSG00000038717
Rpl27a	2.24084e-07	0.283844	1	0.991	0.00627412	ENSMUSG00000046364
Uqcrh	4.06284e-07	0.311388	1	0.779	0.0113756	ENSMUSG00000063882
Naca	4.57401e-07	0.330601	1	0.917	0.0128068	ENSMUSG00000061315
Gnb2l1	5.44321e-07	0.360089	0.976	0.788	0.0152404	ENSMUSG00000020372
S100a10	5.60964e-07	0.430557	1	0.806	0.0157064	ENSMUSG00000041959
Rpl23a	6.17345e-07	0.341422	1	1	0.017285	ENSMUSG00000058546
mt-Co1	6.69536e-07	-0.41312	1	0.991	0.0187463	ENSMUSG00000064351
Fau	8.10508e-07	0.389576	1	0.995	0.0226934	ENSMUSG00000038274
Rps6	8.59465e-07	0.368141	1	0.986	0.0240642	ENSMUSG00000028495
Thbd	8.77513e-07	-0.742934	0.732	0.82	0.0245695	ENSMUSG00000074743
Gsn	8.91502e-07	-0.424704	1	1	0.0249612	ENSMUSG00000026879
Oaz1	9.60987e-07	0.266967	1	0.972	0.0269067	ENSMUSG00000035242
Aldh2	9.89562e-07	-0.592785	0.976	0.972	0.0277067	ENSMUSG00000029455
Rpl7a	9.91747e-07	0.260827	1	0.908	0.0277679	ENSMUSG00000062647
Rps11	1.06588e-06	0.470869	1	1	0.0298436	ENSMUSG00000003429
Fosb	1.18072e-06	0.671236	0.805	0.419	0.033059	ENSMUSG00000003545
Tm4sf1	1.29767e-06	0.595401	0.756	0.267	0.0363334	ENSMUSG00000027800
Gm7334	1.31211e-06	-0.241113	0	0.111	0.0367378	ENSMUSG00000044645
Lrp4	1.40675e-06	-0.594559	0.122	0.309	0.0393877	ENSMUSG00000027253
Thumpd1	1.411e-06	-0.225506	0	0.111	0.0395065	ENSMUSG00000030942
Ces1d	1.51499e-06	-0.96572	0.512	0.797	0.0424181	ENSMUSG00000056973
Rpl9	1.76036e-06	0.323757	1	0.995	0.0492884	ENSMUSG00000047215
Calcrl	1.76844e-06	-0.392807	0.049	0.207	0.0495144	ENSMUSG00000059588
Mif	1.89184e-06	0.40162	0.951	0.636	0.0529697	ENSMUSG00000033307
Cd81	1.92782e-06	-0.468854	1	1	0.0539771	ENSMUSG00000037706
Pcolce2	2.35929e-06	-0.49067	1	0.995	0.0660578	ENSMUSG00000015354
Arrdc3	2.42546e-06	-0.642299	0.22	0.433	0.0679104	ENSMUSG00000074794
Rpl10	2.74343e-06	0.21135	1	1	0.0768133	ENSMUSG00000008682
P4hb	2.88722e-06	0.458304	0.805	0.406	0.0808391	ENSMUSG00000025130
Tceal1	3.13951e-06	-0.307875	0.024	0.18	0.087903	ENSMUSG00000049536
Rps24	3.46757e-06	0.344733	1	0.972	0.0970886	ENSMUSG00000025290
Rpl11	3.92897e-06	0.253687	1	0.986	0.110007	ENSMUSG00000059291
Etv1	4.63917e-06	-0.368711	0.049	0.207	0.129892	ENSMUSG00000004151
C1qb	4.8279e-06	1.0699	0.537	0.014	0.135176	ENSMUSG00000036905
Eef1b2	5.35624e-06	0.353931	0.951	0.645	0.149969	ENSMUSG00000025967
Rpl13-ps3	6.12489e-06	-0.568796	0.268	0.498	0.171491	ENSMUSG00000059835
Atp5g1	6.75165e-06	0.402432	0.927	0.618	0.189039	ENSMUSG00000006057
Vim	6.87591e-06	0.334247	1	0.926	0.192519	ENSMUSG00000026728
Rsrp1	7.15839e-06	-0.477962	0.951	0.991	0.200428	ENSMUSG00000037266
Rps27rt	7.77927e-06	-0.529646	0.951	0.986	0.217812	ENSMUSG00000050621
Erh	9.68846e-06	0.518179	0.829	0.479	0.271267	ENSMUSG00000021131
Npnt	9.92171e-06	-0.593066	0.951	0.959	0.277798	ENSMUSG00000040998
Cox7a2l	1.03657e-05	0.369981	0.927	0.733	0.290229	ENSMUSG00000024248
Specc1l	1.04152e-05	-0.590272	0.293	0.516	0.291616	ENSMUSG00000033444
1810010H24Rik	1.11469e-05	-0.711199	0.537	0.714	0.312101
Chkb	1.15095e-05	-0.346217	0.049	0.184	0.322255	ENSMUSG00000022617
Emp2	1.18153e-05	-0.652282	0.756	0.848	0.330816	ENSMUSG00000022505
Akap7	1.26554e-05	-0.298609	0.024	0.166	0.354337	ENSMUSG00000039166
Itga8	1.28743e-05	-0.623081	0.707	0.88	0.360468	ENSMUSG00000026768
Cox8b	1.2971e-05	-0.447853	0.049	0.212	0.363175	ENSMUSG00000025488
C1qa	1.33828e-05	0.921439	0.537	0.065	0.374704	ENSMUSG00000036887
Ier3	1.41427e-05	0.578171	0.805	0.429	0.395982	ENSMUSG00000003541
Calm1	1.50502e-05	0.373332	0.976	0.912	0.421391	ENSMUSG00000001175
B2m	1.52166e-05	0.494993	1	0.986	0.426051	ENSMUSG00000060802
mt-Atp6	1.90078e-05	-0.257615	1	1	0.532201	ENSMUSG00000064357
Rpl10-ps3	2.02197e-05	-0.601932	0.829	0.866	0.566131	ENSMUSG00000058443
Fmo2	2.5713e-05	-0.543698	0.951	0.986	0.719938	ENSMUSG00000040170
Ctss	2.6731e-05	0.628905	0.585	0.143	0.748441	ENSMUSG00000038642
Ranbp1	2.67953e-05	0.370449	0.829	0.415	0.750242	ENSMUSG00000005732
Myadm	2.70828e-05	-0.59269	0.317	0.512	0.758292	ENSMUSG00000068566
Psmb2	2.73733e-05	0.331261	0.902	0.53	0.766424	ENSMUSG00000028837
Cox5b	2.77271e-05	0.236498	0.976	0.645	0.776331	ENSMUSG00000061518
Wnt2	2.9656e-05	-0.690797	0.268	0.447	0.830339	ENSMUSG00000010797
Rpl22l1	3.00918e-05	0.298705	1	0.848	0.842539	ENSMUSG00000039221
Car4	3.4238e-05	-0.339253	0.049	0.198	0.958631	ENSMUSG00000000805
Lyz2	3.48137e-05	0.613353	0.927	0.677	0.97475	ENSMUSG00000069516
Laptm4a	3.49037e-05	-0.39153	1	0.986	0.977269	ENSMUSG00000020585
Ifi27l2a	3.50465e-05	1.11889	0.659	0.249	0.981267	ENSMUSG00000079017
Rpl35a	3.68659e-05	0.285048	1	1	1	ENSMUSG00000060636
Psmb8	3.8625e-05	0.405638	0.683	0.267	1	ENSMUSG00000024338
Plxdc2	3.91946e-05	-0.458512	0.976	0.972	1	ENSMUSG00000026748
Slc7a10	3.94193e-05	-0.743892	0.366	0.571	1	ENSMUSG00000030495
Dpysl3	3.96387e-05	0.574385	0.659	0.244	1	ENSMUSG00000024501
Igfbp4	3.97514e-05	0.807836	0.756	0.382	1	ENSMUSG00000017493
Adap2os	4.12755e-05	-0.434501	0.098	0.217	1	ENSMUSG00000086507
Jun	4.24039e-05	0.257029	0.951	0.664	1	ENSMUSG00000052684
Rpl9-ps6	4.27598e-05	-0.560333	0.415	0.599	1	ENSMUSG00000062456
Bin1	4.38614e-05	0.414092	0.537	0.115	1	ENSMUSG00000024381
Ecm1	4.70191e-05	-0.615113	0.61	0.747	1	ENSMUSG00000028108
Snrpg	5.24821e-05	0.326509	0.927	0.696	1	ENSMUSG00000057278
Shroom3	5.49237e-05	-0.517025	0.244	0.447	1	ENSMUSG00000029381
Nptn	5.6112e-05	-0.554006	0.341	0.521	1	ENSMUSG00000032336
Ran	5.8009e-05	0.395679	0.829	0.507	1	ENSMUSG00000029430
Tyrobp	6.16103e-05	0.731346	0.732	0.281	1	ENSMUSG00000030579
Fhod1	6.31916e-05	-0.507353	0.195	0.332	1	ENSMUSG00000014778
Rpl5	6.44368e-05	0.336351	0.976	0.82	1	ENSMUSG00000058558
Sod3	6.62574e-05	-0.427262	1	0.986	1	ENSMUSG00000072941
Pfn1	6.65379e-05	0.305661	1	0.912	1	ENSMUSG00000018293
Mrps16	6.66494e-05	0.313402	0.707	0.267	1	ENSMUSG00000049960
Rpl38	6.69138e-05	0.18292	1	0.982	1	ENSMUSG00000057322
Csrnp1	6.78855e-05	0.567429	0.488	0.101	1	ENSMUSG00000032515
Mrps33	7.12977e-05	0.28426	0.829	0.465	1	ENSMUSG00000029918
Eif4a1	7.26965e-05	0.339708	0.951	0.793	1	ENSMUSG00000059796
Cstb	7.87631e-05	0.299444	0.927	0.562	1	ENSMUSG00000005054
Atp5j2	8.72101e-05	0.153006	1	0.829	1	ENSMUSG00000038690
C1qtnf2	9.10295e-05	-0.55137	0.415	0.618	1	ENSMUSG00000046491
Serbp1	9.12102e-05	0.305325	0.927	0.65	1	ENSMUSG00000036371
Nr4a1	9.79851e-05	0.341399	0.878	0.553	1	ENSMUSG00000023034
Clec3b	9.80236e-05	-0.550866	0.854	0.917	1	ENSMUSG00000025784
Birc5	9.94947e-05	0.525432	0.366	0.009	1	ENSMUSG00000017716
Cox4i1	0.000104929	0.254027	1	0.959	1	ENSMUSG00000031818
Cdo1	0.000105606	-0.660192	0.829	0.894	1	ENSMUSG00000033022
Fhl1	0.000105921	-0.400502	1	0.991	1	ENSMUSG00000023092
Hsd11b1	0.000119919	-0.729093	0.951	0.935	1	ENSMUSG00000016194
Atp5h	0.000124081	0.322119	0.951	0.834	1	ENSMUSG00000034566
Colq	0.000125029	-0.561865	0.22	0.378	1	ENSMUSG00000057606
Angptl2	0.000126373	-0.547085	0.244	0.392	1	ENSMUSG00000004105
Ier2	0.000128817	0.19929	0.927	0.687	1	ENSMUSG00000053560
Emc3	0.000150229	-0.444711	0.22	0.378	1	ENSMUSG00000030286
Psmb1	0.000151133	0.270955	0.951	0.654	1	ENSMUSG00000014769
Zzef1	0.000151866	-0.19928	0.024	0.111	1	ENSMUSG00000055670
Fxyd1	0.00015203	-0.447375	0.951	0.954	1	ENSMUSG00000036570
Scarf2	0.000152423	-0.550449	0.585	0.797	1	ENSMUSG00000012017
Tceb2	0.000152749	0.188297	0.976	0.816	1	ENSMUSG00000055839
Srp9	0.000156606	0.325135	0.829	0.484	1	ENSMUSG00000026511
Ly6e	0.00015695	0.581736	0.78	0.53	1	ENSMUSG00000022587
Aldh1a1	0.000158332	-0.592184	0.854	0.945	1	ENSMUSG00000053279
Cygb	0.000170794	0.806604	0.537	0.161	1	ENSMUSG00000020810
Eif5a	0.000174659	0.269644	0.951	0.765	1	ENSMUSG00000078812
Gm43796	0.000180439	-0.210903	0.024	0.111	1	ENSMUSG00000107169
Cbr2	0.000184744	-0.641109	0.268	0.41	1	ENSMUSG00000025150
F2r	0.000193504	-0.54569	0.463	0.604	1	ENSMUSG00000048376
Gng11	0.000205908	-0.518474	0.976	0.972	1	ENSMUSG00000032766
Tma7	0.000215664	0.271209	0.854	0.571	1	ENSMUSG00000091537
Sox4	0.000223214	0.3342	0.61	0.194	1	ENSMUSG00000076431
Fcer1g	0.000223374	0.606433	0.561	0.161	1	ENSMUSG00000058715
Gpx3	0.000233693	-0.472172	1	0.986	1	ENSMUSG00000018339
Fgfr4	0.000241941	-0.532215	0.268	0.41	1	ENSMUSG00000005320
Npc2	0.000255562	0.213968	1	0.843	1	ENSMUSG00000021242
mt-Cytb	0.000267246	-0.266993	1	1	1	ENSMUSG00000064370
Pde4a	0.000268859	-0.223955	0.024	0.129	1	ENSMUSG00000032177
Usp50	0.000273276	-0.548787	0.341	0.516	1	ENSMUSG00000027364
Rps27l	0.000273517	0.301667	0.927	0.742	1	ENSMUSG00000036781
Id3	0.000277948	0.565573	0.927	0.65	1	ENSMUSG00000007872
Hmgn1	0.000281929	0.082496	1	0.737	1	ENSMUSG00000040681
Fth1	0.000286545	0.220479	1	1	1	ENSMUSG00000024661
Chst3	0.000288652	-0.336944	0.049	0.175	1	ENSMUSG00000057337
Pdia3	0.000299694	-0.46116	0.78	0.862	1	ENSMUSG00000027248
Stmn1	0.000319562	-0.534603	0.415	0.544	1	ENSMUSG00000028832
mt-Nd3	0.000327546	-0.575235	0.634	0.733	1	ENSMUSG00000064360
Fam3c	0.000330867	-0.403493	0.146	0.3	1	ENSMUSG00000029672
PYMT	0.000334567	0.419129	0.293	0	1	PYMT
H2-Ab1	0.000334752	1.31596	0.78	0.438	1	ENSMUSG00000073421
Phlda1	0.000348827	0.463541	0.878	0.567	1	ENSMUSG00000020205
Cotl1	0.000351053	0.605807	0.439	0.101	1	ENSMUSG00000031827
Cd52	0.000356791	0.712832	0.537	0.175	1	ENSMUSG00000000682
Sec61b	0.000360279	0.202514	0.951	0.705	1	ENSMUSG00000053317
Mamdc2	0.00036367	-0.596833	0.78	0.839	1	ENSMUSG00000033207
Pnpla8	0.000365383	-0.308752	0.073	0.217	1	ENSMUSG00000036257
Dync1i2	0.000374758	-0.494294	0.366	0.488	1	ENSMUSG00000027012
Phgdh	0.000375314	0.432097	0.317	0.014	1	ENSMUSG00000053398
Tmem100	0.000376801	-0.540345	0.268	0.475	1	ENSMUSG00000069763
Cd74	0.000381781	1.58411	0.902	0.636	1	ENSMUSG00000024610
Nhp2	0.000382834	0.370168	0.585	0.221	1	ENSMUSG00000001056
Prkca	0.000383029	-0.399345	0.146	0.336	1	ENSMUSG00000050965
1190002N15Rik	0.000383323	-0.496055	0.39	0.521	1
Sin3b	0.000384283	0.309599	0.634	0.249	1	ENSMUSG00000031622
Tmbim1	0.000385156	-0.51592	0.366	0.502	1	ENSMUSG00000006301
Selenbp1	0.00040452	-0.532873	0.976	0.959	1	ENSMUSG00000068874
C4b	0.000407697	0.549247	0.659	0.267	1	ENSMUSG00000073418
Ccnc	0.000408329	-0.255384	0.049	0.157	1	ENSMUSG00000028252
Nfkbiz	0.00041595	0.527806	0.537	0.194	1	ENSMUSG00000035356
Ptk7	0.000417203	-0.515186	0.244	0.419	1	ENSMUSG00000023972
Rps26	0.000423011	0.145266	1	0.954	1	ENSMUSG00000025362
Rps2-ps6	0.000429947	-0.441693	0.268	0.429	1	ENSMUSG00000095427
Lgals3bp	0.000435908	0.510176	0.488	0.147	1	ENSMUSG00000033880
Tmem109	0.000451657	-0.547249	0.488	0.613	1	ENSMUSG00000034659
Ifitm3	0.000470372	0.344029	1	0.986	1	ENSMUSG00000025492
Mdk	0.000484609	0.475929	0.585	0.221	1	ENSMUSG00000027239
Jup	0.000494347	-0.504866	0.268	0.41	1	ENSMUSG00000001552
Aimp1	0.00049807	0.339748	0.61	0.235	1	ENSMUSG00000028029
Nme1	0.000498358	0.372096	0.732	0.41	1	ENSMUSG00000037601
Slc38a10	0.00049961	-0.363843	0.122	0.244	1	ENSMUSG00000061306
Wisp2	0.000511155	-0.620989	0.78	0.802	1	ENSMUSG00000027656
Itm2b	0.00054165	-0.248356	1	1	1	ENSMUSG00000022108
Gar1	0.00057259	0.372389	0.39	0.078	1	ENSMUSG00000028010
C330006A16Rik	0.000588015	-0.276282	0.049	0.175	1	ENSMUSG00000087679
Wdfy3	0.000613259	-0.252095	0.049	0.143	1	ENSMUSG00000043940
Pard6g	0.000615748	-0.321363	0.073	0.184	1	ENSMUSG00000056214
Ctgf	0.000616554	-0.901089	0.561	0.673	1	ENSMUSG00000019997
Inmt	0.000624252	-0.302009	1	1	1	ENSMUSG00000003477
Polr2l	0.000630316	-0.484874	0.366	0.53	1	ENSMUSG00000038489
AI413582	0.000634597	0.38656	0.439	0.12	1	ENSMUSG00000062753
Gja5	0.0006362	-0.444752	0.22	0.355	1	ENSMUSG00000057123
2700094K13Rik	0.000656823	0.312304	0.488	0.147	1
Ly6c1	0.000661585	-0.426624	0.195	0.382	1	ENSMUSG00000079018
Timp1	0.000664512	0.377911	0.415	0.088	1	ENSMUSG00000001131
Pdgfra	0.00067903	-0.504625	0.78	0.811	1	ENSMUSG00000029231
Ncald	0.000684499	0.324076	0.537	0.189	1	ENSMUSG00000051359
Lrrn3	0.000685488	-0.403693	0.049	0.147	1	ENSMUSG00000036295
Tbl1xr1	0.000692869	-0.221611	0.024	0.134	1	ENSMUSG00000027630
Hopx	0.000693123	-0.578541	0.244	0.387	1	ENSMUSG00000059325
Lgals3	0.00069524	0.456921	0.683	0.346	1	ENSMUSG00000050335
Pomp	0.000697402	0.2989	0.854	0.571	1	ENSMUSG00000029649
Marcksl1	0.000706544	0.455126	0.39	0.083	1	ENSMUSG00000047945
Jam2	0.000706781	-0.319896	0.122	0.226	1	ENSMUSG00000053062
Fibin	0.00071053	-0.537238	0.39	0.488	1	ENSMUSG00000074971
Wfdc17	0.000715611	0.596208	0.366	0.037	1	ENSMUSG00000069792
Hs2st1	0.000732823	-0.217406	0.024	0.12	1	ENSMUSG00000040151
Prex2	0.000738205	-0.458467	0.854	0.871	1	ENSMUSG00000048960
Dbp	0.000763431	-0.474329	0.829	0.862	1	ENSMUSG00000059824
Chrdl1	0.000768782	-0.359414	0.122	0.249	1	ENSMUSG00000031283
Ybx1	0.000777706	0.17692	0.976	0.848	1	ENSMUSG00000028639
Ndufa4	0.000786125	0.148838	1	0.894	1	ENSMUSG00000029632
Faim2	0.000788288	-0.42741	0.122	0.309	1	ENSMUSG00000023011
Mettl9	0.00078896	-0.393592	0.244	0.364	1	ENSMUSG00000030876
Ccnd1	0.000790975	0.374802	0.341	0.051	1	ENSMUSG00000070348
Eif3i	0.000808745	0.336908	0.78	0.461	1	ENSMUSG00000028798
Saa3	0.000831843	1.19429	0.39	0.023	1	ENSMUSG00000040026
Snai2	0.000835055	-0.365929	0.098	0.249	1	ENSMUSG00000022676
Atp6ap2	0.000856057	-0.460321	0.366	0.59	1	ENSMUSG00000031007
Gm10260	0.00086131	-0.467059	0.805	0.806	1	ENSMUSG00000069117
Npc1	0.00087374	-0.231571	0.024	0.124	1	ENSMUSG00000024413
Gm10036	0.000877203	-0.17556	0.024	0.101	1	ENSMUSG00000058064
Ndufc1	0.000886258	0.196727	0.902	0.59	1	ENSMUSG00000037152
Csk	0.000900343	0.324493	0.366	0.065	1	ENSMUSG00000032312
Hdac5	0.000904303	-0.33996	0.098	0.217	1	ENSMUSG00000008855
Znhit3	0.00093234	-0.221075	0.024	0.129	1	ENSMUSG00000020526
Stt3b	0.000939127	-0.364708	0.146	0.286	1	ENSMUSG00000032437
Mrpl4	0.000951744	-0.422462	0.22	0.406	1	ENSMUSG00000003299
Mgst1	0.000958463	-0.48512	0.805	0.88	1	ENSMUSG00000008540
Mxra8	0.00096184	-0.440223	0.951	0.949	1	ENSMUSG00000029070
Hspb1	0.000966076	-0.524295	0.878	0.94	1	ENSMUSG00000004951
Ccdc42	0.000977149	-0.524156	0.22	0.346	1	ENSMUSG00000045915
Rad23a	0.000983378	-0.280794	0.049	0.18	1	ENSMUSG00000003813
Serf2	0.000987458	0.208427	1	0.959	1	ENSMUSG00000074884
Zfp655	0.00102552	-0.216653	0.024	0.129	1	ENSMUSG00000007812
Plac8	0.00103498	0.927135	0.366	0.083	1	ENSMUSG00000029322
Cdk4	0.00105281	0.250294	0.683	0.327	1	ENSMUSG00000006728
Ric8	0.00107499	-0.255147	0.049	0.147	1	ENSMUSG00000025485
Eln	0.00109253	0.804168	0.585	0.267	1	ENSMUSG00000029675
Fam132a	0.00111754	-0.276704	0.073	0.189	1	ENSMUSG00000023571
Atp5c1	0.00113613	0.175593	0.976	0.71	1	ENSMUSG00000025781
Map2k1	0.0011579	-0.319245	0.098	0.263	1	ENSMUSG00000004936
Ldha	0.00117034	0.364975	0.854	0.645	1	ENSMUSG00000063229
Mat2a	0.00117393	-0.505478	0.707	0.839	1	ENSMUSG00000053907
Rpl23a-ps3	0.00119729	-0.439874	0.854	0.853	1	ENSMUSG00000078126
Trp53	0.00121098	0.405125	0.512	0.203	1	ENSMUSG00000059552
Prkg2	0.00123153	-0.374044	0.171	0.272	1	ENSMUSG00000029334
Hint1	0.00123218	0.195209	1	0.866	1	ENSMUSG00000020267
Gmfg	0.00124026	0.414523	0.415	0.101	1	ENSMUSG00000060791
Nsa2	0.00124139	0.317166	0.61	0.281	1	ENSMUSG00000060739
Cxcl1	0.00125269	0.542693	0.341	0.051	1	ENSMUSG00000029380
Mark3	0.00125899	-0.210244	0.049	0.143	1	ENSMUSG00000007411
Ncl	0.00127099	0.273169	0.78	0.475	1	ENSMUSG00000026234
Rpl37	0.00128971	0.159077	1	1	1	ENSMUSG00000041841
Atp6v1f	0.00133587	0.206703	0.902	0.641	1	ENSMUSG00000004285
Pgls	0.00136054	0.247108	0.659	0.295	1	ENSMUSG00000031807
Ndufs6	0.00140845	0.273621	0.829	0.553	1	ENSMUSG00000021606
Syngr2	0.00143054	0.400182	0.512	0.194	1	ENSMUSG00000048277
Pfdn5	0.0014419	0.1425	1	0.899	1	ENSMUSG00000001289
Sh3bgrl3	0.00148559	0.425678	0.78	0.535	1	ENSMUSG00000028843
Gstm1	0.00149542	-0.318599	0.976	0.991	1	ENSMUSG00000058135
Crebl2	0.00150586	-0.212613	0.049	0.143	1	ENSMUSG00000032652
C1qc	0.00152002	0.6275	0.317	0.023	1	ENSMUSG00000036896
Uqcrq	0.00154641	0.193311	0.927	0.636	1	ENSMUSG00000044894
Ddit3	0.00157938	-0.385768	0.195	0.359	1	ENSMUSG00000025408
Calm3	0.00162966	0.246858	0.805	0.498	1	ENSMUSG00000019370
Lsp1	0.00164535	0.32504	0.634	0.29	1	ENSMUSG00000018819
Dpt	0.00165601	0.341994	0.902	0.714	1	ENSMUSG00000026574
Phactr1	0.00166517	-0.423852	0.268	0.419	1	ENSMUSG00000054728
Angpt1	0.0016653	-0.487888	0.341	0.521	1	ENSMUSG00000022309
Capza2	0.00167221	0.259181	0.829	0.488	1	ENSMUSG00000015733
Rpl7a-ps5	0.00167293	-0.245798	0.049	0.171	1	ENSMUSG00000071052
Sptlc1	0.00167496	-0.257882	0.049	0.161	1	ENSMUSG00000021468
Psmb7	0.00170381	0.249773	0.756	0.452	1	ENSMUSG00000026750
Cldn5	0.001777	-0.404365	0.244	0.438	1	ENSMUSG00000041378
Ptpn18	0.00178752	0.408861	0.39	0.092	1	ENSMUSG00000026126
Pitpna	0.00180003	0.361424	0.537	0.24	1	ENSMUSG00000017781
Klf4	0.00180229	0.461132	0.585	0.286	1	ENSMUSG00000003032
Glrx5	0.00181488	0.289774	0.585	0.258	1	ENSMUSG00000021102
Eif4a2	0.00181918	-0.397272	0.927	0.908	1	ENSMUSG00000022884
Gamt	0.00186938	-0.250186	0.049	0.138	1	ENSMUSG00000020150
Igsf3	0.00187217	-0.234034	0.049	0.152	1	ENSMUSG00000042035
Cdkn2a	0.00192408	0.389536	0.244	0.009	1	ENSMUSG00000044303
Cox5a	0.00193256	0.331733	0.854	0.599	1	ENSMUSG00000000088
Egr1	0.00198326	0.284048	0.878	0.631	1	ENSMUSG00000038418
Txn1	0.00198981	0.30021	0.878	0.71	1	ENSMUSG00000028367
Dlst	0.00199869	-0.203559	0.049	0.143	1	ENSMUSG00000004789
H2-K1	0.00202238	0.492109	0.927	0.816	1	ENSMUSG00000061232
Pard3b	0.00204617	-0.237398	0.049	0.161	1	ENSMUSG00000052062
Eif3h	0.00208172	0.242712	0.854	0.627	1	ENSMUSG00000022312
S100a13	0.00208636	0.191412	0.854	0.558	1	ENSMUSG00000042312
Wsb2	0.00210401	-0.210649	0.049	0.134	1	ENSMUSG00000029364
Slc1a4	0.0021042	-0.260641	0.049	0.143	1	ENSMUSG00000020142
Slco3a1	0.00214558	-0.256498	0.049	0.157	1	ENSMUSG00000025790
Spon1	0.00214982	-0.448182	0.732	0.848	1	ENSMUSG00000038156
Ndufa11	0.00221918	0.186917	0.927	0.673	1	ENSMUSG00000002379
Rpl6l	0.00222903	-0.32265	0.122	0.235	1	ENSMUSG00000091086
Cdkn2c	0.00228667	-0.563675	0.415	0.553	1	ENSMUSG00000028551
Ms4a6b	0.00231407	0.315877	0.268	0.028	1	ENSMUSG00000024677
Bicc1	0.0023435	0.330386	0.585	0.258	1	ENSMUSG00000014329
Arpc2	0.00241281	0.256812	0.878	0.604	1	ENSMUSG00000006304
Actb	0.00241541	0.183183	1	0.982	1	ENSMUSG00000029580
Rpl35	0.00248197	0.095323	1	0.977	1	ENSMUSG00000062997
Figf	0.00248347	-0.591274	0.707	0.797	1	ENSMUSG00000031380
Omd	0.00248815	-0.239082	0.024	0.106	1	ENSMUSG00000048368
Atp2c1	0.002493	-0.278801	0.098	0.207	1	ENSMUSG00000032570
Bag1	0.00251424	0.299251	0.683	0.35	1	ENSMUSG00000028416
Ndufb5	0.00252366	0.250793	0.829	0.548	1	ENSMUSG00000027673
Ucp2	0.00255035	0.434745	0.512	0.217	1	ENSMUSG00000033685
Pld3	0.00255041	-0.40398	0.22	0.355	1	ENSMUSG00000003363
Tmem55a	0.0026233	-0.236028	0.049	0.152	1	ENSMUSG00000028221
Chmp4b	0.00265162	0.263158	0.78	0.498	1	ENSMUSG00000038467
Eef1g	0.00266708	0.203545	0.976	0.806	1	ENSMUSG00000071644
Immp1l	0.00272556	0.301366	0.512	0.198	1	ENSMUSG00000042670
Dbi	0.00273432	0.191451	0.951	0.774	1	ENSMUSG00000026385
Arf6	0.00273863	0.343104	0.537	0.23	1	ENSMUSG00000044147
Aif1	0.00277842	0.375126	0.268	0.037	1	ENSMUSG00000024397
Uchl5	0.00281148	-0.257315	0.049	0.175	1	ENSMUSG00000018189
Vta1	0.00283759	-0.275396	0.073	0.198	1	ENSMUSG00000019868
Lpar1	0.00286089	0.412789	0.537	0.253	1	ENSMUSG00000038668
Adam9	0.00286997	-0.29978	0.098	0.23	1	ENSMUSG00000031555
Sipa1	0.0028715	-0.236833	0.049	0.147	1	ENSMUSG00000056917
Ager	0.00287231	-0.463753	0.171	0.313	1	ENSMUSG00000015452
Epha3	0.00288929	-0.202667	0.024	0.111	1	ENSMUSG00000052504
Dpysl2	0.00289521	-0.462874	0.78	0.788	1	ENSMUSG00000022048
Fxyd5	0.00291092	0.422366	0.488	0.221	1	ENSMUSG00000009687
Nop10	0.00291576	0.10223	0.927	0.664	1	ENSMUSG00000027133
Tcp1	0.00300772	0.290625	0.61	0.309	1	ENSMUSG00000068039
Myd88	0.00303167	0.278327	0.341	0.074	1	ENSMUSG00000032508
mt-Co3	0.00308591	-0.207819	1	1	1	ENSMUSG00000064358
Ms4a4d	0.00319395	-0.535845	0.537	0.576	1	ENSMUSG00000024678
Gnai2	0.0032658	0.140578	0.976	0.788	1	ENSMUSG00000032562
Lrrk1	0.00330471	-0.266414	0.073	0.175	1	ENSMUSG00000015133
Sf3b6	0.00330866	0.175429	0.78	0.456	1	ENSMUSG00000037361
Cmip	0.00333902	0.305602	0.415	0.134	1	ENSMUSG00000034390
Hdac3	0.00337334	-0.257287	0.073	0.184	1	ENSMUSG00000024454
Ccl12	0.00338668	0.319087	0.22	0.009	1	ENSMUSG00000035352
Mrpl12	0.00339258	0.308547	0.561	0.253	1	ENSMUSG00000039640
Hddc2	0.00340771	0.296736	0.366	0.088	1	ENSMUSG00000000295
Capg	0.00341557	0.33497	0.561	0.272	1	ENSMUSG00000056737
Sort1	0.00347776	-0.403532	0.244	0.392	1	ENSMUSG00000068747
Cd151	0.00347934	-0.451646	0.512	0.641	1	ENSMUSG00000025510
Tmem11	0.00351489	-0.292833	0.122	0.212	1	ENSMUSG00000043284
Aprt	0.00357227	0.28586	0.707	0.406	1	ENSMUSG00000006589
Rps26-ps1	0.00359293	-0.268203	0.098	0.184	1	ENSMUSG00000059775
Tmem168	0.0036363	-0.187776	0.024	0.111	1	ENSMUSG00000029569
Prr5l	0.00369622	-0.317441	0.098	0.198	1	ENSMUSG00000032841
Cks1b	0.00373984	0.323154	0.293	0.051	1	ENSMUSG00000028044
Ppp1ca	0.00375455	0.195089	0.854	0.594	1	ENSMUSG00000040385
l7Rn6	0.00379085	-0.342247	0.195	0.29	1	ENSMUSG00000062797
Plekhf1	0.00379532	-0.3375	0.122	0.23	1	ENSMUSG00000074170
Fam193b	0.00380425	-0.205244	0.024	0.106	1	ENSMUSG00000021495
Tns2	0.00381235	-0.45605	0.341	0.41	1	ENSMUSG00000037003
Slpi	0.00391132	0.310076	0.341	0.083	1	ENSMUSG00000017002
Stard13	0.00391718	-0.364352	0.146	0.24	1	ENSMUSG00000016128
H2-Aa	0.0039384	1.34712	0.683	0.419	1	ENSMUSG00000036594
Psmb10	0.00395201	0.30987	0.561	0.258	1	ENSMUSG00000031897
Igfbp3	0.00403115	-0.679404	0.463	0.562	1	ENSMUSG00000020427
Lsm12	0.00415176	0.276799	0.366	0.101	1	ENSMUSG00000020922
Rasa3	0.00419112	-0.248559	0.073	0.152	1	ENSMUSG00000031453
Eif3m	0.00420431	0.264774	0.707	0.429	1	ENSMUSG00000027170
Nupr1	0.00429953	-0.385818	0.902	0.954	1	ENSMUSG00000030717
Slc25a3	0.00430949	0.150514	0.927	0.747	1	ENSMUSG00000061904
Nt5c	0.00431859	0.291961	0.463	0.171	1	ENSMUSG00000020736
Ctsd	0.00433428	-0.373272	0.854	0.853	1	ENSMUSG00000007891
Tek	0.00438009	-0.158562	0.024	0.101	1	ENSMUSG00000006386
C1galt1c1	0.00442149	-0.274042	0.073	0.18	1	ENSMUSG00000048970
Timm17b	0.0044671	0.281631	0.439	0.152	1	ENSMUSG00000031158
Trp53inp1	0.00447776	-0.228693	0.049	0.138	1	ENSMUSG00000028211
Lmo1	0.00448486	0.251111	0.195	0.005	1	ENSMUSG00000036111
Des	0.00449196	-0.445959	0.146	0.244	1	ENSMUSG00000026208
Tnfaip8	0.00449414	0.265719	0.341	0.083	1	ENSMUSG00000062210
Cdc42se1	0.00449826	0.405422	0.39	0.124	1	ENSMUSG00000046722
Cebpb	0.00450216	-0.369606	0.902	0.959	1	ENSMUSG00000056501
Ufm1	0.00455199	0.35333	0.439	0.152	1	ENSMUSG00000027746
Gdf10	0.00458451	0.459799	0.244	0.032	1	ENSMUSG00000021943
Zscan26	0.00459239	-0.287119	0.098	0.198	1	ENSMUSG00000022228
Syne2	0.00465241	-0.328457	0.122	0.23	1	ENSMUSG00000063450
Cnot10	0.00465877	-0.184695	0.024	0.101	1	ENSMUSG00000056167
Lnp	0.00467155	-0.302649	0.098	0.235	1	ENSMUSG00000009207
Ccl2	0.00467825	0.267242	0.22	0.014	1	ENSMUSG00000035385
Cd47	0.00468293	-0.415676	0.78	0.825	1	ENSMUSG00000055447
H6pd	0.00473506	-0.411365	0.366	0.498	1	ENSMUSG00000028980
Chst2	0.00476604	-0.344942	0.146	0.24	1	ENSMUSG00000033350
S100a11	0.00482892	0.184121	0.976	0.866	1	ENSMUSG00000027907
Hbb-bs	0.00485508	-1.76653	0.78	0.834	1	ENSMUSG00000052305
Gpihbp1	0.00490185	-0.245275	0.073	0.138	1	ENSMUSG00000022579
Ncf4	0.00492535	0.379053	0.244	0.023	1	ENSMUSG00000071715
Rab11b	0.00494035	0.179377	0.805	0.507	1	ENSMUSG00000077450
Astn2	0.00500714	-0.232957	0.073	0.171	1	ENSMUSG00000028373
Ckap4	0.00501972	0.265054	0.512	0.217	1	ENSMUSG00000046841
Adrb2	0.00505936	-0.430373	0.195	0.295	1	ENSMUSG00000045730
Rgcc	0.00511275	-0.451961	0.22	0.336	1	ENSMUSG00000022018
Slc35c2	0.00513071	0.241872	0.317	0.069	1	ENSMUSG00000017664
Igfbp7	0.00513614	0.383672	1	1	1	ENSMUSG00000036256
Ip6k1	0.00515894	-0.31705	0.146	0.253	1	ENSMUSG00000032594
Eno1	0.00516603	0.356661	0.537	0.272	1	ENSMUSG00000063524
Rbx1	0.00520186	0.180601	0.878	0.659	1	ENSMUSG00000022400
Tomm6	0.00525713	-0.390399	0.244	0.359	1	ENSMUSG00000033475
Col6a3	0.00529501	-0.441587	0.463	0.539	1	ENSMUSG00000048126
Ifi203	0.00537957	0.317628	0.268	0.037	1	ENSMUSG00000039997
Ank	0.00540961	0.212104	0.244	0.028	1	ENSMUSG00000022265
Ppm1g	0.00544098	0.260096	0.463	0.171	1	ENSMUSG00000029147
Gadd45b	0.0055546	0.417298	0.683	0.424	1	ENSMUSG00000015312
Otud7b	0.00561152	-0.190884	0.049	0.115	1	ENSMUSG00000038495
Bola2	0.00565584	0.280082	0.61	0.29	1	ENSMUSG00000047721
Enpep	0.00565778	-0.421479	0.512	0.562	1	ENSMUSG00000028024
Clic1	0.00565994	0.225567	0.829	0.576	1	ENSMUSG00000007041
Arpc4	0.00574248	0.201555	0.683	0.392	1	ENSMUSG00000079426
Slc38a5	0.00577424	-0.466936	0.61	0.677	1	ENSMUSG00000031170
Dynlt1c	0.005796	-0.280712	0.122	0.203	1	ENSMUSG00000000579
Purb	0.00581831	0.267739	0.415	0.152	1	ENSMUSG00000094483
Lrrc58	0.00584423	-0.379013	0.293	0.419	1	ENSMUSG00000034158
Ppa1	0.00589821	0.231127	0.341	0.083	1	ENSMUSG00000020089
Rab13	0.00596068	0.247195	0.341	0.088	1	ENSMUSG00000027935
Cstf2t	0.00610496	-0.174161	0.024	0.106	1	ENSMUSG00000053536
Tagln	0.00632147	-0.512118	0.293	0.415	1	ENSMUSG00000032085
Mme	0.00644221	-0.38279	0.293	0.424	1	ENSMUSG00000027820
Adamts9	0.00647434	-0.215383	0.049	0.124	1	ENSMUSG00000030022
Rdx	0.0064871	-0.422866	0.488	0.576	1	ENSMUSG00000032050
Fuca1	0.00652699	0.228661	0.756	0.498	1	ENSMUSG00000028673
Cxxc1	0.00655065	-0.278303	0.122	0.249	1	ENSMUSG00000024560
Eva1b	0.00663456	-0.419083	0.805	0.788	1	ENSMUSG00000050212
Fam53a	0.00664327	-0.174439	0.024	0.106	1	ENSMUSG00000037339
1110008P14Rik	0.00667098	0.316029	0.463	0.175	1
Psmd4	0.00671934	0.25792	0.707	0.424	1	ENSMUSG00000005625
Nr4a2	0.00676233	0.514033	0.39	0.147	1	ENSMUSG00000026826
Tubb5	0.00687593	0.316193	0.805	0.608	1	ENSMUSG00000001525
Tomm22	0.00691655	-0.353269	0.22	0.373	1	ENSMUSG00000022427
Prdx3	0.00695044	-0.297611	0.171	0.3	1	ENSMUSG00000024997
Dap	0.00702677	0.234392	0.683	0.387	1	ENSMUSG00000039168
Prelp	0.00703281	-0.358685	0.951	0.949	1	ENSMUSG00000041577
Rbp4	0.00704726	0.558685	0.439	0.18	1	ENSMUSG00000024990
Fam13a	0.00704903	-0.519596	0.268	0.364	1	ENSMUSG00000037709
Tuba1b	0.00706458	0.148247	1	0.857	1	ENSMUSG00000023004
Gm14327	0.00712466	-0.225271	0.049	0.143	1	ENSMUSG00000074521
Nutf2	0.00713961	-0.258274	0.122	0.207	1	ENSMUSG00000008450
Gatm	0.00720297	0.229212	0.22	0.018	1	ENSMUSG00000027199
Cks2	0.00727334	0.216749	0.268	0.037	1	ENSMUSG00000062248
Dctn1	0.00731099	-0.293368	0.122	0.203	1	ENSMUSG00000031865
Rhoc	0.00736361	0.360485	0.707	0.419	1	ENSMUSG00000002233
Mtpn	0.00746656	0.250099	0.488	0.203	1	ENSMUSG00000029840
Eif4e	0.00749615	0.320422	0.585	0.295	1	ENSMUSG00000028156
Gdi2	0.00754508	0.163904	0.829	0.53	1	ENSMUSG00000021218
Psma2	0.00762098	0.130063	0.902	0.65	1	ENSMUSG00000015671
Cd34	0.00762286	-0.40672	0.293	0.438	1	ENSMUSG00000016494
Sumo2	0.00771287	0.21492	0.927	0.793	1	ENSMUSG00000020738
Nubp2	0.00781417	-0.206129	0.049	0.124	1	ENSMUSG00000039183
Alyref	0.00783409	0.28952	0.415	0.166	1	ENSMUSG00000025134
Cfh	0.00786447	-0.436296	0.829	0.839	1	ENSMUSG00000026365
Ggcx	0.00792797	-0.266807	0.098	0.18	1	ENSMUSG00000053460
Ndufb9	0.00806818	0.100672	0.951	0.668	1	ENSMUSG00000022354
Cdc20	0.00809956	0.263198	0.171	0	1	ENSMUSG00000006398
Tpi1	0.00814521	0.228678	0.659	0.373	1	ENSMUSG00000023456
Trib1	0.00816998	0.385994	0.268	0.055	1	ENSMUSG00000032501
Lsm6	0.00828308	0.270078	0.512	0.226	1	ENSMUSG00000031683
Trmt1l	0.00832107	-0.231244	0.073	0.143	1	ENSMUSG00000053286
Tmem222	0.00837217	-0.200273	0.049	0.12	1	ENSMUSG00000028857
Dapk1	0.00846234	0.255033	0.341	0.097	1	ENSMUSG00000021559
Snrpf	0.0084786	0.287422	0.707	0.433	1	ENSMUSG00000020018
Atp5g3	0.00850756	0.175566	0.707	0.396	1	ENSMUSG00000018770
Npm3	0.00857651	0.26004	0.488	0.217	1	ENSMUSG00000056209
Raly	0.00865182	0.175555	0.732	0.447	1	ENSMUSG00000027593
Cd48	0.00871155	0.329608	0.195	0.014	1	ENSMUSG00000015355
Txnip	0.00875373	-0.452256	0.707	0.756	1	ENSMUSG00000038393
Arpc3	0.00879166	0.199795	0.854	0.599	1	ENSMUSG00000029465
Gm8730	0.00883649	0.160879	1	0.945	1	ENSMUSG00000063696
Prdx2	0.00885012	0.124267	0.927	0.664	1	ENSMUSG00000005161
Crispld2	0.00886817	-0.36519	0.585	0.719	1	ENSMUSG00000031825
Rwdd1	0.00895837	0.250962	0.61	0.332	1	ENSMUSG00000019782
Ms4a6c	0.00901855	0.239412	0.22	0.028	1	ENSMUSG00000079419
Plekha1	0.00903811	-0.183003	0.049	0.115	1	ENSMUSG00000040268
Ube2c	0.00906007	0.2521	0.171	0	1	ENSMUSG00000001403
Pcyox1	0.00911218	-0.251531	0.073	0.152	1	ENSMUSG00000029998
Arhgef3	0.00918697	-0.207454	0.049	0.138	1	ENSMUSG00000021895
Arpc5	0.00919738	0.235454	0.756	0.465	1	ENSMUSG00000008475
Dnajb1	0.00923916	0.518001	0.634	0.401	1	ENSMUSG00000005483
Tslp	0.00925254	-0.312664	0.146	0.23	1	ENSMUSG00000024379
Cdkn1a	0.00930066	0.459774	0.415	0.161	1	ENSMUSG00000023067
Sigmar1	0.00931932	-0.364278	0.268	0.41	1	ENSMUSG00000036078
Bod1	0.00936238	0.259753	0.268	0.055	1	ENSMUSG00000044502
Sec11a	0.00944443	0.122685	0.829	0.507	1	ENSMUSG00000025724
Sertad1	0.00952821	0.328325	0.488	0.226	1	ENSMUSG00000008384
Stat6	0.00965017	0.234824	0.39	0.134	1	ENSMUSG00000002147
Pfdn6	0.0097166	0.242416	0.463	0.203	1	ENSMUSG00000024309
Nfil3	0.00971812	0.25494	0.22	0.028	1	ENSMUSG00000056749
Ppp1r14b	0.00971992	0.293673	0.39	0.152	1	ENSMUSG00000056612
Toporsos	0.00972105	-0.33282	0.171	0.3	1	ENSMUSG00000028407
Frg1	0.0097653	-0.313979	0.268	0.392	1	ENSMUSG00000031590
Klf6	0.0097862	0.355219	0.707	0.484	1	ENSMUSG00000000078
Gm10709	0.00982575	-0.412046	0.902	0.848	1	ENSMUSG00000074516
Cox17	0.00986089	-0.358435	0.683	0.765	1	ENSMUSG00000046516
Neo1	0.00986257	-0.330814	0.171	0.272	1	ENSMUSG00000032340
Tmem119	0.00987764	-0.446674	0.659	0.696	1	ENSMUSG00000054675
Iars2	0.00989348	-0.200401	0.049	0.12	1	ENSMUSG00000026618
Parl	0.00991367	-0.254255	0.098	0.198	1	ENSMUSG00000033918
Cops8	0.00991563	-0.315226	0.195	0.304	1	ENSMUSG00000034432
C3	0.0099178	0.269385	0.732	0.493	1	ENSMUSG00000024164
Laptm5	0.00991943	0.260547	0.439	0.175	1	ENSMUSG00000028581
Hdac1	0.00998256	-0.308122	0.171	0.272	1	ENSMUSG00000028800
Gchfr	0.0102324	0.272966	0.244	0.037	1	ENSMUSG00000046814
Taf10	0.0102417	0.295786	0.439	0.198	1	ENSMUSG00000043866
Ndufb7	0.0102629	0.17024	0.805	0.512	1	ENSMUSG00000033938
Aebp1	0.0103733	0.508243	0.512	0.309	1	ENSMUSG00000020473
Tmem59	0.0104262	-0.33194	0.902	0.894	1	ENSMUSG00000028618
Amotl2	0.0104454	-0.339164	0.293	0.387	1	ENSMUSG00000032531
Mtdh	0.0105579	0.168995	0.732	0.438	1	ENSMUSG00000022255
Atpif1	0.010613	0.16766	0.878	0.7	1	ENSMUSG00000054428
Ube2i	0.0106386	0.107142	0.707	0.359	1	ENSMUSG00000015120
Gcdh	0.0108387	-0.165093	0.024	0.106	1	ENSMUSG00000003809
Rab7	0.0108567	0.144876	0.805	0.53	1	ENSMUSG00000079477
Pxn	0.0110767	-0.204194	0.049	0.106	1	ENSMUSG00000029528
Cbl	0.0111114	0.26616	0.268	0.06	1	ENSMUSG00000034342
Sdc4	0.0112519	0.215789	0.659	0.359	1	ENSMUSG00000017009
Abca8a	0.01126	-0.420645	0.61	0.627	1	ENSMUSG00000041828
Gsta3	0.0112729	-0.492992	0.683	0.691	1	ENSMUSG00000025934
Ctnnbip1	0.0112925	0.304209	0.268	0.065	1	ENSMUSG00000028988
Tmem80	0.011352	-0.213485	0.073	0.143	1	ENSMUSG00000025505
Dbndd2	0.0113711	-0.17135	0.049	0.138	1	ENSMUSG00000017734
Tmx2	0.0114249	-0.209818	0.049	0.134	1	ENSMUSG00000050043
Ubxn1	0.0115799	0.14973	0.732	0.429	1	ENSMUSG00000071655
Rab28	0.0116096	-0.324129	0.244	0.355	1	ENSMUSG00000029128
Cnpy2	0.0116929	0.0999031	0.756	0.429	1	ENSMUSG00000025381
Kat6a	0.0117411	-0.174818	0.049	0.124	1	ENSMUSG00000031540
Rcn2	0.0117519	-0.390624	0.488	0.539	1	ENSMUSG00000032320
Srgn	0.0118671	0.374159	0.415	0.18	1	ENSMUSG00000020077
Mvb12a	0.0119604	0.276522	0.293	0.078	1	ENSMUSG00000031813
Rac2	0.0119797	0.358268	0.293	0.092	1	ENSMUSG00000033220
Nmt2	0.0119997	-0.226475	0.049	0.157	1	ENSMUSG00000026643
Tgfbi	0.0120656	0.267836	0.268	0.055	1	ENSMUSG00000035493
Nrtn	0.0121381	0.338213	0.317	0.092	1	ENSMUSG00000039481
Usp9x	0.0121837	0.261847	0.488	0.217	1	ENSMUSG00000031010
Mcur1	0.0122082	0.253658	0.341	0.111	1	ENSMUSG00000021371
Tspyl2	0.0122448	-0.180261	0.024	0.101	1	ENSMUSG00000041096
Far1	0.0123883	0.188686	0.39	0.124	1	ENSMUSG00000030759
Car2	0.012394	-0.43266	0.415	0.479	1	ENSMUSG00000027562
Tmem176a	0.0124657	0.281383	1	0.922	1	ENSMUSG00000023367
Polr1d	0.0126607	0.270837	0.659	0.419	1	ENSMUSG00000029642
Sqstm1	0.0126911	-0.417083	0.756	0.76	1	ENSMUSG00000015837
Glrx2	0.012733	0.254802	0.512	0.249	1	ENSMUSG00000018196
Mtss1	0.0127387	-0.259937	0.098	0.18	1	ENSMUSG00000022353
Col13a1	0.0127527	-0.426779	0.78	0.77	1	ENSMUSG00000058806
H2afj	0.0128684	0.1789	0.78	0.507	1	ENSMUSG00000060032
Ctsc	0.0128892	0.202329	0.366	0.12	1	ENSMUSG00000030560
Ing2	0.0129517	0.233769	0.268	0.06	1	ENSMUSG00000063049
Wwc2	0.013208	0.191534	0.341	0.101	1	ENSMUSG00000031563
Psma7	0.0133271	0.193265	0.854	0.659	1	ENSMUSG00000027566
St3gal5	0.0133336	0.251377	0.341	0.106	1	ENSMUSG00000056091
Bri3	0.0133519	0.200034	0.878	0.654	1	ENSMUSG00000047843
Mt1	0.0133822	0.72902	0.488	0.244	1	ENSMUSG00000031765
mt-Nd4	0.0135029	-0.19888	1	1	1	ENSMUSG00000064363
Coro1a	0.0137016	0.442228	0.39	0.18	1	ENSMUSG00000030707
Ano10	0.0137387	-0.20872	0.049	0.129	1	ENSMUSG00000037949
Xist	0.0137691	0.1688	0.976	0.931	1	ENSMUSG00000086503
Klhl9	0.0138164	-0.260404	0.122	0.198	1	ENSMUSG00000070923
Tpm3	0.0138366	0.177273	0.756	0.488	1	ENSMUSG00000027940
Cltb	0.0139014	0.127727	0.634	0.313	1	ENSMUSG00000047547
Cyb5r3	0.0139268	0.213115	0.756	0.498	1	ENSMUSG00000018042
Tgfbr3	0.0139514	-0.366151	0.293	0.41	1	ENSMUSG00000029287
Blvrb	0.0139962	0.171862	0.585	0.295	1	ENSMUSG00000040466
Isg15	0.0141765	0.463575	0.244	0.046	1	ENSMUSG00000035692
Stard9	0.0142908	-0.309367	0.171	0.244	1	ENSMUSG00000033705
Spint2	0.0144302	-0.334951	0.268	0.406	1	ENSMUSG00000074227
Peli1	0.0145761	0.233807	0.488	0.23	1	ENSMUSG00000020134
Senp2	0.0146173	0.198297	0.244	0.051	1	ENSMUSG00000022855
Loxl1	0.0146202	0.21866	0.854	0.696	1	ENSMUSG00000032334
Hcfc1	0.0146275	-0.219573	0.073	0.134	1	ENSMUSG00000031386
1810058I24Rik	0.0146738	0.108224	0.805	0.553	1
Rpp25l	0.0147142	-0.284928	0.146	0.207	1	ENSMUSG00000036114
Thap3	0.0148424	-0.28006	0.171	0.244	1	ENSMUSG00000039759
Grn	0.0150132	0.183493	0.78	0.521	1	ENSMUSG00000034708
Tprgl	0.0151089	-0.401365	0.78	0.7	1	ENSMUSG00000029030
Tmem234	0.0152845	0.128947	0.78	0.498	1	ENSMUSG00000028797
Mfap4	0.0153321	-0.492363	1	0.982	1	ENSMUSG00000042436
Abracl	0.0154791	0.202248	0.683	0.401	1	ENSMUSG00000078453
Cmtm7	0.0155632	0.273548	0.293	0.092	1	ENSMUSG00000032436
Pik3r2	0.0156686	-0.17952	0.049	0.106	1	ENSMUSG00000031834
Dnm1l	0.0157569	-0.180628	0.049	0.111	1	ENSMUSG00000022789
Epas1	0.01577	-0.410006	0.244	0.313	1	ENSMUSG00000024140
Dnajc8	0.0158057	0.168675	0.78	0.521	1	ENSMUSG00000054405
Oser1	0.0158805	0.21332	0.561	0.286	1	ENSMUSG00000035399
H2afv	0.0158928	0.135712	0.805	0.548	1	ENSMUSG00000041126
RP23-4H17.3	0.0159216	-0.277651	0.098	0.166	1	ENSMUSG00000108483
Deb1	0.0160559	-0.270522	0.122	0.203	1	ENSMUSG00000032526
Top2a	0.0160967	0.248307	0.146	0.005	1	ENSMUSG00000020914
Ccdc71	0.0162592	0.211346	0.293	0.083	1	ENSMUSG00000049305
Cox6b1	0.0162689	0.103878	1	0.876	1	ENSMUSG00000036751
Mrpl15	0.0163577	0.198269	0.439	0.18	1	ENSMUSG00000033845
Eif3f	0.0165183	0.255475	0.902	0.788	1	ENSMUSG00000031029
Clec12a	0.0165386	0.218098	0.171	0.009	1	ENSMUSG00000053063
Phb2	0.0165702	0.13242	0.659	0.364	1	ENSMUSG00000004264
Rabl6	0.0166286	0.219096	0.341	0.115	1	ENSMUSG00000015087
Scn3a	0.0166386	-0.349941	0.268	0.387	1	ENSMUSG00000057182
Sf3b5	0.0167029	0.13402	0.683	0.382	1	ENSMUSG00000078348
Lcp1	0.0167357	0.300748	0.341	0.134	1	ENSMUSG00000021998
Psme1	0.0168388	0.312463	0.634	0.415	1	ENSMUSG00000022216
Emp3	0.0168612	0.10971	0.951	0.783	1	ENSMUSG00000040212
Ddx18	0.0173287	-0.293894	0.171	0.253	1	ENSMUSG00000001674
Sh2b3	0.0173624	-0.192898	0.073	0.147	1	ENSMUSG00000042594
Nebl	0.0174074	-0.397253	0.634	0.705	1	ENSMUSG00000053702
Plscr4	0.0174513	-0.329267	0.268	0.369	1	ENSMUSG00000032377
Mef2c	0.0174803	0.189983	0.439	0.171	1	ENSMUSG00000005583
Nav2	0.0177738	0.225249	0.317	0.106	1	ENSMUSG00000052512
Ccna2	0.0178144	0.2018	0.146	0.005	1	ENSMUSG00000027715
Mapt	0.0179712	-0.322943	0.171	0.272	1	ENSMUSG00000018411
Hspa1b	0.0180032	0.356065	0.366	0.161	1	ENSMUSG00000090877
Capzb	0.0181509	0.190759	0.829	0.636	1	ENSMUSG00000028745
Cdk2ap2	0.0182042	-0.366154	0.488	0.548	1	ENSMUSG00000024856
Eif2s2	0.0182075	0.114554	0.878	0.622	1	ENSMUSG00000074656
Yif1a	0.0182116	-0.296255	0.195	0.304	1	ENSMUSG00000024875
Pdcd10	0.0182183	-0.357801	0.317	0.396	1	ENSMUSG00000027835
Tmem38b	0.0182238	-0.369481	0.341	0.406	1	ENSMUSG00000028420
Ahnak	0.0182721	-0.350436	0.585	0.691	1	ENSMUSG00000069833
Rbm8a	0.0183904	0.160639	0.756	0.516	1	ENSMUSG00000038374
Rbm42	0.0184365	0.104269	0.659	0.336	1	ENSMUSG00000036733
Tiprl	0.0184611	-0.28329	0.171	0.29	1	ENSMUSG00000040843
Rps21	0.0184619	0.110523	1	0.982	1	ENSMUSG00000039001
Rbpj	0.0184777	0.233974	0.341	0.111	1	ENSMUSG00000039191
Apex1	0.0185382	0.186595	0.268	0.065	1	ENSMUSG00000035960
Iigp1	0.0185899	0.446386	0.39	0.171	1	ENSMUSG00000054072
Rgs2	0.0186104	0.500599	0.805	0.59	1	ENSMUSG00000026360
Man1b1	0.0186163	-0.198337	0.073	0.138	1	ENSMUSG00000036646
Pnpla2	0.0187429	-0.256108	0.122	0.221	1	ENSMUSG00000025509
Ypel3	0.018905	-0.408694	0.878	0.797	1	ENSMUSG00000042675
Myl12a	0.0189052	-0.235778	1	0.972	1	ENSMUSG00000024048
Slc17a5	0.0189264	-0.253633	0.122	0.198	1	ENSMUSG00000049624
Sap30l	0.018976	0.176949	0.341	0.106	1	ENSMUSG00000020519
Pdap1	0.0189776	0.257296	0.537	0.295	1	ENSMUSG00000029623
Tomm20	0.0190297	0.250308	0.707	0.512	1	ENSMUSG00000093904
Rbm27	0.0191955	0.190594	0.293	0.088	1	ENSMUSG00000024491
Pgrmc1	0.0192296	-0.335171	0.463	0.548	1	ENSMUSG00000006373
Grb2	0.0192347	0.225998	0.317	0.115	1	ENSMUSG00000059923
Naa10	0.0193086	0.205049	0.415	0.166	1	ENSMUSG00000031388
Alox5ap	0.0194279	0.300942	0.268	0.074	1	ENSMUSG00000060063
Rsrc1	0.0194698	0.157329	0.415	0.157	1	ENSMUSG00000034544
Rpl15	0.0195121	0.129682	0.976	0.959	1	ENSMUSG00000012405
Gatc	0.0196155	0.183627	0.268	0.065	1	ENSMUSG00000029536
Nuak1	0.0197103	-0.271392	0.146	0.244	1	ENSMUSG00000020032
Psme2	0.0197158	0.178486	0.732	0.47	1	ENSMUSG00000079197
Zfp830	0.0198349	-0.194301	0.049	0.124	1	ENSMUSG00000046010
Spi1	0.0198933	0.213322	0.244	0.055	1	ENSMUSG00000002111
Npr2	0.0199169	-0.221028	0.049	0.152	1	ENSMUSG00000028469
Zcchc24	0.0199824	0.180052	0.39	0.138	1	ENSMUSG00000055538
AF251705	0.0200332	0.206119	0.171	0.014	1	ENSMUSG00000044811
Snhg9	0.0200748	-0.225401	0.073	0.157	1	ENSMUSG00000090101
Dgat2	0.0201235	-0.25129	0.098	0.189	1	ENSMUSG00000030747
Pex11b	0.0201706	-0.208165	0.098	0.18	1	ENSMUSG00000028102
Wfdc2	0.0201833	0.175386	0.415	0.157	1	ENSMUSG00000017723
Arhgap30	0.0203372	0.205453	0.195	0.032	1	ENSMUSG00000048865
Evl	0.0203599	0.187786	0.293	0.083	1	ENSMUSG00000021262
Sox9	0.0204332	0.173208	0.146	0.005	1	ENSMUSG00000000567
Set	0.0204462	0.1838	0.659	0.392	1	ENSMUSG00000054766
Rpn2	0.0205375	-0.326817	0.659	0.733	1	ENSMUSG00000027642
Dguok	0.0206302	0.168085	0.61	0.3	1	ENSMUSG00000014554
Pf4	0.0207592	0.190083	0.268	0.069	1	ENSMUSG00000029373
Malsu1	0.0207886	0.22217	0.366	0.134	1	ENSMUSG00000029815
Snrk	0.0209061	-0.282519	0.146	0.221	1	ENSMUSG00000038145
Cr1l	0.0211136	-0.295184	0.22	0.304	1	ENSMUSG00000016481
March1	0.0211247	0.173864	0.146	0.005	1	ENSMUSG00000036469
Ptgr1	0.021242	0.175428	0.22	0.041	1	ENSMUSG00000028378
Hmgb2	0.021357	0.278399	0.488	0.226	1	ENSMUSG00000054717
Tmem216	0.021393	-0.18851	0.049	0.12	1	ENSMUSG00000024667
Ldhb	0.0214273	0.193484	0.488	0.221	1	ENSMUSG00000030246
Traf7	0.0214473	-0.177849	0.049	0.12	1	ENSMUSG00000052752
Eif4ebp1	0.0214827	0.167679	0.78	0.535	1	ENSMUSG00000031490
Akap13	0.0215273	0.144098	0.561	0.272	1	ENSMUSG00000066406
Prmt7	0.0215565	0.220259	0.22	0.046	1	ENSMUSG00000060098
Tgfb1	0.0216068	0.250969	0.415	0.184	1	ENSMUSG00000002603
Leng9	0.0216677	-0.194648	0.073	0.161	1	ENSMUSG00000043432
Ptgis	0.0217467	-0.336945	0.902	0.88	1	ENSMUSG00000017969
Pttg1	0.0217715	0.239298	0.293	0.101	1	ENSMUSG00000020415
Snrpd2	0.0217891	0.21956	0.756	0.53	1	ENSMUSG00000040824
Rest	0.0219295	0.189147	0.268	0.078	1	ENSMUSG00000029249
Lbp	0.022167	0.267014	0.244	0.065	1	ENSMUSG00000016024
Ndufa13	0.0222009	0.148534	0.927	0.783	1	ENSMUSG00000036199
Atp5g2	0.0222464	0.187637	0.829	0.608	1	ENSMUSG00000062683
Anp32b	0.0222985	0.167221	0.732	0.456	1	ENSMUSG00000028333
Cdh11	0.0223063	-0.4383	0.61	0.618	1	ENSMUSG00000031673
Rab10	0.0224695	0.204038	0.634	0.364	1	ENSMUSG00000020671
Samm50	0.0225089	0.211474	0.512	0.263	1	ENSMUSG00000022437
Socs3	0.0225303	0.199997	0.488	0.249	1	ENSMUSG00000053113
Map4k4	0.0226295	0.254587	0.293	0.106	1	ENSMUSG00000026074
Slc25a5	0.0226991	0.215083	0.829	0.65	1	ENSMUSG00000016319
Ppp2r2a	0.022743	-0.281617	0.171	0.221	1	ENSMUSG00000022052
Btbd3	0.0227439	-0.185984	0.049	0.124	1	ENSMUSG00000062098
2310033P09Rik	0.0228938	0.175827	0.293	0.083	1
Arhgef7	0.022918	0.2221	0.293	0.092	1	ENSMUSG00000031511
Sept4	0.0229491	-0.308787	0.976	0.959	1	ENSMUSG00000020486
mt-Atp8	0.0230174	-0.333608	0.293	0.373	1	ENSMUSG00000064356
Capza1	0.0230531	0.259575	0.39	0.166	1	ENSMUSG00000070372
Tmem243	0.0231563	-0.286419	0.146	0.226	1	ENSMUSG00000079659
Nbr1	0.0232833	-0.22122	0.098	0.18	1	ENSMUSG00000017119
Mpg	0.0234284	0.187491	0.293	0.088	1	ENSMUSG00000020287
Xdh	0.0234971	-0.277185	0.171	0.249	1	ENSMUSG00000024066
Emg1	0.0236612	0.243627	0.585	0.355	1	ENSMUSG00000004268
Gulp1	0.0236756	-0.287796	0.171	0.253	1	ENSMUSG00000056870
Gpbp1l1	0.0236831	-0.195617	0.049	0.124	1	ENSMUSG00000034042
Mrps10	0.0237691	0.211453	0.366	0.143	1	ENSMUSG00000034729
Uap1l1	0.0238594	0.251659	0.293	0.115	1	ENSMUSG00000026956
Borcs7	0.0239087	0.195323	0.317	0.111	1	ENSMUSG00000062376
Ccr2	0.0239191	0.241651	0.171	0.018	1	ENSMUSG00000049103
Spin1	0.0239633	-0.223438	0.122	0.194	1	ENSMUSG00000021395
Gpn1	0.0239862	-0.165563	0.049	0.106	1	ENSMUSG00000064037
Tmem167b	0.0240163	0.210249	0.268	0.083	1	ENSMUSG00000068732
Nploc4	0.0240242	0.185305	0.22	0.046	1	ENSMUSG00000039703
Lpcat2	0.0240505	0.144805	0.146	0.009	1	ENSMUSG00000033192
Clec2d	0.0241464	-0.253503	0.146	0.258	1	ENSMUSG00000030157
Bcr	0.024221	-0.186134	0.049	0.111	1	ENSMUSG00000009681
Cxcl9	0.0242297	0.179941	0.122	0	1	ENSMUSG00000029417
Nras	0.0242399	0.218463	0.39	0.161	1	ENSMUSG00000027852
Fam229b	0.0242409	0.175798	0.171	0.018	1	ENSMUSG00000051736
Hsd17b11	0.024287	-0.31751	0.195	0.304	1	ENSMUSG00000029311
Chmp6	0.0243868	0.272816	0.293	0.101	1	ENSMUSG00000025371
Uvrag	0.0244085	0.227731	0.195	0.037	1	ENSMUSG00000035354
Zfp263	0.0246085	-0.195545	0.049	0.129	1	ENSMUSG00000022529
Atp5j	0.0246656	0.0984841	0.976	0.848	1	ENSMUSG00000022890
Hexim1	0.024698	0.175939	0.512	0.253	1	ENSMUSG00000048878
Spred1	0.0248531	0.194035	0.366	0.147	1	ENSMUSG00000027351
Cfl1	0.0248792	0.113638	0.927	0.783	1	ENSMUSG00000056201
Tiparp	0.0248829	0.216354	0.22	0.051	1	ENSMUSG00000034640
Trim41	0.0249281	0.193001	0.244	0.06	1	ENSMUSG00000040365
Stom	0.0249584	0.188922	0.195	0.037	1	ENSMUSG00000026880
Ndufb4	0.0250182	0.155499	0.878	0.622	1	ENSMUSG00000022820
Pxdn	0.025029	0.223475	0.195	0.037	1	ENSMUSG00000020674
Tars	0.0252472	0.230236	0.317	0.106	1	ENSMUSG00000022241
Dram2	0.0253101	-0.288101	0.171	0.244	1	ENSMUSG00000027900
2810428I15Rik	0.025384	0.0702819	0.805	0.493	1
Twist1	0.0253862	0.155242	0.122	0	1	ENSMUSG00000035799
Tk1	0.0253908	0.173573	0.122	0	1	ENSMUSG00000025574
Ccnt2	0.0255876	-0.318288	0.171	0.24	1	ENSMUSG00000026349
Grk5	0.0256259	-0.281695	0.171	0.244	1	ENSMUSG00000003228
Ints12	0.025659	0.184561	0.22	0.046	1	ENSMUSG00000028016
Cln5	0.0256742	-0.203737	0.073	0.143	1	ENSMUSG00000022125
Taldo1	0.025726	0.194108	0.707	0.433	1	ENSMUSG00000025503
Yipf5	0.0259446	-0.253289	0.122	0.29	1	ENSMUSG00000024487
Psmd7	0.0259595	0.172797	0.707	0.456	1	ENSMUSG00000039067
Gtf3c1	0.0259657	-0.265381	0.098	0.18	1	ENSMUSG00000032777
Lysmd2	0.0260052	-0.24321	0.122	0.221	1	ENSMUSG00000032184
Psmd14	0.0260558	0.229455	0.415	0.194	1	ENSMUSG00000026914
Eno1b	0.0260731	0.173654	0.122	0	1	ENSMUSG00000059040
N4bp2l2	0.0261043	-0.297808	0.195	0.263	1	ENSMUSG00000029655
Fdx1l	0.0261116	0.193363	0.39	0.161	1	ENSMUSG00000079677
Plin2	0.0263454	0.169817	0.732	0.461	1	ENSMUSG00000028494
H2-Oa	0.0263825	0.216517	0.146	0.014	1	ENSMUSG00000024334
Anapc1	0.0265881	0.173866	0.293	0.092	1	ENSMUSG00000014355
Ahctf1	0.0266413	-0.191274	0.049	0.101	1	ENSMUSG00000026491
Tmf1	0.0266475	-0.232033	0.098	0.157	1	ENSMUSG00000030059
Mapre1	0.0269001	0.257725	0.585	0.373	1	ENSMUSG00000027479
Dnttip1	0.0270178	0.204922	0.317	0.111	1	ENSMUSG00000017299
Phc3	0.0270375	0.16978	0.293	0.092	1	ENSMUSG00000037652
Abcd3	0.0270985	-0.242006	0.098	0.189	1	ENSMUSG00000028127
Itm2c	0.0271815	-0.352984	0.78	0.751	1	ENSMUSG00000026223
Hiatl1	0.0272212	-0.215209	0.098	0.175	1	ENSMUSG00000038212
Twf1	0.0272307	-0.220509	0.073	0.189	1	ENSMUSG00000022451
Mcm6	0.0272776	0.178127	0.122	0	1	ENSMUSG00000026355
Fam43a	0.0272923	-0.294895	0.22	0.29	1	ENSMUSG00000046546
Smo	0.0273396	-0.196869	0.073	0.134	1	ENSMUSG00000001761
Arhgef6	0.0274115	0.197548	0.195	0.037	1	ENSMUSG00000031133
Rtn2	0.0274578	-0.315372	0.22	0.29	1	ENSMUSG00000030401
Cd24a	0.0275404	0.260129	0.244	0.078	1	ENSMUSG00000047139
Extl3	0.0275756	0.185639	0.293	0.101	1	ENSMUSG00000021978
Evi2a	0.0276016	0.212292	0.146	0.014	1	ENSMUSG00000078771
Mbd3	0.0276289	0.182154	0.512	0.276	1	ENSMUSG00000035478
Psma6	0.0277558	0.135475	0.707	0.456	1	ENSMUSG00000021024
Slirp	0.0278801	0.139435	0.659	0.396	1	ENSMUSG00000021040
Sema3c	0.0279934	-0.195984	0.073	0.147	1	ENSMUSG00000028780
Trappc1	0.0280165	0.184304	0.439	0.198	1	ENSMUSG00000049299
Por	0.0280236	-0.390686	0.707	0.705	1	ENSMUSG00000005514
Adra1a	0.0280336	-0.198963	0.049	0.12	1	ENSMUSG00000045875
Vegfc	0.0281114	0.189227	0.171	0.028	1	ENSMUSG00000031520
Prcp	0.028168	0.172109	0.317	0.106	1	ENSMUSG00000061119
Prelid2	0.0282117	0.221948	0.195	0.041	1	ENSMUSG00000056671
Fbxo6	0.0282569	0.171651	0.317	0.101	1	ENSMUSG00000055401
Ogfr	0.0283154	0.175272	0.293	0.097	1	ENSMUSG00000049401
Ccdc8	0.0284312	-0.176841	0.049	0.101	1	ENSMUSG00000041117
Arid5a	0.0285224	0.211395	0.22	0.06	1	ENSMUSG00000037447
Crip1	0.0285672	0.328481	0.976	0.871	1	ENSMUSG00000006360
Bcl2a1b	0.0287453	0.239806	0.195	0.041	1	ENSMUSG00000089929
Stxbp2	0.028884	0.223479	0.195	0.037	1	ENSMUSG00000004626
Maff	0.0289974	0.357342	0.463	0.258	1	ENSMUSG00000042622
Dynlrb1	0.0290403	0.0986991	0.829	0.567	1	ENSMUSG00000047459
Rap1a	0.0291184	0.0570941	0.707	0.373	1	ENSMUSG00000068798
Ube4a	0.0293106	-0.151323	0.049	0.111	1	ENSMUSG00000059890
Ccdc124	0.0293181	0.19532	0.561	0.304	1	ENSMUSG00000007721
Apold1	0.0293505	0.170773	0.122	0.005	1	ENSMUSG00000090698
Naa15	0.0294433	0.200718	0.415	0.198	1	ENSMUSG00000063273
6030408B16Rik	0.0294449	-0.308789	0.293	0.452	1
Tuba1c	0.0296131	0.197439	0.268	0.078	1	ENSMUSG00000043091
Akip1	0.0296719	-0.220772	0.098	0.171	1	ENSMUSG00000031023
Syn2	0.0296828	0.256891	0.317	0.134	1	ENSMUSG00000009394
Atp5d	0.0298633	0.145339	0.927	0.793	1	ENSMUSG00000003072
Mrpl52	0.0299057	0.231814	0.707	0.502	1	ENSMUSG00000010406
Trappc2	0.0299883	-0.176941	0.049	0.115	1	ENSMUSG00000079317
Ltn1	0.0301081	-0.182656	0.049	0.111	1	ENSMUSG00000052299
Hnrnpab	0.0302411	0.122113	0.634	0.35	1	ENSMUSG00000020358
Reep3	0.0303518	0.151606	0.439	0.194	1	ENSMUSG00000019873
Nudt19	0.0304284	0.213713	0.244	0.06	1	ENSMUSG00000034875
Slc25a17	0.0304578	-0.281572	0.244	0.313	1	ENSMUSG00000022404
Hmgn3	0.0304644	0.209529	0.195	0.046	1	ENSMUSG00000066456
H2-DMa	0.0304687	0.370684	0.268	0.092	1	ENSMUSG00000037649
Ccnl1	0.0305252	0.247842	0.61	0.387	1	ENSMUSG00000027829
Nxf1	0.0305444	-0.325647	0.341	0.41	1	ENSMUSG00000010097
Dnajc15	0.030599	0.188668	0.268	0.088	1	ENSMUSG00000022013
Id2	0.0306496	0.386174	0.293	0.124	1	ENSMUSG00000020644
Gnl2	0.0307101	-0.152599	0.049	0.111	1	ENSMUSG00000028869
Erc1	0.0310646	0.178835	0.22	0.055	1	ENSMUSG00000030172
Cbx1	0.0311009	0.168189	0.537	0.276	1	ENSMUSG00000018666
Plekha4	0.0311919	0.207466	0.171	0.032	1	ENSMUSG00000040428
Brk1	0.0312103	0.123768	0.805	0.558	1	ENSMUSG00000033940
Tsn	0.0312638	0.194828	0.659	0.387	1	ENSMUSG00000026374
Nfkb1	0.0313052	0.230177	0.366	0.166	1	ENSMUSG00000028163
Ndrg2	0.0313221	-0.370196	0.659	0.687	1	ENSMUSG00000004558
App	0.031414	-0.300202	0.732	0.802	1	ENSMUSG00000022892
Zbtb16	0.0314354	0.258948	0.244	0.078	1	ENSMUSG00000066687
Pfdn4	0.0316498	0.151768	0.439	0.184	1	ENSMUSG00000052033
Plek	0.031699	0.243496	0.195	0.046	1	ENSMUSG00000020120
Ccl9	0.0317038	0.321031	0.171	0.028	1	ENSMUSG00000019122
Il17rc	0.0317065	0.176365	0.317	0.115	1	ENSMUSG00000030281
Idnk	0.0318221	0.167759	0.463	0.212	1	ENSMUSG00000050002
Myh9	0.0318567	0.190095	0.39	0.18	1	ENSMUSG00000022443
Galnt15	0.0319654	-0.221469	0.098	0.161	1	ENSMUSG00000021903
Prelid1	0.0320828	0.17951	0.585	0.327	1	ENSMUSG00000021486
Ccnd2	0.0321065	0.242963	0.537	0.313	1	ENSMUSG00000000184
Tcf7l2	0.0321203	0.230298	0.341	0.129	1	ENSMUSG00000024985
Grem2	0.0322178	-0.353902	0.39	0.442	1	ENSMUSG00000050069
Dcps	0.0322439	-0.250811	0.146	0.203	1	ENSMUSG00000032040
Lbh	0.0322554	-0.342852	0.951	0.88	1	ENSMUSG00000024063
Mospd3	0.032265	0.188671	0.244	0.065	1	ENSMUSG00000037221
Galk1	0.0323449	0.287371	0.366	0.157	1	ENSMUSG00000020766
Eif2b2	0.0325067	0.165356	0.268	0.078	1	ENSMUSG00000004788
Cystm1	0.032568	-0.179738	0.049	0.124	1	ENSMUSG00000046727
Atf3	0.0325971	0.351745	0.366	0.161	1	ENSMUSG00000026628
Tifa	0.032618	0.172736	0.146	0.018	1	ENSMUSG00000046688
Athl1	0.0327752	-0.206912	0.073	0.147	1	ENSMUSG00000062031
Aldh6a1	0.0327988	-0.295585	0.195	0.263	1	ENSMUSG00000021238
Pim1	0.0328132	0.187116	0.39	0.171	1	ENSMUSG00000024014
Tmem230	0.0328359	-0.207806	0.098	0.18	1	ENSMUSG00000027341
Arhgdia	0.0328368	0.180565	0.805	0.608	1	ENSMUSG00000025132
Trim44	0.0328612	0.229267	0.22	0.069	1	ENSMUSG00000027189
Irf7	0.0329004	0.24414	0.195	0.041	1	ENSMUSG00000025498
Plekho2	0.0330375	-0.178548	0.049	0.129	1	ENSMUSG00000050721
Cdc26	0.0330742	0.14094	0.585	0.313	1	ENSMUSG00000066149
Cycs	0.0330813	0.185679	0.707	0.488	1	ENSMUSG00000063694
Ccl7	0.0331421	0.159488	0.122	0.005	1	ENSMUSG00000035373
Cbx3	0.0331799	-0.357165	0.293	0.355	1	ENSMUSG00000029836
Ikzf1	0.033224	0.163957	0.146	0.014	1	ENSMUSG00000018654
Chp1	0.033371	-0.294782	0.293	0.323	1	ENSMUSG00000014077
Bola3	0.0335213	0.191325	0.561	0.327	1	ENSMUSG00000045160
Marveld1	0.0336412	-0.231449	0.146	0.212	1	ENSMUSG00000044345
Irf9	0.0336654	0.267588	0.268	0.092	1	ENSMUSG00000002325
Aggf1	0.033727	0.226065	0.366	0.161	1	ENSMUSG00000021681
Ankrd40	0.0339254	-0.234003	0.122	0.184	1	ENSMUSG00000020864
Clmp	0.033991	0.283786	0.317	0.134	1	ENSMUSG00000032024
Ubn1	0.0340317	0.247165	0.366	0.171	1	ENSMUSG00000039473
Ap3s1	0.0340595	0.145317	0.561	0.295	1	ENSMUSG00000024480
Odc1	0.0341028	0.245513	0.341	0.138	1	ENSMUSG00000011179
Rap2b	0.0341325	0.2315	0.195	0.051	1	ENSMUSG00000036894
Rgs1	0.034181	0.270118	0.195	0.041	1	ENSMUSG00000026358
Lmna	0.0342124	0.11565	0.854	0.627	1	ENSMUSG00000028063
Pcolce	0.0342804	-0.247558	0.902	0.945	1	ENSMUSG00000029718
Bcl3	0.0343624	0.19301	0.195	0.051	1	ENSMUSG00000053175
Ubl7	0.0343763	0.181397	0.39	0.184	1	ENSMUSG00000055720
Pmp22	0.0345553	-0.293911	0.976	0.922	1	ENSMUSG00000018217
Atp5f1	0.0345893	0.127214	0.878	0.645	1	ENSMUSG00000000563
Psmb4	0.0346577	0.231219	0.732	0.53	1	ENSMUSG00000005779
Efemp1	0.0346696	-0.315565	0.61	0.7	1	ENSMUSG00000020467
Pld4	0.0348896	0.323545	0.171	0.028	1	ENSMUSG00000052160
Myo1b	0.0349375	-0.35052	0.488	0.544	1	ENSMUSG00000018417
Lamb2	0.0349879	-0.216474	0.122	0.212	1	ENSMUSG00000052911
Tacc1	0.0351379	-0.355105	0.512	0.548	1	ENSMUSG00000065954
Hsp90ab1	0.0353182	0.112341	1	0.945	1	ENSMUSG00000023944
Chst8	0.0353292	-0.17676	0.049	0.115	1	ENSMUSG00000060402
Smarca2	0.0353644	-0.348212	0.39	0.438	1	ENSMUSG00000024921
Ccdc90b	0.035372	-0.218782	0.098	0.194	1	ENSMUSG00000030613
Pycr2	0.0356862	0.181184	0.366	0.143	1	ENSMUSG00000026520
Nhlrc2	0.0357303	-0.167026	0.073	0.134	1	ENSMUSG00000025078
Crim1	0.0357577	-0.256926	0.122	0.198	1	ENSMUSG00000024074
Zfp560	0.0357626	0.180498	0.366	0.157	1	ENSMUSG00000045519
Tnfaip8l2	0.0358865	0.158683	0.146	0.018	1	ENSMUSG00000013707
Limch1	0.035894	0.123194	1	0.945	1	ENSMUSG00000037736
Gusb	0.0360523	0.17899	0.415	0.203	1	ENSMUSG00000025534
Rnf166	0.0360582	-0.16516	0.049	0.111	1	ENSMUSG00000014470
Zfp706	0.0362142	-0.310961	0.585	0.608	1	ENSMUSG00000062397
Cdpf1	0.0362512	-0.14683	0.049	0.101	1	ENSMUSG00000064284
Ces2g	0.0365781	-0.168318	0.049	0.147	1	ENSMUSG00000031877
Basp1	0.0365937	0.191725	0.122	0.005	1	ENSMUSG00000045763
Qsox1	0.036605	-0.268047	0.171	0.249	1	ENSMUSG00000033684
Glrx3	0.0366476	0.22273	0.537	0.313	1	ENSMUSG00000031068
Mfap1a	0.0367101	-0.209037	0.098	0.171	1	ENSMUSG00000068479
Park7	0.0367436	0.0825835	0.927	0.747	1	ENSMUSG00000028964
Tsix	0.0368636	-0.227927	0.098	0.171	1	ENSMUSG00000085715
Prrc2b	0.0369693	0.203046	0.463	0.235	1	ENSMUSG00000039262
Gm21092	0.0370965	-0.261465	0.146	0.244	1	ENSMUSG00000095403
Kcne4	0.037139	0.363426	0.22	0.055	1	ENSMUSG00000047330
Mrpl21	0.0371396	0.146092	0.512	0.267	1	ENSMUSG00000024829
Ninj1	0.0372839	0.186774	0.317	0.134	1	ENSMUSG00000037966
Fkbp5	0.0373628	0.146867	0.146	0.018	1	ENSMUSG00000024222
Ube2d3	0.0373684	0.171209	0.854	0.668	1	ENSMUSG00000078578
Minos1	0.0374572	0.176057	0.878	0.742	1	ENSMUSG00000050608
Rps18-ps3	0.03748	-0.357351	0.659	0.631	1	ENSMUSG00000057657
Ubxn4	0.0375146	0.135875	0.463	0.198	1	ENSMUSG00000026353
Pdlim2	0.0375308	0.101844	0.927	0.677	1	ENSMUSG00000022090
Itgb1	0.0376647	-0.361163	0.756	0.737	1	ENSMUSG00000025809
Atad2	0.0376818	0.148696	0.122	0.005	1	ENSMUSG00000022360
Prpf8	0.037745	-0.237871	0.171	0.226	1	ENSMUSG00000020850
Gtf2h5	0.0377898	0.0976879	0.756	0.484	1	ENSMUSG00000034345
Gtf3c6	0.0378303	0.205011	0.317	0.124	1	ENSMUSG00000019837
Igsf8	0.037916	-0.179653	0.073	0.124	1	ENSMUSG00000038034
Rabep1	0.0379509	0.230581	0.244	0.078	1	ENSMUSG00000020817
Irx1	0.0380791	0.200983	0.146	0.018	1	ENSMUSG00000060969
Cxcl2	0.0381657	0.62582	0.293	0.092	1	ENSMUSG00000058427
Zfp787	0.0381833	-0.168886	0.049	0.101	1	ENSMUSG00000046792
Vamp8	0.0381915	0.140165	0.683	0.442	1	ENSMUSG00000050732
Cp	0.038222	0.118856	0.878	0.654	1	ENSMUSG00000003617
Mfap5	0.0382554	0.309432	0.829	0.691	1	ENSMUSG00000030116
Spsb1	0.0382578	0.206142	0.195	0.051	1	ENSMUSG00000039911
Adgrg6	0.0382693	-0.284475	0.171	0.24	1	ENSMUSG00000039116
Ech1	0.0382835	0.121624	0.707	0.442	1	ENSMUSG00000053898
Tspan4	0.038305	-0.33941	0.78	0.76	1	ENSMUSG00000025511
Nfix	0.0383516	0.0959431	0.683	0.401	1	ENSMUSG00000001911
Spg21	0.0384225	0.155106	0.415	0.18	1	ENSMUSG00000032388
Terf2	0.0384403	0.163609	0.171	0.032	1	ENSMUSG00000031921
Nucb2	0.0384605	-0.227376	0.098	0.152	1	ENSMUSG00000030659
Trabd2b	0.0385424	0.161171	0.341	0.129	1	ENSMUSG00000070867
Tob1	0.0386041	-0.349194	0.268	0.341	1	ENSMUSG00000037573
Sh3pxd2b	0.0387208	0.166165	0.195	0.041	1	ENSMUSG00000040711
Zfp622	0.0388038	0.173206	0.341	0.138	1	ENSMUSG00000052253
Lama4	0.0388047	-0.275161	0.22	0.313	1	ENSMUSG00000019846
Rgs10	0.0388228	0.30984	0.415	0.221	1	ENSMUSG00000030844
Tmem87a	0.0388444	-0.228062	0.098	0.166	1	ENSMUSG00000033808
Ikbip	0.0388479	-0.229198	0.122	0.198	1	ENSMUSG00000019975
Kcns3	0.0388525	-0.19664	0.098	0.235	1	ENSMUSG00000043673
Timm17a	0.0389493	0.0960714	0.61	0.327	1	ENSMUSG00000062580
Cyth4	0.0391967	0.215991	0.146	0.023	1	ENSMUSG00000018008
Nsfl1c	0.0393445	0.156131	0.439	0.207	1	ENSMUSG00000027455
Cpsf2	0.0394293	-0.187699	0.073	0.129	1	ENSMUSG00000041781
Tmem160	0.0395414	0.148591	0.634	0.382	1	ENSMUSG00000019158
Rnf20	0.0395975	0.168899	0.268	0.078	1	ENSMUSG00000028309
9530068E07Rik	0.0395988	-0.331994	0.366	0.452	1
Armt1	0.0396475	0.165377	0.195	0.046	1	ENSMUSG00000061759
Ugdh	0.0397099	-0.245934	0.122	0.203	1	ENSMUSG00000029201
Rarres2	0.0397143	-0.244966	1	0.972	1	ENSMUSG00000009281
Plbd1	0.0397563	0.212114	0.171	0.037	1	ENSMUSG00000030214
Ptp4a2	0.0399113	-0.338594	0.341	0.429	1	ENSMUSG00000028788
Itgb1bp1	0.0399695	0.15247	0.293	0.101	1	ENSMUSG00000062352
Tmtc1	0.0399767	-0.191053	0.098	0.166	1	ENSMUSG00000030306
Rin3	0.0399828	0.126843	0.171	0.023	1	ENSMUSG00000044456
Rnasel	0.0399845	0.196089	0.171	0.032	1	ENSMUSG00000066800
Hnrnph2	0.0402049	0.127684	0.561	0.3	1	ENSMUSG00000045427
Nr2f2	0.0402581	-0.312933	0.634	0.7	1	ENSMUSG00000030551
Slc35f5	0.0402714	-0.192707	0.073	0.147	1	ENSMUSG00000026342
Fam168b	0.0404182	0.2057	0.317	0.134	1	ENSMUSG00000037503
Sp110	0.0405363	0.154791	0.171	0.032	1	ENSMUSG00000070034
Akr1a1	0.0407751	0.128318	0.854	0.631	1	ENSMUSG00000028692
Tagln2	0.0409939	-0.235027	0.951	0.991	1	ENSMUSG00000026547
Mndal	0.0410198	0.199207	0.122	0.009	1	ENSMUSG00000090272
Tbc1d2b	0.0410467	-0.200982	0.073	0.152	1	ENSMUSG00000037410
Gna13	0.0411794	0.203422	0.268	0.101	1	ENSMUSG00000020611
Gpr153	0.0412092	-0.250126	0.122	0.194	1	ENSMUSG00000042804
Fabp3	0.0412366	-0.301392	0.122	0.198	1	ENSMUSG00000028773
Dhrs1	0.0412988	-0.232426	0.146	0.23	1	ENSMUSG00000002332
Rnh1	0.0413538	0.138419	0.78	0.562	1	ENSMUSG00000038650
Ifi30	0.041584	0.22537	0.317	0.129	1	ENSMUSG00000031838
Tubb6	0.0416374	0.193655	0.463	0.23	1	ENSMUSG00000001473
Srp19	0.041645	0.158052	0.512	0.263	1	ENSMUSG00000014504
Bhlhe41	0.0416497	-0.264018	0.122	0.189	1	ENSMUSG00000030256
Bad	0.0416706	0.146417	0.463	0.235	1	ENSMUSG00000024959
Rab20	0.0416953	0.164265	0.146	0.028	1	ENSMUSG00000031504
Tnfaip3	0.041744	0.291228	0.195	0.051	1	ENSMUSG00000019850
Rala	0.0417916	0.185882	0.463	0.244	1	ENSMUSG00000008859
Nrip1	0.0419759	0.211589	0.293	0.12	1	ENSMUSG00000048490
Cct8	0.042137	0.175218	0.61	0.392	1	ENSMUSG00000025613
Strn3	0.0422609	0.173002	0.512	0.272	1	ENSMUSG00000020954
Tsen34	0.0422876	0.148566	0.707	0.479	1	ENSMUSG00000035585
Ykt6	0.0422925	0.194815	0.268	0.092	1	ENSMUSG00000002741
Opa3	0.0425175	0.214073	0.146	0.018	1	ENSMUSG00000052214
Ubxn2a	0.0425659	-0.208418	0.098	0.161	1	ENSMUSG00000020634
Cpne3	0.0426191	0.134596	0.512	0.263	1	ENSMUSG00000028228
Jarid2	0.0426642	0.139833	0.195	0.041	1	ENSMUSG00000038518
Ywhah	0.0427143	0.136568	0.756	0.498	1	ENSMUSG00000018965
Colec12	0.0428679	-0.296857	0.78	0.797	1	ENSMUSG00000036103
Ppp4r4	0.0428733	-0.19241	0.073	0.124	1	ENSMUSG00000021209
Fam46a	0.0429167	0.233728	0.171	0.041	1	ENSMUSG00000032265
Cln3	0.0430406	-0.187209	0.073	0.129	1	ENSMUSG00000030720
Mcl1	0.0431397	0.203164	0.585	0.382	1	ENSMUSG00000038612
Prr13	0.0431616	0.265574	0.537	0.313	1	ENSMUSG00000023048
Grcc10	0.0432299	-0.366207	0.537	0.548	1	ENSMUSG00000072772
Dnttip2	0.0434125	0.160869	0.317	0.134	1	ENSMUSG00000039756
Naa38	0.0434327	0.199583	0.488	0.281	1	ENSMUSG00000059278
Hcls1	0.0434447	0.17047	0.195	0.051	1	ENSMUSG00000022831
Mgp	0.0435862	0.30323	1	1	1	ENSMUSG00000030218
Igf2bp3	0.0436237	-0.211573	0.073	0.134	1	ENSMUSG00000029814
Agmo	0.0439909	-0.187729	0.073	0.138	1	ENSMUSG00000050103
Sftpc	0.0440513	-0.653864	1	0.982	1	ENSMUSG00000022097
Pdcd6ip	0.0441972	0.140852	0.341	0.129	1	ENSMUSG00000032504
5031425E22Rik	0.0442328	-0.260626	0.146	0.194	1
Rufy1	0.0442365	0.176903	0.293	0.106	1	ENSMUSG00000020375
Arl4c	0.0444954	0.175067	0.171	0.037	1	ENSMUSG00000049866
Akap9	0.0445954	0.0737275	0.537	0.272	1	ENSMUSG00000040407
Luc7l	0.0446279	-0.186315	0.098	0.157	1	ENSMUSG00000024188
Rab3a	0.0448471	-0.183006	0.098	0.147	1	ENSMUSG00000031840
Hnrnpa1	0.0449418	0.276551	0.634	0.447	1	ENSMUSG00000046434
2310036O22Rik	0.0449522	0.16808	0.659	0.447	1
Snrpe	0.0450567	0.212918	0.683	0.502	1	ENSMUSG00000090553
Cpe	0.0450998	0.151244	0.146	0.018	1	ENSMUSG00000037852
Lrrc45	0.045211	0.16628	0.171	0.037	1	ENSMUSG00000025145
Lag3	0.0453316	0.211185	0.146	0.023	1	ENSMUSG00000030124
Adam23	0.0454779	0.113813	0.122	0.009	1	ENSMUSG00000025964
Tnfrsf19	0.0456334	-0.244802	0.146	0.244	1	ENSMUSG00000060548
Sec23ip	0.0460202	-0.196955	0.073	0.12	1	ENSMUSG00000055319
Yeats4	0.0461474	0.16812	0.293	0.111	1	ENSMUSG00000020171
Hspbp1	0.0461807	-0.148793	0.049	0.106	1	ENSMUSG00000063802
Ddx21	0.0463495	0.248554	0.22	0.069	1	ENSMUSG00000020075
Rbp1	0.0466017	-0.267415	0.951	0.954	1	ENSMUSG00000046402
Fyco1	0.0466568	-0.180269	0.073	0.124	1	ENSMUSG00000025241
Ndufa8	0.0466774	0.119547	0.683	0.447	1	ENSMUSG00000026895
Acp2	0.0467366	0.183905	0.22	0.06	1	ENSMUSG00000002103
Polr3h	0.0468054	0.174036	0.244	0.078	1	ENSMUSG00000022476
Fxyd6	0.0468328	0.247589	0.39	0.198	1	ENSMUSG00000066705
Klf7	0.0468501	0.131204	0.415	0.184	1	ENSMUSG00000025959
Cds2	0.0468978	-0.214865	0.098	0.171	1	ENSMUSG00000058793
Zfhx3	0.0469011	0.199847	0.341	0.157	1	ENSMUSG00000038872
Ctdsp1	0.0469349	-0.264779	0.293	0.364	1	ENSMUSG00000026176
Fam129b	0.0469555	0.200249	0.22	0.074	1	ENSMUSG00000026796
Pacsin2	0.0469632	-0.225035	0.122	0.194	1	ENSMUSG00000016664
Exoc4	0.0471957	-0.164435	0.073	0.106	1	ENSMUSG00000029763
Vars	0.0472196	0.15708	0.171	0.032	1	ENSMUSG00000007029
Osr1	0.0472322	0.318411	0.317	0.129	1	ENSMUSG00000048387
Mprip	0.0473067	-0.317258	0.39	0.438	1	ENSMUSG00000005417
Slc16a1	0.0473217	0.143978	0.122	0.009	1	ENSMUSG00000032902
Higd2a	0.0473552	0.135618	0.659	0.415	1	ENSMUSG00000025868
9130401M01Rik	0.0473645	0.24737	0.268	0.12	1
Tm2d3	0.0476695	0.160224	0.439	0.217	1	ENSMUSG00000078681
Prss23	0.0477103	0.156308	0.22	0.06	1	ENSMUSG00000039405
Gabpa	0.0477206	0.158565	0.244	0.083	1	ENSMUSG00000008976
Fundc2	0.0477234	0.193319	0.512	0.313	1	ENSMUSG00000031198
Fam173a	0.0477325	0.092051	0.585	0.318	1	ENSMUSG00000057411
Add3	0.0478259	0.195727	0.268	0.106	1	ENSMUSG00000025026
Rtp4	0.0479436	0.452057	0.22	0.092	1	ENSMUSG00000033355
Ctsf	0.0482771	-0.270627	0.146	0.207	1	ENSMUSG00000083282
Phxr4	0.0483171	0.169287	0.293	0.111	1	ENSMUSG00000031802
Lgmn	0.0483235	0.38434	0.829	0.751	1	ENSMUSG00000021190
Stard5	0.0483757	-0.153644	0.049	0.101	1	ENSMUSG00000046027
Ppp1r18	0.0483878	0.144674	0.268	0.088	1	ENSMUSG00000034595
Ramp2	0.0484807	-0.21728	0.22	0.382	1	ENSMUSG00000001240
Timm50	0.0487241	0.151392	0.293	0.111	1	ENSMUSG00000003438
Lrrfip1	0.0487795	0.152602	0.293	0.111	1	ENSMUSG00000026305
Hdc	0.0487849	0.150307	0.122	0.014	1	ENSMUSG00000027360
Ltb	0.0488361	0.218617	0.195	0.046	1	ENSMUSG00000024399
Tbc1d1	0.0488944	-0.217039	0.098	0.152	1	ENSMUSG00000029174
Pkd1	0.0490194	-0.323323	0.244	0.267	1	ENSMUSG00000032855
Pi15	0.0490683	-0.150706	0.049	0.101	1	ENSMUSG00000067780
Ssr2	0.0491298	0.0693913	0.732	0.461	1	ENSMUSG00000041355
Snhg18	0.0491783	-0.34955	0.756	0.733	1	ENSMUSG00000096956
Hnrnpu	0.0492723	0.209666	0.61	0.406	1	ENSMUSG00000039630
Gm9843	0.049436	-0.329794	0.683	0.677	1	ENSMUSG00000050299

## Sheet: 4
Supplementary Table 5. Lung scRNAseq Cell Clusters: Low vs. High Metastatic Burden - Cluster 4
Gene	p_val	avg_log2FC	pct.1	pct.2	p_val_adj	ensembl_ids
Ntn1	7.44868e-31	-0.837666	0	0.441	2.08556e-26	ENSMUSG00000020902
Hibadh	4.66767e-22	-0.625167	0	0.328	1.3069e-17	ENSMUSG00000029776
Cbx1	9.05332e-21	-0.567214	0	0.309	2.53484e-16	ENSMUSG00000018666
Pafah1b2	7.85355e-18	-0.48496	0	0.266	2.19892e-13	ENSMUSG00000003131
Sgk1	8.02032e-18	-0.542336	0	0.273	2.24561e-13	ENSMUSG00000019970
Gata6	1.86602e-17	-0.500293	0	0.258	5.22466e-13	ENSMUSG00000005836
Bmpr1a	3.86726e-17	-0.50302	0	0.254	1.08279e-12	ENSMUSG00000021796
Nutf2	1.42391e-16	-0.479208	0	0.25	3.98682e-12	ENSMUSG00000008450
Oser1	3.33876e-16	-0.484658	0	0.246	9.34818e-12	ENSMUSG00000035399
Slc35b2	4.02325e-16	-0.459242	0	0.242	1.12647e-11	ENSMUSG00000037089
Mecom	4.21586e-16	-0.448383	0	0.238	1.1804e-11	ENSMUSG00000027684
Fam120a	8.24513e-16	-0.413515	0	0.234	2.30855e-11	ENSMUSG00000038014
Bmyc	1.53372e-15	-0.456902	0	0.234	4.29427e-11	ENSMUSG00000049086
Tmem47	4.82052e-15	-0.474074	0	0.23	1.3497e-10	ENSMUSG00000025666
Il2	1.0912e-14	-0.40092	0	0.219	3.05525e-10	ENSMUSG00000027720
1810010H24Rik	1.44783e-14	-0.536635	0	0.227	4.05379e-10
Cdo1	1.48744e-14	-0.509842	0	0.227	4.16467e-10	ENSMUSG00000033022
Maf	1.69472e-14	-0.504529	0	0.223	4.74506e-10	ENSMUSG00000055435
Mtx2	1.94019e-14	-0.421786	0	0.219	5.43234e-10	ENSMUSG00000027099
Hbp1	2.0862e-14	-0.458847	0	0.223	5.84114e-10	ENSMUSG00000002996
Srsf4	2.24177e-14	-0.418298	0	0.223	6.27674e-10	ENSMUSG00000028911
Tnfaip1	5.10784e-14	-0.413885	0	0.211	1.43014e-09	ENSMUSG00000017615
Gnaq	5.97314e-14	-0.359278	0	0.207	1.67242e-09	ENSMUSG00000024639
Ift46	8.85531e-14	-0.370319	0	0.203	2.4794e-09	ENSMUSG00000002031
Golga4	1.33952e-13	-0.415531	0	0.207	3.75052e-09	ENSMUSG00000038708
Irak1	1.36654e-13	-0.387249	0	0.203	3.82619e-09	ENSMUSG00000031392
Gm9780	1.5293e-13	-0.415765	0	0.203	4.28188e-09	ENSMUSG00000094800
Pole3	1.84336e-13	-0.360434	0	0.199	5.16122e-09	ENSMUSG00000028394
Sec23a	2.08901e-13	-0.376699	0	0.203	5.84901e-09	ENSMUSG00000020986
Bckdhb	2.38136e-13	-0.386038	0	0.199	6.66757e-09	ENSMUSG00000032263
Nagk	2.9846e-13	-0.402904	0	0.203	8.35658e-09	ENSMUSG00000034744
Fam188b	3.1326e-13	-0.395201	0	0.199	8.77096e-09	ENSMUSG00000038022
Alad	3.9374e-13	-0.401835	0	0.195	1.10243e-08	ENSMUSG00000028393
Pik3ca	4.2329e-13	-0.343625	0	0.195	1.18517e-08	ENSMUSG00000027665
Thap3	4.95807e-13	-0.371517	0	0.195	1.38821e-08	ENSMUSG00000039759
Tmem184b	6.08283e-13	-0.384874	0	0.195	1.70313e-08	ENSMUSG00000009035
Phactr2	1.2225e-12	-0.356492	0	0.188	3.42287e-08	ENSMUSG00000062866
Clk4	1.47438e-12	-0.385143	0	0.188	4.12812e-08	ENSMUSG00000020385
Jam3	1.73765e-12	-0.391842	0	0.191	4.86524e-08	ENSMUSG00000031990
Atp2c1	1.84263e-12	-0.35454	0	0.188	5.15919e-08	ENSMUSG00000032570
Ear2	2.07921e-12	-0.353172	0	0.184	5.82159e-08	ENSMUSG00000072596
Bloc1s4	3.58913e-12	-0.328994	0	0.18	1.00492e-07	ENSMUSG00000060708
Fam177a	3.78198e-12	-0.337732	0	0.18	1.05892e-07	ENSMUSG00000095595
Tm2d3	4.12825e-12	-0.35	0	0.184	1.15587e-07	ENSMUSG00000078681
Gm9774	4.15695e-12	-0.328843	0	0.18	1.16391e-07	ENSMUSG00000042165
Mcmbp	4.3639e-12	-0.334709	0	0.18	1.22185e-07	ENSMUSG00000048170
Ppp2cb	5.03544e-12	-0.33698	0	0.18	1.40987e-07	ENSMUSG00000009630
Cntn4	5.35947e-12	-0.376006	0	0.18	1.5006e-07	ENSMUSG00000064293
Arhgef40	5.93529e-12	-0.344876	0	0.18	1.66182e-07	ENSMUSG00000004562
Mdfic	6.71278e-12	-0.346206	0	0.18	1.87951e-07	ENSMUSG00000041390
Mtus1	7.9961e-12	-0.338072	0	0.176	2.23883e-07	ENSMUSG00000045636
Vegfc	8.27058e-12	-0.308526	0	0.176	2.31568e-07	ENSMUSG00000031520
Gfra2	8.9978e-12	-0.442933	0	0.184	2.51929e-07	ENSMUSG00000022103
Pex11b	1.09551e-11	-0.32421	0	0.172	3.06732e-07	ENSMUSG00000028102
Fbxo3	1.1096e-11	-0.336802	0	0.176	3.10677e-07	ENSMUSG00000027180
Tbc1d9b	1.18985e-11	-0.308805	0	0.172	3.33146e-07	ENSMUSG00000036644
Ankrd40	1.26983e-11	-0.37154	0	0.176	3.55541e-07	ENSMUSG00000020864
Rcan1	1.28022e-11	-0.306353	0	0.172	3.5845e-07	ENSMUSG00000022951
Kifap3	1.41992e-11	-0.33949	0	0.172	3.97563e-07	ENSMUSG00000026585
Fam168a	1.63206e-11	-0.333499	0	0.172	4.5696e-07	ENSMUSG00000029461
Dync1li2	1.87922e-11	-0.311156	0	0.172	5.26162e-07	ENSMUSG00000035770
Gigyf2	1.98912e-11	-0.302747	0	0.168	5.56935e-07	ENSMUSG00000048000
Kdsr	2.07169e-11	-0.323823	0	0.172	5.80054e-07	ENSMUSG00000009905
Tor2a	2.13476e-11	-0.361326	0	0.172	5.97713e-07	ENSMUSG00000009563
Eif4e3	2.3095e-11	-0.363183	0	0.172	6.46638e-07	ENSMUSG00000093661
Rab7b	2.51392e-11	-0.349968	0	0.172	7.03872e-07	ENSMUSG00000052688
Syde1	2.83087e-11	-0.312681	0	0.168	7.92615e-07	ENSMUSG00000032714
Ngrn	3.28287e-11	-0.321184	0	0.168	9.1917e-07	ENSMUSG00000047084
Azi2	3.40193e-11	-0.318071	0	0.164	9.52505e-07	ENSMUSG00000039285
Spryd3	3.73775e-11	-0.326482	0	0.168	1.04653e-06	ENSMUSG00000036966
Arnt	3.85411e-11	-0.317507	0	0.164	1.07911e-06	ENSMUSG00000015522
Tceal1	4.17578e-11	-0.292313	0	0.164	1.16918e-06	ENSMUSG00000049536
Tmem39a	4.40935e-11	-0.295184	0	0.164	1.23457e-06	ENSMUSG00000002845
Mapk9	4.41298e-11	-0.332576	0	0.164	1.23559e-06	ENSMUSG00000020366
Dctn4	4.42416e-11	-0.315668	0	0.164	1.23872e-06	ENSMUSG00000024603
Gm6483	4.80353e-11	-0.306292	0	0.164	1.34494e-06	ENSMUSG00000087153
Slc41a3	4.9471e-11	-0.27303	0	0.16	1.38514e-06	ENSMUSG00000030089
Cdc42ep4	5.21776e-11	-0.32583	0	0.164	1.46092e-06	ENSMUSG00000041598
Lynx1	5.59087e-11	-0.298517	0	0.164	1.56539e-06	ENSMUSG00000022594
Heyl	5.97145e-11	-0.417394	0	0.168	1.67195e-06	ENSMUSG00000032744
Spp1	6.08159e-11	1.76149	1	0.121	1.70278e-06	ENSMUSG00000029304
Yap1	6.57704e-11	-0.309421	0	0.164	1.8415e-06	ENSMUSG00000053110
Abhd4	6.94327e-11	-0.311187	0	0.164	1.94405e-06	ENSMUSG00000040997
Timm21	7.65797e-11	-0.327688	0	0.16	2.14415e-06	ENSMUSG00000024645
Bace1	7.78558e-11	-0.29511	0	0.16	2.17988e-06	ENSMUSG00000032086
Kpnb1	1.10817e-10	-0.31205	0	0.16	3.10276e-06	ENSMUSG00000001440
Mgrn1	1.19142e-10	-0.302658	0	0.156	3.33584e-06	ENSMUSG00000022517
Exoc3	1.31089e-10	-0.293988	0	0.156	3.67035e-06	ENSMUSG00000034152
Ppm1m	1.31722e-10	-0.3029	0	0.156	3.68807e-06	ENSMUSG00000020253
Tmem63a	1.33588e-10	-0.280506	0	0.16	3.74034e-06	ENSMUSG00000026519
Stard9	1.41982e-10	-0.334493	0	0.156	3.97536e-06	ENSMUSG00000033705
Nipsnap3b	1.78863e-10	-0.280039	0	0.152	5.00798e-06	ENSMUSG00000015247
Fbxl18	1.89998e-10	-0.332381	0	0.156	5.31977e-06	ENSMUSG00000066640
Xpnpep1	2.04225e-10	-0.308399	0	0.156	5.71809e-06	ENSMUSG00000025027
Tsc22d2	2.07187e-10	-0.32855	0	0.156	5.80103e-06	ENSMUSG00000027806
Apba3	2.15443e-10	-0.291226	0	0.152	6.0322e-06	ENSMUSG00000004931
Smndc1	2.18712e-10	-0.289739	0	0.152	6.12372e-06	ENSMUSG00000025024
Smarcc1	2.29919e-10	-0.295692	0	0.152	6.4375e-06	ENSMUSG00000032481
Fcho2	2.39964e-10	-0.328859	0	0.152	6.71874e-06	ENSMUSG00000041685
Rpl30	2.477e-10	0.582477	1	0.938	6.93536e-06	ENSMUSG00000058600
Keap1	2.97557e-10	-0.308418	0	0.152	8.33129e-06	ENSMUSG00000003308
Tmem41b	3.13135e-10	-0.324277	0	0.148	8.76747e-06	ENSMUSG00000047554
Ercc1	3.21811e-10	-0.283598	0	0.152	9.01037e-06	ENSMUSG00000003549
Nub1	3.54429e-10	-0.290305	0	0.148	9.92366e-06	ENSMUSG00000028954
Rab23	4.18451e-10	-0.297181	0	0.148	1.17162e-05	ENSMUSG00000004768
Cdkn2c	4.50964e-10	-0.304425	0	0.152	1.26265e-05	ENSMUSG00000028551
Dnal4	6.32336e-10	-0.259524	0	0.145	1.77048e-05	ENSMUSG00000022420
Fam192a	6.36629e-10	-0.273231	0	0.145	1.7825e-05	ENSMUSG00000031774
Fam174b	6.71676e-10	-0.263009	0	0.145	1.88062e-05	ENSMUSG00000078670
Cds2	6.80468e-10	-0.260731	0	0.145	1.90524e-05	ENSMUSG00000058793
Gatad2a	6.86568e-10	-0.263148	0	0.145	1.92232e-05	ENSMUSG00000036180
Naa60	6.8891e-10	-0.246199	0	0.145	1.92888e-05	ENSMUSG00000005982
Swt1	7.04099e-10	-0.275565	0	0.148	1.97141e-05	ENSMUSG00000052748
Abhd8	7.4077e-10	-0.289852	0	0.148	2.07408e-05	ENSMUSG00000007950
Spg20	7.98044e-10	-0.317996	0	0.148	2.23444e-05	ENSMUSG00000036580
Get4	8.17136e-10	-0.270541	0	0.145	2.2879e-05	ENSMUSG00000025858
Tmtc1	9.39636e-10	-0.276138	0	0.145	2.63089e-05	ENSMUSG00000030306
Hhip	9.54915e-10	-0.523439	0	0.156	2.67367e-05	ENSMUSG00000064325
Sacm1l	1.03067e-09	-0.273125	0	0.145	2.88578e-05	ENSMUSG00000025240
Zfp639	1.21629e-09	-0.254749	0	0.141	3.40548e-05	ENSMUSG00000027667
Zscan26	1.21752e-09	-0.271365	0	0.141	3.40894e-05	ENSMUSG00000022228
Naga	1.26288e-09	-0.266965	0	0.141	3.53595e-05	ENSMUSG00000022453
Phc3	1.29689e-09	-0.263191	0	0.141	3.63116e-05	ENSMUSG00000037652
Rdh14	1.3264e-09	-0.28735	0	0.141	3.71379e-05	ENSMUSG00000020621
Kif1bp	1.418e-09	-0.262945	0	0.141	3.97025e-05	ENSMUSG00000036955
Fmnl2	1.42437e-09	-0.252866	0	0.141	3.9881e-05	ENSMUSG00000036053
Zfp664	1.46627e-09	-0.263135	0	0.141	4.10541e-05	ENSMUSG00000079215
Ppl	1.53519e-09	-0.27414	0	0.141	4.29838e-05	ENSMUSG00000039457
Mrpl3	1.54931e-09	-0.242908	0	0.141	4.33792e-05	ENSMUSG00000032563
Epc1	1.60551e-09	-0.277137	0	0.141	4.49527e-05	ENSMUSG00000024240
Acaa1b	1.6225e-09	-0.266861	0	0.141	4.54283e-05	ENSMUSG00000010651
Ccdc115	1.66884e-09	-0.245178	0	0.137	4.67259e-05	ENSMUSG00000042111
Pik3r2	1.70141e-09	-0.253346	0	0.137	4.76377e-05	ENSMUSG00000031834
Srek1	1.75199e-09	-0.254279	0	0.137	4.9054e-05	ENSMUSG00000032621
Deptor	1.89407e-09	-0.312658	0	0.141	5.30321e-05	ENSMUSG00000022419
Rnf181	2.03018e-09	-0.300332	0	0.141	5.68431e-05	ENSMUSG00000055850
Fam43a	2.34024e-09	-0.258872	0	0.137	6.55244e-05	ENSMUSG00000046546
Cdc42bpa	2.51179e-09	-0.305955	0	0.141	7.03277e-05	ENSMUSG00000026490
Hmcn2	2.52459e-09	-0.394926	0	0.141	7.06861e-05	ENSMUSG00000055632
Tada3	2.75695e-09	-0.256646	0	0.137	7.71919e-05	ENSMUSG00000048930
Chmp7	2.86181e-09	-0.265482	0	0.137	8.01278e-05	ENSMUSG00000034190
Secisbp2l	3.10345e-09	-0.275123	0	0.137	8.68934e-05	ENSMUSG00000035093
Pla2r1	3.12177e-09	-0.289034	0	0.137	8.74066e-05	ENSMUSG00000054580
Ist1	3.12434e-09	-0.246313	0	0.133	8.74784e-05	ENSMUSG00000031729
Aasdhppt	3.2138e-09	-0.26707	0	0.137	8.99832e-05	ENSMUSG00000025894
Erbb2ip	3.40758e-09	-0.244553	0	0.137	9.54087e-05	ENSMUSG00000021709
Ppp2r3d	3.52946e-09	-0.257679	0	0.133	9.88215e-05	ENSMUSG00000093803
Kcne4	3.67765e-09	-0.296541	0	0.137	0.00010297	ENSMUSG00000047330
Tead2	3.83351e-09	-0.278318	0	0.133	0.000107334	ENSMUSG00000030796
Gpatch8	3.8604e-09	-0.227408	0	0.133	0.000108087	ENSMUSG00000034621
Pi4k2b	3.9246e-09	-0.251643	0	0.133	0.000109885	ENSMUSG00000029186
Apc	4.01289e-09	-0.258096	0	0.133	0.000112357	ENSMUSG00000005871
Spata6	4.05029e-09	-0.277573	0	0.137	0.000113404	ENSMUSG00000034401
Ythdf3	4.26912e-09	-0.236149	0	0.133	0.000119531	ENSMUSG00000047213
Fam58b	4.30287e-09	-0.266352	0	0.133	0.000120476	ENSMUSG00000049489
Usp4	4.68861e-09	-0.260523	0	0.133	0.000131276	ENSMUSG00000032612
Brox	4.99961e-09	-0.292065	0	0.133	0.000139984	ENSMUSG00000046836
Inpp5k	5.15395e-09	-0.249071	0	0.129	0.000144306	ENSMUSG00000006127
Spock2	5.35465e-09	-0.276281	0	0.129	0.000149925	ENSMUSG00000058297
Hotairm1	5.4495e-09	-0.267634	0	0.133	0.00015258	ENSMUSG00000087658
Kif1c	5.53718e-09	-0.259708	0	0.133	0.000155035	ENSMUSG00000020821
Arfip2	5.67042e-09	-0.260072	0	0.133	0.000158766	ENSMUSG00000030881
Taf11	6.06715e-09	-0.256386	0	0.129	0.000169874	ENSMUSG00000024218
Enpp5	6.16804e-09	-0.300526	0	0.133	0.000172699	ENSMUSG00000023960
Dync2li1	6.29182e-09	-0.238189	0	0.129	0.000176165	ENSMUSG00000024253
Sf3a3	6.51168e-09	-0.239198	0	0.129	0.000182321	ENSMUSG00000028902
Ikzf5	6.98742e-09	-0.275519	0	0.129	0.000195641	ENSMUSG00000040167
Man1b1	6.99299e-09	-0.244741	0	0.129	0.000195797	ENSMUSG00000036646
Ciao1	7.19e-09	-0.279316	0	0.133	0.000201313	ENSMUSG00000003662
Slc2a8	7.75129e-09	-0.244063	0	0.129	0.000217028	ENSMUSG00000026791
Chst14	8.29988e-09	-0.239087	0	0.125	0.000232388	ENSMUSG00000074916
Rad23a	8.81236e-09	-0.233607	0	0.129	0.000246737	ENSMUSG00000003813
Npnt	8.87033e-09	-0.287823	0	0.133	0.00024836	ENSMUSG00000040998
Abhd5	8.89293e-09	-0.273361	0	0.129	0.000248993	ENSMUSG00000032540
0610009B22Rik	8.9892e-09	-0.282121	0	0.129	0.000251688
Slc35c2	9.17015e-09	-0.214238	0	0.125	0.000256755	ENSMUSG00000017664
Gprc5b	9.4714e-09	-0.236906	0	0.129	0.00026519	ENSMUSG00000008734
1810055G02Rik	9.59395e-09	-0.268299	0	0.129	0.000268621
Anks3	9.98059e-09	-0.230556	0	0.125	0.000279447	ENSMUSG00000022515
1500009L16Rik	1.00008e-08	-0.275489	0	0.133	0.000280013
Fzr1	1.02544e-08	-0.238945	0	0.125	0.000287113	ENSMUSG00000020235
Snx27	1.0721e-08	-0.231695	0	0.129	0.000300177	ENSMUSG00000028136
Taok2	1.11859e-08	-0.231483	0	0.125	0.000313194	ENSMUSG00000059981
Mrrf	1.14624e-08	-0.230238	0	0.125	0.000320935	ENSMUSG00000026887
Pacs2	1.20002e-08	-0.2709	0	0.125	0.000335994	ENSMUSG00000021143
Snta1	1.22199e-08	-0.239272	0	0.125	0.000342146	ENSMUSG00000027488
Hebp2	1.23134e-08	-0.259788	0	0.125	0.000344763	ENSMUSG00000019853
1110012L19Rik	1.27607e-08	-0.27545	0	0.125	0.000357287
PISD	1.33602e-08	-0.257173	0	0.125	0.000374073	ENSMUSG00000095041
Gm11627	1.44633e-08	-0.260252	0	0.125	0.000404958	ENSMUSG00000078640
Fgfr3	1.45582e-08	-0.2647	0	0.125	0.000407614	ENSMUSG00000054252
Ptdss1	1.51705e-08	-0.215298	0	0.125	0.000424759	ENSMUSG00000021518
Foxo3	1.55237e-08	-0.266491	0	0.125	0.000434647	ENSMUSG00000048756
Gpaa1	1.55795e-08	-0.263072	0	0.125	0.00043621	ENSMUSG00000022561
Grk5	1.58588e-08	-0.243468	0	0.125	0.00044403	ENSMUSG00000003228
Nek9	1.59581e-08	-0.260969	0	0.125	0.00044681	ENSMUSG00000034290
Gpr146	1.68314e-08	-0.273519	0	0.125	0.000471263	ENSMUSG00000044197
Rpsa	1.83621e-08	0.674051	1	0.988	0.000514119	ENSMUSG00000032518
Zdhhc1	1.94126e-08	-0.238294	0	0.125	0.000543533	ENSMUSG00000039199
Usp48	2.01266e-08	-0.216923	0	0.121	0.000563526	ENSMUSG00000043411
Trove2	2.07742e-08	-0.225169	0	0.121	0.000581656	ENSMUSG00000018199
Srebf2	2.18133e-08	-0.224458	0	0.121	0.000610751	ENSMUSG00000022463
Flcn	2.20225e-08	-0.220406	0	0.121	0.000616609	ENSMUSG00000032633
Mlx	2.21486e-08	-0.22045	0	0.121	0.00062014	ENSMUSG00000017801
Ing2	2.31712e-08	-0.245415	0	0.121	0.00064877	ENSMUSG00000063049
Usp7	2.45177e-08	-0.263786	0	0.121	0.000686471	ENSMUSG00000022710
Vstm4	2.5232e-08	-0.274377	0	0.121	0.00070647	ENSMUSG00000050666
Micu2	2.60695e-08	-0.223786	0	0.121	0.00072992	ENSMUSG00000021973
Fam129b	2.64437e-08	-0.259579	0	0.121	0.000740398	ENSMUSG00000026796
Itpr1	2.67523e-08	-0.23107	0	0.117	0.000749039	ENSMUSG00000030102
Ppp1r12b	2.69113e-08	-0.226431	0	0.121	0.000753489	ENSMUSG00000073557
Sptlc2	2.77022e-08	-0.221448	0	0.117	0.000775634	ENSMUSG00000021036
Whamm	2.9106e-08	-0.218441	0	0.117	0.000814938	ENSMUSG00000045795
Lhfpl2	2.95003e-08	-0.278637	0	0.121	0.00082598	ENSMUSG00000045312
Gm3336	3.09423e-08	-0.291627	0	0.121	0.000866352	ENSMUSG00000095026
Atic	3.24921e-08	-0.213517	0	0.117	0.000909746	ENSMUSG00000026192
Rc3h1	3.35156e-08	-0.219677	0	0.117	0.000938402	ENSMUSG00000040423
Nnt	3.6908e-08	-0.208224	0	0.117	0.00103339	ENSMUSG00000025453
Ddx41	3.74384e-08	-0.214826	0	0.117	0.00104824	ENSMUSG00000021494
C330006A16Rik	3.74753e-08	-0.225741	0	0.117	0.00104927	ENSMUSG00000087679
Msl3	3.74924e-08	-0.220552	0	0.117	0.00104975	ENSMUSG00000031358
C1qtnf3	3.84149e-08	-0.247904	0	0.117	0.00107558	ENSMUSG00000058914
Pdxk	4.04505e-08	-0.224542	0	0.117	0.00113257	ENSMUSG00000032788
Slc12a6	4.21859e-08	-0.220128	0	0.117	0.00118116	ENSMUSG00000027130
Eif2b5	4.26575e-08	-0.238512	0	0.121	0.00119437	ENSMUSG00000003235
Banp	4.31808e-08	-0.213229	0	0.117	0.00120902	ENSMUSG00000025316
Ppp2r3a	4.35052e-08	-0.247737	0	0.117	0.0012181	ENSMUSG00000043154
Atp11a	4.35547e-08	-0.234884	0	0.117	0.00121949	ENSMUSG00000031441
Cpz	4.40593e-08	-0.356678	0	0.121	0.00123362	ENSMUSG00000036596
Trp53inp1	4.47232e-08	-0.235484	0	0.117	0.00125221	ENSMUSG00000028211
Slc25a33	4.54824e-08	-0.215932	0	0.117	0.00127346	ENSMUSG00000028982
Larp1	4.63911e-08	-0.18469	0	0.113	0.0012989	ENSMUSG00000037331
Maml2	5.05264e-08	-0.249226	0	0.117	0.00141469	ENSMUSG00000031925
Xaf1	5.11218e-08	-0.232941	0	0.117	0.00143136	ENSMUSG00000040483
Slc35b4	5.27179e-08	-0.223685	0	0.113	0.00147605	ENSMUSG00000018999
Uckl1	5.2836e-08	-0.183142	0	0.113	0.00147935	ENSMUSG00000089917
Hacd2	5.49406e-08	-0.205036	0	0.113	0.00153828	ENSMUSG00000035376
Rap1gds1	5.7081e-08	-0.198926	0	0.113	0.00159821	ENSMUSG00000028149
Fdps	6.24618e-08	-0.270345	0	0.117	0.00174887	ENSMUSG00000059743
Timm23	6.37938e-08	-0.209391	0	0.113	0.00178616	ENSMUSG00000013701
Ccdc8	6.46217e-08	-0.211855	0	0.113	0.00180934	ENSMUSG00000041117
Trap1	6.68415e-08	-0.224779	0	0.113	0.0018715	ENSMUSG00000005981
Ccdc117	6.69733e-08	-0.236431	0	0.113	0.00187519	ENSMUSG00000020482
Milr1	7.03695e-08	-0.243479	0	0.113	0.00197028	ENSMUSG00000040528
Cyp4v3	7.07987e-08	-0.235883	0	0.113	0.00198229	ENSMUSG00000079057
Gli1	7.22234e-08	-0.265475	0	0.113	0.00202218	ENSMUSG00000025407
Atp6v0a2	7.69558e-08	-0.231954	0	0.113	0.00215468	ENSMUSG00000038023
Reps2	7.71709e-08	-0.21395	0	0.113	0.00216071	ENSMUSG00000040855
Mospd1	8.14629e-08	-0.196993	0	0.109	0.00228088	ENSMUSG00000023074
Zfp281	8.29096e-08	-0.213122	0	0.109	0.00232139	ENSMUSG00000041483
6030408B16Rik	8.91588e-08	-0.266257	0	0.113	0.00249636
Trp53inp2	9.17213e-08	-0.211108	0	0.113	0.00256811	ENSMUSG00000038375
Zfp422	9.19216e-08	-0.195036	0	0.109	0.00257371	ENSMUSG00000059878
Fam207a	9.54596e-08	-0.219128	0	0.113	0.00267277	ENSMUSG00000032977
B4galt2	9.8408e-08	-0.180457	0	0.109	0.00275533	ENSMUSG00000028541
Rab10os	9.90947e-08	-0.196338	0	0.109	0.00277455	ENSMUSG00000079179
Nfs1	1.00502e-07	-0.213894	0	0.109	0.00281396	ENSMUSG00000027618
Coq10a	1.01157e-07	-0.192097	0	0.109	0.00283229	ENSMUSG00000039914
Ndufaf4	1.01524e-07	-0.204964	0	0.109	0.00284258	ENSMUSG00000028261
Hacd1	1.04263e-07	-0.194229	0	0.109	0.00291925	ENSMUSG00000063275
BC026585	1.04427e-07	-0.215267	0	0.109	0.00292386	ENSMUSG00000033488
Ezh1	1.04506e-07	-0.195151	0	0.109	0.00292605	ENSMUSG00000006920
Ube2v1	1.0596e-07	-0.204272	0	0.109	0.00296677	ENSMUSG00000078923
Nxn	1.07151e-07	-0.212202	0	0.109	0.00300011	ENSMUSG00000020844
Tslp	1.0827e-07	-0.234746	0	0.113	0.00303146	ENSMUSG00000024379
Thap4	1.12143e-07	-0.1995	0	0.109	0.00313988	ENSMUSG00000026279
Dcaf11	1.13489e-07	-0.190011	0	0.109	0.00317757	ENSMUSG00000022214
Usp33	1.14559e-07	-0.22646	0	0.109	0.00320754	ENSMUSG00000025437
Zfp383	1.16146e-07	-0.191209	0	0.109	0.00325196	ENSMUSG00000099689
Fendrr	1.16905e-07	-0.215956	0	0.109	0.00327323	ENSMUSG00000097336
Dnajc9	1.19752e-07	-0.215547	0	0.109	0.00335295	ENSMUSG00000021811
Kat5	1.23064e-07	-0.213723	0	0.109	0.00344568	ENSMUSG00000024926
Prrg3	1.24005e-07	-0.228602	0	0.109	0.00347203	ENSMUSG00000033361
Rnf121	1.29134e-07	-0.215073	0	0.109	0.00361562	ENSMUSG00000070426
Zfp467	1.29927e-07	-0.194499	0	0.109	0.00363783	ENSMUSG00000068551
Gm17056	1.3303e-07	-0.272533	0	0.113	0.0037247	ENSMUSG00000090387
Ero1l	1.33623e-07	-0.237001	0	0.109	0.0037413	ENSMUSG00000021831
Zkscan3	1.35686e-07	-0.222724	0	0.109	0.00379907	ENSMUSG00000021327
2410002F23Rik	1.36053e-07	-0.241978	0	0.109	0.00380935
Gcc2	1.37013e-07	-0.218857	0	0.109	0.00383623	ENSMUSG00000038039
Ip6k2	1.40258e-07	-0.208272	0	0.109	0.0039271	ENSMUSG00000032599
Tsr3	1.40995e-07	-0.20438	0	0.109	0.00394773	ENSMUSG00000015126
Ptgr2	1.42152e-07	-0.220752	0	0.109	0.00398013	ENSMUSG00000072946
Rhou	1.45146e-07	-0.222718	0	0.109	0.00406395	ENSMUSG00000039960
Mfn2	1.49063e-07	-0.197161	0	0.109	0.00417362	ENSMUSG00000029020
Dusp22	1.50992e-07	-0.226395	0	0.109	0.00422762	ENSMUSG00000069255
Dhdds	1.6065e-07	-0.178459	0	0.105	0.00449805	ENSMUSG00000012117
Arsk	1.63655e-07	-0.189048	0	0.105	0.00458219	ENSMUSG00000021592
Gpn1	1.66441e-07	-0.183901	0	0.105	0.00466018	ENSMUSG00000064037
Dpy19l1	1.69512e-07	-0.205656	0	0.105	0.00474616	ENSMUSG00000043067
Akap11	1.72928e-07	-0.195666	0	0.105	0.0048418	ENSMUSG00000022016
Kbtbd2	1.74316e-07	-0.204096	0	0.105	0.00488069	ENSMUSG00000059486
Cry2	1.74837e-07	-0.198868	0	0.105	0.00489525	ENSMUSG00000068742
Phf2	1.82831e-07	-0.185581	0	0.105	0.00511907	ENSMUSG00000038025
Impdh1	1.85293e-07	-0.179726	0	0.105	0.00518802	ENSMUSG00000003500
Mpg	1.90238e-07	-0.196501	0	0.105	0.00532647	ENSMUSG00000020287
Naa16	1.94297e-07	-0.214088	0	0.105	0.00544013	ENSMUSG00000022020
Phtf1	2.03137e-07	-0.204246	0	0.105	0.00568763	ENSMUSG00000058388
Ahdc1	2.04767e-07	-0.207774	0	0.105	0.00573326	ENSMUSG00000037692
Galnt18	2.08367e-07	-0.218013	0	0.105	0.00583407	ENSMUSG00000038296
Gpat4	2.09653e-07	-0.231192	0	0.105	0.00587006	ENSMUSG00000031545
Gm43796	2.11757e-07	-0.203159	0	0.105	0.00592899	ENSMUSG00000107169
Prosc	2.12597e-07	-0.210057	0	0.105	0.0059525	ENSMUSG00000031485
Cacnb3	2.17135e-07	-0.212664	0	0.105	0.00607956	ENSMUSG00000003352
Dtd2	2.19645e-07	-0.204417	0	0.105	0.00614985	ENSMUSG00000020956
Ttl	2.25791e-07	-0.210607	0	0.105	0.00632191	ENSMUSG00000027394
Kif13a	2.26053e-07	-0.219845	0	0.105	0.00632925	ENSMUSG00000021375
Tsc2	2.26673e-07	-0.217223	0	0.105	0.00634663	ENSMUSG00000002496
Hmces	2.26832e-07	-0.21248	0	0.105	0.00635106	ENSMUSG00000030060
Ptprf	2.31433e-07	-0.199816	0	0.105	0.00647989	ENSMUSG00000033295
Phf12	2.32498e-07	-0.193009	0	0.105	0.00650973	ENSMUSG00000037791
Ecsit	2.37849e-07	-0.217095	0	0.105	0.00665953	ENSMUSG00000066839
Trpc1	2.3907e-07	-0.221127	0	0.105	0.00669373	ENSMUSG00000032839
Alkbh7	2.39423e-07	-0.211129	0	0.105	0.00670361	ENSMUSG00000002661
Tbx2	2.42409e-07	-0.222937	0	0.105	0.0067872	ENSMUSG00000000093
Tmem106a	2.42924e-07	-0.197149	0	0.105	0.00680164	ENSMUSG00000034947
Ear1	2.49702e-07	-0.178392	0	0.102	0.0069914	ENSMUSG00000072601
5031439G07Rik	2.5504e-07	-0.194459	0	0.105	0.00714086
Cwf19l2	2.57297e-07	-0.189485	0	0.102	0.00720405	ENSMUSG00000025898
Fam136a	2.68728e-07	-0.18712	0	0.102	0.00752413	ENSMUSG00000057497
Cdc40	2.72433e-07	-0.199798	0	0.102	0.00762785	ENSMUSG00000038446
Fbxo11	2.76938e-07	-0.181127	0	0.102	0.00775399	ENSMUSG00000005371
Xylt2	2.80502e-07	-0.208789	0	0.102	0.00785377	ENSMUSG00000020868
Crcp	2.82879e-07	-0.172848	0	0.102	0.00792033	ENSMUSG00000025532
Gm12355	2.87067e-07	-0.19504	0	0.102	0.0080376	ENSMUSG00000078134
C2cd2	2.95512e-07	-0.183643	0	0.102	0.00827403	ENSMUSG00000045975
Cd40	3.05351e-07	-0.205059	0	0.102	0.00854951	ENSMUSG00000017652
Mapk1ip1l	3.06336e-07	-0.20922	0	0.102	0.0085771	ENSMUSG00000021840
Mtx1	3.11295e-07	-0.189531	0	0.102	0.00871595	ENSMUSG00000064068
Kcns3	3.16167e-07	-0.2184	0	0.102	0.00885235	ENSMUSG00000043673
Rbm15	3.17786e-07	-0.199472	0	0.102	0.00889769	ENSMUSG00000048109
Ccdc167	3.23151e-07	-0.168395	0	0.102	0.00904791	ENSMUSG00000024018
Ano10	3.24294e-07	-0.204994	0	0.102	0.00907991	ENSMUSG00000037949
Prkcd	3.34828e-07	-0.202495	0	0.102	0.00937485	ENSMUSG00000021948
Med17	3.43863e-07	-0.188084	0	0.102	0.00962781	ENSMUSG00000031935
Gsk3a	3.44443e-07	-0.222427	0	0.102	0.00964406	ENSMUSG00000057177
Plekhh3	3.45822e-07	-0.219091	0	0.102	0.00968268	ENSMUSG00000035172
Dennd4c	3.46265e-07	-0.191366	0	0.102	0.00969506	ENSMUSG00000038024
Clasp2	3.48057e-07	-0.188434	0	0.102	0.00974524	ENSMUSG00000033392
Men1	3.54463e-07	-0.196382	0	0.102	0.0099246	ENSMUSG00000024947
Rif1	3.55603e-07	-0.19748	0	0.102	0.00995652	ENSMUSG00000036202
Eif2ak3	3.56215e-07	-0.184942	0	0.102	0.00997366	ENSMUSG00000031668
Rnf19a	3.56624e-07	-0.179617	0	0.102	0.00998511	ENSMUSG00000022280
Crot	3.67362e-07	-0.212894	0	0.102	0.0102858	ENSMUSG00000003623
Gpr89	3.78235e-07	-0.200814	0	0.102	0.0105902	ENSMUSG00000028096
1600002K03Rik	3.79525e-07	-0.224293	0	0.102	0.0106263
Stambpl1	3.82012e-07	-0.184057	0	0.102	0.010696	ENSMUSG00000024776
Klhdc3	3.85336e-07	-0.194136	0	0.102	0.010789	ENSMUSG00000063576
Art4	3.99743e-07	-0.233417	0	0.102	0.0111924	ENSMUSG00000030217
Hscb	4.06481e-07	-0.186957	0	0.102	0.0113811	ENSMUSG00000043510
Ift22	4.11621e-07	-0.22161	0	0.102	0.011525	ENSMUSG00000007987
Dimt1	4.14546e-07	-0.17416	0	0.102	0.0116069	ENSMUSG00000021692
Gmcl1	4.77601e-07	-0.22676	0	0.102	0.0133724	ENSMUSG00000001157
Nt5c2	4.83442e-07	-0.221465	0	0.102	0.0135359	ENSMUSG00000025041
Fam134c	5.72229e-07	-0.198191	0	0.102	0.0160218	ENSMUSG00000017802
Rpl12	9.18742e-07	0.564397	1	0.918	0.0257239	ENSMUSG00000038900
Rpl13	9.2479e-07	0.428082	1	1	0.0258932	ENSMUSG00000000740
Rplp2	1.07075e-06	0.574636	1	0.996	0.02998	ENSMUSG00000025508
Tctn1	1.20563e-06	-0.352944	0	0.102	0.0337565	ENSMUSG00000038593
Rps18	2.2087e-06	0.672595	1	1	0.0618414	ENSMUSG00000008668
Rpl14	2.52902e-06	0.360727	1	0.992	0.0708099	ENSMUSG00000025794
Eef1a1	3.52247e-06	0.392618	1	1	0.0986257	ENSMUSG00000037742
Rpl23	3.73173e-06	0.584857	1	1	0.104485	ENSMUSG00000071415
Rps25	4.06071e-06	0.424923	1	0.965	0.113696	ENSMUSG00000009927
Rpl28	6.46225e-06	0.528353	1	0.984	0.180937	ENSMUSG00000030432
Rpl18a	6.67992e-06	0.401456	1	1	0.187031	ENSMUSG00000045128
Dbi	6.76134e-06	0.516647	1	0.625	0.189311	ENSMUSG00000026385
Rps15a	1.59338e-05	0.575043	1	1	0.44613	ENSMUSG00000008683
Rpl13a	1.9376e-05	0.402799	1	1	0.542508	ENSMUSG00000074129
Sirt2	2.63023e-05	-0.543727	0.071	0.344	0.736438	ENSMUSG00000015149
Rpl26	3.22129e-05	0.547078	1	0.992	0.90193	ENSMUSG00000060938
Tgfbi	3.32995e-05	-1.22936	0.286	0.715	0.932352	ENSMUSG00000035493
Rpl18	3.51652e-05	0.576897	1	0.992	0.984589	ENSMUSG00000059070
Rps15	4.04678e-05	0.501804	1	0.996	1	ENSMUSG00000063457
S100a6	4.1809e-05	0.530389	1	0.996	1	ENSMUSG00000001025
Rps2	4.22012e-05	0.343431	1	1	1	ENSMUSG00000044533
Rpl34	4.41911e-05	0.428799	1	0.992	1	ENSMUSG00000062006
Mtch2	4.4564e-05	0.594318	0.929	0.387	1	ENSMUSG00000027282
Rpl32	4.55712e-05	0.592318	1	0.996	1	ENSMUSG00000057841
Rps3a1	5.31322e-05	0.498355	1	0.996	1	ENSMUSG00000028081
Rps20	5.3469e-05	0.582418	1	0.992	1	ENSMUSG00000028234
Scarf2	5.82921e-05	-0.581393	0.071	0.363	1	ENSMUSG00000012017
Rpl7	6.70971e-05	0.555263	1	0.992	1	ENSMUSG00000043716
Rpl4	6.81237e-05	0.466205	1	0.996	1	ENSMUSG00000032399
Rps8	8.13055e-05	0.61171	1	1	1	ENSMUSG00000047675
Rpl27	8.44181e-05	0.473719	1	0.973	1	ENSMUSG00000063316
Rpl36	8.87286e-05	0.339953	1	0.992	1	ENSMUSG00000057863
Rps7	0.000103945	0.539565	1	0.996	1	ENSMUSG00000061477
Hn1	0.000115385	0.516471	0.929	0.461	1	ENSMUSG00000020737
Nsa2	0.000117519	0.541239	0.929	0.422	1	ENSMUSG00000060739
St3gal4	0.00011875	-0.596382	0.071	0.371	1	ENSMUSG00000032038
Plin3	0.000125528	-0.560454	0.071	0.371	1	ENSMUSG00000024197
Rpl10a	0.000125627	0.529137	1	0.992	1	ENSMUSG00000037805
Rps12	0.000126275	0.620752	1	0.977	1	ENSMUSG00000061983
Ubb	0.000126687	-0.647747	1	1	1	ENSMUSG00000019505
Klc1	0.000133224	-0.468614	0.071	0.324	1	ENSMUSG00000021288
Rps14	0.000150588	0.523674	1	0.996	1	ENSMUSG00000024608
Dlgap4	0.000155359	-0.557277	0.071	0.336	1	ENSMUSG00000061689
Pam	0.000161091	-1.13125	0.286	0.789	1	ENSMUSG00000026335
Txn1	0.000162535	0.557206	1	0.746	1	ENSMUSG00000028367
Rps11	0.000164455	0.550313	1	0.988	1	ENSMUSG00000003429
Atp5l	0.000166251	0.330995	1	0.93	1	ENSMUSG00000038717
Pofut2	0.000170237	-0.479286	0.071	0.301	1	ENSMUSG00000020260
Rpl39	0.000176897	0.399595	1	0.996	1	ENSMUSG00000079641
Mpv17	0.000183614	-0.624262	0.143	0.453	1	ENSMUSG00000107283
Rps4x	0.000191571	0.474364	1	0.996	1	ENSMUSG00000031320
Gm26917	0.000196633	0.791437	0.929	0.777	1	ENSMUSG00000097971
Ndufc1	0.000200739	0.497523	0.929	0.52	1	ENSMUSG00000037152
Suds3	0.00020531	-0.464934	0.071	0.305	1	ENSMUSG00000066900
Fzd1	0.000218872	-0.569835	0.071	0.348	1	ENSMUSG00000044674
2810428I15Rik	0.000219999	0.478807	0.929	0.461	1
Flt3l	0.000224167	-0.688573	0.143	0.48	1	ENSMUSG00000089989
Calm1	0.000235957	0.398665	1	0.879	1	ENSMUSG00000001175
Rpl21	0.000256525	0.431988	1	0.996	1	ENSMUSG00000041453
Rbp4	0.000265217	-1.16171	0.143	0.574	1	ENSMUSG00000024990
Rps27a	0.000283977	0.50476	1	1	1	ENSMUSG00000020460
C1s2	0.000294917	-0.490105	0.071	0.316	1	ENSMUSG00000079343
Igf1r	0.000315863	-0.456074	0.071	0.289	1	ENSMUSG00000005533
Dad1	0.00032604	0.300316	1	0.781	1	ENSMUSG00000022174
Acta2	0.000328838	-0.900506	0.071	0.277	1	ENSMUSG00000035783
Rpl23a-ps3	0.000339755	-0.879573	0.643	0.898	1	ENSMUSG00000078126
Tmed7	0.000345147	-0.590453	0.143	0.469	1	ENSMUSG00000033184
Rpl10	0.00038101	0.247374	1	1	1	ENSMUSG00000008682
Rpl35a	0.000384781	0.345412	1	1	1	ENSMUSG00000060636
Max	0.000387794	-0.528392	0.071	0.367	1	ENSMUSG00000059436
Mt1	0.000400738	1.07928	0.929	0.676	1	ENSMUSG00000031765
Rps17	0.000461094	0.374779	1	0.988	1	ENSMUSG00000061787
Slc39a1	0.000462414	-0.647791	0.071	0.301	1	ENSMUSG00000052310
Rplp0	0.000484247	0.460101	1	0.992	1	ENSMUSG00000067274
Atp1a1	0.000496966	0.581508	0.786	0.23	1	ENSMUSG00000033161
Sptan1	0.000521205	-0.523053	0.071	0.344	1	ENSMUSG00000057738
Rpl11	0.000531516	0.418512	1	0.992	1	ENSMUSG00000059291
Rpl23a	0.000543154	0.344235	1	0.992	1	ENSMUSG00000058546
Fxyd6	0.000585269	-0.66416	0.143	0.41	1	ENSMUSG00000066705
Csrp1	0.000590421	-0.991544	0.286	0.613	1	ENSMUSG00000026421
Rps23	0.00063244	0.329693	1	1	1	ENSMUSG00000049517
Rpl36al	0.000633315	0.389574	1	0.859	1	ENSMUSG00000049751
Ccnl2	0.000658957	-0.434676	0.071	0.27	1	ENSMUSG00000029068
Rps10	0.000674164	0.559406	1	0.973	1	ENSMUSG00000052146
Rps13	0.000683928	0.554266	1	0.988	1	ENSMUSG00000090862
Chchd2	0.000705383	0.244644	1	0.914	1	ENSMUSG00000070493
Gm8797	0.000713921	-0.555152	1	1	1	ENSMUSG00000103034
Csde1	0.000762656	-0.597274	0.143	0.441	1	ENSMUSG00000068823
Rpl17	0.0007817	0.471975	1	0.996	1	ENSMUSG00000062328
Mettl7a1	0.000789024	-0.873551	0.286	0.594	1	ENSMUSG00000054619
C1qa	0.000789704	0.728448	0.643	0.043	1	ENSMUSG00000036887
Rpl10-ps3	0.000811868	-0.8074	0.786	0.934	1	ENSMUSG00000058443
Rps5	0.000881635	0.464766	1	1	1	ENSMUSG00000012848
Rpl31	0.00092564	0.278994	1	0.984	1	ENSMUSG00000073702
Rplp1	0.000941544	0.491849	1	1	1	ENSMUSG00000007892
Ptch1	0.00098856	-0.546161	0.071	0.223	1	ENSMUSG00000021466
Sap18	0.00102748	-0.619759	0.214	0.477	1	ENSMUSG00000021963
Clpp	0.00103074	-0.411693	0.071	0.297	1	ENSMUSG00000002660
Bclaf1	0.00109402	-0.435729	0.071	0.254	1	ENSMUSG00000037608
Nbl1	0.0011045	-1.10726	0.857	0.859	1	ENSMUSG00000041120
Emp2	0.00113246	-0.661426	0.143	0.492	1	ENSMUSG00000022505
Rpl27a	0.00119195	0.437166	1	1	1	ENSMUSG00000046364
Rps6	0.00119243	0.416767	1	0.992	1	ENSMUSG00000028495
Psmb8	0.00134496	0.609158	0.786	0.293	1	ENSMUSG00000024338
Cfl1	0.00154397	0.353879	1	0.836	1	ENSMUSG00000056201
Rps19	0.00155873	0.586086	1	0.992	1	ENSMUSG00000040952
Ly6a	0.00156565	0.563332	1	0.84	1	ENSMUSG00000075602
Ccdc47	0.00160825	-0.392968	0.071	0.254	1	ENSMUSG00000078622
Diablo	0.00162837	-0.387467	0.071	0.262	1	ENSMUSG00000029433
Scgb1a1	0.00177928	-0.525479	1	1	1	ENSMUSG00000024653
Rpl6	0.00182688	0.3715	1	0.988	1	ENSMUSG00000029614
Mfap4	0.00188392	-1.17	0.643	0.895	1	ENSMUSG00000042436
Adamtsl5	0.00190473	-0.466263	0.071	0.316	1	ENSMUSG00000043822
Wfdc1	0.00191868	-0.52357	0.071	0.27	1	ENSMUSG00000023336
Gm16286	0.00199279	-0.465739	0.071	0.316	1	ENSMUSG00000024571
Cyth3	0.00221381	-0.443473	0.071	0.312	1	ENSMUSG00000018001
Mamdc2	0.00229213	-0.660713	0.071	0.422	1	ENSMUSG00000033207
Gm10073	0.00233518	-0.564568	0.143	0.422	1	ENSMUSG00000060019
Tgfb1i1	0.00251784	-0.43198	0.071	0.305	1	ENSMUSG00000030782
Wdr61	0.00261486	-0.421875	0.071	0.305	1	ENSMUSG00000061559
Ltbp4	0.00262452	-0.792457	0.786	0.957	1	ENSMUSG00000040488
Ppia	0.0027252	0.130884	1	0.984	1	ENSMUSG00000071866
Casp12	0.00273026	-0.425004	0.071	0.297	1	ENSMUSG00000025887
Gm42418	0.00275092	0.14669	1	1	1	ENSMUSG00000098178
Zfp91	0.00280081	-0.368909	0.071	0.25	1	ENSMUSG00000024695
Rab7	0.00285373	-0.625475	0.357	0.598	1	ENSMUSG00000079477
St13	0.00286553	-0.644905	0.286	0.617	1	ENSMUSG00000022403
Atp6v1e1	0.00291116	-0.508683	0.143	0.391	1	ENSMUSG00000019210
Pole4	0.0029181	-0.468401	0.143	0.367	1	ENSMUSG00000030042
Gas6	0.00299913	-0.921147	0.429	0.68	1	ENSMUSG00000031451
Snw1	0.00304172	-0.408339	0.071	0.285	1	ENSMUSG00000021039
Hnrnph3	0.0030683	-0.405826	0.071	0.277	1	ENSMUSG00000020069
Rpl3	0.00310095	0.297441	1	0.98	1	ENSMUSG00000060036
Dapk1	0.00310401	-0.394625	0.071	0.227	1	ENSMUSG00000021559
Cfh	0.00313675	-0.925483	0.786	0.828	1	ENSMUSG00000026365
S100a4	0.00318627	1.09003	0.714	0.207	1	ENSMUSG00000001020
F3	0.00322055	-1.02254	0.214	0.48	1	ENSMUSG00000028128
Rpl37a	0.0032655	0.347002	1	0.996	1	ENSMUSG00000046330
Hexim1	0.00335484	-0.428599	0.071	0.285	1	ENSMUSG00000048878
Rpl37	0.0034087	0.314541	1	0.992	1	ENSMUSG00000041841
Map7d1	0.00341876	-0.390255	0.071	0.285	1	ENSMUSG00000028849
Ndufb5	0.00348618	0.384338	0.929	0.562	1	ENSMUSG00000027673
Mfge8	0.00350643	-0.658777	0.357	0.594	1	ENSMUSG00000030605
Rps3	0.00354268	0.375081	1	0.996	1	ENSMUSG00000030744
Mxra7	0.00356769	-0.684119	0.286	0.562	1	ENSMUSG00000020814
Tmed4	0.00375428	-0.416494	0.071	0.285	1	ENSMUSG00000004394
Ntan1	0.00378995	-0.511469	0.143	0.414	1	ENSMUSG00000022681
Rps9	0.00381704	0.461982	1	1	1	ENSMUSG00000006333
Ebf1	0.00394996	0.819459	0.857	0.551	1	ENSMUSG00000057098
Pak2	0.00413401	-0.354382	0.071	0.238	1	ENSMUSG00000022781
Ctla2a	0.00413441	-0.427093	0.071	0.289	1	ENSMUSG00000044258
Atp5j2	0.00424122	0.138502	1	0.824	1	ENSMUSG00000038690
Slc44a1	0.00428061	-0.462584	0.143	0.363	1	ENSMUSG00000028412
Nek7	0.00436701	-0.373078	0.071	0.246	1	ENSMUSG00000026393
Pcna	0.00442928	-0.33877	0.071	0.234	1	ENSMUSG00000027342
Tuba1a	0.00447539	-0.644372	0.929	0.977	1	ENSMUSG00000072235
Ubl3	0.00455443	-0.524651	0.143	0.441	1	ENSMUSG00000001687
Sod3	0.00458075	-0.684218	0.857	0.902	1	ENSMUSG00000072941
Ccnd1	0.00458814	0.731354	0.571	0.094	1	ENSMUSG00000070348
Rpl7a	0.0046402	0.177752	1	0.953	1	ENSMUSG00000062647
Rpl8	0.00469671	0.373206	1	0.992	1	ENSMUSG00000003970
Fmo2	0.00507453	-0.809685	0.429	0.762	1	ENSMUSG00000040170
Mrps28	0.00526814	-0.401737	0.071	0.266	1	ENSMUSG00000040269
Kcnj8	0.00531018	-0.630268	0.143	0.34	1	ENSMUSG00000030247
Tomm22	0.00532287	-0.389837	0.071	0.293	1	ENSMUSG00000022427
Rpl5	0.00532849	0.398169	1	0.887	1	ENSMUSG00000058558
Rpl19	0.00537611	0.391565	1	0.996	1	ENSMUSG00000017404
Ifitm3	0.00550064	0.424989	1	0.98	1	ENSMUSG00000025492
Rcn3	0.00552665	-0.622117	0.857	0.918	1	ENSMUSG00000019539
Rps18-ps3	0.00555714	-0.667418	0.643	0.773	1	ENSMUSG00000057657
Serf2	0.00556258	0.297061	1	0.996	1	ENSMUSG00000074884
Mif	0.00558559	0.42327	0.857	0.465	1	ENSMUSG00000033307
Spry1	0.00575244	-0.463359	0.071	0.25	1	ENSMUSG00000037211
S100a11	0.00588633	0.25732	1	0.93	1	ENSMUSG00000027907
Abca8a	0.00611454	-0.688628	0.5	0.758	1	ENSMUSG00000041828
Chmp2b	0.00617227	-0.391229	0.071	0.273	1	ENSMUSG00000004843
Cxxc1	0.00634248	-0.393521	0.071	0.281	1	ENSMUSG00000024560
Wbp11	0.00651935	-0.362327	0.071	0.266	1	ENSMUSG00000030216
Creb5	0.0065897	0.596883	0.786	0.383	1	ENSMUSG00000053007
Fau	0.00681332	0.541721	1	0.992	1	ENSMUSG00000038274
Ndufa4	0.00684376	0.227992	1	0.797	1	ENSMUSG00000029632
Maf1	0.00704022	-0.455155	0.143	0.34	1	ENSMUSG00000022553
Prnp	0.0070514	-0.610388	0.286	0.543	1	ENSMUSG00000079037
Atp5d	0.00720686	0.188578	1	0.672	1	ENSMUSG00000003072
Mat2a	0.00721053	-0.601555	0.357	0.652	1	ENSMUSG00000053907
Gm10260	0.00723678	-0.561495	0.929	0.918	1	ENSMUSG00000069117
Cav2	0.00747874	-0.36965	0.071	0.262	1	ENSMUSG00000000058
Tmem109	0.00752867	-0.472065	0.143	0.379	1	ENSMUSG00000034659
Zyx	0.00758399	-0.622323	0.357	0.531	1	ENSMUSG00000029860
Naa10	0.00761105	0.586684	0.571	0.121	1	ENSMUSG00000031388
Ak3	0.00784681	-0.343536	0.071	0.262	1	ENSMUSG00000024782
mt-Nd4	0.00810902	-0.2909	1	1	1	ENSMUSG00000064363
Skap2	0.0085214	-0.311279	0.071	0.223	1	ENSMUSG00000059182
Ap2s1	0.00859345	0.382679	0.786	0.398	1	ENSMUSG00000008036
Ccng2	0.00870316	-0.397169	0.071	0.262	1	ENSMUSG00000029385
Lsm3	0.00871645	-0.383649	0.071	0.27	1	ENSMUSG00000034192
Ptgfr	0.00917735	-0.520441	0.143	0.336	1	ENSMUSG00000028036
Rbms1	0.00919395	0.406307	0.857	0.574	1	ENSMUSG00000026970
Ctdsp2	0.00930804	-0.503169	0.214	0.449	1	ENSMUSG00000078429
Stx7	0.0096411	-0.357884	0.071	0.258	1	ENSMUSG00000019998
Gstt1	0.00965498	-0.589339	0.429	0.684	1	ENSMUSG00000001663
Cd82	0.0101137	-0.426348	0.071	0.227	1	ENSMUSG00000027215
Mt2	0.0101679	1.29446	0.714	0.359	1	ENSMUSG00000031762
Babam1	0.0102313	-0.360238	0.071	0.25	1	ENSMUSG00000031820
Rpl27-ps3	0.0108471	-0.48572	0.214	0.445	1	ENSMUSG00000073640
Rps26	0.0109167	0.515325	1	0.957	1	ENSMUSG00000025362
Lrrc8a	0.0109597	-0.365619	0.071	0.246	1	ENSMUSG00000007476
Dhrs3	0.0110451	-0.459524	0.143	0.348	1	ENSMUSG00000066026
H2afz	0.0112241	0.441048	0.929	0.629	1	ENSMUSG00000037894
Pkm	0.0113212	0.347198	0.929	0.629	1	ENSMUSG00000032294
Anxa6	0.0113357	-0.516778	0.214	0.516	1	ENSMUSG00000018340
Ly6e	0.0113526	0.478662	0.929	0.676	1	ENSMUSG00000022587
Tspan5	0.0114204	-0.363193	0.071	0.238	1	ENSMUSG00000028152
Psmd1	0.0114256	-0.37626	0.071	0.258	1	ENSMUSG00000026229
Cd36	0.0114333	-0.399184	0.071	0.246	1	ENSMUSG00000002944
Ndufa13	0.0116502	0.227628	1	0.82	1	ENSMUSG00000036199
Bhlhe40	0.0116696	-0.372083	0.071	0.258	1	ENSMUSG00000030103
Rfwd2	0.0117739	-0.361081	0.071	0.234	1	ENSMUSG00000040782
Cnot4	0.0118609	0.379838	0.643	0.207	1	ENSMUSG00000038784
Pid1	0.0118637	-0.611208	0.5	0.734	1	ENSMUSG00000045658
Lcn2	0.0120049	0.68164	0.429	0.004	1	ENSMUSG00000026822
Hmgb1	0.0121689	-0.504139	0.929	0.93	1	ENSMUSG00000066551
Chchd1	0.0122187	-0.453159	0.214	0.465	1	ENSMUSG00000063787
Slc50a1	0.0122621	-0.464053	0.143	0.457	1	ENSMUSG00000027953
Lgals1	0.0123088	0.79163	1	0.992	1	ENSMUSG00000068220
Rpl6l	0.0124684	-0.417623	0.143	0.332	1	ENSMUSG00000091086
Gpc3	0.0126753	-0.862193	0.571	0.719	1	ENSMUSG00000055653
Ifngr1	0.0127498	-0.566091	0.357	0.695	1	ENSMUSG00000020009
Gm9493	0.0128007	-0.412597	0.143	0.328	1	ENSMUSG00000044424
Tcf7l2	0.0128117	-0.365382	0.071	0.258	1	ENSMUSG00000024985
Pih1d1	0.0128228	-0.336355	0.071	0.246	1	ENSMUSG00000003423
Rpl9	0.0129031	0.179914	1	0.996	1	ENSMUSG00000047215
Apoe	0.012958	-1.21063	0.786	0.895	1	ENSMUSG00000002985
Thrap3	0.0132035	-0.339641	0.071	0.254	1	ENSMUSG00000043962
Eapp	0.0133354	-0.329626	0.071	0.246	1	ENSMUSG00000054302
C1qb	0.0133825	0.462925	0.429	0.027	1	ENSMUSG00000036905
Sepp1	0.0134647	-0.52403	0.857	0.969	1	ENSMUSG00000064373
Ywhah	0.0135345	-0.549947	0.357	0.676	1	ENSMUSG00000018965
Wfdc17	0.0137857	1.49734	0.571	0.043	1	ENSMUSG00000069792
Cox8a	0.0138419	0.220939	1	0.898	1	ENSMUSG00000035885
Cycs	0.0140624	-0.48351	0.214	0.445	1	ENSMUSG00000063694
Scyl1	0.0145191	-0.320864	0.071	0.238	1	ENSMUSG00000024941
Sec63	0.0145808	-0.328706	0.071	0.238	1	ENSMUSG00000019802
Snrk	0.0146287	-0.333524	0.071	0.238	1	ENSMUSG00000038145
Itm2c	0.0148515	-0.547688	0.429	0.73	1	ENSMUSG00000026223
Scand1	0.0151026	0.301622	0.857	0.508	1	ENSMUSG00000046229
Ube2n	0.0152235	-0.462717	0.143	0.426	1	ENSMUSG00000074781
Npm1	0.0153529	0.319979	1	0.836	1	ENSMUSG00000057113
Dynll1	0.0154095	-0.380101	1	0.984	1	ENSMUSG00000009013
Trp53i13	0.0157429	-0.326378	0.071	0.238	1	ENSMUSG00000044328
Gm9843	0.0159933	-0.544777	0.643	0.75	1	ENSMUSG00000050299
Lrp6	0.0162774	-0.367027	0.071	0.219	1	ENSMUSG00000030201
Tcf21	0.0163306	-0.533886	0.286	0.574	1	ENSMUSG00000045680
Rps2-ps6	0.0163712	-0.505254	0.286	0.547	1	ENSMUSG00000095427
Ube2k	0.0165318	-0.419641	0.071	0.316	1	ENSMUSG00000029203
Per3	0.0165452	-0.340049	0.071	0.242	1	ENSMUSG00000028957
Mrpl20	0.0165573	0.460094	0.714	0.336	1	ENSMUSG00000029066
Adamts10	0.0167753	-0.358488	0.071	0.227	1	ENSMUSG00000024299
Ndufa4l2	0.0168355	-0.410199	0.071	0.199	1	ENSMUSG00000040280
Prex2	0.017004	-0.462672	0.143	0.34	1	ENSMUSG00000048960
C1s1	0.0172129	-0.595409	0.5	0.746	1	ENSMUSG00000038521
Usp34	0.0174936	-0.301699	0.071	0.215	1	ENSMUSG00000056342
Rps24	0.0176105	0.309395	1	0.984	1	ENSMUSG00000025290
Tns3	0.0177154	-0.476553	0.071	0.297	1	ENSMUSG00000020422
Luc7l2	0.0177656	-0.508615	0.286	0.516	1	ENSMUSG00000029823
C1ra	0.0178804	-0.604306	0.857	0.812	1	ENSMUSG00000055172
Cd81	0.0179245	-0.437717	1	0.996	1	ENSMUSG00000037706
Ssbp1	0.0179506	-0.345993	0.071	0.238	1	ENSMUSG00000029911
Fgfr1op2	0.0183026	-0.391665	0.143	0.316	1	ENSMUSG00000040242
Csgalnact2	0.0183738	-0.319828	0.071	0.242	1	ENSMUSG00000042042
Cox7a2l	0.0184592	0.149327	1	0.773	1	ENSMUSG00000024248
F2r	0.0186925	-0.460828	0.143	0.309	1	ENSMUSG00000048376
Cks1b	0.0187594	0.587046	0.643	0.242	1	ENSMUSG00000028044
Arrdc3	0.0187695	-0.470471	0.143	0.324	1	ENSMUSG00000074794
Ets2	0.0187839	-0.279742	0.071	0.203	1	ENSMUSG00000022895
Il10rb	0.0188227	-0.343435	0.071	0.219	1	ENSMUSG00000022969
Hnrnph2	0.0189238	-0.317166	0.071	0.242	1	ENSMUSG00000045427
Man2a1	0.0190235	0.414162	0.5	0.113	1	ENSMUSG00000024085
Ewsr1	0.01906	-0.40141	0.143	0.352	1	ENSMUSG00000009079
Igfbp3	0.0192305	-0.785119	0.214	0.289	1	ENSMUSG00000020427
Atp5g2	0.0193557	0.519404	0.857	0.578	1	ENSMUSG00000062683
Akirin1	0.0194073	-0.306086	0.071	0.203	1	ENSMUSG00000023075
Fhl1	0.019537	-0.650622	0.571	0.887	1	ENSMUSG00000023092
Banf1	0.020069	0.235831	0.714	0.316	1	ENSMUSG00000024844
Dnajc19	0.0201322	-0.405314	0.143	0.34	1	ENSMUSG00000027679
Calr	0.0202489	0.250361	1	0.891	1	ENSMUSG00000003814
Fkbp7	0.020602	-0.533687	0.357	0.543	1	ENSMUSG00000002732
Angptl4	0.020899	-0.357584	0.071	0.219	1	ENSMUSG00000002289
Ppp1r14a	0.0209033	-0.450569	0.143	0.32	1	ENSMUSG00000037166
Smoc2	0.0210836	-0.828847	0.357	0.508	1	ENSMUSG00000023886
Arid1a	0.0213524	-0.334688	0.071	0.238	1	ENSMUSG00000007880
Mcrs1	0.0214063	-0.281956	0.071	0.191	1	ENSMUSG00000037570
Cox5a	0.0214865	0.363017	0.857	0.523	1	ENSMUSG00000000088
Epb41l2	0.0216545	-0.529646	0.357	0.562	1	ENSMUSG00000019978
Frg1	0.0216987	-0.373796	0.143	0.328	1	ENSMUSG00000031590
Nck1	0.0217062	-0.382162	0.071	0.32	1	ENSMUSG00000032475
Mrpl12	0.0219109	0.508536	0.643	0.289	1	ENSMUSG00000039640
Pdap1	0.0222437	0.376023	0.714	0.328	1	ENSMUSG00000029623
Mgat1	0.0223279	-0.340556	0.071	0.242	1	ENSMUSG00000020346
Sec61g	0.0223678	0.210416	1	0.918	1	ENSMUSG00000078974
Appl1	0.0223846	-0.306424	0.071	0.238	1	ENSMUSG00000040760
Itm2b	0.0226585	-0.43602	1	0.996	1	ENSMUSG00000022108
Cst3	0.0226952	-0.549147	1	1	1	ENSMUSG00000027447
Rpl7a-ps5	0.0227048	-0.313175	0.071	0.246	1	ENSMUSG00000071052
Itgb5	0.02279	-0.572123	0.5	0.637	1	ENSMUSG00000022817
Csk	0.0228259	0.628934	0.5	0.137	1	ENSMUSG00000032312
Chil3	0.0228983	-0.311161	0.071	0.223	1	ENSMUSG00000040809
Pcmtd1	0.0229066	-0.386802	0.143	0.309	1	ENSMUSG00000051285
Rbp1	0.0229473	-0.55803	0.714	0.883	1	ENSMUSG00000046402
Raf1	0.0229909	-0.332052	0.071	0.23	1	ENSMUSG00000000441
Gnb2l1	0.0231084	0.482943	1	0.867	1	ENSMUSG00000020372
Ctsz	0.0233418	0.192305	1	0.73	1	ENSMUSG00000016256
Nae1	0.0234436	-0.336166	0.071	0.223	1	ENSMUSG00000031878
Nap1l4	0.0237051	-0.332243	0.071	0.234	1	ENSMUSG00000059119
Rpl9-ps6	0.0238524	-0.505004	0.5	0.648	1	ENSMUSG00000062456
Gpsm2	0.0238605	-0.325801	0.071	0.234	1	ENSMUSG00000027883
Chpt1	0.0238709	-0.464918	0.214	0.398	1	ENSMUSG00000060002
Gars	0.023964	-0.270664	0.071	0.195	1	ENSMUSG00000029777
Atp6v1g1	0.0240338	-0.485695	0.571	0.828	1	ENSMUSG00000039105
Cuedc1	0.0240533	-0.298098	0.071	0.227	1	ENSMUSG00000018378
Tmem9	0.0244187	-0.373654	0.071	0.332	1	ENSMUSG00000026411
Hmgn3	0.0245565	-0.265118	0.071	0.195	1	ENSMUSG00000066456
Tmpo	0.0246681	-0.376827	0.143	0.297	1	ENSMUSG00000019961
Ndufv3	0.0247398	0.152205	0.857	0.492	1	ENSMUSG00000024038
Uap1	0.0249047	0.356255	0.786	0.426	1	ENSMUSG00000026670
Zfr	0.0250564	-0.27879	0.071	0.188	1	ENSMUSG00000022201
Txndc12	0.0253627	-0.2672	0.071	0.191	1	ENSMUSG00000028567
Gapdh	0.0256002	0.497521	0.857	0.66	1	ENSMUSG00000057666
Meis1	0.0256931	-0.294545	0.071	0.234	1	ENSMUSG00000020160
Ssh2	0.0257038	0.465371	0.5	0.133	1	ENSMUSG00000037926
Pea15a	0.0260389	-0.48186	0.286	0.508	1	ENSMUSG00000013698
Spr	0.0260587	-0.39638	0.143	0.328	1	ENSMUSG00000033735
Tmcc3	0.02614	-0.405162	0.143	0.332	1	ENSMUSG00000020023
Ccl2	0.0266661	0.426965	0.357	0.02	1	ENSMUSG00000035385
Fcer1g	0.0267496	0.319085	0.571	0.191	1	ENSMUSG00000058715
Ywhae	0.0267525	-0.417452	0.5	0.809	1	ENSMUSG00000020849
Retnla	0.0267766	0.426118	0.357	0.02	1	ENSMUSG00000061100
Tnfaip6	0.026803	0.479856	0.5	0.117	1	ENSMUSG00000053475
Gabarapl2	0.0269046	-0.455848	0.357	0.625	1	ENSMUSG00000031950
H3f3b	0.0271048	0.294317	1	0.98	1	ENSMUSG00000016559
Tmem165	0.027123	0.183624	0.786	0.41	1	ENSMUSG00000029234
H2-Ab1	0.0272734	0.453189	0.786	0.484	1	ENSMUSG00000073421
Podn	0.0273336	-0.568065	0.214	0.352	1	ENSMUSG00000028600
Bnip3	0.0274771	-0.313563	0.071	0.227	1	ENSMUSG00000078566
Echdc2	0.0278981	-0.323173	0.071	0.203	1	ENSMUSG00000028601
Ddr2	0.028052	-0.488002	0.286	0.547	1	ENSMUSG00000026674
Gm10263	0.0283882	-0.288337	0.071	0.238	1	ENSMUSG00000066407
Tnks2	0.0283973	-0.271989	0.071	0.184	1	ENSMUSG00000024811
Mrc2	0.0289626	-0.323234	0.071	0.227	1	ENSMUSG00000020695
Fmo1	0.0291395	-0.377949	0.143	0.281	1	ENSMUSG00000040181
Cdc42ep5	0.0291437	-0.296547	0.071	0.23	1	ENSMUSG00000063838
Tpm2	0.0292569	-0.434961	0.071	0.258	1	ENSMUSG00000028464
Tpt1	0.029572	0.330511	1	1	1	ENSMUSG00000060126
Trim28	0.029786	-0.277213	0.071	0.203	1	ENSMUSG00000005566
Cat	0.0300734	-0.374712	0.143	0.309	1	ENSMUSG00000027187
Ssbp3	0.030316	-0.294749	0.071	0.238	1	ENSMUSG00000061887
Rpl41	0.030398	0.448821	1	1	1	ENSMUSG00000093674
Mcfd2	0.0304587	-0.403187	0.143	0.328	1	ENSMUSG00000024150
Cmtm3	0.0305196	-0.354935	0.071	0.367	1	ENSMUSG00000031875
Mrps36	0.0305377	-0.308953	0.071	0.23	1	ENSMUSG00000061474
Osbpl5	0.0307579	-0.288734	0.071	0.215	1	ENSMUSG00000037606
Zfos1	0.0308003	0.076084	0.857	0.48	1	ENSMUSG00000074578
Spcs2	0.030942	-0.465406	0.429	0.629	1	ENSMUSG00000035227
Rassf1	0.0309514	-0.379023	0.143	0.324	1	ENSMUSG00000010067
Ctgf	0.0310637	-0.754626	0.286	0.551	1	ENSMUSG00000019997
Adam9	0.0311282	-0.307736	0.071	0.223	1	ENSMUSG00000031555
Ghr	0.0312688	-0.46733	0.214	0.371	1	ENSMUSG00000055737
Wbp2	0.0313039	-0.290842	0.071	0.215	1	ENSMUSG00000034341
Rps27rt	0.0314233	-0.349516	1	0.992	1	ENSMUSG00000050621
Zfp637	0.0314906	-0.284284	0.071	0.23	1	ENSMUSG00000059689
Akap12	0.03197	-0.613784	0.571	0.719	1	ENSMUSG00000038587
Lrrc58	0.0319898	-0.405254	0.214	0.387	1	ENSMUSG00000034158
Ddit3	0.0321337	-0.427237	0.214	0.367	1	ENSMUSG00000025408
M6pr	0.0321507	0.320382	0.571	0.211	1	ENSMUSG00000007458
Kdelr2	0.0323249	-0.478578	0.357	0.551	1	ENSMUSG00000079111
Lpl	0.0323625	0.947256	0.571	0.281	1	ENSMUSG00000015568
Scd2	0.0327627	-0.351993	0.143	0.293	1	ENSMUSG00000025203
Cotl1	0.0328041	0.475935	0.5	0.152	1	ENSMUSG00000031827
Sec62	0.032963	-0.485513	0.571	0.801	1	ENSMUSG00000027706
Fnip1	0.0330258	-0.312236	0.071	0.223	1	ENSMUSG00000035992
Hras	0.033036	-0.333942	0.143	0.301	1	ENSMUSG00000025499
Npc2	0.0330585	0.212389	1	0.875	1	ENSMUSG00000021242
Arl8a	0.033154	-0.277062	0.071	0.234	1	ENSMUSG00000026426
Degs1	0.0333754	-0.454424	0.286	0.457	1	ENSMUSG00000038633
Rab28	0.0336375	-0.423181	0.214	0.406	1	ENSMUSG00000029128
Sept4	0.0337448	-0.49634	0.143	0.355	1	ENSMUSG00000020486
Atpif1	0.0338302	0.342278	0.857	0.645	1	ENSMUSG00000054428
Sftpa1	0.0339171	-0.356856	0.143	0.348	1	ENSMUSG00000021789
Fndc1	0.0339512	0.503669	0.714	0.402	1	ENSMUSG00000071984
Plekhg2	0.0340469	-0.250596	0.071	0.184	1	ENSMUSG00000037552
Hspa5	0.0343537	-0.512085	0.857	0.938	1	ENSMUSG00000026864
Tma7	0.0345853	0.34982	0.857	0.629	1	ENSMUSG00000091537
Dennd5a	0.0347721	-0.309193	0.071	0.223	1	ENSMUSG00000035901
Fbln1	0.0347999	-0.555171	1	0.945	1	ENSMUSG00000006369
Gm26825	0.0350459	0.425903	0.429	0.102	1	ENSMUSG00000097554
Ldha	0.0350651	0.314218	0.857	0.582	1	ENSMUSG00000063229
Ccl5	0.035161	-0.279836	0.071	0.188	1	ENSMUSG00000035042
Romo1	0.0354679	0.443497	0.857	0.629	1	ENSMUSG00000067847
Zfp945	0.0355119	-0.292371	0.071	0.219	1	ENSMUSG00000059142
Pi15	0.0357148	-0.278806	0.071	0.211	1	ENSMUSG00000067780
Ptpn11	0.0359996	-0.249462	0.071	0.188	1	ENSMUSG00000043733
Hspa1b	0.0360828	-0.310503	0.071	0.211	1	ENSMUSG00000090877
Unc45b	0.0362448	0.387167	0.357	0.039	1	ENSMUSG00000018845
Peak1	0.0362629	-0.350305	0.143	0.289	1	ENSMUSG00000074305
Tap2	0.0362954	-0.294112	0.071	0.23	1	ENSMUSG00000024339
Nufip2	0.0363616	-0.279296	0.071	0.215	1	ENSMUSG00000037857
Slc25a51	0.0363904	-0.278983	0.071	0.211	1	ENSMUSG00000045973
Amd1	0.0364495	-0.295196	0.071	0.207	1	ENSMUSG00000075232
Hk2	0.0364634	0.591086	0.429	0.094	1	ENSMUSG00000000628
Pgls	0.0369688	0.435053	0.643	0.32	1	ENSMUSG00000031807
Psmb6	0.0370115	0.177361	0.929	0.633	1	ENSMUSG00000018286
Tram1	0.0371296	-0.470325	0.429	0.633	1	ENSMUSG00000025935
Plpp1	0.0372426	-0.416481	0.214	0.402	1	ENSMUSG00000021759
Idnk	0.0376584	-0.302032	0.071	0.219	1	ENSMUSG00000050002
Thra	0.0380038	0.297594	0.714	0.379	1	ENSMUSG00000058756
Mfap2	0.0380984	-0.47535	0.286	0.484	1	ENSMUSG00000060572
Ccl21a	0.0383135	-0.41783	0.214	0.395	1	ENSMUSG00000094686
Penk	0.0385396	0.506663	0.643	0.305	1	ENSMUSG00000045573
Safb	0.0385503	-0.296483	0.071	0.203	1	ENSMUSG00000071054
Cdk11b	0.038552	-0.285358	0.071	0.23	1	ENSMUSG00000029062
Nfix	0.0387015	-0.422488	0.429	0.746	1	ENSMUSG00000001911
Fn1	0.0387917	0.632562	0.786	0.578	1	ENSMUSG00000026193
2310011J03Rik	0.0392663	-0.273502	0.071	0.211	1
Gsta4	0.0393959	-0.31177	0.071	0.195	1	ENSMUSG00000032348
Arl1	0.0394526	-0.466411	0.643	0.715	1	ENSMUSG00000060904
mt-Co1	0.0395758	-0.257866	1	1	1	ENSMUSG00000064351
Sparc	0.03959	0.310355	1	0.996	1	ENSMUSG00000018593
Cxx1a	0.0399506	-0.400132	0.214	0.426	1	ENSMUSG00000067925
Rpl22	0.0401115	0.504779	1	0.957	1	ENSMUSG00000028936
Capzb	0.0401701	-0.41705	0.286	0.598	1	ENSMUSG00000028745
S100a13	0.0402687	0.360985	0.929	0.707	1	ENSMUSG00000042312
PYMT	0.0403176	0.412406	0.286	0	1	PYMT
Kras	0.0404344	0.268567	0.643	0.301	1	ENSMUSG00000030265
Pmp22	0.0404958	-0.443247	0.929	0.934	1	ENSMUSG00000018217
Lxn	0.0405321	0.648833	0.429	0.098	1	ENSMUSG00000047557
Phlda3	0.0406758	-0.478098	0.286	0.473	1	ENSMUSG00000041801
Ncaph2	0.0407718	0.436887	0.5	0.184	1	ENSMUSG00000008690
Hmga1	0.0410674	0.388	0.286	0	1	ENSMUSG00000046711
Syne1	0.0412049	-0.277868	0.071	0.199	1	ENSMUSG00000096054
Napa	0.0414561	-0.388331	0.214	0.371	1	ENSMUSG00000006024
Tlr2	0.041463	0.426922	0.357	0.051	1	ENSMUSG00000027995
Rpl36a	0.0418016	0.395814	1	0.992	1	ENSMUSG00000079435
Sqstm1	0.041883	-0.485263	0.5	0.691	1	ENSMUSG00000015837
Atp5h	0.0420238	0.356804	0.929	0.785	1	ENSMUSG00000034566
Phldb1	0.0422911	-0.290669	0.071	0.207	1	ENSMUSG00000048537
Hnrnph1	0.042376	-0.452857	0.357	0.543	1	ENSMUSG00000007850
Cbr1	0.0425225	-0.274767	0.071	0.219	1	ENSMUSG00000051483
Rrp1	0.0426413	-0.348776	0.143	0.324	1	ENSMUSG00000061032
Psap	0.0427957	-0.41959	0.929	0.973	1	ENSMUSG00000004207
Hnrnpl	0.0429766	0.340962	0.643	0.297	1	ENSMUSG00000015165
Yme1l1	0.0433641	-0.28831	0.071	0.219	1	ENSMUSG00000026775
Socs2	0.04337	-0.390142	0.143	0.301	1	ENSMUSG00000020027
Fam3c	0.0435142	-0.30577	0.071	0.203	1	ENSMUSG00000029672
Rpl24	0.0436684	0.323686	1	0.992	1	ENSMUSG00000098274
Apoa1bp	0.0440159	-0.379629	0.214	0.383	1	ENSMUSG00000028070
Bloc1s1	0.0441219	0.14585	0.929	0.664	1	ENSMUSG00000090247
Calu	0.0441266	-0.454491	0.429	0.582	1	ENSMUSG00000029767
Cryzl1	0.0442571	-0.278444	0.071	0.215	1	ENSMUSG00000058240
Grem2	0.044273	-0.36689	0.071	0.188	1	ENSMUSG00000050069
Bace2	0.044417	-0.512436	0.214	0.457	1	ENSMUSG00000040605
Hs3st1	0.0445307	-0.313086	0.071	0.184	1	ENSMUSG00000051022
Iqsec1	0.0445401	-0.234757	0.071	0.18	1	ENSMUSG00000034312
Sdha	0.0445463	-0.35738	0.143	0.398	1	ENSMUSG00000021577
Ube2g1	0.0447145	-0.264669	0.071	0.203	1	ENSMUSG00000020794
Gtf2b	0.0448675	-0.247786	0.071	0.176	1	ENSMUSG00000028271
Mnda	0.0450802	0.756235	0.429	0.121	1	ENSMUSG00000026536
Dnaja1	0.0451584	-0.491001	0.643	0.773	1	ENSMUSG00000028410
Kxd1	0.0452371	0.366961	0.5	0.176	1	ENSMUSG00000055553
Pde6d	0.0453644	-0.325567	0.143	0.293	1	ENSMUSG00000026239
Vps26a	0.045796	-0.288341	0.071	0.188	1	ENSMUSG00000020078
Hspa13	0.0460833	-0.277198	0.071	0.219	1	ENSMUSG00000032932
Odc1	0.0461688	0.351699	0.5	0.16	1	ENSMUSG00000011179
Git2	0.0462544	-0.277374	0.071	0.211	1	ENSMUSG00000041890
Tmem263	0.0463141	-0.261222	0.071	0.219	1	ENSMUSG00000060935
Smarcd2	0.0463907	-0.329999	0.143	0.332	1	ENSMUSG00000078619
Ssr4	0.0464174	0.256641	0.929	0.695	1	ENSMUSG00000002014
Becn1	0.0464665	-0.32348	0.071	0.281	1	ENSMUSG00000035086
Pdgfrl	0.046731	-0.48041	0.357	0.539	1	ENSMUSG00000031595
Ager	0.0467408	-0.347847	0.143	0.316	1	ENSMUSG00000015452
Cdc20	0.0468077	0.377901	0.286	0.008	1	ENSMUSG00000006398
Atp5g3	0.0470061	0.323025	0.714	0.43	1	ENSMUSG00000018770
Bgn	0.0471768	-0.482339	0.929	0.984	1	ENSMUSG00000031375
Tsc22d3	0.0471985	-0.610124	0.571	0.664	1	ENSMUSG00000031431
Srsf5	0.0472182	-0.444413	0.5	0.703	1	ENSMUSG00000021134
Atrn	0.0473533	0.367766	0.357	0.059	1	ENSMUSG00000027312
Tmed9	0.0474831	-0.448951	0.429	0.68	1	ENSMUSG00000058569
Sbno1	0.0476214	-0.256844	0.071	0.203	1	ENSMUSG00000038095
Eef1b2	0.04781	0.412462	0.929	0.734	1	ENSMUSG00000025967
Mcee	0.0479494	-0.365511	0.143	0.297	1	ENSMUSG00000033429
Ssr1	0.047989	-0.423514	0.286	0.441	1	ENSMUSG00000021427
Flot1	0.0481284	-0.325738	0.071	0.297	1	ENSMUSG00000059714
Arpc4	0.0483069	0.115633	0.786	0.422	1	ENSMUSG00000079426
Rgs2	0.0486184	0.376956	0.429	0.102	1	ENSMUSG00000026360
Smim1	0.0486602	-0.291314	0.071	0.215	1	ENSMUSG00000078350
Rhoj	0.0489087	0.43352	0.643	0.332	1	ENSMUSG00000046768
Srp19	0.0489781	0.353374	0.571	0.25	1	ENSMUSG00000014504
Tgs1	0.0494377	0.366201	0.357	0.062	1	ENSMUSG00000028233

## Sheet: 5
Supplementary Table 5. Lung scRNAseq Cell Clusters: Low vs. High Metastatic Burden - Cluster 5
Gene	p_val	avg_log2FC	pct.1	pct.2	p_val_adj	ensembl_ids
PYMT	3.36134e-17	0.534147	0.711	0	9.41141e-13	PYMT
Spp1	1.994e-16	1.6559	1	0.364	5.58301e-12	ENSMUSG00000029304
Plac8	1.0617e-15	1.45773	0.803	0.136	2.97266e-11	ENSMUSG00000029322
C1qa	1.97231e-15	0.822388	0.737	0	5.52226e-11	ENSMUSG00000036887
Cd81	1.40036e-14	-0.793447	0.987	1	3.92086e-10	ENSMUSG00000037706
Igfbp6	2.24983e-14	-1.78784	0.711	1	6.29929e-10	ENSMUSG00000023046
Birc5	6.06079e-14	0.903191	0.671	0	1.69696e-09	ENSMUSG00000017716
Phlda3	1.21065e-13	0.712529	0.697	0.045	3.38969e-09	ENSMUSG00000041801
Lcn2	1.3297e-13	0.792328	0.816	0.091	3.72302e-09	ENSMUSG00000026822
Cxcl1	1.99812e-13	1.83759	0.75	0	5.59454e-09	ENSMUSG00000029380
C1qb	5.37039e-13	0.782653	0.763	0.045	1.50366e-08	ENSMUSG00000036905
Vcam1	1.45322e-12	1.01342	0.618	0	4.06887e-08	ENSMUSG00000027962
Upk3b	1.47354e-12	-1.49197	0.487	0.955	4.12576e-08	ENSMUSG00000042985
Nfkbiz	2.37616e-12	0.929399	0.829	0.091	6.653e-08	ENSMUSG00000035356
Rarres2	3.00615e-12	-1.55543	0.947	1	8.41693e-08	ENSMUSG00000009281
Slc25a11	6.19199e-12	0.505729	0.724	0.045	1.7337e-07	ENSMUSG00000014606
Cdkn2a	1.03768e-11	0.403719	0.526	0	2.90539e-07	ENSMUSG00000044303
Erf	1.05639e-11	0.36182	0.526	0	2.95779e-07	ENSMUSG00000040857
Nasp	2.35605e-11	0.434161	0.592	0.045	6.59671e-07	ENSMUSG00000028693
Scgb1a1	2.91814e-11	-0.4268	1	1	8.17049e-07	ENSMUSG00000024653
Pmepa1	3.43777e-11	0.924953	0.632	0.091	9.6254e-07	ENSMUSG00000038400
Rpl41	4.5367e-11	0.543626	1	1	1.27023e-06	ENSMUSG00000093674
Mybbp1a	7.54585e-11	0.395971	0.513	0	2.11276e-06	ENSMUSG00000040463
Kdelr3	1.11049e-10	0.517203	0.526	0	3.10926e-06	ENSMUSG00000010830
Got2	1.33404e-10	0.380976	0.566	0.045	3.73517e-06	ENSMUSG00000031672
Saa3	1.50602e-10	2.45455	0.737	0	4.21672e-06	ENSMUSG00000040026
C2	2.38084e-10	-1.54239	0.658	0.955	6.6661e-06	ENSMUSG00000024371
Mif	2.76296e-10	1.25519	1	0.545	7.73601e-06	ENSMUSG00000033307
Runx1	3.55317e-10	0.627442	0.526	0	9.94852e-06	ENSMUSG00000022952
Serpina3n	4.72744e-10	0.858999	0.553	0	1.32364e-05	ENSMUSG00000021091
Snhg6	5.02471e-10	0.292865	0.461	0	1.40687e-05	ENSMUSG00000098234
Ckap4	8.50974e-10	0.917314	0.789	0.182	2.38264e-05	ENSMUSG00000046841
Eprs	9.28076e-10	0.61949	0.724	0.091	2.59852e-05	ENSMUSG00000026615
Wfdc17	9.68422e-10	0.632865	0.553	0	2.71148e-05	ENSMUSG00000069792
Igfbp5	1.03701e-09	-1.68283	0.513	0.955	2.90352e-05	ENSMUSG00000026185
Sox9	1.0708e-09	0.37043	0.474	0	2.99813e-05	ENSMUSG00000000567
Timp2	1.13618e-09	-0.823776	0.987	1	3.1812e-05	ENSMUSG00000017466
Cks2	1.17871e-09	0.642011	0.579	0.045	3.30028e-05	ENSMUSG00000062248
Nek6	1.30966e-09	0.300497	0.434	0	3.66691e-05	ENSMUSG00000026749
Rps17	1.72761e-09	0.574334	1	1	4.83714e-05	ENSMUSG00000061787
Rps20	1.87345e-09	0.52502	1	1	5.24548e-05	ENSMUSG00000028234
Ecm1	2.03109e-09	-0.917798	0.868	1	5.68686e-05	ENSMUSG00000028108
Colgalt1	2.70324e-09	0.420291	0.526	0.045	7.56879e-05	ENSMUSG00000034807
Trabd	2.72339e-09	0.33313	0.513	0.045	7.62522e-05	ENSMUSG00000015363
Cav1	2.83232e-09	-1.40449	0.763	0.955	7.93021e-05	ENSMUSG00000007655
Rlim	3.76727e-09	0.346459	0.461	0	0.00010548	ENSMUSG00000056537
Rab13	3.88881e-09	0.390238	0.592	0.045	0.000108883	ENSMUSG00000027935
Sh3gl1	4.15325e-09	0.364733	0.513	0.045	0.000116287	ENSMUSG00000003200
Clu	4.16485e-09	-0.778308	0.842	1	0.000116612	ENSMUSG00000022037
Actn1	5.94802e-09	0.853926	0.724	0.136	0.000166539	ENSMUSG00000015143
Stk40	7.45034e-09	0.328893	0.434	0	0.000208602	ENSMUSG00000042608
Cox5a	7.57476e-09	1.04913	0.974	0.5	0.000212086	ENSMUSG00000000088
Efemp1	7.95592e-09	-1.43087	0.5	0.955	0.000222758	ENSMUSG00000020467
Bri3bp	9.42242e-09	0.331699	0.487	0.045	0.000263818	ENSMUSG00000037905
Rgs2	9.63606e-09	0.59981	0.526	0.045	0.0002698	ENSMUSG00000026360
Cp	9.95454e-09	0.596149	0.566	0.091	0.000278717	ENSMUSG00000003617
Pros1	1.01903e-08	0.4239	0.5	0.045	0.000285318	ENSMUSG00000022912
C1qbp	1.02026e-08	0.569516	0.697	0.227	0.000285661	ENSMUSG00000018446
Uchl3	1.02029e-08	0.424401	0.632	0.091	0.000285671	ENSMUSG00000022111
Laptm4a	1.12605e-08	-0.813704	0.974	1	0.000315281	ENSMUSG00000020585
Kdm6b	1.14458e-08	0.494204	0.579	0.091	0.000320471	ENSMUSG00000018476
Rps27a	1.15382e-08	0.61662	1	1	0.000323058	ENSMUSG00000020460
Skil	1.19961e-08	0.340445	0.421	0	0.000335878	ENSMUSG00000027660
Ube2c	1.31384e-08	0.734509	0.5	0	0.000367863	ENSMUSG00000001403
Ccl2	1.31896e-08	1.51166	0.526	0	0.000369296	ENSMUSG00000035385
Fam104a	1.35732e-08	0.716545	0.921	0.227	0.000380037	ENSMUSG00000041629
Mrpl12	1.4172e-08	0.699781	0.895	0.318	0.000396802	ENSMUSG00000039640
N6amt2	1.45427e-08	0.393519	0.513	0.045	0.000407181	ENSMUSG00000021951
2700094K13Rik	1.46379e-08	0.709879	0.803	0.136	0.000409847
Ppt2	1.80934e-08	0.281296	0.408	0	0.000506596	ENSMUSG00000015474
H2-Q7	1.83615e-08	0.709421	0.461	0.045	0.000514104	ENSMUSG00000060550
Cd63	2.11527e-08	1.34407	0.987	0.636	0.000592256	ENSMUSG00000025351
Cd320	2.13601e-08	0.316465	0.395	0	0.000598062	ENSMUSG00000002308
Rpl14	2.2149e-08	0.485594	1	1	0.000620149	ENSMUSG00000025794
Med1	2.77895e-08	0.238336	0.382	0	0.000778079	ENSMUSG00000018160
Gchfr	3.06066e-08	0.360972	0.421	0	0.000856954	ENSMUSG00000046814
Tubg1	3.09406e-08	0.312317	0.408	0	0.000866305	ENSMUSG00000035198
Top2a	3.31637e-08	0.699901	0.447	0	0.000928551	ENSMUSG00000020914
Itm2b	3.51254e-08	-0.674893	1	1	0.000983477	ENSMUSG00000022108
Rpl13	3.61348e-08	0.608182	1	1	0.00101174	ENSMUSG00000000740
Gpm6a	3.807e-08	-1.41605	0.566	0.955	0.00106592	ENSMUSG00000031517
C1qtnf6	3.81967e-08	0.479234	0.487	0.045	0.00106947	ENSMUSG00000022440
Fblim1	3.9519e-08	0.36148	0.421	0	0.00110649	ENSMUSG00000006219
Ccl7	4.3546e-08	1.22808	0.487	0	0.00121924	ENSMUSG00000035373
Orc6	4.64094e-08	0.342923	0.382	0	0.00129942	ENSMUSG00000031697
Rpl13a	5.28708e-08	0.675791	1	1	0.00148033	ENSMUSG00000074129
Col5a1	5.84179e-08	0.658007	0.579	0.091	0.00163564	ENSMUSG00000026837
Nbl1	6.27628e-08	-0.61197	0.868	1	0.0017573	ENSMUSG00000041120
Magoh	6.28515e-08	0.521886	0.697	0.182	0.00175978	ENSMUSG00000028609
Erh	7.20932e-08	0.898765	1	0.409	0.00201854	ENSMUSG00000021131
Usp3	7.98064e-08	0.228693	0.355	0	0.0022345	ENSMUSG00000032376
Galk1	8.50343e-08	0.622699	0.763	0.182	0.00238088	ENSMUSG00000020766
BC023719	8.58909e-08	0.262075	0.368	0	0.00240486	ENSMUSG00000092365
Nme1	8.68825e-08	0.912806	0.961	0.5	0.00243262	ENSMUSG00000037601
Serpine2	9.85286e-08	0.905035	0.539	0.091	0.0027587	ENSMUSG00000026249
Dcxr	1.10417e-07	0.273085	0.355	0	0.00309157	ENSMUSG00000039450
Nkain4	1.17796e-07	-0.967244	0.632	0.955	0.00329817	ENSMUSG00000027574
Tyms	1.2257e-07	0.492336	0.447	0.045	0.00343184	ENSMUSG00000025747
Parp1	1.30891e-07	0.254563	0.355	0	0.00366482	ENSMUSG00000026496
Dot1l	1.36554e-07	0.294587	0.355	0	0.00382339	ENSMUSG00000061589
Dync1i2	1.43126e-07	-0.597828	0.868	1	0.00400738	ENSMUSG00000027012
H2-T22	1.48945e-07	0.483073	0.553	0.045	0.0041703	ENSMUSG00000056116
Rps11	1.72721e-07	0.507111	1	1	0.004836	ENSMUSG00000003429
Rspo1	1.78958e-07	-0.90614	0.605	0.955	0.00501065	ENSMUSG00000028871
Phlda1	1.80989e-07	1.13657	0.776	0.318	0.00506752	ENSMUSG00000020205
Palld	1.84494e-07	0.655004	0.566	0.045	0.00516566	ENSMUSG00000058056
Mad2l2	1.89402e-07	0.250366	0.355	0	0.00530306	ENSMUSG00000029003
Vcpkmt	1.90676e-07	0.242736	0.355	0	0.00533873	ENSMUSG00000049882
St5	1.98174e-07	0.243633	0.342	0	0.00554867	ENSMUSG00000031024
Tmem97	2.1244e-07	0.315792	0.382	0	0.0059481	ENSMUSG00000037278
Ppid	2.18954e-07	0.386171	0.592	0.045	0.00613048	ENSMUSG00000027804
Pradc1	2.20259e-07	0.264147	0.342	0	0.00616702	ENSMUSG00000030008
Zbp1	2.21577e-07	0.527639	0.553	0.091	0.00620394	ENSMUSG00000027514
Ptgr1	2.33263e-07	0.256027	0.368	0	0.00653114	ENSMUSG00000028378
Rps18	2.50387e-07	0.681513	1	1	0.00701058	ENSMUSG00000008668
Nhp2	2.5491e-07	0.68792	0.842	0.273	0.00713724	ENSMUSG00000001056
Tubb5	2.79614e-07	1.07361	0.974	0.682	0.00782892	ENSMUSG00000001525
Gmppb	2.93701e-07	0.370165	0.368	0	0.00822333	ENSMUSG00000070284
Gas6	3.15233e-07	-1.12226	0.684	0.955	0.00882621	ENSMUSG00000031451
Dnajb1	3.22254e-07	0.97684	0.855	0.364	0.00902278	ENSMUSG00000005483
Gsta3	3.3043e-07	-1.26213	0.303	0.864	0.00925172	ENSMUSG00000025934
Hmga1-rs1	3.3435e-07	0.228884	0.329	0	0.00936148	ENSMUSG00000078249
Smc2	3.5489e-07	0.41679	0.355	0	0.00993655	ENSMUSG00000028312
Vcan	3.84002e-07	0.53199	0.526	0.091	0.0107517	ENSMUSG00000021614
Ubb	3.87036e-07	-0.575701	1	1	0.0108366	ENSMUSG00000019505
Nr4a1	4.06243e-07	0.980796	0.947	0.364	0.0113744	ENSMUSG00000023034
Map2k1	4.53877e-07	0.325202	0.513	0.091	0.0127081	ENSMUSG00000004936
Rps2	4.55178e-07	0.541481	1	1	0.0127445	ENSMUSG00000044533
Eri1	4.59671e-07	0.271209	0.342	0	0.0128703	ENSMUSG00000031527
Lap3	4.68668e-07	0.431658	0.618	0.091	0.0131222	ENSMUSG00000039682
Ier3	4.85786e-07	1.03627	0.961	0.545	0.0136015	ENSMUSG00000003541
Timp1	4.92327e-07	1.5197	0.947	0.682	0.0137847	ENSMUSG00000001131
Ece2	4.99782e-07	0.164883	0.329	0	0.0139934	ENSMUSG00000022842
Notch2	5.03075e-07	0.212221	0.329	0	0.0140856	ENSMUSG00000027878
Lars2	5.04338e-07	0.236496	0.316	0	0.014121	ENSMUSG00000035202
Fam207a	5.17237e-07	0.247927	0.355	0	0.0144821	ENSMUSG00000032977
Tmem150a	5.17764e-07	0.26056	0.342	0	0.0144969	ENSMUSG00000055912
Pmf1	5.20966e-07	0.280509	0.421	0.045	0.0145865	ENSMUSG00000028066
Irs2	5.55546e-07	0.202044	0.329	0	0.0155547	ENSMUSG00000038894
Nop2	5.72609e-07	0.202364	0.316	0	0.0160325	ENSMUSG00000038279
Map2k4	5.84897e-07	0.226464	0.329	0	0.0163765	ENSMUSG00000033352
Cyb561d2	5.99917e-07	0.200171	0.329	0	0.0167971	ENSMUSG00000037190
Fxyd5	6.52603e-07	0.661701	0.855	0.227	0.0182722	ENSMUSG00000009687
Enc1	6.78591e-07	0.356626	0.342	0	0.0189999	ENSMUSG00000041773
Tmem45a	6.94273e-07	0.41599	0.539	0.045	0.019439	ENSMUSG00000022754
Rps13	7.1058e-07	0.555623	1	1	0.0198955	ENSMUSG00000090862
Cd74	7.30581e-07	1.50259	0.987	0.864	0.0204555	ENSMUSG00000024610
Glipr2	7.32605e-07	0.327598	0.329	0	0.0205122	ENSMUSG00000028480
2200002D01Rik	7.40717e-07	0.289237	0.342	0	0.0207393
Rpl32	7.50973e-07	0.758691	1	1	0.0210265	ENSMUSG00000057841
Vasp	7.73812e-07	0.724567	0.789	0.227	0.021666	ENSMUSG00000030403
Ap3m1	7.87815e-07	0.253551	0.342	0	0.022058	ENSMUSG00000021824
Eef1g	7.99082e-07	0.718783	1	0.955	0.0223735	ENSMUSG00000071644
Ubtd1	8.76757e-07	0.211601	0.316	0	0.0245483	ENSMUSG00000025171
H2-Ab1	9.19887e-07	1.45989	0.921	0.455	0.0257559	ENSMUSG00000073421
Krt19	9.76645e-07	-0.816714	0.605	0.955	0.0273451	ENSMUSG00000020911
Hbegf	1.02459e-06	0.356442	0.342	0	0.0286874	ENSMUSG00000024486
Cxcl2	1.0433e-06	0.735406	0.776	0.136	0.0292114	ENSMUSG00000058427
Ftsj3	1.0648e-06	0.223286	0.316	0	0.0298134	ENSMUSG00000020706
Slc6a8	1.06548e-06	0.202642	0.303	0	0.0298324	ENSMUSG00000019558
Tmem63b	1.16799e-06	0.212839	0.316	0	0.0327026	ENSMUSG00000036026
Iigp1	1.17232e-06	1.07187	0.658	0.182	0.0328237	ENSMUSG00000054072
Uck2	1.17742e-06	0.271596	0.329	0	0.0329665	ENSMUSG00000026558
Aldh2	1.18237e-06	-0.780534	0.842	0.955	0.0331053	ENSMUSG00000029455
Hint3	1.2022e-06	0.241161	0.316	0	0.0336605	ENSMUSG00000019791
Cdk7	1.22865e-06	0.314432	0.408	0.045	0.034401	ENSMUSG00000069089
Lsm4	1.23621e-06	0.619425	0.855	0.182	0.0346128	ENSMUSG00000031848
Ralb	1.30961e-06	0.300719	0.539	0.045	0.0366677	ENSMUSG00000004451
Trim47	1.33496e-06	0.456945	0.579	0.091	0.0373775	ENSMUSG00000020773
Zbed3	1.35629e-06	0.196426	0.329	0	0.0379748	ENSMUSG00000041995
Dram1	1.41126e-06	0.176781	0.289	0	0.0395139	ENSMUSG00000020057
Ccl12	1.43441e-06	0.320245	0.368	0	0.0401622	ENSMUSG00000035352
Sec23ip	1.43968e-06	0.224019	0.316	0	0.0403096	ENSMUSG00000055319
Pttg1	1.46006e-06	0.331147	0.408	0.045	0.0408801	ENSMUSG00000020415
Tuba1c	1.52432e-06	0.63954	0.724	0.182	0.0426795	ENSMUSG00000043091
Uchl5	1.66844e-06	0.295829	0.434	0.045	0.0467147	ENSMUSG00000018189
Mid1	1.66994e-06	0.199742	0.303	0	0.0467567	ENSMUSG00000035299
Smco4	1.70981e-06	0.400365	0.513	0.136	0.0478731	ENSMUSG00000058173
Bsg	1.71378e-06	-1.01106	0.974	1	0.0479842	ENSMUSG00000023175
App	1.76162e-06	-0.732478	0.961	1	0.0493236	ENSMUSG00000022892
Col27a1	1.84896e-06	0.263307	0.316	0	0.051769	ENSMUSG00000045672
Cxcl10	1.88484e-06	1.0208	0.408	0	0.0527735	ENSMUSG00000034855
Ldha	1.94312e-06	0.888777	0.961	0.727	0.0544053	ENSMUSG00000063229
Alkbh1	1.94802e-06	0.220283	0.303	0	0.0545426	ENSMUSG00000079036
Gas1	2.00306e-06	-0.957626	0.829	0.955	0.0560838	ENSMUSG00000052957
Pdpk1	2.05517e-06	0.193772	0.289	0	0.0575427	ENSMUSG00000024122
Cyb5b	2.06895e-06	0.346642	0.5	0.091	0.0579286	ENSMUSG00000031924
Ctss	2.1196e-06	0.757984	0.711	0.182	0.0593468	ENSMUSG00000038642
Ncbp1	2.14922e-06	0.228015	0.316	0	0.0601759	ENSMUSG00000028330
Nid1	2.171e-06	0.430939	0.539	0.091	0.0607858	ENSMUSG00000005397
Ccl9	2.18053e-06	0.26857	0.316	0	0.0610526	ENSMUSG00000019122
Cldn15	2.20366e-06	-1.24205	0.421	0.818	0.0617002	ENSMUSG00000001739
Lmna	2.22645e-06	0.835414	1	0.591	0.0623384	ENSMUSG00000028063
Rps8	2.25831e-06	0.666776	1	1	0.0632305	ENSMUSG00000047675
Arfip1	2.34354e-06	0.209279	0.316	0	0.0656168	ENSMUSG00000074513
Knstrn	2.57127e-06	0.291295	0.303	0	0.0719929	ENSMUSG00000027331
Rps6	2.5769e-06	0.541193	1	1	0.0721505	ENSMUSG00000028495
Rcc2	2.60909e-06	0.324416	0.566	0.045	0.0730519	ENSMUSG00000040945
Rhoc	2.70389e-06	0.800581	0.961	0.455	0.0757063	ENSMUSG00000002233
Gpm6b	2.83069e-06	0.43926	0.355	0	0.0792566	ENSMUSG00000031342
Cenpm	2.85645e-06	0.408218	0.342	0	0.0799779	ENSMUSG00000068101
Abi1	2.89811e-06	0.238426	0.382	0.045	0.0811442	ENSMUSG00000058835
Fth1	2.92461e-06	0.807654	1	1	0.0818861	ENSMUSG00000024661
Aif1	2.96225e-06	0.231469	0.342	0	0.08294	ENSMUSG00000024397
Rps7	2.96806e-06	0.389517	1	1	0.0831026	ENSMUSG00000061477
2810417H13Rik	3.16845e-06	0.687747	0.329	0	0.0887134
Dym	3.17897e-06	0.206042	0.289	0	0.0890079	ENSMUSG00000035765
Pex14	3.35837e-06	0.171436	0.276	0	0.094031	ENSMUSG00000028975
Sec13	3.36381e-06	0.546129	0.908	0.273	0.0941832	ENSMUSG00000030298
Cdc27	3.37256e-06	0.220497	0.303	0	0.0944284	ENSMUSG00000020687
Rpsa	3.47762e-06	0.571237	1	1	0.0973699	ENSMUSG00000032518
Rps19	3.50498e-06	0.578788	1	1	0.0981359	ENSMUSG00000040952
Sf3a2	3.51553e-06	0.277391	0.461	0.091	0.0984314	ENSMUSG00000020211
Rps25	3.63989e-06	0.465201	1	1	0.101913	ENSMUSG00000009927
Pxdn	3.64809e-06	0.188451	0.303	0	0.102143	ENSMUSG00000020674
Rbfa	3.98228e-06	0.301534	0.447	0.045	0.1115	ENSMUSG00000024570
Unc5b	3.99168e-06	0.303403	0.474	0.091	0.111763	ENSMUSG00000020099
Rpl10-ps3	4.00897e-06	-0.761654	0.921	0.955	0.112247	ENSMUSG00000058443
Mylk	4.01144e-06	0.84809	0.487	0.136	0.112316	ENSMUSG00000022836
Adam12	4.08186e-06	0.18713	0.289	0	0.114288	ENSMUSG00000054555
Ank	4.11732e-06	0.209775	0.303	0	0.115281	ENSMUSG00000022265
Pik3c2a	4.19198e-06	0.206179	0.263	0	0.117371	ENSMUSG00000030660
Znhit6	4.24372e-06	0.204716	0.289	0	0.11882	ENSMUSG00000074182
Rpl36	4.26154e-06	0.573537	1	1	0.119319	ENSMUSG00000057863
Rpl19	4.32272e-06	0.565536	1	1	0.121032	ENSMUSG00000017404
Phb2	4.54317e-06	0.6036	0.868	0.318	0.127204	ENSMUSG00000004264
Chd1	4.62428e-06	0.349778	0.447	0.045	0.129475	ENSMUSG00000023852
Bmper	4.77074e-06	0.274832	0.289	0	0.133576	ENSMUSG00000031963
Ccnb2	4.7854e-06	0.350864	0.316	0	0.133986	ENSMUSG00000032218
H3f3b	4.80655e-06	0.81236	1	0.955	0.134579	ENSMUSG00000016559
Gm8797	4.83058e-06	-0.534923	1	1	0.135251	ENSMUSG00000103034
Col5a2	4.84526e-06	0.809611	0.882	0.364	0.135662	ENSMUSG00000026042
Pabpc4	4.91925e-06	0.17139	0.276	0	0.137734	ENSMUSG00000011257
Tnfaip2	4.93392e-06	0.417139	0.447	0.045	0.138145	ENSMUSG00000021281
Ass1	4.97354e-06	0.30325	0.329	0	0.139254	ENSMUSG00000076441
Rplp2	4.97865e-06	0.547688	1	1	0.139397	ENSMUSG00000025508
Cks1b	5.16447e-06	0.663809	0.829	0.273	0.1446	ENSMUSG00000028044
Rnf19b	5.26884e-06	0.225492	0.276	0	0.147522	ENSMUSG00000028793
Egr1	5.4081e-06	0.906344	0.974	0.455	0.151421	ENSMUSG00000038418
Hmgb2	5.47136e-06	0.783809	0.75	0.273	0.153193	ENSMUSG00000054717
Adrm1	5.50074e-06	0.528563	0.763	0.182	0.154015	ENSMUSG00000039041
Csrnp1	5.50995e-06	0.521305	0.618	0.091	0.154273	ENSMUSG00000032515
Lsm6	5.61949e-06	0.578053	0.842	0.227	0.15734	ENSMUSG00000031683
Eno1b	5.74194e-06	0.195026	0.263	0	0.160769	ENSMUSG00000059040
Rps16	6.13491e-06	0.483779	1	1	0.171771	ENSMUSG00000037563
Armc5	6.29403e-06	0.183934	0.263	0	0.176227	ENSMUSG00000042178
C3	6.40256e-06	-0.743481	0.934	1	0.179265	ENSMUSG00000024164
Tmsb10	6.77648e-06	-0.603899	1	1	0.189735	ENSMUSG00000079523
Axl	6.87029e-06	0.533453	0.816	0.273	0.192361	ENSMUSG00000002602
Gpc3	7.01695e-06	-1.47336	0.566	0.909	0.196468	ENSMUSG00000055653
Tubb6	7.06265e-06	0.72754	0.776	0.227	0.197747	ENSMUSG00000001473
Bok	7.28032e-06	0.457577	0.526	0.091	0.203842	ENSMUSG00000026278
Ubqln2	7.45571e-06	0.173429	0.276	0	0.208752	ENSMUSG00000050148
Igtp	7.47423e-06	0.65984	0.526	0.182	0.209271	ENSMUSG00000078853
Egln1	7.49708e-06	0.216974	0.289	0	0.209911	ENSMUSG00000031987
Thoc1	7.51457e-06	0.142082	0.25	0	0.2104	ENSMUSG00000024287
Dpp4	7.71087e-06	-1.16269	0.342	0.818	0.215897	ENSMUSG00000035000
Ubap2	7.74508e-06	0.225742	0.276	0	0.216854	ENSMUSG00000028433
Crip1	7.85079e-06	-0.677064	1	1	0.219814	ENSMUSG00000006360
Apoe	7.95969e-06	-0.701861	0.974	1	0.222863	ENSMUSG00000002985
Msln	8.05173e-06	-1.60113	0.553	0.864	0.22544	ENSMUSG00000063011
Mfap3	8.38557e-06	0.181715	0.263	0	0.234788	ENSMUSG00000020522
Fxr2	8.44962e-06	0.158419	0.263	0	0.236581	ENSMUSG00000018765
Hmgn5	8.50493e-06	0.271267	0.329	0	0.23813	ENSMUSG00000031245
Pa2g4	8.63092e-06	0.468965	0.776	0.182	0.241657	ENSMUSG00000025364
Fhod1	8.9301e-06	0.165088	0.276	0	0.250034	ENSMUSG00000014778
Ncf4	8.97451e-06	0.205358	0.263	0	0.251277	ENSMUSG00000071715
Pxk	8.97909e-06	0.167594	0.276	0	0.251406	ENSMUSG00000033885
Mtmr3	8.99247e-06	0.169701	0.263	0	0.25178	ENSMUSG00000034354
Ezr	9.09835e-06	-0.761011	0.737	0.955	0.254745	ENSMUSG00000052397
Serpine1	9.20313e-06	0.804706	0.566	0.182	0.257678	ENSMUSG00000037411
Ppard	9.45263e-06	0.143773	0.263	0	0.264664	ENSMUSG00000002250
Nploc4	9.79087e-06	0.170306	0.263	0	0.274135	ENSMUSG00000039703
Mvk	9.79242e-06	0.201061	0.276	0	0.274178	ENSMUSG00000041939
Foxp4	9.87808e-06	0.179412	0.263	0	0.276576	ENSMUSG00000023991
Gapdh	9.92961e-06	0.756434	0.987	0.909	0.278019	ENSMUSG00000057666
Man2a1	9.93605e-06	0.230733	0.368	0.045	0.2782	ENSMUSG00000024085
Clec3b	1.00611e-05	-1.17244	0.605	0.909	0.281699	ENSMUSG00000025784
Hspa1a	1.04353e-05	0.792057	0.934	0.5	0.292179	ENSMUSG00000091971
Eif3d	1.05573e-05	0.428856	0.671	0.136	0.295594	ENSMUSG00000016554
Arpc1b	1.10965e-05	0.794778	0.987	0.682	0.310692	ENSMUSG00000029622
Kdelc1	1.11539e-05	0.167331	0.25	0	0.312298	ENSMUSG00000026047
St3gal4	1.12343e-05	0.292603	0.421	0.091	0.314549	ENSMUSG00000032038
Tacc3	1.13693e-05	0.227242	0.263	0	0.31833	ENSMUSG00000037313
Surf2	1.14781e-05	0.155639	0.263	0	0.321375	ENSMUSG00000014873
Tars	1.15406e-05	0.304431	0.487	0.091	0.323125	ENSMUSG00000022241
Rps9	1.17717e-05	0.453449	1	1	0.329596	ENSMUSG00000006333
Nelfcd	1.23782e-05	0.146689	0.263	0	0.346578	ENSMUSG00000016253
Utp23	1.2463e-05	0.144867	0.25	0	0.348951	ENSMUSG00000022313
Rpl23a-ps3	1.25079e-05	-0.816066	0.895	0.955	0.350209	ENSMUSG00000078126
Wisp1	1.25777e-05	0.39254	0.289	0	0.352163	ENSMUSG00000005124
Trip6	1.299e-05	0.377879	0.645	0.136	0.363707	ENSMUSG00000023348
Traf4	1.30987e-05	0.161861	0.25	0	0.366751	ENSMUSG00000017386
Klhl22	1.31038e-05	0.232454	0.276	0	0.366894	ENSMUSG00000022750
Zfp36	1.34837e-05	0.752962	0.842	0.364	0.377531	ENSMUSG00000044786
Pld4	1.38617e-05	0.21691	0.263	0	0.388114	ENSMUSG00000052160
C1qc	1.43298e-05	0.641108	0.645	0.091	0.40122	ENSMUSG00000036896
Tfpt	1.45217e-05	0.143519	0.25	0	0.406593	ENSMUSG00000006335
Rps15a	1.45495e-05	0.758394	1	0.955	0.407372	ENSMUSG00000008683
Ran	1.45945e-05	0.752271	0.987	0.727	0.408631	ENSMUSG00000029430
Mafb	1.46054e-05	0.182608	0.263	0	0.408937	ENSMUSG00000074622
Btg2	1.46919e-05	0.921507	1	0.636	0.411358	ENSMUSG00000020423
Lbh	1.47893e-05	0.653637	0.618	0.136	0.414085	ENSMUSG00000024063
Ak2	1.52039e-05	0.431999	0.684	0.227	0.425694	ENSMUSG00000028792
Dhfr	1.53508e-05	0.218556	0.263	0	0.429808	ENSMUSG00000021707
Rpl23	1.5783e-05	0.491139	1	1	0.441908	ENSMUSG00000071415
Gins4	1.58471e-05	0.280902	0.434	0.091	0.443702	ENSMUSG00000031546
Mtg2	1.59393e-05	0.139771	0.25	0	0.446284	ENSMUSG00000039069
Serping1	1.65862e-05	-0.666008	1	1	0.464396	ENSMUSG00000023224
Pfn1	1.68074e-05	0.502801	1	1	0.470591	ENSMUSG00000018293
Mrpl57	1.7028e-05	0.49048	0.842	0.227	0.476767	ENSMUSG00000021967
Spi1	1.76205e-05	0.261377	0.289	0	0.493357	ENSMUSG00000002111
Drosha	1.76728e-05	0.154747	0.263	0	0.49482	ENSMUSG00000022191
Fyttd1	1.81833e-05	0.273633	0.461	0.091	0.509114	ENSMUSG00000022800
Irf2bp1	1.83187e-05	0.137324	0.237	0	0.512904	ENSMUSG00000044030
Rpl27a	1.86489e-05	0.486795	1	1	0.52215	ENSMUSG00000046364
Ube2m	1.89142e-05	0.52722	0.763	0.182	0.52958	ENSMUSG00000005575
Nop9	1.90586e-05	0.19399	0.263	0	0.533622	ENSMUSG00000019297
Ddx41	1.91596e-05	0.295489	0.526	0.045	0.536449	ENSMUSG00000021494
Sbsn	1.9506e-05	-1.13404	0.553	0.909	0.546148	ENSMUSG00000046056
Podn	1.96547e-05	-0.782128	0.434	0.864	0.550312	ENSMUSG00000028600
Rfx7	1.99402e-05	0.134625	0.25	0	0.558306	ENSMUSG00000037674
Tmem151a	1.9946e-05	-0.889148	0.474	0.818	0.558469	ENSMUSG00000061451
Oaf	1.9995e-05	0.409939	0.487	0.091	0.559839	ENSMUSG00000032014
Mki67	2.00027e-05	0.219099	0.25	0	0.560055	ENSMUSG00000031004
Plod2	2.02554e-05	0.366004	0.513	0.091	0.567131	ENSMUSG00000032374
Dhcr24	2.04932e-05	0.19023	0.276	0	0.57379	ENSMUSG00000034926
Pim1	2.14133e-05	0.469736	0.618	0.136	0.59955	ENSMUSG00000024014
Lrrn4	2.15452e-05	-0.709288	0.5	0.909	0.603245	ENSMUSG00000043110
Ptges3l	2.18207e-05	0.176932	0.237	0	0.610959	ENSMUSG00000097487
Gnpat	2.20287e-05	0.201408	0.263	0	0.616781	ENSMUSG00000031985
Hmga1	2.2429e-05	0.197776	0.263	0	0.627989	ENSMUSG00000046711
Tgfb1	2.29188e-05	0.423892	0.487	0.091	0.641704	ENSMUSG00000002603
Rbbp8	2.29744e-05	0.168153	0.25	0	0.64326	ENSMUSG00000041238
Sparc	2.342e-05	0.951605	1	0.955	0.655736	ENSMUSG00000018593
Cxxc5	2.34904e-05	0.194415	0.25	0	0.657708	ENSMUSG00000046668
Tk1	2.36373e-05	0.352668	0.276	0	0.661821	ENSMUSG00000025574
Knop1	2.36986e-05	0.365149	0.605	0.091	0.663536	ENSMUSG00000030980
Fbxl15	2.3801e-05	0.140312	0.25	0	0.666405	ENSMUSG00000025226
Fscn1	2.41571e-05	0.403077	0.474	0.091	0.676376	ENSMUSG00000029581
Phf2	2.45015e-05	0.174343	0.25	0	0.686018	ENSMUSG00000038025
Bdh2	2.48542e-05	0.234798	0.25	0	0.695892	ENSMUSG00000028167
Chl1	2.57009e-05	0.38312	0.25	0	0.719601	ENSMUSG00000030077
Xrcc1	2.73907e-05	0.195703	0.342	0.045	0.766912	ENSMUSG00000051768
Mtap	2.77035e-05	0.284192	0.447	0.045	0.775671	ENSMUSG00000062937
Junb	2.78492e-05	0.762694	1	0.864	0.779749	ENSMUSG00000052837
Fosl1	2.87774e-05	0.173395	0.25	0	0.805738	ENSMUSG00000024912
Rpl8	2.89038e-05	0.460636	1	1	0.809278	ENSMUSG00000003970
Ccna2	2.89139e-05	0.279011	0.276	0	0.80956	ENSMUSG00000027715
Dido1	2.90509e-05	0.158591	0.237	0	0.813396	ENSMUSG00000038914
Col4a2	2.90998e-05	0.78573	0.566	0.182	0.814767	ENSMUSG00000031503
mt-Co1	2.92902e-05	-0.717323	1	1	0.820097	ENSMUSG00000064351
2810006K23Rik	3.05473e-05	0.147591	0.237	0	0.855295
Itga5	3.08223e-05	0.344425	0.395	0.091	0.862992	ENSMUSG00000000555
Prmt1	3.0871e-05	0.523711	0.697	0.273	0.864358	ENSMUSG00000109324
Cdk1	3.09325e-05	0.456014	0.395	0.045	0.866078	ENSMUSG00000019942
Gsta4	3.12456e-05	-0.821551	0.566	0.909	0.874846	ENSMUSG00000032348
Ednra	3.21348e-05	0.20187	0.237	0	0.899742	ENSMUSG00000031616
Rrm2	3.25013e-05	0.493384	0.289	0	0.910004	ENSMUSG00000020649
Nfya	3.34413e-05	0.150692	0.237	0	0.936322	ENSMUSG00000023994
Psmb8	3.53296e-05	0.817348	0.882	0.455	0.989194	ENSMUSG00000024338
Rpl12	3.62051e-05	0.740361	1	0.864	1	ENSMUSG00000038900
Pip5k1a	3.64055e-05	0.29916	0.5	0.045	1	ENSMUSG00000028126
P4ha2	3.65158e-05	0.206854	0.342	0.045	1	ENSMUSG00000018906
Rpl26	3.75789e-05	0.414033	1	1	1	ENSMUSG00000060938
Prr15	3.76687e-05	0.224127	0.237	0	1	ENSMUSG00000045725
Prc1	3.79118e-05	0.384647	0.25	0	1	ENSMUSG00000038943
Stxbp6	3.87847e-05	0.143852	0.224	0	1	ENSMUSG00000046314
Lsm2	4.06001e-05	0.421313	0.632	0.182	1	ENSMUSG00000007050
Rere	4.0742e-05	0.302872	0.526	0.091	1	ENSMUSG00000039852
Pbdc1	4.07767e-05	0.405137	0.671	0.182	1	ENSMUSG00000031226
Adgra2	4.08529e-05	0.141106	0.224	0	1	ENSMUSG00000031486
Cst6	4.1124e-05	0.150403	0.237	0	1	ENSMUSG00000024846
Dcn	4.16384e-05	-0.796949	0.882	1	1	ENSMUSG00000019929
Hmbs	4.22999e-05	0.269752	0.408	0.045	1	ENSMUSG00000032126
Itgb8	4.23095e-05	0.154725	0.237	0	1	ENSMUSG00000025321
Rasa3	4.32753e-05	0.167141	0.224	0	1	ENSMUSG00000031453
Atad2	4.40861e-05	0.263356	0.263	0	1	ENSMUSG00000022360
Tyrobp	4.46953e-05	0.634271	0.803	0.273	1	ENSMUSG00000030579
Cd14	4.49558e-05	0.407633	0.579	0.136	1	ENSMUSG00000051439
Dcakd	4.51704e-05	0.318562	0.474	0.091	1	ENSMUSG00000020935
Grb2	4.53808e-05	0.347081	0.671	0.182	1	ENSMUSG00000059923
Pdap1	4.65054e-05	0.5776	0.868	0.409	1	ENSMUSG00000029623
Bcl2a1b	4.81051e-05	0.159693	0.25	0	1	ENSMUSG00000089929
Bag4	4.81368e-05	0.126999	0.224	0	1	ENSMUSG00000037316
Bach1	4.82273e-05	0.303774	0.368	0.045	1	ENSMUSG00000025612
Gm26917	4.90272e-05	0.509007	1	0.955	1	ENSMUSG00000097971
Rps12	4.92025e-05	0.555336	1	1	1	ENSMUSG00000061983
Hells	4.93683e-05	0.222287	0.237	0	1	ENSMUSG00000025001
Arsb	4.93776e-05	0.139391	0.237	0	1	ENSMUSG00000042082
Clcf1	4.93801e-05	0.20115	0.237	0	1	ENSMUSG00000040663
Lyz2	4.9714e-05	0.976371	0.987	0.727	1	ENSMUSG00000069516
Fbxo31	4.97478e-05	0.168473	0.237	0	1	ENSMUSG00000052934
Adam17	4.99099e-05	0.13085	0.224	0	1	ENSMUSG00000052593
Isg15	5.07293e-05	0.753149	0.605	0.227	1	ENSMUSG00000035692
Pign	5.27986e-05	0.123383	0.224	0	1	ENSMUSG00000056536
Limd2	5.36181e-05	0.398413	0.658	0.136	1	ENSMUSG00000040699
Senp2	5.40107e-05	0.117753	0.224	0	1	ENSMUSG00000022855
Kat2b	5.40667e-05	0.201414	0.25	0	1	ENSMUSG00000000708
Aebp1	5.41722e-05	-0.679564	0.961	1	1	ENSMUSG00000020473
Pycr1	5.4203e-05	0.130291	0.224	0	1	ENSMUSG00000025140
Nenf	5.45616e-05	-0.491754	0.947	1	1	ENSMUSG00000037499
Fos	5.53345e-05	0.704691	1	0.773	1	ENSMUSG00000021250
Hmga2	5.58438e-05	0.138402	0.237	0	1	ENSMUSG00000056758
Adamts4	5.6177e-05	0.281162	0.276	0	1	ENSMUSG00000006403
Bst1	5.61845e-05	-0.914858	0.579	0.864	1	ENSMUSG00000029082
Rpl35a	5.6229e-05	0.411976	1	1	1	ENSMUSG00000060636
Fdxr	5.63605e-05	0.138515	0.211	0	1	ENSMUSG00000018861
Hk2	5.70389e-05	0.406897	0.421	0.045	1	ENSMUSG00000000628
Gramd1a	5.73259e-05	0.131774	0.211	0	1	ENSMUSG00000001248
Nt5dc2	5.73727e-05	0.449701	0.553	0.091	1	ENSMUSG00000071547
Ahsa2	5.7585e-05	0.241553	0.408	0.091	1	ENSMUSG00000020288
Chaf1b	5.76022e-05	0.152204	0.211	0	1	ENSMUSG00000022945
Ppp3cb	5.7707e-05	0.238353	0.368	0.045	1	ENSMUSG00000021816
Gnb2l1	5.86071e-05	0.665966	1	0.864	1	ENSMUSG00000020372
Hspe1	5.9427e-05	0.609538	0.987	0.773	1	ENSMUSG00000073676
Necap2	6.06933e-05	0.280403	0.474	0.091	1	ENSMUSG00000028923
Sphk1	6.08294e-05	0.268854	0.408	0.045	1	ENSMUSG00000061878
Bcam	6.21493e-05	-1.27487	0.579	0.909	1	ENSMUSG00000002980
B4galt3	6.24187e-05	0.176999	0.237	0	1	ENSMUSG00000052423
Ier2	6.26226e-05	0.688253	0.961	0.409	1	ENSMUSG00000053560
Cst3	6.27988e-05	-0.732692	1	1	1	ENSMUSG00000027447
Tgif1	6.29037e-05	0.237803	0.355	0.045	1	ENSMUSG00000047407
Dnph1	6.36564e-05	0.169832	0.224	0	1	ENSMUSG00000040658
Mtfr1	6.47276e-05	0.208833	0.316	0.045	1	ENSMUSG00000027601
Gopc	6.486e-05	0.168177	0.237	0	1	ENSMUSG00000019861
Camsap2	6.56808e-05	0.136534	0.224	0	1	ENSMUSG00000041570
Naa25	6.80883e-05	0.152857	0.237	0	1	ENSMUSG00000042719
Ckb	6.82183e-05	0.488731	0.566	0.091	1	ENSMUSG00000001270
Srp68	7.01253e-05	0.286166	0.566	0.091	1	ENSMUSG00000020780
Rps23	7.01287e-05	0.354163	1	1	1	ENSMUSG00000049517
Spc25	7.03566e-05	0.207624	0.237	0	1	ENSMUSG00000005233
Cdc20	7.04643e-05	0.414457	0.303	0.045	1	ENSMUSG00000006398
Ppp1r21	7.15421e-05	0.129265	0.211	0	1	ENSMUSG00000034709
Cd44	7.27618e-05	0.523901	0.684	0.227	1	ENSMUSG00000005087
Exosc2	7.34311e-05	0.151511	0.211	0	1	ENSMUSG00000039356
Rps15	7.36802e-05	0.451928	1	1	1	ENSMUSG00000063457
Gab2	7.4024e-05	0.145189	0.224	0	1	ENSMUSG00000004508
Ndufa1	7.65682e-05	-0.676582	0.974	0.955	1	ENSMUSG00000016427
Entpd7	7.71577e-05	0.170826	0.237	0	1	ENSMUSG00000025192
Rpl28	7.71846e-05	0.459984	1	1	1	ENSMUSG00000030432
Gm17056	7.73772e-05	0.247948	0.237	0	1	ENSMUSG00000090387
Tom1l2	7.79847e-05	0.140416	0.211	0	1	ENSMUSG00000000538
Rpl36a	7.80008e-05	0.540197	1	1	1	ENSMUSG00000079435
Arhgef7	7.81512e-05	0.253711	0.237	0	1	ENSMUSG00000031511
Midn	7.81801e-05	0.427543	0.605	0.091	1	ENSMUSG00000035621
Rps3a1	7.85573e-05	0.435911	1	1	1	ENSMUSG00000028081
Trim27	7.99314e-05	0.342899	0.579	0.136	1	ENSMUSG00000021326
Rplp1	8.02959e-05	0.487346	1	1	1	ENSMUSG00000007892
Ttc19	8.0691e-05	0.328393	0.5	0.091	1	ENSMUSG00000042298
Rab2b	8.10755e-05	0.117199	0.211	0	1	ENSMUSG00000022159
Set	8.30301e-05	0.601348	0.921	0.5	1	ENSMUSG00000054766
Pole3	8.38889e-05	0.314638	0.513	0.136	1	ENSMUSG00000028394
Tagln	8.51561e-05	1.28509	0.447	0.182	1	ENSMUSG00000032085
Cyp2s1	8.55566e-05	-1.02102	0.329	0.727	1	ENSMUSG00000040703
Ugcg	8.60576e-05	0.196604	0.237	0	1	ENSMUSG00000028381
Eif5a	8.60764e-05	0.664945	1	0.773	1	ENSMUSG00000078812
Ybx3	8.6475e-05	0.409489	0.684	0.227	1	ENSMUSG00000030189
Gemin6	8.65382e-05	0.130833	0.211	0	1	ENSMUSG00000055760
Enoph1	8.655e-05	0.116013	0.211	0	1	ENSMUSG00000029326
Aurka	8.84604e-05	0.190084	0.211	0	1	ENSMUSG00000027496
Prr13	8.9257e-05	-0.542367	0.855	0.955	1	ENSMUSG00000023048
Smad7	8.9446e-05	0.328778	0.368	0.045	1	ENSMUSG00000025880
Aqp1	8.99648e-05	-1.52975	0.763	0.818	1	ENSMUSG00000004655
Snrk	9.10741e-05	0.18206	0.25	0	1	ENSMUSG00000038145
Rpl34	9.20037e-05	0.433202	1	1	1	ENSMUSG00000062006
Atg16l1	9.3344e-05	0.123711	0.211	0	1	ENSMUSG00000026289
Adamts5	9.56458e-05	-0.73527	0.487	0.864	1	ENSMUSG00000022894
Dap	9.58678e-05	0.555472	0.947	0.455	1	ENSMUSG00000039168
C1ra	9.64743e-05	-0.62112	0.829	0.955	1	ENSMUSG00000055172
Tpx2	9.69108e-05	0.244319	0.211	0	1	ENSMUSG00000027469
Zfp651	9.76537e-05	0.157503	0.211	0	1	ENSMUSG00000013419
Zfp655	9.83705e-05	0.124809	0.211	0	1	ENSMUSG00000007812
Polr1d	9.96662e-05	0.549077	0.961	0.455	1	ENSMUSG00000029642
Slco3a1	0.000100385	0.277157	0.513	0.136	1	ENSMUSG00000025790
Fn1	0.000100859	0.913716	0.855	0.273	1	ENSMUSG00000026193
Fam53b	0.000101303	0.150807	0.224	0	1	ENSMUSG00000030956
Rpl11	0.000101515	0.430444	1	1	1	ENSMUSG00000059291
Ncoa2	0.000104314	0.10997	0.197	0	1	ENSMUSG00000005886
Txnip	0.000104706	-1.11742	0.539	0.773	1	ENSMUSG00000038393
Fahd1	0.000106177	0.127165	0.211	0	1	ENSMUSG00000045316
Rpl5	0.000108498	0.570076	1	0.864	1	ENSMUSG00000058558
Gpc1	0.000110489	0.150356	0.211	0	1	ENSMUSG00000034220
Pbk	0.00011304	0.269001	0.237	0	1	ENSMUSG00000022033
Sgta	0.000113508	0.30362	0.539	0.045	1	ENSMUSG00000004937
Gramd3	0.000114245	0.141858	0.211	0	1	ENSMUSG00000001700
Eef1b2	0.000114365	0.649754	0.974	0.818	1	ENSMUSG00000025967
Ifi44	0.000114762	0.134602	0.197	0	1	ENSMUSG00000028037
Mllt11	0.000115763	0.115862	0.211	0	1	ENSMUSG00000053192
Prkx	0.000116568	0.165412	0.237	0	1	ENSMUSG00000035725
Gm20628	0.000116785	0.114041	0.197	0	1	ENSMUSG00000093656
Cdca8	0.000117359	0.291834	0.211	0	1	ENSMUSG00000028873
Spock2	0.000118294	-0.958866	0.145	0.636	1	ENSMUSG00000058297
Endov	0.000118543	0.135427	0.197	0	1	ENSMUSG00000039850
H2-Aa	0.000120333	1.03676	0.921	0.636	1	ENSMUSG00000036594
Bms1	0.000122198	0.211238	0.342	0.045	1	ENSMUSG00000030138
Usp47	0.000122383	0.282235	0.5	0.091	1	ENSMUSG00000059263
Sema3c	0.000122878	-0.911746	0.539	0.818	1	ENSMUSG00000028780
Slc23a2	0.000123155	0.158252	0.211	0	1	ENSMUSG00000027340
Slit2	0.000123416	0.322663	0.355	0.045	1	ENSMUSG00000031558
Arl16	0.000123919	0.151835	0.211	0	1	ENSMUSG00000057594
Atp9b	0.000124214	0.127469	0.197	0	1	ENSMUSG00000024566
Stat1	0.000124813	0.594631	0.592	0.091	1	ENSMUSG00000026104
Psmb3	0.000129583	0.512245	1	0.636	1	ENSMUSG00000069744
Aplp2	0.000130647	-0.69017	0.855	0.955	1	ENSMUSG00000031996
Hacd1	0.000132417	0.313977	0.526	0.136	1	ENSMUSG00000063275
Dbp	0.000132448	-0.849383	0.395	0.773	1	ENSMUSG00000059824
Pno1	0.000132465	0.195569	0.303	0.045	1	ENSMUSG00000020116
Cenpf	0.000133349	0.274629	0.237	0	1	ENSMUSG00000026605
Naa10	0.000133611	0.337453	0.553	0.136	1	ENSMUSG00000031388
Ska2	0.000135033	0.122472	0.197	0	1	ENSMUSG00000020492
Ggta1	0.000135253	0.160726	0.211	0	1	ENSMUSG00000035778
Pltp	0.00013616	-0.83824	0.697	0.864	1	ENSMUSG00000017754
Ddx39	0.000136311	0.398847	0.539	0.091	1	ENSMUSG00000005481
Rpl3	0.00013658	0.441402	1	1	1	ENSMUSG00000060036
Fam78b	0.000139716	0.144104	0.197	0	1	ENSMUSG00000060568
Asb8	0.000140025	0.187952	0.224	0	1	ENSMUSG00000048175
Pla1a	0.000141509	0.212214	0.211	0	1	ENSMUSG00000002847
Fhl2	0.000144213	0.280706	0.211	0	1	ENSMUSG00000008136
Thbs1	0.000145057	0.783642	0.711	0.227	1	ENSMUSG00000040152
Samd4	0.000151354	0.208794	0.342	0.045	1	ENSMUSG00000021838
Spry1	0.000151667	0.30365	0.237	0	1	ENSMUSG00000037211
Sdc3	0.000151829	0.271224	0.25	0	1	ENSMUSG00000025743
Fam180a	0.000152109	-1.00779	0.355	0.727	1	ENSMUSG00000047420
Prelp	0.000153926	-0.894141	0.539	0.818	1	ENSMUSG00000041577
Uhrf1	0.000154882	0.210893	0.224	0	1	ENSMUSG00000001228
Serpina3g	0.000157863	0.186797	0.224	0	1	ENSMUSG00000041481
Ano1	0.000158071	-0.839011	0.316	0.682	1	ENSMUSG00000031075
Slc41a2	0.000160572	0.133826	0.197	0	1	ENSMUSG00000034591
2010111I01Rik	0.000160952	0.418808	0.553	0.136	1
Rcbtb2	0.000161821	0.144765	0.197	0	1	ENSMUSG00000022106
Egln2	0.000164069	0.336594	0.579	0.136	1	ENSMUSG00000058709
Ckap2l	0.000164864	0.153477	0.197	0	1	ENSMUSG00000048327
Rps27l	0.000166444	0.578341	1	0.909	1	ENSMUSG00000036781
Rpl6	0.00016667	0.401635	1	1	1	ENSMUSG00000029614
Ptrh1	0.000166706	0.150776	0.224	0	1	ENSMUSG00000053746
Vldlr	0.000167273	0.172727	0.197	0	1	ENSMUSG00000024924
Spint2	0.000167453	-1.01142	0.618	0.818	1	ENSMUSG00000074227
Rrp1b	0.000167935	0.132715	0.211	0	1	ENSMUSG00000058392
Pi4kb	0.00016822	0.137733	0.197	0	1	ENSMUSG00000038861
Etv4	0.000168323	0.163823	0.224	0	1	ENSMUSG00000017724
Vps45	0.000169357	0.132763	0.184	0	1	ENSMUSG00000015747
Olfml3	0.000169552	0.514273	0.618	0.182	1	ENSMUSG00000027848
Rbm3	0.000169852	0.53448	1	0.818	1	ENSMUSG00000031167
Cdkn2aip	0.000170114	0.127474	0.197	0	1	ENSMUSG00000038069
Dusp1	0.000173285	0.7643	0.987	0.727	1	ENSMUSG00000024190
Specc1	0.000173534	0.138806	0.197	0	1	ENSMUSG00000042331
Gtf3c6	0.000174437	0.335327	0.645	0.136	1	ENSMUSG00000019837
Frmd4a	0.000174963	0.151595	0.197	0	1	ENSMUSG00000026657
Atp5g1	0.000176685	0.540982	1	0.773	1	ENSMUSG00000006057
Smox	0.00017766	0.124532	0.197	0	1	ENSMUSG00000027333
Gm11744	0.000178631	0.15737	0.211	0	1	ENSMUSG00000075410
Mbtd1	0.000178978	0.138132	0.211	0	1	ENSMUSG00000059474
Gyg	0.000179331	0.461131	0.474	0.136	1	ENSMUSG00000019528
Prg4	0.000179607	0.159388	0.197	0	1	ENSMUSG00000006014
Rp9	0.000179835	0.430158	0.566	0.182	1	ENSMUSG00000032239
Rala	0.000182751	0.441358	0.829	0.318	1	ENSMUSG00000008859
Kctd3	0.000183667	0.134459	0.197	0	1	ENSMUSG00000026608
Nrf1	0.000187774	0.121771	0.197	0	1	ENSMUSG00000058440
Pdgfrl	0.000188329	0.27964	0.211	0	1	ENSMUSG00000031595
Cndp2	0.000189108	0.221823	0.395	0.045	1	ENSMUSG00000024644
Ctsc	0.000189305	0.49341	0.684	0.182	1	ENSMUSG00000030560
Rpl4	0.000191327	0.657897	1	0.864	1	ENSMUSG00000032399
Odc1	0.000191961	0.414777	0.697	0.227	1	ENSMUSG00000011179
Ccar2	0.000193254	0.135208	0.197	0	1	ENSMUSG00000033712
Coq7	0.000194309	0.259515	0.421	0.091	1	ENSMUSG00000030652
Acot1	0.000195417	0.123414	0.184	0	1	ENSMUSG00000072949
Nav1	0.000197423	0.269922	0.421	0.045	1	ENSMUSG00000009418
Gch1	0.00019935	0.188543	0.342	0.045	1	ENSMUSG00000037580
Hspd1	0.000200995	0.516311	0.882	0.318	1	ENSMUSG00000025980
Tsc1	0.00020169	0.10943	0.184	0	1	ENSMUSG00000026812
Ptma	0.00020192	0.457484	1	1	1	ENSMUSG00000026238
Fbrs	0.000203178	0.11165	0.184	0	1	ENSMUSG00000042423
Slc27a4	0.000203243	0.117937	0.197	0	1	ENSMUSG00000059316
Rpl18a	0.000204637	0.451947	1	1	1	ENSMUSG00000045128
Tceb2	0.000209003	0.601013	1	0.773	1	ENSMUSG00000055839
Rpl17	0.000209521	0.425754	1	1	1	ENSMUSG00000062328
Txn1	0.000210996	0.585474	1	0.773	1	ENSMUSG00000028367
Sdhb	0.0002118	0.483659	0.882	0.455	1	ENSMUSG00000009863
Myh9	0.000216494	0.358903	0.658	0.227	1	ENSMUSG00000022443
Gm26619	0.000217004	0.175555	0.303	0.045	1	ENSMUSG00000097346
Tmem18	0.00021949	0.111448	0.197	0	1	ENSMUSG00000043061
Cox4i2	0.000219673	0.432814	0.224	0	1	ENSMUSG00000009876
Rpl7	0.000220287	0.431019	1	1	1	ENSMUSG00000043716
Asap2	0.000222368	0.185441	0.237	0	1	ENSMUSG00000052632
Ccnd1	0.000222796	0.535062	0.803	0.364	1	ENSMUSG00000070348
Ccl8	0.000226293	0.165463	0.211	0	1	ENSMUSG00000009185
Cdca3	0.000227709	0.237173	0.224	0	1	ENSMUSG00000023505
Btaf1	0.000227774	0.0967469	0.184	0	1	ENSMUSG00000040565
Cdh2	0.000228299	0.128471	0.197	0	1	ENSMUSG00000024304
Rps5	0.000236266	0.378648	1	1	1	ENSMUSG00000012848
Slc35d1	0.000236486	0.103785	0.184	0	1	ENSMUSG00000028521
Nsmf	0.0002367	0.11405	0.184	0	1	ENSMUSG00000006476
Ube2s	0.000237209	0.623104	0.921	0.545	1	ENSMUSG00000060860
Exoc5	0.000239685	0.236656	0.395	0.091	1	ENSMUSG00000061244
Pdgfrb	0.000239738	0.458137	0.408	0.091	1	ENSMUSG00000024620
Fstl1	0.000239803	0.736249	0.908	0.773	1	ENSMUSG00000022816
Itgb2	0.000242652	0.103061	0.184	0	1	ENSMUSG00000000290
Tnc	0.000243906	0.519738	0.224	0	1	ENSMUSG00000028364
Tirap	0.00024514	0.133212	0.197	0	1	ENSMUSG00000032041
Col1a2	0.000248524	0.973426	0.961	0.773	1	ENSMUSG00000029661
mt-Nd4	0.000249131	-0.563387	1	1	1	ENSMUSG00000064363
Usp18	0.00024947	0.154965	0.184	0	1	ENSMUSG00000030107
Kalrn	0.00025148	0.117632	0.184	0	1	ENSMUSG00000061751
Fbxo2	0.000251632	0.18556	0.197	0	1	ENSMUSG00000041556
Osmr	0.000252081	0.27981	0.474	0.091	1	ENSMUSG00000022146
Ccnb1	0.000252881	0.220718	0.211	0	1	ENSMUSG00000041431
Plk2	0.000254913	0.36653	0.329	0.045	1	ENSMUSG00000021701
E2f8	0.000257541	0.111583	0.184	0	1	ENSMUSG00000046179
Ppp2r4	0.00025776	0.385511	0.737	0.182	1	ENSMUSG00000039515
Cfh	0.00025968	-0.982809	0.816	0.864	1	ENSMUSG00000026365
Rpl36al	0.000259829	0.510517	1	0.909	1	ENSMUSG00000049751
Nphp1	0.000260059	0.112453	0.184	0	1	ENSMUSG00000027378
Ncam1	0.000262916	0.396853	0.434	0.045	1	ENSMUSG00000039542
Eif4a1	0.000263518	0.587341	1	0.773	1	ENSMUSG00000059796
Fcgr3	0.000264598	0.256141	0.447	0.045	1	ENSMUSG00000059498
1110008F13Rik	0.000264659	0.496816	0.908	0.5	1
Capg	0.000267864	0.483512	0.895	0.318	1	ENSMUSG00000056737
Ms4a7	0.000268392	0.124681	0.184	0	1	ENSMUSG00000024672
Gcsh	0.000268424	-0.735662	0.763	0.864	1	ENSMUSG00000034424
Upk1b	0.000269803	-0.666312	0.487	0.909	1	ENSMUSG00000049436
Gimap9	0.000271318	0.157421	0.211	0	1	ENSMUSG00000051124
Dmtf1	0.000272001	0.12976	0.197	0	1	ENSMUSG00000042508
Rpl10a	0.000272198	0.563319	1	0.955	1	ENSMUSG00000037805
Gm4951	0.00027719	0.210389	0.211	0	1	ENSMUSG00000073555
Atp1b1	0.000283562	-0.891013	0.553	0.818	1	ENSMUSG00000026576
Rptor	0.000284219	0.0940939	0.184	0	1	ENSMUSG00000025583
Lsm12	0.000284527	0.333112	0.461	0.045	1	ENSMUSG00000020922
Clic3	0.000292658	-0.982869	0.276	0.636	1	ENSMUSG00000015093
Cald1	0.000295639	0.765831	0.987	0.727	1	ENSMUSG00000029761
Impa2	0.000299355	0.0998617	0.184	0	1	ENSMUSG00000024525
Cpsf3l	0.000299437	0.247658	0.434	0.091	1	ENSMUSG00000029034
Trip13	0.000306717	0.111638	0.184	0	1	ENSMUSG00000021569
Irx1	0.000306741	0.131932	0.184	0	1	ENSMUSG00000060969
Fosb	0.000310695	0.607405	0.868	0.318	1	ENSMUSG00000003545
A530016L24Rik	0.000311	0.16903	0.197	0	1	ENSMUSG00000043122
Actb	0.000313223	0.818274	1	0.955	1	ENSMUSG00000029580
Jun	0.000313557	0.711458	0.987	0.636	1	ENSMUSG00000052684
Gm13139	0.000313949	0.115868	0.184	0	1	ENSMUSG00000067916
Umps	0.000316478	0.223349	0.355	0.045	1	ENSMUSG00000022814
Ifit1	0.000317109	0.47292	0.289	0.045	1	ENSMUSG00000034459
Ptges3	0.000317523	0.469494	0.829	0.273	1	ENSMUSG00000071072
Abcc5	0.000318359	0.101087	0.184	0	1	ENSMUSG00000022822
Gucd1	0.000320478	0.139948	0.224	0	1	ENSMUSG00000033416
Zpr1	0.000321379	0.247177	0.408	0.091	1	ENSMUSG00000032078
Wdr34	0.000324424	0.0982513	0.171	0	1	ENSMUSG00000039715
Gdpd1	0.000324501	0.0766032	0.171	0	1	ENSMUSG00000061666
Nhsl2	0.00032662	0.107051	0.184	0	1	ENSMUSG00000079481
Ltbp4	0.000330883	-1.04491	0.658	0.773	1	ENSMUSG00000040488
Pam16	0.000331564	0.317487	0.553	0.136	1	ENSMUSG00000014301
Carm1	0.000332201	0.193776	0.329	0.045	1	ENSMUSG00000032185
Gstm1	0.000333338	-1.00351	0.697	0.864	1	ENSMUSG00000058135
Mt1	0.000336643	0.894562	0.921	0.455	1	ENSMUSG00000031765
Zeb1	0.000338861	0.141967	0.197	0	1	ENSMUSG00000024238
Coq2	0.000339367	0.225637	0.355	0.045	1	ENSMUSG00000029319
Nexn	0.000339409	0.236308	0.197	0	1	ENSMUSG00000039103
Rgs19	0.000342438	0.270574	0.421	0.136	1	ENSMUSG00000002458
Aurkb	0.00034259	0.155126	0.184	0	1	ENSMUSG00000020897
Pxylp1	0.000343894	0.131861	0.184	0	1	ENSMUSG00000043587
Csnk1e	0.000344694	0.302706	0.5	0.136	1	ENSMUSG00000022433
Ddah1	0.000344836	0.243314	0.224	0	1	ENSMUSG00000028194
Atp5h	0.000346728	0.549674	0.987	0.727	1	ENSMUSG00000034566
Serbp1	0.000348801	0.505377	0.987	0.773	1	ENSMUSG00000036371
Nr2f6	0.00034941	0.306203	0.5	0.136	1	ENSMUSG00000002393
Slc25a5	0.000351922	0.584238	0.987	0.591	1	ENSMUSG00000016319
Cluh	0.000353809	0.145762	0.184	0	1	ENSMUSG00000020741
H1f0	0.000355936	0.540404	0.789	0.318	1	ENSMUSG00000096210
Fubp3	0.000357837	0.165991	0.197	0	1	ENSMUSG00000026843
Eif4a2	0.00036	-0.563813	0.895	0.909	1	ENSMUSG00000022884
Ebf1	0.000362104	0.794392	0.197	0	1	ENSMUSG00000057098
Ch25h	0.000364032	0.174705	0.171	0	1	ENSMUSG00000050370
Pard3	0.000366708	0.173023	0.276	0.045	1	ENSMUSG00000025812
Sfxn5	0.000367332	0.143315	0.184	0	1	ENSMUSG00000033720
Pbrm1	0.000367715	0.382102	0.697	0.227	1	ENSMUSG00000042323
Senp7	0.000374619	0.0933426	0.171	0	1	ENSMUSG00000052917
Tbc1d13	0.000378176	0.129321	0.184	0	1	ENSMUSG00000039678
Ltv1	0.000383845	0.193883	0.276	0.045	1	ENSMUSG00000019814
Ubash3b	0.000385962	0.119289	0.197	0	1	ENSMUSG00000032020
Pkhd1l1	0.000389054	-0.700872	0.184	0.591	1	ENSMUSG00000038725
Gli3	0.000389313	0.140004	0.184	0	1	ENSMUSG00000021318
Dvl2	0.000389433	0.0985889	0.171	0	1	ENSMUSG00000020888
Pdpn	0.000394553	-0.66019	0.697	0.864	1	ENSMUSG00000028583
Rps26	0.000396236	0.414275	1	1	1	ENSMUSG00000025362
Flt1	0.000397704	0.557086	0.237	0	1	ENSMUSG00000029648
Ppic	0.000397923	0.5705	0.934	0.455	1	ENSMUSG00000024538
Racgap1	0.000399124	0.185995	0.211	0	1	ENSMUSG00000023015
U2af1	0.000401558	0.440121	0.882	0.455	1	ENSMUSG00000061613
Rpl39	0.000401976	0.366939	1	1	1	ENSMUSG00000079641
Zfp523	0.000402216	0.0920481	0.171	0	1	ENSMUSG00000024220
Yaf2	0.00040388	0.358644	0.645	0.136	1	ENSMUSG00000022634
Noct	0.000404696	0.183431	0.211	0	1	ENSMUSG00000023087
Mvd	0.00040556	0.11754	0.184	0	1	ENSMUSG00000006517
Pold1	0.000407812	0.106022	0.171	0	1	ENSMUSG00000038644
Picalm	0.000408617	0.36977	0.513	0.136	1	ENSMUSG00000039361
Acvr2a	0.000411686	0.0990117	0.171	0	1	ENSMUSG00000052155
Luzp1	0.000412135	0.373592	0.711	0.273	1	ENSMUSG00000001089
Adcy6	0.000413349	0.134568	0.184	0	1	ENSMUSG00000022994
Lats1	0.000414058	0.155147	0.171	0	1	ENSMUSG00000040021
Polr3e	0.000414336	0.151555	0.197	0	1	ENSMUSG00000030880
Yod1	0.000420352	0.0881783	0.171	0	1	ENSMUSG00000046404
Ugdh	0.000422086	0.438797	0.671	0.136	1	ENSMUSG00000029201
Cdc42se1	0.000426086	0.343917	0.566	0.182	1	ENSMUSG00000046722
Rexo2	0.000429266	0.476556	0.947	0.545	1	ENSMUSG00000032026
Mcam	0.000432506	0.432605	0.184	0	1	ENSMUSG00000032135
Slc20a2	0.000433109	0.110632	0.184	0	1	ENSMUSG00000037656
St6galnac4	0.000436759	0.151444	0.289	0.045	1	ENSMUSG00000079442
Acsf2	0.000440523	0.100653	0.171	0	1	ENSMUSG00000076435
Ptrf	0.000440981	-0.862521	0.829	0.864	1	ENSMUSG00000004044
Mrto4	0.000444988	0.31823	0.513	0.136	1	ENSMUSG00000028741
Mcat	0.000450255	0.102955	0.184	0	1	ENSMUSG00000048755
Rad51	0.000452976	0.165185	0.184	0	1	ENSMUSG00000027323
Uqcc2	0.000455191	0.471082	0.961	0.5	1	ENSMUSG00000024208
Sccpdh	0.000462975	0.179334	0.316	0.045	1	ENSMUSG00000038936
Uba3	0.000463246	0.191446	0.342	0.045	1	ENSMUSG00000030061
Klf2	0.000464115	-0.799352	0.895	0.955	1	ENSMUSG00000055148
Vamp4	0.000469428	0.236387	0.447	0.091	1	ENSMUSG00000026696
Cast	0.000471108	0.176589	0.316	0.045	1	ENSMUSG00000021585
Papola	0.00047425	0.38102	0.776	0.227	1	ENSMUSG00000021111
Iffo2	0.000475911	0.121638	0.171	0	1	ENSMUSG00000041025
Nit1	0.000476305	0.107213	0.171	0	1	ENSMUSG00000013997
Ccdc71	0.000479281	0.187856	0.316	0.045	1	ENSMUSG00000049305
Ogfr	0.00047958	0.29473	0.566	0.091	1	ENSMUSG00000049401
Spon2	0.000480067	0.605245	0.539	0.091	1	ENSMUSG00000037379
Foxm1	0.000481316	0.121573	0.171	0	1	ENSMUSG00000001517
Col5a3	0.000487373	0.244155	0.184	0	1	ENSMUSG00000004098
Msmo1	0.000491706	0.209781	0.25	0.045	1	ENSMUSG00000031604
Fmo2	0.000496656	-1.41903	0.382	0.727	1	ENSMUSG00000040170
Plcl1	0.000501479	0.16463	0.184	0	1	ENSMUSG00000038349
Med24	0.000502482	0.116056	0.171	0	1	ENSMUSG00000017210
Klc3	0.00050352	0.114432	0.158	0	1	ENSMUSG00000040714
Prr7	0.000504748	0.111629	0.171	0	1	ENSMUSG00000034686
Pak1	0.000504978	0.122554	0.171	0	1	ENSMUSG00000030774
Ap1s1	0.000506316	0.418702	0.75	0.273	1	ENSMUSG00000004849
Mfsd7b	0.000506507	0.10714	0.171	0	1	ENSMUSG00000066595
2810428I15Rik	0.000510351	0.427223	0.921	0.409	1
Plk4	0.000515649	0.143291	0.171	0	1	ENSMUSG00000025758
Rnase4	0.000517146	-0.662864	0.816	0.909	1	ENSMUSG00000021876
Hacd4	0.000520082	-0.747555	0.474	0.727	1	ENSMUSG00000028497
Snx8	0.000523888	0.123061	0.171	0	1	ENSMUSG00000029560
Psmb6	0.000525564	0.484283	0.961	0.682	1	ENSMUSG00000018286
Tstd2	0.000526563	0.0785278	0.158	0	1	ENSMUSG00000035495
Gtf2h3	0.000527135	0.114928	0.171	0	1	ENSMUSG00000029387
Cox16	0.000528854	0.110826	0.171	0	1	ENSMUSG00000091803
Klf7	0.000528995	0.353159	0.592	0.136	1	ENSMUSG00000025959
Cenph	0.000531905	0.114341	0.171	0	1	ENSMUSG00000045273
Rpl21	0.000532809	0.388301	1	1	1	ENSMUSG00000041453
Myd88	0.000533848	0.216948	0.368	0.045	1	ENSMUSG00000032508
Dtl	0.000543702	0.158105	0.197	0	1	ENSMUSG00000037474
Rps10	0.000546601	0.490175	1	0.955	1	ENSMUSG00000052146
Noc4l	0.000547759	0.15996	0.276	0.045	1	ENSMUSG00000033294
Thyn1	0.000548862	0.255251	0.434	0.091	1	ENSMUSG00000035443
Smc4	0.000549258	0.373989	0.671	0.227	1	ENSMUSG00000034349
Limd1	0.000551878	0.238157	0.447	0.091	1	ENSMUSG00000025239
Atg16l2	0.000562573	0.1167	0.171	0	1	ENSMUSG00000047767
Rasl11b	0.000563524	0.0984696	0.171	0	1	ENSMUSG00000049907
Ppp1cc	0.000568052	0.429773	0.829	0.318	1	ENSMUSG00000004455
Heatr5a	0.000568985	0.0999385	0.184	0	1	ENSMUSG00000035181
Nrros	0.000571394	0.124687	0.171	0	1	ENSMUSG00000052384
Timm13	0.000574947	0.495458	0.934	0.591	1	ENSMUSG00000020219
Eif3c	0.000579402	0.438429	0.895	0.5	1	ENSMUSG00000030738
Scara3	0.000584566	0.242493	0.276	0.045	1	ENSMUSG00000034463
Notch3	0.000587747	0.253182	0.171	0	1	ENSMUSG00000038146
Tcirg1	0.000591085	0.203229	0.263	0.045	1	ENSMUSG00000001750
Xpot	0.000594766	0.099741	0.184	0	1	ENSMUSG00000034667
Tagln2	0.000594843	0.621843	0.974	0.818	1	ENSMUSG00000026547
Hint1	0.000595741	0.470608	1	0.818	1	ENSMUSG00000020267
Sec23a	0.000600072	0.236344	0.408	0.091	1	ENSMUSG00000020986
Elp4	0.000602017	0.116284	0.158	0	1	ENSMUSG00000027167
Dnm1	0.000603749	0.115774	0.171	0	1	ENSMUSG00000026825
Herc4	0.000608452	0.118723	0.171	0	1	ENSMUSG00000020064
Tbc1d22a	0.000612764	0.103024	0.171	0	1	ENSMUSG00000051864
Foxk2	0.000615864	0.171734	0.263	0.045	1	ENSMUSG00000039275
Akr1b3	0.000617705	-0.327546	0.934	1	1	ENSMUSG00000001642
Tmem94	0.000619005	0.109511	0.171	0	1	ENSMUSG00000020747
Actg1	0.000622083	0.359296	1	1	1	ENSMUSG00000062825
Orc2	0.000624244	0.0907728	0.158	0	1	ENSMUSG00000026037
Pck2	0.00062764	0.288465	0.474	0.136	1	ENSMUSG00000040618
Sirt6	0.000628183	0.122758	0.158	0	1	ENSMUSG00000034748
Csnk1a1	0.000628801	0.454356	0.921	0.455	1	ENSMUSG00000024576
Lrrn2	0.000637011	0.206962	0.197	0	1	ENSMUSG00000026443
Mr1	0.000640789	0.111307	0.171	0	1	ENSMUSG00000026471
Dnajc15	0.00064255	0.366567	0.697	0.227	1	ENSMUSG00000022013
Ino80	0.000642922	0.131444	0.184	0	1	ENSMUSG00000034154
Wfdc1	0.000644457	-0.848011	0.303	0.636	1	ENSMUSG00000023336
Atp5c1	0.000645177	0.497266	0.961	0.727	1	ENSMUSG00000025781
Paqr4	0.000645512	0.0983584	0.158	0	1	ENSMUSG00000023909
Slc35a3	0.000647006	0.0937922	0.171	0	1	ENSMUSG00000027957
Rwdd1	0.000647698	0.413354	0.895	0.5	1	ENSMUSG00000019782
Chaf1a	0.000652103	0.152709	0.171	0	1	ENSMUSG00000002835
Psmd7	0.000655051	0.438275	0.921	0.409	1	ENSMUSG00000039067
Rhbdf2	0.000655594	0.121962	0.171	0	1	ENSMUSG00000020806
Bap1	0.000657572	0.103188	0.171	0	1	ENSMUSG00000021901
Arc	0.000657578	0.131509	0.158	0	1	ENSMUSG00000022602
Qtrt1	0.00066153	0.0949304	0.158	0	1	ENSMUSG00000002825
Trib2	0.000669711	0.132631	0.171	0	1	ENSMUSG00000020601
Olfm1	0.000669869	0.0843858	0.158	0	1	ENSMUSG00000026833
Trmt61a	0.000673024	0.103104	0.158	0	1	ENSMUSG00000060950
Dbf4	0.00067343	0.0780429	0.158	0	1	ENSMUSG00000002297
Cdyl	0.000673798	0.115316	0.171	0	1	ENSMUSG00000059288
Axin2	0.000674763	0.182571	0.303	0.045	1	ENSMUSG00000000142
Rabggtb	0.000676868	0.32993	0.566	0.136	1	ENSMUSG00000038975
Mrpl11	0.000678576	0.318684	0.539	0.182	1	ENSMUSG00000024902
Ep400	0.000681998	0.196375	0.382	0.045	1	ENSMUSG00000029505
Dolpp1	0.000682749	0.076902	0.158	0	1	ENSMUSG00000026856
Oaz1	0.000683693	0.544412	1	0.818	1	ENSMUSG00000035242
Rasa1	0.000686601	0.208666	0.395	0.045	1	ENSMUSG00000021549
Slc11a2	0.00068694	0.0989421	0.171	0	1	ENSMUSG00000023030
Zrsr2	0.000689013	0.296606	0.592	0.136	1	ENSMUSG00000031370
Nap1l1	0.000693073	0.433033	0.895	0.591	1	ENSMUSG00000058799
Grb14	0.000694145	0.092171	0.158	0	1	ENSMUSG00000026888
Uqcrfs1	0.000699986	0.416258	0.868	0.364	1	ENSMUSG00000038462
Psat1	0.000701329	0.205162	0.316	0.045	1	ENSMUSG00000024640
Lrig1	0.000701807	0.128487	0.171	0	1	ENSMUSG00000030029
Taf1b	0.000709084	0.100289	0.158	0	1	ENSMUSG00000059669
Agrn	0.000710214	0.189697	0.342	0.045	1	ENSMUSG00000041936
Gmeb1	0.000712783	0.100813	0.171	0	1	ENSMUSG00000028901
Etv3	0.00072064	0.107741	0.158	0	1	ENSMUSG00000003382
Incenp	0.000722166	0.145806	0.158	0	1	ENSMUSG00000024660
Fst	0.000722259	0.711406	0.368	0.091	1	ENSMUSG00000021765
Ms4a6b	0.000724809	0.144656	0.171	0	1	ENSMUSG00000024677
Scaf4	0.000729979	0.09974	0.158	0	1	ENSMUSG00000022983
Mapk11	0.000731553	0.106904	0.158	0	1	ENSMUSG00000053137
Hipk3	0.000733	0.205705	0.408	0.091	1	ENSMUSG00000027177
Baz1b	0.000740019	0.28015	0.408	0.091	1	ENSMUSG00000002748
Ppp2r3c	0.000741126	0.204135	0.342	0.045	1	ENSMUSG00000021022
Katnb1	0.000744002	0.0992862	0.158	0	1	ENSMUSG00000031787
Tpp2	0.000747685	0.179463	0.342	0.091	1	ENSMUSG00000041763
Ints12	0.000747842	0.0751045	0.158	0	1	ENSMUSG00000028016
Rps4x	0.000748924	0.429476	1	1	1	ENSMUSG00000031320
Rbm19	0.000750574	0.103708	0.158	0	1	ENSMUSG00000029594
Hist1h2ap	0.000752583	0.352262	0.197	0	1	ENSMUSG00000094777
Grwd1	0.0007528	0.0963935	0.158	0	1	ENSMUSG00000053801
Pgk1	0.000758176	0.137374	0.263	0.045	1	ENSMUSG00000062070
Alyref	0.000758778	0.407816	0.75	0.227	1	ENSMUSG00000025134
Gtf2i	0.000760236	0.288556	0.487	0.182	1	ENSMUSG00000060261
Traf1	0.000764703	0.115219	0.171	0	1	ENSMUSG00000026875
Tpm1	0.000779286	0.654106	0.934	0.727	1	ENSMUSG00000032366
Pknox1	0.000780898	0.153528	0.197	0	1	ENSMUSG00000006705
Sdpr	0.000782041	-1.41684	0.618	0.773	1	ENSMUSG00000045954
Cxcl9	0.000783907	0.18017	0.184	0	1	ENSMUSG00000029417
Gm6576	0.000786703	0.102773	0.171	0	1	ENSMUSG00000090544
Ska1	0.0007879	0.130967	0.158	0	1	ENSMUSG00000036223
Immt	0.00079255	0.343683	0.566	0.182	1	ENSMUSG00000052337
Cpe	0.000796098	-0.88964	0.618	0.773	1	ENSMUSG00000037852
Rpl23a	0.000803088	0.299278	1	1	1	ENSMUSG00000058546
Ccdc34	0.000804024	0.407312	0.5	0.136	1	ENSMUSG00000027160
Nedd9	0.000808175	0.141091	0.171	0	1	ENSMUSG00000021365
Ldlrad4	0.000815736	0.0859308	0.158	0	1	ENSMUSG00000024544
Chchd4	0.000819654	0.256803	0.513	0.136	1	ENSMUSG00000034203
Mccc1	0.000832316	0.110969	0.158	0	1	ENSMUSG00000027709
1700112E06Rik	0.000835701	0.107224	0.158	0	1
Ndufa4l2	0.000836242	0.711091	0.171	0	1	ENSMUSG00000040280
F11r	0.000841306	-0.813986	0.539	0.727	1	ENSMUSG00000038235
Kdelr2	0.000845643	0.436106	0.816	0.364	1	ENSMUSG00000079111
Rab40c	0.000851971	0.0886502	0.158	0	1	ENSMUSG00000025730
Itga7	0.000854891	0.140151	0.171	0	1	ENSMUSG00000025348
Plk1	0.000855776	0.134143	0.158	0	1	ENSMUSG00000030867
Akap1	0.000857159	0.0812534	0.158	0	1	ENSMUSG00000018428
Ifit3	0.000858175	0.198013	0.158	0	1	ENSMUSG00000074896
Stard10	0.000858375	0.239378	0.368	0.091	1	ENSMUSG00000030688
Btf3	0.000866514	0.463447	1	0.818	1	ENSMUSG00000021660
Maml1	0.000877333	0.104908	0.158	0	1	ENSMUSG00000050567
Rps14	0.000881207	0.510318	1	0.955	1	ENSMUSG00000024608
Nrm	0.00088317	0.192662	0.25	0.045	1	ENSMUSG00000059791
Ftsj2	0.000883803	0.106552	0.158	0	1	ENSMUSG00000029557
Tbc1d7	0.000885282	0.0919622	0.158	0	1	ENSMUSG00000021368
Mdn1	0.000890259	0.0764918	0.158	0	1	ENSMUSG00000058006
Hspa5	0.000891696	-0.501404	0.987	1	1	ENSMUSG00000026864
Cenpe	0.000892859	0.244386	0.171	0	1	ENSMUSG00000045328
Cpsf2	0.000894107	0.252367	0.382	0.091	1	ENSMUSG00000041781
Cd151	0.000894698	-0.67105	0.842	0.909	1	ENSMUSG00000025510
Ccdc102a	0.000895006	0.101071	0.158	0	1	ENSMUSG00000063605
BC037034	0.000902098	0.130298	0.145	0	1	ENSMUSG00000036948
Usp2	0.0009051	0.183433	0.263	0.045	1	ENSMUSG00000032010
Fcer1g	0.000905851	0.600041	0.684	0.227	1	ENSMUSG00000058715
Prrc2c	0.00090783	0.361142	0.803	0.273	1	ENSMUSG00000040225
Adgre5	0.00090931	0.258816	0.368	0.091	1	ENSMUSG00000002885
Slc25a33	0.000912923	0.0915114	0.145	0	1	ENSMUSG00000028982
Mad1l1	0.000913631	0.116322	0.158	0	1	ENSMUSG00000029554
Lilrb4a	0.000917155	0.146596	0.171	0	1	ENSMUSG00000062593
Pip5k1c	0.000918149	0.141913	0.171	0	1	ENSMUSG00000034902
Klhdc3	0.000920348	0.142595	0.289	0.045	1	ENSMUSG00000063576
Hspa1b	0.000929646	0.343046	0.632	0.136	1	ENSMUSG00000090877
Ces2g	0.000931657	-0.57179	0.355	0.682	1	ENSMUSG00000031877
Capzb	0.000937564	0.45442	0.987	0.636	1	ENSMUSG00000028745
Stau2	0.000937793	0.16985	0.263	0.045	1	ENSMUSG00000025920
Gsn	0.000944835	0.250744	0.947	0.955	1	ENSMUSG00000026879
Rpl24	0.000953067	0.46995	1	0.955	1	ENSMUSG00000098274
Zfp710	0.000956085	0.0961239	0.145	0	1	ENSMUSG00000048897
Psrc1	0.000956272	0.0639808	0.145	0	1	ENSMUSG00000068744
Dnaja4	0.000962269	0.131398	0.158	0	1	ENSMUSG00000032285
Spire1	0.000967953	0.0695544	0.145	0	1	ENSMUSG00000024533
Lgi2	0.000973007	0.160409	0.171	0	1	ENSMUSG00000039252
Sepn1	0.000978869	0.181046	0.342	0.045	1	ENSMUSG00000050989
Tep1	0.000981296	0.114107	0.158	0	1	ENSMUSG00000006281
Pwwp2b	0.000987073	0.116648	0.158	0	1	ENSMUSG00000060260
Slc7a2	0.000987357	0.205192	0.171	0	1	ENSMUSG00000031596
Zmynd15	0.000996939	0.0971772	0.158	0	1	ENSMUSG00000040829
C5ar1	0.000998633	0.117852	0.158	0	1	ENSMUSG00000049130
Pde5a	0.000999738	0.324222	0.197	0	1	ENSMUSG00000053965
Traf5	0.00100053	0.117902	0.158	0	1	ENSMUSG00000026637
Mpo	0.00100568	0.0991163	0.145	0	1	ENSMUSG00000009350
Otud3	0.0010077	0.0621776	0.145	0	1	ENSMUSG00000041161
Emp1	0.0010078	0.388759	0.645	0.182	1	ENSMUSG00000030208
Ctnnbip1	0.00100987	0.361533	0.618	0.182	1	ENSMUSG00000028988
Cd34	0.00101591	-0.749712	0.671	0.818	1	ENSMUSG00000016494
Fxyd3	0.00101783	-1.64658	0.171	0.636	1	ENSMUSG00000057092
Bphl	0.0010249	0.193307	0.25	0.045	1	ENSMUSG00000038286
Tnip2	0.00102566	0.0711783	0.145	0	1	ENSMUSG00000059866
Rabif	0.00102642	0.123266	0.158	0	1	ENSMUSG00000042229
Rpl37a	0.00103147	0.37019	1	1	1	ENSMUSG00000046330
Jarid2	0.00103557	0.090272	0.158	0	1	ENSMUSG00000038518
Tatdn2	0.00103673	0.152046	0.158	0	1	ENSMUSG00000056952
Psmb2	0.00104323	0.453309	0.961	0.682	1	ENSMUSG00000028837
Npm3	0.00104423	0.376397	0.711	0.227	1	ENSMUSG00000056209
Scai	0.00104525	0.106944	0.158	0	1	ENSMUSG00000035236
Cdca7l	0.00105373	0.0845452	0.158	0	1	ENSMUSG00000021175
Agbl3	0.00105527	0.106579	0.158	0	1	ENSMUSG00000038836
Map4k5	0.001062	0.194841	0.382	0.045	1	ENSMUSG00000034761
Nfu1	0.00106298	0.310179	0.592	0.182	1	ENSMUSG00000029993
Casp8ap2	0.00106443	0.0668519	0.145	0	1	ENSMUSG00000028282
Pelo	0.00106595	0.203775	0.395	0.091	1	ENSMUSG00000042275
Nrtn	0.00108189	0.096125	0.145	0	1	ENSMUSG00000039481
Rpap2	0.00108212	0.0875392	0.145	0	1	ENSMUSG00000033773
Letmd1	0.00109469	0.0802517	0.145	0	1	ENSMUSG00000037353
Ltn1	0.00109851	0.0851422	0.145	0	1	ENSMUSG00000052299
Zdhhc21	0.00109891	0.0914543	0.145	0	1	ENSMUSG00000028403
Atp11a	0.00110596	0.154428	0.263	0.045	1	ENSMUSG00000031441
Kpna3	0.0011077	0.228429	0.382	0.045	1	ENSMUSG00000021929
Abcb7	0.00110942	0.0725962	0.145	0	1	ENSMUSG00000031333
Chd3os	0.00110972	0.0963294	0.145	0	1	ENSMUSG00000043419
Arhgef40	0.0011227	0.146012	0.158	0	1	ENSMUSG00000004562
Gstt1	0.00112465	-0.756603	0.605	0.818	1	ENSMUSG00000001663
Wdfy3	0.00112503	0.117261	0.145	0	1	ENSMUSG00000043940
Aars	0.0011298	0.334826	0.658	0.136	1	ENSMUSG00000031960
Zbtb12	0.00114154	0.0782952	0.145	0	1	ENSMUSG00000049823
Rbm38	0.00114872	0.110527	0.158	0	1	ENSMUSG00000027510
H2afj	0.00115174	0.465497	0.974	0.591	1	ENSMUSG00000060032
Ptch1	0.00115363	0.109873	0.158	0	1	ENSMUSG00000021466
Higd1a	0.00115428	0.412983	0.908	0.364	1	ENSMUSG00000038412
Stk38l	0.00116806	0.138808	0.158	0	1	ENSMUSG00000001630
Tars2	0.00116991	0.0957807	0.158	0	1	ENSMUSG00000028107
Fam64a	0.00117011	0.175361	0.171	0	1	ENSMUSG00000020808
Tap1	0.00117088	0.311261	0.553	0.091	1	ENSMUSG00000037321
Kif23	0.00117751	0.124528	0.158	0	1	ENSMUSG00000032254
Bzw1	0.00117794	0.353903	0.763	0.273	1	ENSMUSG00000051223
Kif26b	0.00118495	0.170168	0.171	0	1	ENSMUSG00000026494
Fbxo5	0.00118936	0.120602	0.145	0	1	ENSMUSG00000019773
Rgl1	0.00119359	0.0872126	0.145	0	1	ENSMUSG00000026482
Serpina3i	0.00119498	0.0979578	0.145	0	1	ENSMUSG00000079014
Trim37	0.00119912	0.126835	0.145	0	1	ENSMUSG00000018548
Prr5	0.00120026	0.113337	0.145	0	1	ENSMUSG00000036106
Ttl	0.00120107	0.100831	0.145	0	1	ENSMUSG00000027394
Il6	0.00120416	0.335376	0.197	0	1	ENSMUSG00000025746
Nthl1	0.00120724	0.0863944	0.158	0	1	ENSMUSG00000041429
Rsrp1	0.00121011	-0.547042	0.974	0.955	1	ENSMUSG00000037266
Nhs	0.0012144	0.0988863	0.158	0	1	ENSMUSG00000059493
Rara	0.00121661	0.162576	0.342	0.045	1	ENSMUSG00000037992
Smyd5	0.00122628	0.0872796	0.145	0	1	ENSMUSG00000033706
Serinc3	0.00122982	-0.493791	0.829	0.864	1	ENSMUSG00000017707
Zdhhc2	0.00123341	0.0993438	0.158	0	1	ENSMUSG00000039470
Uqcrq	0.00123857	0.432209	0.987	0.682	1	ENSMUSG00000044894
Ranbp1	0.00125778	0.485295	0.908	0.636	1	ENSMUSG00000005732
Tti1	0.00125912	0.0881406	0.145	0	1	ENSMUSG00000027650
Cdk4	0.00126608	0.422527	0.921	0.545	1	ENSMUSG00000006728
Btc	0.00126969	0.0852984	0.145	0	1	ENSMUSG00000082361
Fgfbp1	0.00127329	-1.21418	0.237	0.591	1	ENSMUSG00000048373
Ncapg	0.00129071	0.0979465	0.158	0	1	ENSMUSG00000015880
Eml3	0.00129475	0.0825116	0.145	0	1	ENSMUSG00000071647
Rpl27	0.00130088	0.483019	1	0.909	1	ENSMUSG00000063316
Atp5l	0.00130259	0.463114	1	0.864	1	ENSMUSG00000038717
Prelid1	0.00130757	0.43157	0.934	0.409	1	ENSMUSG00000021486
Fbxo42	0.0013078	0.0857198	0.158	0	1	ENSMUSG00000028920
Rbm27	0.00130791	0.226077	0.461	0.091	1	ENSMUSG00000024491
Cstb	0.00131835	0.45754	0.987	0.636	1	ENSMUSG00000005054
Rps3	0.00133248	0.46322	1	0.955	1	ENSMUSG00000030744
Ube2o	0.00134181	0.102583	0.145	0	1	ENSMUSG00000020802
Cops3	0.00136517	0.27736	0.566	0.136	1	ENSMUSG00000019373
Socs3	0.00136767	0.413019	0.618	0.182	1	ENSMUSG00000053113
Eif3h	0.00136874	0.428729	0.987	0.727	1	ENSMUSG00000022312
Slc52a2	0.00137032	0.110149	0.158	0	1	ENSMUSG00000022560
Igf1	0.00137189	0.827852	0.658	0.182	1	ENSMUSG00000020053
Tgtp2	0.0013856	0.317805	0.342	0.091	1	ENSMUSG00000078921
Ncf1	0.00138952	0.0821529	0.145	0	1	ENSMUSG00000015950
Ppia	0.00139188	0.472905	1	0.955	1	ENSMUSG00000071866
4833420G17Rik	0.00139227	0.10314	0.158	0	1
Lockd	0.00139583	0.159333	0.25	0.045	1	ENSMUSG00000098318
Dbr1	0.00139685	0.145452	0.145	0	1	ENSMUSG00000032469
Cyth1	0.00140253	0.0712891	0.145	0	1	ENSMUSG00000017132
Cenpa	0.00141371	0.449963	0.342	0.045	1	ENSMUSG00000029177
Osbpl11	0.00142692	0.0888806	0.145	0	1	ENSMUSG00000022807
Ociad2	0.00143626	0.25687	0.382	0.091	1	ENSMUSG00000029153
Marcks	0.00145543	0.533501	0.711	0.227	1	ENSMUSG00000069662
Iws1	0.00145657	0.156254	0.263	0.045	1	ENSMUSG00000024384
Stbd1	0.00146481	0.0981088	0.145	0	1	ENSMUSG00000047963
Cct2	0.00148832	0.410909	0.816	0.409	1	ENSMUSG00000034024
H2afz	0.00149164	0.575471	0.987	0.955	1	ENSMUSG00000037894
Dnaaf2	0.00149848	0.106059	0.145	0	1	ENSMUSG00000020973
Hltf	0.00149858	0.0864627	0.145	0	1	ENSMUSG00000002428
Runx2	0.00150396	0.116466	0.158	0	1	ENSMUSG00000039153
Bcdin3d	0.00150717	0.111303	0.145	0	1	ENSMUSG00000037525
Hnrnpa1	0.0015093	0.458148	0.895	0.591	1	ENSMUSG00000046434
Plcg2	0.00150948	0.0748612	0.132	0	1	ENSMUSG00000034330
Abce1	0.00151173	0.191268	0.316	0.091	1	ENSMUSG00000058355
Ptx3	0.00151611	0.0924461	0.158	0	1	ENSMUSG00000027832
Gm21887	0.00151887	0.0832231	0.145	0	1	ENSMUSG00000095562
Sgol2a	0.00153468	0.109723	0.145	0	1	ENSMUSG00000026039
Pabpc1	0.00153573	0.458294	1	0.773	1	ENSMUSG00000022283
Pdcd5	0.00153724	0.368956	0.934	0.455	1	ENSMUSG00000030417
Svbp	0.00154379	0.393252	0.75	0.318	1	ENSMUSG00000028643
Gstm2	0.0015529	-0.729483	0.658	0.773	1	ENSMUSG00000040562
Slc12a7	0.00155306	0.0655118	0.132	0	1	ENSMUSG00000017756
Emid1	0.00155703	0.22527	0.158	0	1	ENSMUSG00000034164
Rps27rt	0.00157155	-0.499763	0.987	1	1	ENSMUSG00000050621
Taf15	0.00157372	0.266805	0.408	0.091	1	ENSMUSG00000020680
Pcdh7	0.00157544	0.231539	0.382	0.091	1	ENSMUSG00000029108
Rab42	0.0015756	0.0740931	0.145	0	1	ENSMUSG00000089687
Stc2	0.00157663	0.12526	0.145	0	1	ENSMUSG00000020303
Ube3b	0.00157689	0.167044	0.25	0.045	1	ENSMUSG00000029577
Mxd1	0.00158406	0.108696	0.145	0	1	ENSMUSG00000001156
Fxyd1	0.00159011	-0.75039	0.553	0.773	1	ENSMUSG00000036570
Dis3	0.00160033	0.0968555	0.145	0	1	ENSMUSG00000033166
Man1a	0.00160373	-0.749403	0.461	0.682	1	ENSMUSG00000003746
Mrpl17	0.00161819	0.377992	0.842	0.409	1	ENSMUSG00000030879
Usp40	0.00162764	0.088007	0.145	0	1	ENSMUSG00000005501
Axin1	0.00162959	0.139626	0.25	0.045	1	ENSMUSG00000024182
Gale	0.00163145	0.154086	0.237	0.045	1	ENSMUSG00000028671
mt-Nd5	0.00164178	-0.528476	0.789	0.864	1	ENSMUSG00000064367
Nbea	0.00164282	0.0786303	0.145	0	1	ENSMUSG00000027799
Rpl37	0.00165455	0.31652	1	1	1	ENSMUSG00000041841
Sepp1	0.00165801	-0.726698	0.829	0.818	1	ENSMUSG00000064373
Srm	0.00165906	0.367265	0.737	0.227	1	ENSMUSG00000006442
Ncl	0.00166113	0.469003	0.961	0.636	1	ENSMUSG00000026234
Galnt4	0.00166269	0.104105	0.145	0	1	ENSMUSG00000090035
Rpl22	0.00166762	0.281125	1	1	1	ENSMUSG00000028936
Rasl11a	0.00167211	0.478703	0.382	0.136	1	ENSMUSG00000029641
Psmb4	0.00167766	0.434756	0.961	0.545	1	ENSMUSG00000005779
Larp7	0.00169191	0.314547	0.579	0.182	1	ENSMUSG00000027968
6030419C18Rik	0.00169191	0.0724622	0.132	0	1
Mast2	0.00169252	0.16387	0.316	0.045	1	ENSMUSG00000003810
Ddx23	0.00169593	0.14054	0.237	0.045	1	ENSMUSG00000003360
Med22	0.00170848	0.140629	0.171	0	1	ENSMUSG00000015776
Dhrs13	0.00171014	0.0967877	0.145	0	1	ENSMUSG00000020834
Shf	0.00171131	0.0995193	0.145	0	1	ENSMUSG00000033256
Hnrnpab	0.00171257	0.399187	0.961	0.545	1	ENSMUSG00000020358
Dcun1d1	0.00171494	0.192988	0.395	0.136	1	ENSMUSG00000027708
Nit2	0.00171716	0.177479	0.342	0.091	1	ENSMUSG00000022751
Polm	0.00172353	0.0909407	0.132	0	1	ENSMUSG00000020474
Ano8	0.00173262	0.071758	0.145	0	1	ENSMUSG00000034863
Rpl38	0.00173557	0.333146	1	1	1	ENSMUSG00000057322
Slc39a1	0.0017392	0.376692	0.474	0.136	1	ENSMUSG00000052310
Nnmt	0.00173966	0.375299	0.645	0.227	1	ENSMUSG00000032271
Cyr61	0.00174479	0.680232	0.882	0.636	1	ENSMUSG00000028195
Cmpk1	0.00174905	0.323799	0.632	0.182	1	ENSMUSG00000028719
Vmp1	0.00174962	0.341308	0.671	0.182	1	ENSMUSG00000018171
Ror2	0.00175187	0.0944304	0.145	0	1	ENSMUSG00000021464
Cxcl16	0.00175229	0.444012	0.737	0.273	1	ENSMUSG00000018920
Rrp8	0.0017567	0.130032	0.263	0.045	1	ENSMUSG00000030888
Cgn	0.00175874	-0.726672	0.289	0.591	1	ENSMUSG00000068876
Zfp574	0.00177296	0.0942577	0.145	0	1	ENSMUSG00000045252
Mgat2	0.00177394	0.344079	0.776	0.273	1	ENSMUSG00000043998
Prmt5	0.00178189	0.203221	0.303	0.045	1	ENSMUSG00000023110
Car2	0.00179206	0.20825	0.171	0	1	ENSMUSG00000027562
Kif2c	0.00179234	0.137146	0.145	0	1	ENSMUSG00000028678
Haus3	0.00180195	0.105177	0.145	0	1	ENSMUSG00000079555
Adora2b	0.00180295	0.0885045	0.145	0	1	ENSMUSG00000018500
Morc2a	0.00181253	0.0811805	0.145	0	1	ENSMUSG00000034543
Rbm12	0.00182772	0.0684396	0.132	0	1	ENSMUSG00000089824
Vps18	0.0018323	0.0890293	0.158	0	1	ENSMUSG00000034216
Manf	0.00183782	-0.46992	0.921	0.955	1	ENSMUSG00000032575
Ces1d	0.00185362	-1.09087	0.276	0.636	1	ENSMUSG00000056973
Dusp18	0.00185532	0.0693708	0.132	0	1	ENSMUSG00000047205
Slc16a2	0.0018557	0.164308	0.276	0.045	1	ENSMUSG00000033965
Arhgap11a	0.00186155	0.0940584	0.132	0	1	ENSMUSG00000041219
Zwilch	0.0018664	0.0686728	0.132	0	1	ENSMUSG00000032400
Ppm1m	0.00186924	0.196107	0.382	0.045	1	ENSMUSG00000020253
Rrad	0.00187198	0.234146	0.276	0.045	1	ENSMUSG00000031880
Gtf2h5	0.0018746	0.375901	0.882	0.409	1	ENSMUSG00000034345
Bcl7c	0.00187584	0.345007	0.803	0.364	1	ENSMUSG00000030814
Ptpn6	0.00187765	0.10475	0.145	0	1	ENSMUSG00000004266
Lgals1	0.00188896	0.48412	1	0.727	1	ENSMUSG00000068220
Lamtor2	0.00189502	0.374029	0.947	0.455	1	ENSMUSG00000028062
Nfkbie	0.00189702	0.146087	0.237	0.045	1	ENSMUSG00000023947
Cep250	0.00190207	0.103817	0.145	0	1	ENSMUSG00000038241
Bcl6	0.00190437	0.0912331	0.145	0	1	ENSMUSG00000022508
Syne2	0.00190488	-0.785907	0.447	0.682	1	ENSMUSG00000063450
Txnrd1	0.00192259	0.291059	0.553	0.182	1	ENSMUSG00000020250
Fbxo45	0.00192498	0.0773774	0.132	0	1	ENSMUSG00000035764
AU021092	0.00192946	-1.4585	0.25	0.545	1	ENSMUSG00000051669
Hdgf	0.00193318	0.409651	0.961	0.5	1	ENSMUSG00000004897
Snrpd1	0.00194348	0.424769	0.855	0.5	1	ENSMUSG00000002477
Gnai2	0.00194573	0.455965	0.961	0.773	1	ENSMUSG00000032562
Osbpl3	0.00194802	0.0807995	0.132	0	1	ENSMUSG00000029822
Ndufb5	0.00195066	0.397299	0.947	0.545	1	ENSMUSG00000027673
Sec16a	0.00195437	0.148218	0.237	0.045	1	ENSMUSG00000026924
Rpl18	0.00196139	0.41723	1	0.955	1	ENSMUSG00000059070
Tmem183a	0.00196241	0.244509	0.487	0.045	1	ENSMUSG00000042305
Arhgef10l	0.00199109	0.126114	0.145	0	1	ENSMUSG00000040964
Rev3l	0.00199961	0.0763554	0.132	0	1	ENSMUSG00000019841
Fbl	0.00200517	0.386602	0.776	0.409	1	ENSMUSG00000046865
Clec4a3	0.00200545	0.126013	0.145	0	1	ENSMUSG00000043832
Maz	0.00200921	0.257732	0.447	0.091	1	ENSMUSG00000030678
Gstk1	0.00201538	0.0992037	0.132	0	1	ENSMUSG00000029864
Anp32b	0.00201605	0.40512	0.947	0.455	1	ENSMUSG00000028333
Adcy7	0.00201719	0.150462	0.224	0.045	1	ENSMUSG00000031659
Col8a1	0.00201797	0.459894	0.145	0	1	ENSMUSG00000068196
Arhgap42	0.00203076	0.143738	0.158	0	1	ENSMUSG00000050730
Xndc1	0.00203241	0.0929896	0.132	0	1	ENSMUSG00000099481
Ctsl	0.00203818	-0.383764	0.974	1	1	ENSMUSG00000021477
Aldh1a1	0.00203829	-0.5285	0.618	0.818	1	ENSMUSG00000053279
Ndn	0.00204106	-0.898309	0.408	0.636	1	ENSMUSG00000033585
Sdc4	0.00204971	0.654098	0.868	0.636	1	ENSMUSG00000017009
Tpmt	0.00205376	0.0882982	0.132	0	1	ENSMUSG00000021376
Sgce	0.00206447	-0.687108	0.5	0.682	1	ENSMUSG00000004631
Ndufc1	0.00207126	0.415604	0.947	0.636	1	ENSMUSG00000037152
Pole4	0.00207306	0.315378	0.697	0.273	1	ENSMUSG00000030042
Cers6	0.00210248	0.165236	0.263	0.045	1	ENSMUSG00000027035
Fadd	0.00210488	0.0929187	0.145	0	1	ENSMUSG00000031077
Lsm14b	0.00210771	0.11807	0.145	0	1	ENSMUSG00000039108
Mcm7	0.00211191	0.215848	0.342	0.091	1	ENSMUSG00000029730
Scand1	0.00211815	0.387328	0.961	0.591	1	ENSMUSG00000046229
Tspan15	0.00214331	-0.80718	0.237	0.5	1	ENSMUSG00000037031
Ogn	0.00214513	-0.788562	0.421	0.636	1	ENSMUSG00000021390
Stoml2	0.0021456	0.309836	0.645	0.227	1	ENSMUSG00000028455
Desi1	0.00216442	0.18732	0.421	0.045	1	ENSMUSG00000022472
Mt2	0.00216991	0.692112	0.658	0.364	1	ENSMUSG00000031762
Mcm6	0.00218356	0.180043	0.25	0.045	1	ENSMUSG00000026355
Bax	0.00219135	0.442053	0.789	0.409	1	ENSMUSG00000003873
Lamtor1	0.00219654	0.37211	0.789	0.318	1	ENSMUSG00000030842
Fam221b	0.00220043	0.100139	0.145	0	1	ENSMUSG00000043633
Snx16	0.00220172	0.0951741	0.145	0	1	ENSMUSG00000027534
Fam83d	0.00220359	0.0848439	0.132	0	1	ENSMUSG00000027654
Gstp1	0.00220623	-0.615282	0.395	0.591	1	ENSMUSG00000060803
Arrdc3	0.00220933	0.145106	0.132	0	1	ENSMUSG00000074794
Ppa1	0.00223499	0.354773	0.632	0.227	1	ENSMUSG00000020089
Eif1	0.00223787	-0.190447	1	1	1	ENSMUSG00000035530
Mgat4a	0.00224161	0.0962817	0.145	0	1	ENSMUSG00000026110
Gm13889	0.00224373	0.303541	0.158	0	1	ENSMUSG00000087006
Sf3b4	0.00224379	0.309626	0.632	0.182	1	ENSMUSG00000068856
Kcnn4	0.00225574	0.0811377	0.132	0	1	ENSMUSG00000054342
S100a4	0.00225765	0.308091	0.974	0.409	1	ENSMUSG00000001020
Eif1ax	0.00225998	0.366973	0.882	0.455	1	ENSMUSG00000067194
Slc22a5	0.00226065	0.0736721	0.132	0	1	ENSMUSG00000018900
Lrba	0.00227206	0.0970259	0.145	0	1	ENSMUSG00000028080
Ltbp2	0.00227469	0.406262	0.184	0	1	ENSMUSG00000002020
Nfkbia	0.00228607	0.598933	0.947	0.682	1	ENSMUSG00000021025
Cyth4	0.00228965	0.100931	0.132	0	1	ENSMUSG00000018008
Ift81	0.00229247	0.104809	0.158	0	1	ENSMUSG00000029469
Cdc34	0.0022966	0.256714	0.5	0.091	1	ENSMUSG00000020307
Krt7	0.00230108	-0.770797	0.447	0.727	1	ENSMUSG00000023039
Gng11	0.00230132	0.728395	0.618	0.227	1	ENSMUSG00000032766
Rplp0	0.00231003	0.54325	1	0.909	1	ENSMUSG00000067274
Clmp	0.00231208	0.286079	0.158	0	1	ENSMUSG00000032024
Atg101	0.00231598	0.217141	0.461	0.136	1	ENSMUSG00000037204
Aldoc	0.00233408	0.0766083	0.132	0	1	ENSMUSG00000017390
Hsp90ab1	0.00234038	0.397987	1	0.955	1	ENSMUSG00000023944
Znrf1	0.00234918	0.203644	0.434	0.045	1	ENSMUSG00000033545
Prdx5	0.00235045	0.41693	0.987	0.682	1	ENSMUSG00000024953
Osm	0.00235217	0.0996598	0.132	0	1	ENSMUSG00000058755
Arfgef2	0.00235316	0.0859724	0.145	0	1	ENSMUSG00000074582
Vars	0.00236394	0.21285	0.368	0.091	1	ENSMUSG00000007029
B230354K17Rik	0.00237524	0.12395	0.145	0	1	ENSMUSG00000097119
Ocel1	0.00237906	0.231636	0.474	0.091	1	ENSMUSG00000002396
Cenpn	0.00238297	0.109636	0.132	0	1	ENSMUSG00000031756
Pgf	0.00239012	0.152249	0.132	0	1	ENSMUSG00000004791
Hccs	0.00239734	0.0899445	0.132	0	1	ENSMUSG00000031352
Ak4	0.00239986	0.0983729	0.132	0	1	ENSMUSG00000028527
Wdr7	0.00240538	0.0902147	0.132	0	1	ENSMUSG00000040560
Ifi47	0.00241112	0.352536	0.513	0.182	1	ENSMUSG00000078920
Mlkl	0.00241324	0.0838569	0.132	0	1	ENSMUSG00000012519
Supv3l1	0.00241432	0.105713	0.145	0	1	ENSMUSG00000020079
Homer1	0.00241996	0.0930257	0.132	0	1	ENSMUSG00000007617
Cep192	0.00245165	0.0653324	0.132	0	1	ENSMUSG00000024542
Rbsn	0.00245229	0.0761022	0.132	0	1	ENSMUSG00000014550
Sephs1	0.00245869	0.161794	0.25	0.045	1	ENSMUSG00000026662
Usp1	0.00245877	0.268771	0.474	0.136	1	ENSMUSG00000028560
Metap2	0.00246093	0.417217	0.921	0.636	1	ENSMUSG00000036112
Cfi	0.00247392	0.0801882	0.118	0	1	ENSMUSG00000058952
Gdf11	0.00249005	0.0916881	0.145	0	1	ENSMUSG00000025352
Dus3l	0.00249526	0.138067	0.237	0.045	1	ENSMUSG00000007603
Zeb2	0.00251748	0.379937	0.526	0.182	1	ENSMUSG00000026872
Rnf149	0.002522	0.346308	0.566	0.227	1	ENSMUSG00000048234
Tial1	0.0025253	0.258418	0.592	0.136	1	ENSMUSG00000030846
Eif6	0.00253231	0.372443	0.895	0.409	1	ENSMUSG00000027613
Eogt	0.00253235	0.0825448	0.132	0	1	ENSMUSG00000035245
Rpl31	0.00254669	0.401126	1	0.955	1	ENSMUSG00000073702
Ppp2r2d	0.00254906	0.198244	0.368	0.045	1	ENSMUSG00000041769
D10Jhu81e	0.00255439	0.223845	0.526	0.136	1	ENSMUSG00000053329
Tmem176a	0.00258662	0.540806	0.987	0.773	1	ENSMUSG00000023367
Erdr1	0.00259157	0.333172	0.737	0.273	1	ENSMUSG00000096768
Rbm8a	0.00259272	0.351783	0.934	0.545	1	ENSMUSG00000038374
Ypel3	0.00262098	-0.470631	0.737	0.864	1	ENSMUSG00000042675
Slc35a5	0.00264878	0.061876	0.118	0	1	ENSMUSG00000022664
Psmd4	0.00265775	0.347469	0.921	0.5	1	ENSMUSG00000005625
Rab22a	0.00266638	0.221373	0.474	0.136	1	ENSMUSG00000027519
Rbl2	0.00266647	0.073188	0.118	0	1	ENSMUSG00000031666
Fbn1	0.00266855	0.441239	0.75	0.364	1	ENSMUSG00000027204
Pdgfra	0.00268766	0.239922	0.342	0.091	1	ENSMUSG00000029231
Twsg1	0.00268985	-0.650744	0.671	0.773	1	ENSMUSG00000024098
Utp6	0.00269304	0.129995	0.224	0.045	1	ENSMUSG00000035575
Tmem121	0.00269571	0.101821	0.145	0	1	ENSMUSG00000049036
Dnttip2	0.00271644	0.202098	0.382	0.091	1	ENSMUSG00000039756
Relb	0.0027194	0.247957	0.553	0.136	1	ENSMUSG00000002983
Cib2	0.00272114	0.0870914	0.132	0	1	ENSMUSG00000037493
Erp29	0.00272307	0.38666	0.908	0.455	1	ENSMUSG00000029616
Opa1	0.00272457	0.145428	0.237	0.045	1	ENSMUSG00000038084
Rtn2	0.0027268	0.0884093	0.132	0	1	ENSMUSG00000030401
Bcl3	0.00275279	0.223831	0.434	0.045	1	ENSMUSG00000053175
Tfrc	0.00275874	0.0686979	0.132	0	1	ENSMUSG00000022797
Lmo2	0.00276478	0.0981193	0.132	0	1	ENSMUSG00000032698
Ttc39b	0.00278003	0.205781	0.395	0.045	1	ENSMUSG00000038172
Srsf3	0.00278398	0.396786	0.961	0.5	1	ENSMUSG00000071172
Urgcp	0.00278434	0.160358	0.224	0.045	1	ENSMUSG00000049680
Pam	0.00278827	0.354281	0.737	0.227	1	ENSMUSG00000026335
Tm9sf1	0.00278925	0.0644712	0.118	0	1	ENSMUSG00000002320
Exoc1	0.00279699	0.201232	0.25	0.045	1	ENSMUSG00000036435
Parp8	0.00279702	0.111904	0.145	0	1	ENSMUSG00000021725
Tmem173	0.00279932	0.265297	0.539	0.045	1	ENSMUSG00000024349
Pex1	0.00280365	0.061078	0.118	0	1	ENSMUSG00000005907
Tmem43	0.00280538	-0.548063	0.434	0.636	1	ENSMUSG00000030095
Anxa11	0.00281255	-0.562753	0.421	0.636	1	ENSMUSG00000021866
Sash1	0.00281321	0.116725	0.145	0	1	ENSMUSG00000015305
Ntmt1	0.00281449	0.281771	0.447	0.091	1	ENSMUSG00000026857
Snrpb2	0.00281501	0.366411	0.803	0.273	1	ENSMUSG00000008333
Cdk10	0.00281739	0.153778	0.316	0.045	1	ENSMUSG00000033862
Ndufa2	0.0028461	0.388376	0.987	0.818	1	ENSMUSG00000014294
Ncapg2	0.00287591	0.0725904	0.132	0	1	ENSMUSG00000042029
Smc6	0.00287793	0.328433	0.724	0.318	1	ENSMUSG00000020608
0610010F05Rik	0.002884	0.0821856	0.132	0	1
F830016B08Rik	0.00289465	0.0956252	0.132	0	1	ENSMUSG00000090942
Tbc1d4	0.00290026	0.0512351	0.118	0	1	ENSMUSG00000033083
Gm16586	0.00291458	0.084095	0.132	0	1	ENSMUSG00000089788
Glce	0.00291472	0.0893519	0.132	0	1	ENSMUSG00000032252
Colec11	0.00293971	-0.698516	0.329	0.591	1	ENSMUSG00000036655
Ctgf	0.00294857	0.895249	0.395	0.091	1	ENSMUSG00000019997
Lrp12	0.00294869	0.0835862	0.132	0	1	ENSMUSG00000022305
Ptprn	0.00295364	0.171762	0.145	0	1	ENSMUSG00000026204
Ciapin1	0.00296318	0.249109	0.553	0.136	1	ENSMUSG00000031781
Hmgb3	0.00296387	0.247632	0.382	0.045	1	ENSMUSG00000015217
Hist1h2bc	0.00297201	-0.567373	0.697	0.864	1	ENSMUSG00000018102
Skp2	0.00297389	0.0607296	0.132	0	1	ENSMUSG00000054115
Dse	0.00298149	0.17423	0.237	0.045	1	ENSMUSG00000039497
Foxf2	0.00298209	0.16397	0.145	0	1	ENSMUSG00000038402
Snapc3	0.00298339	0.0694606	0.118	0	1	ENSMUSG00000028483
1190002N15Rik	0.00298457	-0.805861	0.382	0.591	1
Kif20a	0.00299457	0.0907359	0.132	0	1	ENSMUSG00000003779
Apex1	0.00301312	0.292205	0.632	0.227	1	ENSMUSG00000035960
Fkbp1b	0.00301575	0.0846838	0.118	0	1	ENSMUSG00000020635
Cdca5	0.00301753	0.0820273	0.118	0	1	ENSMUSG00000024791
Tarbp2	0.00302319	0.129189	0.237	0.045	1	ENSMUSG00000023051
Mdk	0.00305195	0.511076	0.526	0.182	1	ENSMUSG00000027239
Msr1	0.00306163	0.100964	0.132	0	1	ENSMUSG00000025044
Tab1	0.00308202	0.0819002	0.118	0	1	ENSMUSG00000022414
Ptbp1	0.00308329	0.308367	0.711	0.227	1	ENSMUSG00000006498
Cntfr	0.00309638	0.0835946	0.118	0	1	ENSMUSG00000028444
Eif4ebp1	0.00310701	0.397158	0.763	0.318	1	ENSMUSG00000031490
Tinf2	0.00310993	0.0799371	0.132	0	1	ENSMUSG00000007589
Bbs4	0.0031123	0.0711447	0.132	0	1	ENSMUSG00000025235
Fam135a	0.00311742	0.102322	0.145	0	1	ENSMUSG00000026153
Fmnl3	0.00312544	0.0778545	0.118	0	1	ENSMUSG00000023008
Bcl2a1a	0.00313038	0.0861417	0.132	0	1	ENSMUSG00000102037
Idi1	0.00313671	0.0844648	0.132	0	1	ENSMUSG00000058258
Pddc1	0.00314689	0.24293	0.408	0.091	1	ENSMUSG00000051007
Gpank1	0.00315066	0.0755609	0.118	0	1	ENSMUSG00000092417
Tenm3	0.00315501	0.0577839	0.118	0	1	ENSMUSG00000031561
Sirt5	0.00316578	0.0946535	0.132	0	1	ENSMUSG00000054021
Psmd12	0.00316955	0.325013	0.711	0.227	1	ENSMUSG00000020720
Plod1	0.0031823	0.258194	0.342	0.091	1	ENSMUSG00000019055
Cmklr1	0.003183	0.107161	0.158	0	1	ENSMUSG00000042190
Adam33	0.00320305	-0.625934	0.289	0.591	1	ENSMUSG00000027318
Plcb1	0.00320518	0.0878268	0.132	0	1	ENSMUSG00000051177
Apold1	0.00320945	0.518343	0.158	0	1	ENSMUSG00000090698
Tnxb	0.00321891	-0.457161	0.197	0.545	1	ENSMUSG00000033327
Lif	0.00322522	0.0784217	0.118	0	1	ENSMUSG00000034394
Nab1	0.00322859	0.348869	0.579	0.182	1	ENSMUSG00000002881
Mcm3ap	0.00323491	0.0909939	0.118	0	1	ENSMUSG00000001150
Mxd3	0.0032372	0.114973	0.132	0	1	ENSMUSG00000021485
Eps15	0.00323921	0.227947	0.421	0.136	1	ENSMUSG00000028552
Pyroxd1	0.00324153	0.0772997	0.118	0	1	ENSMUSG00000041671
Tcf4	0.00325063	0.353954	0.697	0.318	1	ENSMUSG00000053477
Tnfrsf21	0.00325587	0.2035	0.171	0	1	ENSMUSG00000023915
Zfp362	0.00326289	0.08944	0.132	0	1	ENSMUSG00000028799
Rap1gds1	0.00326874	0.150529	0.25	0.045	1	ENSMUSG00000028149
Cotl1	0.00326893	0.406738	0.697	0.227	1	ENSMUSG00000031827
Emilin1	0.00327313	0.364708	0.382	0.136	1	ENSMUSG00000029163
Mrpl51	0.00328099	0.347365	0.842	0.364	1	ENSMUSG00000030335
Stk16	0.00328321	0.262426	0.553	0.136	1	ENSMUSG00000026201
Cdca2	0.00328835	0.10167	0.118	0	1	ENSMUSG00000048922
Serinc2	0.00329566	0.0951086	0.118	0	1	ENSMUSG00000023232
Atoh8	0.00330531	0.0729444	0.118	0	1	ENSMUSG00000037621
Smim24	0.00330919	0.0669191	0.118	0	1	ENSMUSG00000078439
Ncapd2	0.00331323	0.0941666	0.145	0	1	ENSMUSG00000038252
Klc2	0.00331376	0.0941141	0.132	0	1	ENSMUSG00000024862
Hbb-bs	0.00332535	-0.644236	0.934	0.909	1	ENSMUSG00000052305
Tomm40	0.00333423	0.302547	0.618	0.182	1	ENSMUSG00000002984
Ppp6r1	0.00334642	0.0849582	0.132	0	1	ENSMUSG00000052296
Hexb	0.00335495	-0.633517	0.658	0.773	1	ENSMUSG00000021665
Dut	0.00335873	0.396222	0.592	0.182	1	ENSMUSG00000027203
Wdpcp	0.00336013	0.0785721	0.132	0	1	ENSMUSG00000020319
Ccl21a	0.00336348	-0.608491	0.237	0.591	1	ENSMUSG00000094686
Fam53a	0.00337112	0.144515	0.276	0.045	1	ENSMUSG00000037339
Nfatc4	0.00337214	0.0842435	0.118	0	1	ENSMUSG00000023411
Ect2	0.00337264	0.0676714	0.132	0	1	ENSMUSG00000027699
Atpaf1	0.0033795	0.077972	0.132	0	1	ENSMUSG00000028710
Vps8	0.00339394	0.0858126	0.132	0	1	ENSMUSG00000033653
Plxnd1	0.00339637	0.109733	0.118	0	1	ENSMUSG00000030123
Hmmr	0.00340166	0.1469	0.132	0	1	ENSMUSG00000020330
Zeb2os	0.003404	0.0992791	0.132	0	1	ENSMUSG00000052248
Cars2	0.00342722	0.0657709	0.132	0	1	ENSMUSG00000056228
Serpinh1	0.00344344	0.427802	1	1	1	ENSMUSG00000070436
Rcan3	0.00344639	0.0527351	0.118	0	1	ENSMUSG00000059713
Npc2	0.00345238	-0.302649	0.987	1	1	ENSMUSG00000021242
Eef1a1	0.00346718	0.273876	1	1	1	ENSMUSG00000037742
Mmab	0.00347258	0.064393	0.118	0	1	ENSMUSG00000029575
Hexdc	0.00347607	0.075913	0.132	0	1	ENSMUSG00000039307
Fam221a	0.00347947	0.0874575	0.132	0	1	ENSMUSG00000047115
Napa	0.00348638	0.356324	0.816	0.318	1	ENSMUSG00000006024
Apitd1	0.00349178	0.0894222	0.132	0	1	ENSMUSG00000073705
Gcnt1	0.00349378	-0.705524	0.316	0.545	1	ENSMUSG00000038843
Gm6133	0.00351408	0.0542495	0.118	0	1	ENSMUSG00000090451
Timm17a	0.00351616	0.349762	0.829	0.409	1	ENSMUSG00000062580
Slc35e1	0.00351938	0.153981	0.237	0.045	1	ENSMUSG00000019731
3300005D01Rik	0.00354442	0.0677091	0.118	0	1
Socs6	0.00354748	0.170576	0.263	0.045	1	ENSMUSG00000056153
Prdx1	0.00355284	0.421196	1	0.909	1	ENSMUSG00000028691
2810004N23Rik	0.00356351	0.261579	0.579	0.182	1
Hcls1	0.00356498	0.104528	0.118	0	1	ENSMUSG00000022831
Senp1	0.00357007	0.0662145	0.118	0	1	ENSMUSG00000033075
Mettl7a1	0.00357749	-0.617989	0.447	0.682	1	ENSMUSG00000054619
Cct3	0.00361759	0.391896	0.789	0.364	1	ENSMUSG00000001416
Ptgs2	0.00362826	0.380505	0.553	0.136	1	ENSMUSG00000032487
Gmppa	0.00364915	0.236049	0.487	0.136	1	ENSMUSG00000033021
Helb	0.00365274	0.0669892	0.118	0	1	ENSMUSG00000020228
1700020I14Rik	0.00365364	0.239703	0.539	0.091	1
Samd4b	0.00366584	0.239951	0.421	0.091	1	ENSMUSG00000109336
Dpt	0.00366953	0.450751	0.237	0.091	1	ENSMUSG00000026574
Zcchc17	0.00370387	0.28355	0.724	0.182	1	ENSMUSG00000028772
Nudt4	0.00370412	0.40143	0.724	0.273	1	ENSMUSG00000020029
Anapc15	0.00371259	0.162264	0.303	0.045	1	ENSMUSG00000030649
Sdad1	0.00371483	0.124291	0.211	0.045	1	ENSMUSG00000029415
Ccne1	0.00373155	0.112867	0.132	0	1	ENSMUSG00000002068
Bcorl1	0.00373448	0.0975729	0.132	0	1	ENSMUSG00000036959
Wfdc21	0.00374953	0.136723	0.145	0	1	ENSMUSG00000051748
Zhx3	0.00375073	0.0738019	0.118	0	1	ENSMUSG00000035877
Atp5o	0.00375827	0.359597	0.974	0.818	1	ENSMUSG00000022956
Micall1	0.00377367	0.0807443	0.132	0	1	ENSMUSG00000033039
Lox	0.00377943	0.290713	0.382	0.045	1	ENSMUSG00000024529
Elmsan1	0.00378604	0.105751	0.132	0	1	ENSMUSG00000042507
Nabp2	0.00378795	0.310331	0.579	0.227	1	ENSMUSG00000025374
Pkm	0.00379132	0.429636	0.974	0.818	1	ENSMUSG00000032294
Gclc	0.00379907	0.0831454	0.132	0	1	ENSMUSG00000032350
Nop58	0.00381048	0.330732	0.579	0.182	1	ENSMUSG00000026020
Cx3cr1	0.00381654	0.181796	0.171	0	1	ENSMUSG00000052336
Fgd1	0.00385205	0.0773552	0.132	0	1	ENSMUSG00000025265
Krtcap2	0.00385341	0.36358	1	0.818	1	ENSMUSG00000042747
Tmcc3	0.00385646	0.105328	0.132	0	1	ENSMUSG00000020023
Nudcd2	0.00385795	0.286577	0.684	0.273	1	ENSMUSG00000020328
Mbip	0.00386327	0.12703	0.237	0.045	1	ENSMUSG00000021028
Rnf219	0.00388646	0.0632652	0.118	0	1	ENSMUSG00000022120
Higd1b	0.00388891	0.786534	0.211	0.045	1	ENSMUSG00000020928
Pkmyt1	0.00389072	0.0901529	0.118	0	1	ENSMUSG00000023908
Rpusd4	0.00391085	0.0978624	0.132	0	1	ENSMUSG00000032044
Il11	0.00392384	0.0910917	0.118	0	1	ENSMUSG00000004371
Cc2d2a	0.00393908	0.0540625	0.118	0	1	ENSMUSG00000039765
Rcc1	0.003951	0.063609	0.118	0	1	ENSMUSG00000028896
Atox1	0.0039556	0.374168	0.987	0.773	1	ENSMUSG00000018585
Rnf128	0.00396045	0.101711	0.132	0	1	ENSMUSG00000031438
Dlgap5	0.0039616	0.0692197	0.118	0	1	ENSMUSG00000037544
Zfand1	0.00396782	0.129918	0.224	0.045	1	ENSMUSG00000039795
Rpl30	0.00396799	0.422955	1	0.864	1	ENSMUSG00000058600
1110008P14Rik	0.00397361	0.324547	0.882	0.409	1
Actg2	0.00401729	0.63187	0.132	0	1	ENSMUSG00000059430
Plekha7	0.00404068	0.063174	0.118	0	1	ENSMUSG00000045659
Ctc1	0.00404338	0.0645924	0.118	0	1	ENSMUSG00000020898
Rmdn2	0.00406169	0.103863	0.118	0	1	ENSMUSG00000036368
Rtf1	0.00406217	0.338064	0.803	0.364	1	ENSMUSG00000027304
Ttc32	0.00406921	0.0979521	0.145	0	1	ENSMUSG00000066637
B3galt6	0.00407083	0.151328	0.224	0.045	1	ENSMUSG00000050796
Cct8	0.00407811	0.359309	0.908	0.5	1	ENSMUSG00000025613
Cfap69	0.00408467	0.0984111	0.118	0	1	ENSMUSG00000040473
Rnf122	0.00409232	0.0934764	0.132	0	1	ENSMUSG00000039328
Fam195a	0.00411295	0.0897814	0.118	0	1	ENSMUSG00000025732
Pdlim7	0.00411674	0.342294	0.711	0.273	1	ENSMUSG00000021493
Fign	0.00411901	0.0510853	0.118	0	1	ENSMUSG00000075324
Grcc10	0.00412004	-0.452599	0.842	0.909	1	ENSMUSG00000072772
mt-Atp8	0.00412988	-0.67845	0.605	0.682	1	ENSMUSG00000064356
Gnptab	0.00413844	0.152597	0.289	0.091	1	ENSMUSG00000035311
Cmip	0.00414287	0.208504	0.316	0.045	1	ENSMUSG00000034390
Il1b	0.00414827	0.335122	0.513	0.091	1	ENSMUSG00000027398
Socs1	0.00417353	0.145866	0.303	0.045	1	ENSMUSG00000038037
Vps51	0.00420723	0.0609375	0.118	0	1	ENSMUSG00000024797
Exoc3l4	0.00420746	0.0972553	0.132	0	1	ENSMUSG00000021280
Tchh	0.00420771	0.0739233	0.118	0	1	ENSMUSG00000052415
Gm22	0.00421157	0.0836616	0.118	0	1	ENSMUSG00000043903
Trpc6	0.00422249	0.0756633	0.118	0	1	ENSMUSG00000031997
Ahnak2	0.00423041	-0.969701	0.684	0.727	1	ENSMUSG00000072812
Tax1bp3	0.00423209	0.340032	0.75	0.364	1	ENSMUSG00000040158
Il15ra	0.00423258	0.0752029	0.132	0	1	ENSMUSG00000023206
Pdzrn3	0.00424744	0.223873	0.316	0.045	1	ENSMUSG00000035357
Azin2	0.00425923	0.0655328	0.118	0	1	ENSMUSG00000028789
Fbxo34	0.00426564	0.0752645	0.118	0	1	ENSMUSG00000037536
Gm26632	0.00427574	0.0850815	0.132	0	1	ENSMUSG00000097442
Lpin2	0.00428214	0.126806	0.211	0.045	1	ENSMUSG00000024052
Stom	0.00428342	-0.687633	0.263	0.545	1	ENSMUSG00000026880
Cdkn3	0.00428465	0.121868	0.118	0	1	ENSMUSG00000037628
Ostf1	0.00431406	0.353841	0.855	0.455	1	ENSMUSG00000024725
Ggt5	0.00432312	0.0861161	0.118	0	1	ENSMUSG00000006344
Mtmr12	0.00432793	0.0750646	0.132	0	1	ENSMUSG00000039458
Rangap1	0.00437517	0.213299	0.329	0.045	1	ENSMUSG00000022391
Fam69b	0.0043791	0.068403	0.118	0	1	ENSMUSG00000036186
Cox7c	0.00438102	0.381468	0.987	0.864	1	ENSMUSG00000017778
Pycard	0.00438577	0.36196	0.645	0.227	1	ENSMUSG00000030793
Atf3	0.00438649	0.607631	0.684	0.364	1	ENSMUSG00000026628
Sap30bp	0.00438943	0.189677	0.355	0.045	1	ENSMUSG00000020755
Tsc22d3	0.00439866	-0.905609	0.487	0.636	1	ENSMUSG00000031431
Nkd2	0.0043994	0.0942238	0.118	0	1	ENSMUSG00000021567
Gja4	0.00441268	0.0749337	0.118	0	1	ENSMUSG00000050234
Gria3	0.00442449	0.100877	0.118	0	1	ENSMUSG00000001986
Gamt	0.00442567	0.288829	0.474	0.091	1	ENSMUSG00000020150
Actr3	0.00444459	0.375268	0.829	0.455	1	ENSMUSG00000026341
Slc25a22	0.00444653	0.0860623	0.118	0	1	ENSMUSG00000019082
Dennd4a	0.00446819	0.0780307	0.118	0	1	ENSMUSG00000053641
Ttc17	0.00447682	0.0836797	0.118	0	1	ENSMUSG00000027194
Cnn3	0.00447774	0.562117	0.895	0.5	1	ENSMUSG00000053931
Tppp3	0.00449569	-0.300089	0.355	0.682	1	ENSMUSG00000014846
Xrcc5	0.00450638	0.168415	0.303	0.045	1	ENSMUSG00000026187
Srpx	0.00451507	0.148837	0.197	0.045	1	ENSMUSG00000090084
Abracl	0.00452604	0.334792	0.895	0.364	1	ENSMUSG00000078453
Cycs	0.00456534	0.392136	0.961	0.682	1	ENSMUSG00000063694
Mtss1l	0.00457943	0.096112	0.132	0	1	ENSMUSG00000033763
Cdc25b	0.00459373	0.094993	0.118	0	1	ENSMUSG00000027330
Ralgds	0.00459521	0.141772	0.25	0.045	1	ENSMUSG00000026821
Dctpp1	0.00459664	0.338328	0.553	0.182	1	ENSMUSG00000042462
Ftsj1	0.00463137	0.126238	0.237	0.045	1	ENSMUSG00000031171
Prmt3	0.00465508	0.115201	0.224	0.045	1	ENSMUSG00000030505
Casp8	0.00467983	0.231022	0.5	0.136	1	ENSMUSG00000026029
Eif4e	0.00469447	0.300297	0.724	0.227	1	ENSMUSG00000028156
Mief1	0.00469829	0.061448	0.118	0	1	ENSMUSG00000022412
Ctns	0.00470578	0.0887629	0.118	0	1	ENSMUSG00000005949
Atraid	0.00471143	-0.656452	0.855	0.864	1	ENSMUSG00000013622
Phf11b	0.00471302	0.0493187	0.105	0	1	ENSMUSG00000091649
Enkd1	0.00472196	0.107866	0.132	0	1	ENSMUSG00000013155
Adgrf5	0.00472221	-0.570693	0.316	0.545	1	ENSMUSG00000056492
Stox2	0.0047254	0.0885283	0.118	0	1	ENSMUSG00000038143
Tex261	0.00472614	0.269996	0.645	0.182	1	ENSMUSG00000014748
Fam195b	0.00474103	0.338235	0.829	0.409	1	ENSMUSG00000061111
2810001G20Rik	0.00475592	0.0775387	0.118	0	1
Mrpl50	0.00476717	0.211129	0.408	0.091	1	ENSMUSG00000044018
Prkd2	0.00476762	0.0785222	0.118	0	1	ENSMUSG00000041187
Hspa4l	0.00478639	0.107352	0.237	0.045	1	ENSMUSG00000025757
Wdr47	0.00479244	0.0671567	0.118	0	1	ENSMUSG00000040389
Sh2d4a	0.00479561	-0.542122	0.132	0.409	1	ENSMUSG00000053886
G6pdx	0.00479725	0.172491	0.276	0.045	1	ENSMUSG00000031400
Ms4a6d	0.00481547	0.0746662	0.132	0	1	ENSMUSG00000024679
Zscan29	0.00482198	0.0630184	0.118	0	1	ENSMUSG00000050619
Zfp617	0.00482797	0.0759165	0.118	0	1	ENSMUSG00000066880
Snx19	0.00487764	0.0527477	0.105	0	1	ENSMUSG00000031993
Notum	0.004885	0.0710915	0.105	0	1	ENSMUSG00000042988
Gmnn	0.0048923	0.227083	0.342	0.091	1	ENSMUSG00000006715
Esd	0.00491004	0.367426	0.868	0.5	1	ENSMUSG00000021996
C1rb	0.00491361	-0.680045	0.645	0.727	1	ENSMUSG00000098470
Ints7	0.00492935	0.117593	0.211	0.045	1	ENSMUSG00000037461
Apopt1	0.00494706	0.104191	0.25	0.045	1	ENSMUSG00000037787
Npat	0.00495166	0.0658435	0.105	0	1	ENSMUSG00000033054
Mgst1	0.00496627	-0.3487	0.868	1	1	ENSMUSG00000008540
Pfn2	0.0049766	0.102363	0.132	0	1	ENSMUSG00000027805
Fcgr4	0.00497879	0.0913722	0.118	0	1	ENSMUSG00000059089
Ndc1	0.00498854	0.147882	0.197	0.045	1	ENSMUSG00000028614
Sh3pxd2b	0.00498949	0.241936	0.474	0.091	1	ENSMUSG00000040711
Plpp7	0.00500043	0.0573091	0.105	0	1	ENSMUSG00000051373
Eva1b	0.00500608	0.395595	0.816	0.364	1	ENSMUSG00000050212
Vamp3	0.00501976	0.248515	0.553	0.136	1	ENSMUSG00000028955
Phf13	0.00503695	0.125541	0.263	0.045	1	ENSMUSG00000047777
4833422C13Rik	0.00505244	0.0834282	0.118	0	1
Gm16062	0.00505587	0.0650438	0.105	0	1	ENSMUSG00000087249
Marcksl1	0.00506755	0.347822	0.855	0.409	1	ENSMUSG00000047945
Pomgnt1	0.00507574	0.165951	0.276	0.045	1	ENSMUSG00000028700
Bub1b	0.00507852	0.080437	0.118	0	1	ENSMUSG00000040084
Pcbd1	0.00509466	0.0604839	0.105	0	1	ENSMUSG00000020098
Wdr4	0.00509751	0.0704026	0.118	0	1	ENSMUSG00000024037
Naa15	0.00510363	0.237552	0.513	0.182	1	ENSMUSG00000063273
Riok3	0.00514699	0.206295	0.434	0.136	1	ENSMUSG00000024404
Ap2s1	0.00515197	0.360415	0.921	0.591	1	ENSMUSG00000008036
Spink2	0.00517307	-0.869893	0.184	0.5	1	ENSMUSG00000053030
Neurl2	0.00520991	0.0817507	0.118	0	1	ENSMUSG00000039873
Pced1b	0.00521622	0.0759268	0.105	0	1	ENSMUSG00000044250
Snrpe	0.00523866	0.35256	0.974	0.636	1	ENSMUSG00000090553
Nuf2	0.00528367	0.0871897	0.118	0	1	ENSMUSG00000026683
Slc15a3	0.00528534	0.102408	0.118	0	1	ENSMUSG00000024737
Zbtb10	0.00528818	0.0553674	0.105	0	1	ENSMUSG00000069114
Rpl7a	0.00531621	0.378544	0.987	0.909	1	ENSMUSG00000062647
Panx1	0.00532465	0.121789	0.276	0.045	1	ENSMUSG00000031934
Csnk1g1	0.00533109	0.11823	0.224	0.045	1	ENSMUSG00000032384
Kif4	0.00533783	0.0784906	0.118	0	1	ENSMUSG00000034311
Ccpg1os	0.00535237	0.12387	0.211	0.045	1	ENSMUSG00000086158
Chchd5	0.00536481	0.174632	0.342	0.091	1	ENSMUSG00000037938
Zc3h4	0.0053718	0.10952	0.25	0.045	1	ENSMUSG00000059273
Wnt7b	0.00537807	0.0560721	0.105	0	1	ENSMUSG00000022382
Crtc2	0.00538546	0.0957693	0.118	0	1	ENSMUSG00000027936
Fam175a	0.00542885	0.097623	0.118	0	1	ENSMUSG00000035234
Rspo3	0.00545024	0.0948823	0.118	0	1	ENSMUSG00000019880
Glul	0.00547094	-0.850874	0.316	0.545	1	ENSMUSG00000026473
Usp42	0.00547588	0.0624968	0.105	0	1	ENSMUSG00000051306
Sars2	0.00550992	0.105149	0.132	0	1	ENSMUSG00000070699
Tcf21	0.00552291	0.0961652	0.105	0	1	ENSMUSG00000045680
Unkl	0.0055326	0.0734034	0.105	0	1	ENSMUSG00000015127
Cxcl12	0.00555527	0.290598	0.303	0.091	1	ENSMUSG00000061353
Cygb	0.00555796	0.433901	0.539	0.273	1	ENSMUSG00000020810
Ccl3	0.00558178	0.118288	0.145	0	1	ENSMUSG00000000982
Dhx8	0.00558429	0.076146	0.118	0	1	ENSMUSG00000034931
Tdg	0.00559687	0.105523	0.224	0.045	1	ENSMUSG00000034674
Tpt1	0.00562062	0.380138	1	0.955	1	ENSMUSG00000060126
Dctn3	0.00562151	0.312992	0.789	0.318	1	ENSMUSG00000028447
Nudt13	0.00563735	0.086495	0.118	0	1	ENSMUSG00000021809
Klhl23	0.00564668	0.0537355	0.105	0	1	ENSMUSG00000042155
Cdca7	0.00566547	0.0568284	0.105	0	1	ENSMUSG00000055612
Rec114	0.00567776	0.0549124	0.105	0	1	ENSMUSG00000074269
Slbp	0.00568358	0.313248	0.5	0.136	1	ENSMUSG00000004642
Etl4	0.00571271	0.0780467	0.105	0	1	ENSMUSG00000036617
Neat1	0.00572273	0.511568	0.974	0.727	1	ENSMUSG00000092274
Adk	0.00573965	-0.544276	0.487	0.682	1	ENSMUSG00000039197
Oscp1	0.00575298	0.0682928	0.105	0	1	ENSMUSG00000042616
Bin1	0.00575976	0.347219	0.592	0.273	1	ENSMUSG00000024381
Fras1	0.00576083	-0.656069	0.197	0.5	1	ENSMUSG00000034687
Agfg2	0.00580972	0.053492	0.105	0	1	ENSMUSG00000029722
Fbxo21	0.00582879	0.0661358	0.105	0	1	ENSMUSG00000032898
Pik3cb	0.00583156	0.0638946	0.105	0	1	ENSMUSG00000032462
Slamf9	0.00583851	0.0587556	0.105	0	1	ENSMUSG00000026548
Il13ra1	0.00584841	0.239855	0.539	0.091	1	ENSMUSG00000017057
Ung	0.00584997	0.0507116	0.105	0	1	ENSMUSG00000029591
Id3	0.0058656	0.524325	0.987	0.773	1	ENSMUSG00000007872
Ckap2	0.00586988	0.0953816	0.105	0	1	ENSMUSG00000037725
Sbno1	0.00587381	0.235035	0.658	0.227	1	ENSMUSG00000038095
Tinagl1	0.00587442	0.315326	0.421	0.091	1	ENSMUSG00000028776
Timm50	0.00588386	0.241103	0.553	0.136	1	ENSMUSG00000003438
Cacnb2	0.00591251	0.0640136	0.105	0	1	ENSMUSG00000057914
Pex6	0.00592063	0.138496	0.289	0.045	1	ENSMUSG00000002763
Tspo	0.00593004	-0.289498	0.974	1	1	ENSMUSG00000041736
Srgap1	0.00595104	0.0643205	0.105	0	1	ENSMUSG00000020121
Nfil3	0.00598875	0.227034	0.395	0.091	1	ENSMUSG00000056749
Ada	0.00598948	0.0572277	0.118	0	1	ENSMUSG00000017697
Rab3il1	0.0060608	0.132471	0.118	0	1	ENSMUSG00000024663
Mthfd1l	0.0060639	0.0752428	0.118	0	1	ENSMUSG00000040675
Nuak2	0.00606926	0.0712351	0.105	0	1	ENSMUSG00000009772
Iscu	0.00608691	-0.38547	0.842	0.909	1	ENSMUSG00000025825
Adssl1	0.00609362	0.0700344	0.105	0	1	ENSMUSG00000011148
Braf	0.00611418	0.0811033	0.118	0	1	ENSMUSG00000002413
Mfge8	0.00615103	0.499551	0.868	0.409	1	ENSMUSG00000030605
Tnfaip6	0.00615514	0.219629	0.132	0	1	ENSMUSG00000053475
Psma3	0.00616595	0.336349	0.961	0.591	1	ENSMUSG00000060073
Tsen2	0.00617014	0.0690131	0.105	0	1	ENSMUSG00000042389
Vdac2	0.00617263	0.352744	0.895	0.545	1	ENSMUSG00000021771
Sept5	0.00617943	0.0603233	0.105	0	1	ENSMUSG00000072214
Cpq	0.00618953	-0.68944	0.789	0.773	1	ENSMUSG00000039007
Etf1	0.00619703	0.277644	0.737	0.318	1	ENSMUSG00000024360
Fau	0.00621802	0.408449	1	0.909	1	ENSMUSG00000038274
Atp8b1	0.00624109	0.103881	0.105	0	1	ENSMUSG00000039529
A930015D03Rik	0.00625945	0.0855637	0.118	0	1	ENSMUSG00000092368
Tsen54	0.00626955	0.0745411	0.118	0	1	ENSMUSG00000020781
Map2k2	0.00627804	0.323819	0.934	0.5	1	ENSMUSG00000035027
Mthfd1	0.0062843	0.0627754	0.105	0	1	ENSMUSG00000021048
Tmsb15b1	0.00629142	0.0759866	0.105	0	1	ENSMUSG00000089768
Atxn3	0.00631021	0.0795692	0.118	0	1	ENSMUSG00000021189
Arl5b	0.00631948	0.236077	0.421	0.136	1	ENSMUSG00000017418
Clec4n	0.00632203	0.110218	0.118	0	1	ENSMUSG00000023349
Rbm28	0.00634136	-0.782911	0.368	0.591	1	ENSMUSG00000029701
Ube2i	0.0063433	0.302244	0.868	0.409	1	ENSMUSG00000015120
Rad52	0.00635995	0.0764063	0.118	0	1	ENSMUSG00000030166
Cby1	0.00636037	0.231621	0.461	0.091	1	ENSMUSG00000022428
Cox6a1	0.0064013	-0.397509	1	1	1	ENSMUSG00000041697
Pcdh1	0.00641763	0.0665826	0.105	0	1	ENSMUSG00000051375
Dcun1d4	0.00643338	0.0635568	0.105	0	1	ENSMUSG00000051674
Fam96a	0.00643663	0.249356	0.618	0.136	1	ENSMUSG00000032381
Patz1	0.00646675	0.0834893	0.105	0	1	ENSMUSG00000020453
Pola1	0.00646954	0.0814033	0.105	0	1	ENSMUSG00000006678
Mpp6	0.00647046	0.16769	0.25	0.045	1	ENSMUSG00000038388
Dennd2a	0.00648127	0.114572	0.105	0	1	ENSMUSG00000038456
Atxn7l1	0.00649887	0.136852	0.197	0.045	1	ENSMUSG00000020564
Aimp1	0.00650006	0.313558	0.75	0.318	1	ENSMUSG00000028029
Gm15800	0.00650856	0.0686091	0.105	0	1	ENSMUSG00000042744
Akr1b8	0.00652295	-0.634997	0.737	0.773	1	ENSMUSG00000029762
Pomt2	0.00653349	0.0569921	0.105	0	1	ENSMUSG00000034126
Thbs2	0.00653547	0.361547	0.224	0.045	1	ENSMUSG00000023885
Sf3b3	0.00656034	0.206502	0.342	0.091	1	ENSMUSG00000033732
Cdc25c	0.00656317	0.0850723	0.105	0	1	ENSMUSG00000044201
Brip1os	0.00656685	0.166648	0.342	0.091	1	ENSMUSG00000085208
Ubxn4	0.00657662	0.278722	0.829	0.364	1	ENSMUSG00000026353
Zfp954	0.00659779	0.0603103	0.105	0	1	ENSMUSG00000062116
Mocs3	0.00660341	0.0937194	0.118	0	1	ENSMUSG00000074576
Ppp1ca	0.00663496	0.35847	0.934	0.727	1	ENSMUSG00000040385
Fam60a	0.00665124	0.0847374	0.118	0	1	ENSMUSG00000039985
Prss23	0.00666992	-0.640848	0.579	0.773	1	ENSMUSG00000039405
Gbp4	0.00670242	0.184467	0.197	0.045	1	ENSMUSG00000079363
Fam109a	0.00671429	0.127336	0.211	0.045	1	ENSMUSG00000044134
Chmp6	0.00671462	0.27186	0.539	0.182	1	ENSMUSG00000025371
Cenpu	0.00672058	0.051973	0.105	0	1	ENSMUSG00000031629
Jam2	0.0067257	0.0902769	0.105	0	1	ENSMUSG00000053062
Eif2ak4	0.00672902	0.0819784	0.105	0	1	ENSMUSG00000005102
Carnmt1	0.00673336	0.215985	0.434	0.136	1	ENSMUSG00000024726
Atp5d	0.00673704	0.303786	0.987	0.909	1	ENSMUSG00000003072
Adamts1	0.00673854	0.302775	0.539	0.091	1	ENSMUSG00000022893
Asxl2	0.00674361	0.177104	0.263	0.091	1	ENSMUSG00000037486
Casc5	0.00676038	0.0910307	0.118	0	1	ENSMUSG00000027326
Fam210a	0.00677785	0.132813	0.237	0.045	1	ENSMUSG00000038121
Myo1c	0.00679176	-0.645576	0.684	0.773	1	ENSMUSG00000017774
Pold4	0.00681111	0.322704	0.75	0.318	1	ENSMUSG00000024854
Rai14	0.00682629	0.186769	0.329	0.045	1	ENSMUSG00000022246
Ehd3	0.00682746	0.0672942	0.105	0	1	ENSMUSG00000024065
Helz2	0.00685148	0.0607367	0.105	0	1	ENSMUSG00000027580
Os9	0.0068651	-0.533423	0.605	0.682	1	ENSMUSG00000040462
Eif3g	0.00693196	0.334143	0.803	0.318	1	ENSMUSG00000070319
Jak3	0.00694599	0.069495	0.118	0	1	ENSMUSG00000031805
P4hb	0.00694715	0.322134	1	0.636	1	ENSMUSG00000025130
Kidins220	0.00695546	-0.404096	0.25	0.5	1	ENSMUSG00000036333
Usp21	0.00696569	0.0753846	0.105	0	1	ENSMUSG00000053483
Gjb4	0.00696925	0.0561335	0.105	0	1	ENSMUSG00000046623
H2-DMa	0.00697409	0.361538	0.461	0.091	1	ENSMUSG00000037649
Ptpn3	0.00698069	0.0707172	0.118	0	1	ENSMUSG00000038764
Adamts9	0.00698107	0.315002	0.408	0.136	1	ENSMUSG00000030022
Thumpd2	0.00700485	0.0587201	0.105	0	1	ENSMUSG00000024246
Tspan6	0.00703538	0.206499	0.303	0.045	1	ENSMUSG00000067377
Enpp1	0.00703594	0.105409	0.118	0	1	ENSMUSG00000037370
Tvp23a	0.00704972	0.0789932	0.105	0	1	ENSMUSG00000050908
Pgls	0.00705405	0.317246	0.895	0.5	1	ENSMUSG00000031807
Nptn	0.00706338	-0.646229	0.684	0.727	1	ENSMUSG00000032336
Top1	0.00708182	0.33165	0.855	0.455	1	ENSMUSG00000070544
Osgin2	0.00708302	0.0723105	0.105	0	1	ENSMUSG00000041153
Melk	0.00713489	0.0890873	0.118	0	1	ENSMUSG00000035683
Apol10b	0.00713786	0.0974531	0.105	0	1	ENSMUSG00000050014
Asah2	0.00714072	0.0669715	0.105	0	1	ENSMUSG00000024887
Dkk2	0.00717561	0.361257	0.145	0	1	ENSMUSG00000028031
1500009L16Rik	0.00717652	0.355241	0.158	0.045	1
Angel2	0.00718382	0.231002	0.461	0.091	1	ENSMUSG00000026634
Nrep	0.00718658	0.474777	0.342	0.091	1	ENSMUSG00000042834
Kifc1	0.00718831	0.0791756	0.105	0	1	ENSMUSG00000079553
Abcc9	0.00718844	0.168507	0.118	0	1	ENSMUSG00000030249
1700086O06Rik	0.00722661	0.0855846	0.105	0	1
Mrpl52	0.0072331	0.34093	0.961	0.682	1	ENSMUSG00000010406
Crim1	0.00725087	-0.750526	0.566	0.727	1	ENSMUSG00000024074
Cdon	0.00726378	-0.595236	0.289	0.5	1	ENSMUSG00000038119
Amotl2	0.00729086	-0.749489	0.474	0.636	1	ENSMUSG00000032531
Irf2bpl	0.00729519	0.247703	0.461	0.136	1	ENSMUSG00000034168
Glrx5	0.00729623	0.275093	0.816	0.318	1	ENSMUSG00000021102
Tubgcp6	0.00730331	0.0552962	0.105	0	1	ENSMUSG00000051786
Ccdc174	0.0073034	0.151209	0.224	0.045	1	ENSMUSG00000034083
Inpp5d	0.00730958	0.0834521	0.105	0	1	ENSMUSG00000026288
Ndufa11	0.00732134	0.337901	0.974	0.727	1	ENSMUSG00000002379
Ppp1r9b	0.00732901	0.190537	0.368	0.091	1	ENSMUSG00000038976
Ckap5	0.00732907	0.10553	0.211	0.045	1	ENSMUSG00000040549
Rhno1	0.00735777	0.155681	0.355	0.136	1	ENSMUSG00000048668
Ube2t	0.00736246	0.101085	0.118	0	1	ENSMUSG00000026429
Sf3a1	0.00737915	0.186934	0.329	0.091	1	ENSMUSG00000002129
Clcn5	0.00740824	0.0747776	0.105	0	1	ENSMUSG00000004317
Sgsm3	0.00740848	0.0579606	0.105	0	1	ENSMUSG00000042303
Ints3	0.00741246	0.147877	0.263	0.045	1	ENSMUSG00000027933
Pde3b	0.00741707	0.126609	0.263	0.045	1	ENSMUSG00000030671
Kpna2	0.00744723	0.168557	0.263	0.091	1	ENSMUSG00000018362
Mios	0.00747482	0.0865397	0.118	0	1	ENSMUSG00000042447
Srrd	0.00747638	0.0529542	0.105	0	1	ENSMUSG00000029346
Gm26615	0.00748987	0.0769905	0.105	0	1	ENSMUSG00000097088
Spred3	0.00749345	0.0530061	0.105	0	1	ENSMUSG00000037239
Rab30	0.00752287	0.0631835	0.105	0	1	ENSMUSG00000030643
Traip	0.00752485	0.0583323	0.105	0	1	ENSMUSG00000032586
Mgll	0.00756017	-0.517202	0.421	0.682	1	ENSMUSG00000033174
Txn2	0.00756879	0.296671	0.882	0.455	1	ENSMUSG00000005354
Zfp91	0.00757371	0.277402	0.539	0.182	1	ENSMUSG00000024695
Rab1b	0.00758067	0.206124	0.487	0.136	1	ENSMUSG00000024870
Snrpg	0.00761008	0.411886	0.987	0.909	1	ENSMUSG00000057278
Kri1	0.00761088	0.0737539	0.118	0	1	ENSMUSG00000035047
Cep68	0.00770365	0.0756207	0.105	0	1	ENSMUSG00000044066
Ybx1	0.00771318	0.364805	1	0.818	1	ENSMUSG00000028639
Thoc5	0.0077182	0.110334	0.211	0.045	1	ENSMUSG00000034274
Mdc1	0.00773181	0.0726087	0.105	0	1	ENSMUSG00000061607
Mgp	0.00784787	0.852502	1	1	1	ENSMUSG00000030218
Sapcd2	0.00786392	0.0846649	0.105	0	1	ENSMUSG00000026955
Pilra	0.00786827	0.0813079	0.118	0	1	ENSMUSG00000046245
Ier5	0.00787837	0.305491	0.829	0.318	1	ENSMUSG00000056708
Efna4	0.00792979	0.0597912	0.105	0	1	ENSMUSG00000028040
Maml3	0.00793645	0.0681929	0.105	0	1	ENSMUSG00000061143
Heyl	0.00794541	0.156253	0.158	0.045	1	ENSMUSG00000032744
Bace2	0.00796528	-0.652945	0.382	0.636	1	ENSMUSG00000040605
Banf1	0.00799997	0.304809	0.763	0.318	1	ENSMUSG00000024844
Lhfp	0.008013	0.489099	0.895	0.636	1	ENSMUSG00000048332
Wnt4	0.00802831	0.449041	0.447	0.136	1	ENSMUSG00000036856
Nox4	0.00803192	0.117825	0.118	0	1	ENSMUSG00000030562
Dubr	0.00804454	0.0721966	0.105	0	1	ENSMUSG00000022639
Fermt3	0.00808009	0.0739796	0.105	0	1	ENSMUSG00000024965
Mtmr4	0.0080943	0.114138	0.197	0.045	1	ENSMUSG00000018401
Gtpbp1	0.00811872	0.0570849	0.105	0	1	ENSMUSG00000042535
Gem	0.0081417	0.278051	0.368	0.045	1	ENSMUSG00000028214
Siah1b	0.00814563	0.0529762	0.105	0	1	ENSMUSG00000040749
Mtdh	0.00815828	0.304263	0.947	0.636	1	ENSMUSG00000022255
Hist1h1e	0.00816493	0.0799086	0.105	0	1	ENSMUSG00000051627
Pnmal2	0.00817073	0.05922	0.105	0	1	ENSMUSG00000070802
Ptms	0.00817187	-0.338348	0.974	1	1	ENSMUSG00000030122
Donson	0.00818242	0.0951625	0.105	0	1	ENSMUSG00000022960
Rbmx2	0.00820695	0.131386	0.197	0.045	1	ENSMUSG00000031107
Rad9a	0.00825309	0.0680141	0.105	0	1	ENSMUSG00000024824
Rgs5	0.00828208	0.923933	0.118	0	1	ENSMUSG00000026678
Spopl	0.00828883	0.108203	0.224	0.045	1	ENSMUSG00000026771
Slc16a1	0.00830564	-0.907623	0.368	0.591	1	ENSMUSG00000032902
Cox8a	0.00832344	0.301253	1	0.909	1	ENSMUSG00000035885
Rps19bp1	0.00832371	0.223472	0.671	0.182	1	ENSMUSG00000051518
Ick	0.00837469	0.105543	0.105	0	1	ENSMUSG00000009828
Grpel2	0.00838536	0.145787	0.329	0.045	1	ENSMUSG00000024580
Prkce	0.00843527	0.117192	0.197	0.045	1	ENSMUSG00000045038
Irs1	0.00845506	0.122527	0.197	0.045	1	ENSMUSG00000055980
Elp6	0.00846468	0.0538787	0.105	0	1	ENSMUSG00000054836
Aggf1	0.00847989	0.197124	0.408	0.136	1	ENSMUSG00000021681
AI661453	0.00851255	-0.477549	0.237	0.5	1	ENSMUSG00000034382
Tmem59	0.00852762	-0.433545	0.974	0.955	1	ENSMUSG00000028618
Fkbp3	0.00855073	0.291681	0.776	0.318	1	ENSMUSG00000020949
Pcna	0.00855862	0.364752	0.618	0.273	1	ENSMUSG00000027342
Cyth2	0.0085791	0.237487	0.592	0.227	1	ENSMUSG00000003269
Mre11a	0.00858617	0.0566724	0.105	0	1	ENSMUSG00000031928
Atr	0.00860627	0.0540106	0.105	0	1	ENSMUSG00000032409
Rbp4	0.00860901	-0.687418	0.316	0.591	1	ENSMUSG00000024990
Eif1a	0.00864214	0.270843	0.75	0.318	1	ENSMUSG00000057561
Lcmt1	0.00864953	0.203879	0.526	0.091	1	ENSMUSG00000030763
Foxc2	0.00868122	0.0790509	0.105	0	1	ENSMUSG00000046714
Polk	0.00869521	0.133339	0.132	0	1	ENSMUSG00000021668
Slc48a1	0.00869853	-0.534292	0.724	0.818	1	ENSMUSG00000081534
Pcif1	0.00872889	0.218118	0.632	0.227	1	ENSMUSG00000039849
Trf	0.00874471	-0.585448	0.829	0.909	1	ENSMUSG00000032554
Eif3k	0.00874623	0.313042	0.961	0.682	1	ENSMUSG00000053565
Mrps31	0.00876514	0.0612795	0.105	0	1	ENSMUSG00000031533
Tnfaip1	0.00876786	0.24995	0.487	0.227	1	ENSMUSG00000017615
Krt76	0.00877312	0.116856	0.105	0	1	ENSMUSG00000075402
Samd1	0.00877872	0.0821508	0.118	0	1	ENSMUSG00000079003
Tnfaip8l2	0.00878076	0.0802987	0.105	0	1	ENSMUSG00000013707
Pcolce	0.0087856	-0.460901	0.934	0.955	1	ENSMUSG00000029718
Wbp2	0.00883018	0.192143	0.474	0.182	1	ENSMUSG00000034341
Irf7	0.00884675	0.393813	0.434	0.136	1	ENSMUSG00000025498
Rasl12	0.00887431	0.0998062	0.105	0	1	ENSMUSG00000041696
Dcaf17	0.00889629	0.0577594	0.105	0	1	ENSMUSG00000041966
Aunip	0.00890545	0.0601571	0.105	0	1	ENSMUSG00000078521
Qrich1	0.00891888	0.200558	0.368	0.091	1	ENSMUSG00000006673
Pus1	0.00893643	0.143261	0.263	0.045	1	ENSMUSG00000029507
Scyl3	0.00894895	0.0718682	0.105	0	1	ENSMUSG00000026584
mt-Cytb	0.00895325	-0.503687	1	1	1	ENSMUSG00000064370
Fem1a	0.00896758	0.0528	0.105	0	1	ENSMUSG00000043683
Gorasp2	0.00902413	0.293626	0.671	0.318	1	ENSMUSG00000014959
Cav2	0.00904234	-0.623825	0.329	0.5	1	ENSMUSG00000000058
Nr4a2	0.00906442	0.349132	0.487	0.136	1	ENSMUSG00000026826
Ddx52	0.00906567	0.177429	0.276	0.091	1	ENSMUSG00000020677
Prph	0.00907007	0.175773	0.105	0	1	ENSMUSG00000023484
Smim12	0.00908364	0.228829	0.474	0.091	1	ENSMUSG00000042380
Wdr61	0.00908659	0.245714	0.579	0.227	1	ENSMUSG00000061559
Anxa1	0.00909651	-0.492896	0.974	0.955	1	ENSMUSG00000024659
Patl1	0.00910611	0.127994	0.184	0.045	1	ENSMUSG00000046139
P2ry6	0.00911511	0.130041	0.197	0.045	1	ENSMUSG00000048779
Lrfn4	0.00912067	0.056061	0.105	0	1	ENSMUSG00000045045
Fli1	0.00915109	0.0729866	0.105	0	1	ENSMUSG00000016087
1110065P20Rik	0.00916816	0.294602	0.737	0.273	1
Zfp788	0.00918889	0.0622012	0.105	0	1	ENSMUSG00000074165
Ndufa8	0.00920871	0.309622	0.921	0.5	1	ENSMUSG00000026895
3010026O09Rik	0.00921991	0.072091	0.105	0	1
Rasd1	0.00924772	0.0660514	0.105	0	1	ENSMUSG00000049892
Serf2	0.00925984	0.392921	1	0.909	1	ENSMUSG00000074884
Hsf2	0.00927087	0.062807	0.105	0	1	ENSMUSG00000019878
Sept11	0.0092719	0.286147	0.434	0.091	1	ENSMUSG00000058013
Rrp15	0.00929372	0.201411	0.421	0.182	1	ENSMUSG00000001305
Sema3d	0.00930785	-0.6853	0.158	0.409	1	ENSMUSG00000040254
Tgfbr1	0.00931946	0.195273	0.342	0.045	1	ENSMUSG00000007613
Qars	0.00937045	0.228066	0.526	0.136	1	ENSMUSG00000032604
Tbc1d5	0.00938765	0.115219	0.184	0.045	1	ENSMUSG00000023923
Fam3c	0.00941264	0.229676	0.461	0.091	1	ENSMUSG00000029672
Prdm4	0.00941585	0.0703145	0.105	0	1	ENSMUSG00000035529
Acd	0.00942519	0.189992	0.408	0.091	1	ENSMUSG00000038000
Snai2	0.00943816	0.0810951	0.105	0	1	ENSMUSG00000022676
Gm26722	0.00944809	0.0553588	0.105	0	1	ENSMUSG00000096944
Epb41l4a	0.00948199	0.0717744	0.105	0	1	ENSMUSG00000024376
Gpihbp1	0.00949258	-0.406851	0.237	0.455	1	ENSMUSG00000022579
Ereg	0.00951473	0.263397	0.132	0	1	ENSMUSG00000029377
Dmap1	0.00951934	0.103464	0.211	0.045	1	ENSMUSG00000009640
Usp6nl	0.00953237	0.101763	0.197	0.045	1	ENSMUSG00000039046
Mthfd2	0.0095347	0.170565	0.329	0.045	1	ENSMUSG00000005667
Smpd3	0.00955145	-0.522398	0.447	0.682	1	ENSMUSG00000031906
Kif20b	0.00955436	0.0889644	0.105	0	1	ENSMUSG00000024795
Psmc5	0.00957731	0.313633	0.789	0.409	1	ENSMUSG00000020708
Lilr4b	0.00957889	0.0869855	0.105	0	1	ENSMUSG00000089672
Msn	0.00957919	0.346839	0.921	0.591	1	ENSMUSG00000031207
Topors	0.00958758	0.158664	0.342	0.091	1	ENSMUSG00000036822
Desi2	0.0096426	0.233999	0.658	0.182	1	ENSMUSG00000026502
Eif2b1	0.00964724	0.185282	0.382	0.091	1	ENSMUSG00000029388
B4galt5	0.00966595	0.189906	0.592	0.091	1	ENSMUSG00000017929
Tnnt2	0.00967632	0.167233	0.105	0	1	ENSMUSG00000026414
Cdkn2d	0.00969991	0.265339	0.447	0.136	1	ENSMUSG00000096472
5430416N02Rik	0.00972062	0.0576377	0.105	0	1
Metrn	0.00975997	0.168065	0.329	0.045	1	ENSMUSG00000002274
Rac2	0.00977694	0.173175	0.303	0.045	1	ENSMUSG00000033220
Fam149b	0.00978034	0.0587125	0.105	0	1	ENSMUSG00000039599
Adgre1	0.00979215	0.0767555	0.105	0	1	ENSMUSG00000004730
Gse1	0.00982152	0.0558468	0.105	0	1	ENSMUSG00000031822
Eif2s2	0.00983148	0.356291	0.961	0.727	1	ENSMUSG00000074656
Zzef1	0.00983856	0.189119	0.316	0.045	1	ENSMUSG00000055670
Fmod	0.00985411	-0.667406	0.224	0.5	1	ENSMUSG00000041559
Psme2	0.00990813	0.411699	0.908	0.727	1	ENSMUSG00000079197
Med30	0.00990864	0.195779	0.447	0.091	1	ENSMUSG00000038622
Ankrd49	0.00991391	0.106234	0.197	0.045	1	ENSMUSG00000031931
Cmtm6	0.00993522	0.156737	0.237	0.045	1	ENSMUSG00000032434
Ppp2r1b	0.00993813	0.108528	0.211	0.045	1	ENSMUSG00000032058
Phf11d	0.00996182	0.255869	0.421	0.091	1	ENSMUSG00000068245
Yars	0.00999208	0.136106	0.303	0.045	1	ENSMUSG00000028811
Zfp213	0.0100134	0.0638264	0.105	0	1	ENSMUSG00000071256
Capza2	0.0100375	0.297194	0.882	0.455	1	ENSMUSG00000015733
Tprgl	0.0100385	-0.547119	0.816	0.773	1	ENSMUSG00000029030
Col11a1	0.0100491	0.0853124	0.105	0	1	ENSMUSG00000027966
Sumo2	0.0100547	0.286265	1	0.818	1	ENSMUSG00000020738
Afap1l1	0.0100798	0.0580918	0.105	0	1	ENSMUSG00000033032
Ifrd1	0.0100984	0.338907	0.737	0.318	1	ENSMUSG00000001627
Cggbp1	0.0101194	0.23	0.592	0.227	1	ENSMUSG00000054604
Qsox1	0.01012	0.257366	0.5	0.136	1	ENSMUSG00000033684
Cuta	0.0101401	0.278834	0.895	0.5	1	ENSMUSG00000024194
Arl2bp	0.0101664	0.243484	0.526	0.182	1	ENSMUSG00000031776
Ndufaf4	0.0101825	0.147195	0.329	0.045	1	ENSMUSG00000028261
H2-Q1	0.0102044	-0.804007	0.118	0.409	1	ENSMUSG00000079507
Hspb6	0.0102117	0.0836573	0.105	0	1	ENSMUSG00000036854
Nolc1	0.0102237	0.224325	0.474	0.182	1	ENSMUSG00000015176
Cep350	0.0102288	0.0846451	0.105	0	1	ENSMUSG00000033671
Gm2a	0.0102981	-0.663561	0.658	0.682	1	ENSMUSG00000000594
Itgb4	0.0102997	0.106117	0.211	0.045	1	ENSMUSG00000020758
Nepro	0.0103274	0.070013	0.105	0	1	ENSMUSG00000036208
Spcs2	0.0103395	-0.550453	0.895	0.864	1	ENSMUSG00000035227
Trib1	0.0103674	0.351988	0.539	0.273	1	ENSMUSG00000032501
Dhx38	0.0104118	0.121127	0.197	0.045	1	ENSMUSG00000037993
Sptbn1	0.0104215	-0.60336	0.921	0.909	1	ENSMUSG00000020315
Ascc3	0.0104871	0.0965018	0.224	0.045	1	ENSMUSG00000038774
Elk3	0.0105389	0.242924	0.461	0.091	1	ENSMUSG00000008398
Ap1ar	0.0105609	0.152176	0.342	0.045	1	ENSMUSG00000074238
Alg13	0.0106827	0.0734922	0.105	0	1	ENSMUSG00000041718
Sertad1	0.0107128	0.239047	0.645	0.182	1	ENSMUSG00000008384
Rab26os	0.0107961	0.107493	0.197	0.045	1	ENSMUSG00000093565
Wdr73	0.0108233	0.0675771	0.105	0	1	ENSMUSG00000025722
Slc25a4	0.0108594	0.304786	1	0.864	1	ENSMUSG00000031633
E130012A19Rik	0.0108641	0.0601173	0.105	0	1	ENSMUSG00000043439
Bloc1s2	0.0108784	0.222005	0.526	0.182	1	ENSMUSG00000057506
Aagab	0.0109174	0.0737597	0.105	0	1	ENSMUSG00000037257
Zdhhc17	0.0109341	0.0969068	0.118	0	1	ENSMUSG00000035798
Npm1	0.0109366	0.33282	1	0.864	1	ENSMUSG00000057113
Mrpl32	0.0109912	0.225967	0.645	0.182	1	ENSMUSG00000015672
Plekha8	0.0110078	0.0670617	0.105	0	1	ENSMUSG00000005225
Lpar6	0.0110087	0.0680008	0.105	0	1	ENSMUSG00000033446
Ell	0.0110259	0.108317	0.211	0.045	1	ENSMUSG00000070002
mt-Co3	0.0110708	-0.344233	1	1	1	ENSMUSG00000064358
Ezh2	0.011072	0.188127	0.368	0.045	1	ENSMUSG00000029687
Fcgr1	0.0111233	0.0539751	0.105	0	1	ENSMUSG00000015947
Elf4	0.0111285	0.129089	0.224	0.045	1	ENSMUSG00000031103
Tnfrsf12a	0.0111753	0.34163	0.789	0.409	1	ENSMUSG00000023905
Lrrc28	0.0111923	0.0720204	0.105	0	1	ENSMUSG00000030556
Ripk3	0.0111946	0.21472	0.382	0.136	1	ENSMUSG00000022221
Fdft1	0.0112129	0.158063	0.224	0.045	1	ENSMUSG00000021273
Znhit3	0.011263	0.136729	0.25	0.045	1	ENSMUSG00000020526
H2-K1	0.011291	0.633839	1	1	1	ENSMUSG00000061232
Ms4a4d	0.0113388	0.150585	0.171	0.045	1	ENSMUSG00000024678
Ints5	0.0113989	0.108516	0.224	0.045	1	ENSMUSG00000071652
Hotairm1	0.0114225	-0.527419	0.237	0.455	1	ENSMUSG00000087658
Zmat2	0.011437	0.262097	0.737	0.318	1	ENSMUSG00000001383
Golph3	0.0114876	0.206042	0.447	0.136	1	ENSMUSG00000022200
Lta4h	0.011515	0.201211	0.447	0.091	1	ENSMUSG00000015889
Inhba	0.0115345	0.351098	0.342	0.045	1	ENSMUSG00000041324
Porcn	0.0115672	0.0816524	0.105	0	1	ENSMUSG00000031169
Cracr2b	0.011694	-0.578088	0.382	0.545	1	ENSMUSG00000048200
Enpp5	0.0117654	-0.488628	0.184	0.409	1	ENSMUSG00000023960
Sqle	0.0117761	0.12521	0.276	0.045	1	ENSMUSG00000022351
Pola2	0.0117795	0.0829182	0.105	0	1	ENSMUSG00000024833
Pdss2	0.0118061	0.060257	0.105	0	1	ENSMUSG00000038240
Per1	0.0118217	-0.566708	0.316	0.5	1	ENSMUSG00000020893
Sra1	0.0118652	0.31604	0.908	0.545	1	ENSMUSG00000006050
Yme1l1	0.0118719	0.239403	0.487	0.182	1	ENSMUSG00000026775
Gbp9	0.0119121	0.1705	0.303	0.091	1	ENSMUSG00000029298
Hnrnpa0	0.0119474	0.250588	0.658	0.227	1	ENSMUSG00000007836
Ankrd17	0.0119544	0.223029	0.5	0.136	1	ENSMUSG00000055204
Soat1	0.0119713	0.229413	0.421	0.045	1	ENSMUSG00000026600
Zfp609	0.0120012	0.0706606	0.105	0	1	ENSMUSG00000040524
Mvb12a	0.0120107	0.275468	0.684	0.273	1	ENSMUSG00000031813
Ctsd	0.0120384	-0.246733	0.961	1	1	ENSMUSG00000007891
Mrpl20	0.0120395	0.292971	0.868	0.5	1	ENSMUSG00000029066
Gnb2	0.0120511	0.308899	0.974	0.818	1	ENSMUSG00000029713
Trim59	0.012159	0.109808	0.211	0.045	1	ENSMUSG00000034317
Naca	0.0121776	0.318304	1	0.864	1	ENSMUSG00000061315
R3hcc1l	0.0121986	0.0667468	0.105	0	1	ENSMUSG00000025184
D10Wsu102e	0.0122157	0.146115	0.237	0.045	1	ENSMUSG00000020255
Trip12	0.0122333	0.227395	0.461	0.136	1	ENSMUSG00000026219
Prepl	0.0122659	0.059257	0.105	0	1	ENSMUSG00000024127
Mzt2	0.0122892	0.14613	0.263	0.045	1	ENSMUSG00000022671
Hn1	0.0122924	0.352709	0.934	0.773	1	ENSMUSG00000020737
Plpp1	0.0123035	-0.599983	0.684	0.773	1	ENSMUSG00000021759
4930579G24Rik	0.0123056	0.117522	0.105	0	1
Serp1	0.0123808	0.309018	0.868	0.5	1	ENSMUSG00000027808
B2m	0.0123986	0.574813	1	1	1	ENSMUSG00000060802
Iars	0.0124637	0.1626	0.303	0.045	1	ENSMUSG00000037851
Ppp1r11	0.012503	0.246235	0.921	0.5	1	ENSMUSG00000036398
Col15a1	0.012508	0.367376	0.211	0.045	1	ENSMUSG00000028339
Gpn1	0.0125428	0.148888	0.329	0.045	1	ENSMUSG00000064037
Sulf1	0.0125635	-0.794425	0.658	0.727	1	ENSMUSG00000016918
2610507B11Rik	0.0125743	0.213167	0.487	0.136	1
Map3k7cl	0.0126022	0.223011	0.105	0	1	ENSMUSG00000025610
Fdx1l	0.0126393	0.231976	0.566	0.136	1	ENSMUSG00000079677
Mlx	0.0126969	0.202462	0.355	0.045	1	ENSMUSG00000017801
Supt5	0.0127384	0.201625	0.579	0.091	1	ENSMUSG00000003435
Uaca	0.0128352	0.173588	0.276	0.045	1	ENSMUSG00000034485
Rps24	0.0128629	0.25093	1	1	1	ENSMUSG00000025290
Chic2	0.0128912	0.33646	0.711	0.364	1	ENSMUSG00000029229
Fbxo28	0.0129062	0.145838	0.316	0.091	1	ENSMUSG00000047539
Cfl1	0.0129883	0.335743	1	0.909	1	ENSMUSG00000056201
Pus7	0.013022	0.12779	0.211	0.045	1	ENSMUSG00000057541
Ogg1	0.0130894	0.0939864	0.197	0.045	1	ENSMUSG00000030271
Anapc4	0.0131001	0.171539	0.382	0.091	1	ENSMUSG00000029176
Shisa4	0.0131073	0.221671	0.303	0.045	1	ENSMUSG00000041889
Rpl9	0.0131101	0.318418	1	0.955	1	ENSMUSG00000047215
Crebzf	0.0131619	0.101596	0.184	0.045	1	ENSMUSG00000051451
Bola2	0.0131787	0.23319	0.934	0.5	1	ENSMUSG00000047721
Cenpb	0.0132012	-0.49652	0.474	0.591	1	ENSMUSG00000068267
Cdadc1	0.0132061	0.112665	0.197	0.045	1	ENSMUSG00000021982
Ndufb8	0.0132138	0.32138	0.934	0.682	1	ENSMUSG00000025204
Tspan8	0.0132482	-0.493222	0.368	0.591	1	ENSMUSG00000034127
C1qtnf2	0.0132493	-0.486257	0.342	0.545	1	ENSMUSG00000046491
Serpinb9	0.0132523	-0.522091	0.342	0.591	1	ENSMUSG00000045827
Acvr1	0.0132834	0.151832	0.263	0.091	1	ENSMUSG00000026836
Snx9	0.0133828	0.13793	0.355	0.045	1	ENSMUSG00000002365
Ccnl1	0.0134217	0.355557	0.789	0.455	1	ENSMUSG00000027829
Ifitm3	0.0134353	0.349767	1	1	1	ENSMUSG00000025492
Pfkp	0.0134455	-0.5735	0.355	0.545	1	ENSMUSG00000021196
Npc1	0.0134573	-0.597846	0.263	0.455	1	ENSMUSG00000024413
Lsr	0.0134726	-0.501842	0.434	0.636	1	ENSMUSG00000001247
0610030E20Rik	0.0135204	0.135511	0.263	0.045	1
Npdc1	0.0135618	-0.492281	0.803	0.864	1	ENSMUSG00000015094
Foxf1	0.0135864	0.141208	0.263	0.045	1	ENSMUSG00000042812
Acp2	0.0135937	0.149199	0.382	0.045	1	ENSMUSG00000002103
mt-Nd2	0.0135963	-0.631428	1	0.955	1	ENSMUSG00000064345
Tob2	0.013661	0.161104	0.289	0.091	1	ENSMUSG00000048546
Thbs3	0.0137327	-0.375611	0.171	0.409	1	ENSMUSG00000028047
Slit3	0.0137416	0.21085	0.487	0.091	1	ENSMUSG00000056427
Minos1	0.0138454	0.296664	0.987	0.909	1	ENSMUSG00000050608
AI838599	0.0138824	-0.457676	0.013	0.273	1	ENSMUSG00000085180
Apool	0.0139239	0.177776	0.316	0.136	1	ENSMUSG00000025525
Qpct	0.0139487	0.105675	0.105	0	1	ENSMUSG00000024084
Gstz1	0.0139704	0.161086	0.303	0.091	1	ENSMUSG00000021033
Atxn2	0.014059	0.168738	0.342	0.091	1	ENSMUSG00000042605
Eif4e2	0.014083	0.269634	0.789	0.318	1	ENSMUSG00000026254
Synj2	0.0140968	0.0619312	0.105	0	1	ENSMUSG00000023805
Marc2	0.0141089	-0.567902	0.684	0.682	1	ENSMUSG00000073481
Psmb1	0.0141136	0.267021	0.987	0.773	1	ENSMUSG00000014769
Slurp1	0.0141372	-1.48415	0.118	0.455	1	ENSMUSG00000022596
Col6a3	0.0142511	0.557201	0.539	0.318	1	ENSMUSG00000048126
C1qtnf7	0.0142732	0.160047	0.197	0.045	1	ENSMUSG00000061535
Taf10	0.0143138	0.290691	0.763	0.409	1	ENSMUSG00000043866
Emc8	0.0143922	0.231719	0.658	0.227	1	ENSMUSG00000031819
Bcas2	0.0144171	0.263576	0.737	0.273	1	ENSMUSG00000005687
Ngb	0.0144408	-0.620115	0.013	0.273	1	ENSMUSG00000021032
Ruvbl2	0.0144434	0.162109	0.303	0.045	1	ENSMUSG00000003868
Ndufa7	0.0144826	0.223938	1	0.773	1	ENSMUSG00000041881
Sepw1	0.0144858	-0.262776	1	1	1	ENSMUSG00000041571
Psmc1	0.0145613	0.255041	0.724	0.227	1	ENSMUSG00000021178
Ahnak	0.0147678	-0.649464	0.868	0.818	1	ENSMUSG00000069833
Ube2e1	0.0147946	0.250007	0.724	0.318	1	ENSMUSG00000021774
Alad	0.0149219	-0.581248	0.658	0.773	1	ENSMUSG00000028393
Lman1	0.0149586	0.353111	0.75	0.455	1	ENSMUSG00000041891
Parva	0.0149976	0.245628	0.763	0.318	1	ENSMUSG00000030770
Dctn6	0.0150287	-0.568337	0.566	0.682	1	ENSMUSG00000031516
Tesk1	0.0150308	0.129742	0.263	0.045	1	ENSMUSG00000028458
Chchd2	0.0150391	0.283184	1	0.955	1	ENSMUSG00000070493
Sgms1	0.01504	0.169439	0.382	0.045	1	ENSMUSG00000040451
Bod1	0.0150438	0.199729	0.539	0.227	1	ENSMUSG00000044502
Sh3glb1	0.0150505	0.280575	0.868	0.409	1	ENSMUSG00000037062
Snrpf	0.0151105	0.285113	0.974	0.636	1	ENSMUSG00000020018
Trappc2l	0.0151348	0.263273	0.803	0.409	1	ENSMUSG00000015013
Srp19	0.0151641	0.287162	0.816	0.409	1	ENSMUSG00000014504
C1s2	0.0151895	-0.433613	0.276	0.5	1	ENSMUSG00000079343
Mrpl38	0.0152004	0.205394	0.645	0.182	1	ENSMUSG00000020775
Kdr	0.0152005	-0.721991	0.461	0.636	1	ENSMUSG00000062960
Crk	0.015238	0.203052	0.605	0.182	1	ENSMUSG00000017776
Tmem141	0.0152425	0.117115	0.263	0.091	1	ENSMUSG00000026939
Zfp593	0.0152565	0.193812	0.526	0.136	1	ENSMUSG00000028840
Mrps18b	0.015265	0.213021	0.447	0.182	1	ENSMUSG00000024436
Cops5	0.0153051	0.232297	0.632	0.273	1	ENSMUSG00000025917
Coa7	0.0153599	0.102693	0.237	0.045	1	ENSMUSG00000048351
Txnl4a	0.0154171	0.287203	0.724	0.364	1	ENSMUSG00000057130
Hspa8	0.0154845	0.273416	1	1	1	ENSMUSG00000015656
Mdh2	0.0155455	0.337314	0.974	0.727	1	ENSMUSG00000019179
1700017B05Rik	0.0155768	0.138674	0.25	0.045	1
0610012G03Rik	0.0156353	0.292385	0.75	0.273	1
Cd52	0.0157243	0.296848	0.605	0.182	1	ENSMUSG00000000682
Mcmbp	0.0158737	0.189363	0.368	0.091	1	ENSMUSG00000048170
Efhd2	0.0158787	0.295142	0.539	0.227	1	ENSMUSG00000040659
Dhrs7b	0.0160343	0.170104	0.368	0.045	1	ENSMUSG00000042569
Nrp1	0.0161363	0.350291	0.513	0.227	1	ENSMUSG00000025810
Gatad2a	0.0161909	0.120518	0.25	0.045	1	ENSMUSG00000036180
Plin2	0.0162051	0.281377	0.684	0.318	1	ENSMUSG00000028494
Srsf9	0.0162794	0.257252	0.684	0.364	1	ENSMUSG00000029538
Btf3l4	0.0162863	0.268098	0.645	0.273	1	ENSMUSG00000028568
Arl6	0.0163186	0.13965	0.355	0.091	1	ENSMUSG00000022722
Esf1	0.016322	0.230407	0.579	0.136	1	ENSMUSG00000045624
H1fx	0.0163244	0.154765	0.263	0.045	1	ENSMUSG00000044927
Cys1	0.0163542	-0.38834	0.197	0.409	1	ENSMUSG00000062563
Nudt2	0.016397	0.160257	0.382	0.136	1	ENSMUSG00000028443
Snx15	0.0164843	0.136775	0.237	0.045	1	ENSMUSG00000024787
[truncated: 569 more rows]

## Sheet: 6
Supplementary Table 5. Lung scRNAseq Cell Clusters: Low vs. High Metastatic Burden - Cluster 6
Gene	p_val	avg_log2FC	pct.1	pct.2	p_val_adj	ensembl_ids
S100a4	3.46696e-36	1.08222	0.89	0.11	9.70713e-32	ENSMUSG00000001020
S100a6	4.77283e-33	1.19139	1	0.86	1.33634e-28	ENSMUSG00000001025
Spp1	1.09128e-30	0.737097	1	0.39	3.05547e-26	ENSMUSG00000029304
Gm10260	5.83431e-30	-0.899111	0.73	0.97	1.63355e-25	ENSMUSG00000069117
Lgals1	5.69218e-29	0.910774	1	0.91	1.59375e-24	ENSMUSG00000068220
Rps27rt	4.7366e-27	-0.691614	0.99	1	1.3262e-22	ENSMUSG00000050621
Gm26917	1.24327e-23	0.693421	1	0.92	3.48103e-19	ENSMUSG00000097971
Lcn2	5.9328e-23	0.79899	0.7	0.04	1.66112e-18	ENSMUSG00000026822
Ubb	3.42298e-22	-0.459403	1	1	9.584e-18	ENSMUSG00000019505
Stmn1	4.7013e-22	-0.797813	0.79	0.98	1.31632e-17	ENSMUSG00000028832
Scgb1a1	1.70849e-21	-0.455062	1	1	4.7836e-17	ENSMUSG00000024653
Ccl21a	3.56062e-18	-0.645536	0.13	0.71	9.96937e-14	ENSMUSG00000094686
Rpl10-ps3	1.56975e-17	-0.674282	0.82	0.96	4.39514e-13	ENSMUSG00000058443
Rps18-ps3	3.07745e-17	-0.731198	0.47	0.84	8.61656e-13	ENSMUSG00000057657
PYMT	9.28507e-16	0.537201	0.52	0	2.59973e-11	PYMT
Rpl23a-ps3	1.11384e-15	-0.630729	0.73	0.94	3.11864e-11	ENSMUSG00000078126
Gm8797	1.76779e-15	-0.395325	1	1	4.94964e-11	ENSMUSG00000103034
Rpl27-ps3	2.14234e-15	-0.615774	0.35	0.78	5.99835e-11	ENSMUSG00000073640
Rpl9-ps6	3.4401e-15	-0.635891	0.34	0.81	9.63193e-11	ENSMUSG00000062456
Birc5	4.94953e-15	0.495199	0.51	0.01	1.38582e-10	ENSMUSG00000017716
C1qb	1.67774e-14	0.503824	0.62	0.05	4.6975e-10	ENSMUSG00000036905
H3f3b	3.91662e-14	0.381914	1	1	1.09661e-09	ENSMUSG00000016559
mt-Atp8	1.12045e-13	-0.552843	0.54	0.87	3.13714e-09	ENSMUSG00000064356
C1qc	2.05889e-13	0.508221	0.57	0.03	5.76469e-09	ENSMUSG00000036896
Gm10073	1.70616e-12	-0.528559	0.15	0.64	4.77706e-08	ENSMUSG00000060019
Uba52	2.24896e-12	-0.469628	0.97	0.98	6.29687e-08	ENSMUSG00000090137
Gm10709	2.33516e-12	-0.577623	0.96	0.94	6.53822e-08	ENSMUSG00000074516
C1qa	4.2208e-12	0.448223	0.59	0.06	1.18178e-07	ENSMUSG00000036887
Saa3	1.01023e-11	0.472594	0.45	0.03	2.82854e-07	ENSMUSG00000040026
Rps2-ps6	1.0532e-11	-0.494677	0.21	0.66	2.94885e-07	ENSMUSG00000095427
Gstp1	2.40733e-11	-0.462378	0.27	0.7	6.74027e-07	ENSMUSG00000060803
Gm8730	2.75992e-11	-0.437253	0.99	1	7.72751e-07	ENSMUSG00000063696
Gm11808	4.45688e-11	-0.475874	0.88	0.96	1.24788e-06	ENSMUSG00000068240
Gapdh	4.48381e-11	0.480445	0.94	0.87	1.25542e-06	ENSMUSG00000057666
Cd63	5.95756e-11	0.4758	0.99	0.96	1.66806e-06	ENSMUSG00000025351
Mif	9.83076e-11	0.5	0.92	0.81	2.75251e-06	ENSMUSG00000033307
Myadm	2.85444e-10	-0.480536	0.54	0.84	7.99214e-06	ENSMUSG00000068566
Rps29	3.3525e-10	-0.237377	1	1	9.38666e-06	ENSMUSG00000034892
Serinc3	4.01335e-10	-0.381193	0.95	1	1.1237e-05	ENSMUSG00000017707
Wfdc17	4.22117e-10	0.448045	0.46	0.08	1.18188e-05	ENSMUSG00000069792
Rps12-ps3	4.54768e-10	-0.51378	0.6	0.84	1.27331e-05	ENSMUSG00000067038
Cks1b	6.91915e-10	0.418256	0.42	0.07	1.93729e-05	ENSMUSG00000028044
Gm9843	8.36639e-10	-0.512326	0.68	0.87	2.34251e-05	ENSMUSG00000050299
Rpl35	1.88942e-09	-0.337442	1	1	5.29018e-05	ENSMUSG00000062997
Son	2.16156e-09	0.371826	1	0.96	6.05216e-05	ENSMUSG00000022961
Dbi	2.78298e-09	0.454945	0.98	0.88	7.79206e-05	ENSMUSG00000026385
mt-Nd3	3.36776e-09	-0.394333	0.96	0.99	9.42938e-05	ENSMUSG00000064360
Rps27	4.88439e-09	-0.243176	1	1	0.000136758	ENSMUSG00000090733
Gm10076	5.14194e-09	-0.515931	0.75	0.91	0.000143969	ENSMUSG00000060143
Wdr89	5.76164e-09	-0.338873	1	0.99	0.00016132	ENSMUSG00000045690
Hn1	8.12704e-09	0.431106	0.85	0.65	0.000227549	ENSMUSG00000020737
Zbtb16	2.1008e-08	0.430997	0.54	0.24	0.000588203	ENSMUSG00000066687
H2afz	5.39329e-08	0.438503	0.95	0.92	0.00151007	ENSMUSG00000037894
1110008P14Rik	5.72289e-08	0.434638	0.64	0.39	0.00160235
Sox9	6.10748e-08	0.328666	0.29	0	0.00171003	ENSMUSG00000000567
H2-D1	1.20962e-07	-0.262648	1	1	0.00338681	ENSMUSG00000073411
Ccdc85b	1.21207e-07	-0.32015	0.13	0.5	0.00339369	ENSMUSG00000095098
Rpl36al	1.33235e-07	0.361517	1	0.93	0.00373044	ENSMUSG00000049751
Btg2	1.43563e-07	0.473156	0.98	0.93	0.00401962	ENSMUSG00000020423
Rpsa	1.47938e-07	0.259978	1	0.98	0.00414213	ENSMUSG00000032518
Tpi1	1.51528e-07	0.392467	0.82	0.61	0.00424265	ENSMUSG00000023456
Lmna	1.54174e-07	0.349943	0.97	0.8	0.00431672	ENSMUSG00000028063
Cxcl1	1.67762e-07	0.340463	0.34	0.05	0.00469716	ENSMUSG00000029380
Gm7334	2.31018e-07	-0.362722	0.14	0.47	0.00646827	ENSMUSG00000044645
Gm2000	2.82558e-07	-0.450962	0.66	0.82	0.00791134	ENSMUSG00000078193
Rpl32	3.21996e-07	0.214541	1	1	0.00901556	ENSMUSG00000057841
Timp1	3.98199e-07	0.252003	0.3	0.04	0.0111492	ENSMUSG00000001131
Ranbp1	4.16791e-07	0.375645	0.91	0.76	0.0116697	ENSMUSG00000005732
Cav2	4.78089e-07	-0.374924	0.94	0.97	0.013386	ENSMUSG00000000058
Rpl6l	8.0087e-07	-0.28689	0.13	0.48	0.0224236	ENSMUSG00000091086
Rpl26	8.25576e-07	0.227042	1	1	0.0231153	ENSMUSG00000060938
Rps14	1.00201e-06	0.194784	1	1	0.0280554	ENSMUSG00000024608
Ldha	1.52922e-06	0.338018	0.96	0.84	0.0428166	ENSMUSG00000063229
Ube2c	1.55357e-06	0.223743	0.25	0.01	0.0434983	ENSMUSG00000001403
Fn1	1.61412e-06	0.366403	0.9	0.75	0.0451937	ENSMUSG00000026193
Gm9493	1.65718e-06	-0.312531	0.16	0.44	0.0463995	ENSMUSG00000044424
Ctgf	1.69084e-06	-0.582179	0.63	0.84	0.0473418	ENSMUSG00000019997
App	1.88616e-06	-0.262769	1	0.99	0.0528106	ENSMUSG00000022892
Calm1	2.27993e-06	0.254798	1	0.99	0.0638357	ENSMUSG00000001175
Usp50	2.33032e-06	-0.335919	0.47	0.75	0.0652467	ENSMUSG00000027364
Cxcl2	2.4977e-06	0.300615	0.52	0.17	0.0699332	ENSMUSG00000058427
Dbndd2	2.83697e-06	-0.343906	0.22	0.57	0.0794325	ENSMUSG00000017734
Rps3a1	3.17182e-06	0.232991	1	0.99	0.0888079	ENSMUSG00000028081
Rgs2	3.33068e-06	0.564156	0.84	0.69	0.0932556	ENSMUSG00000026360
Ank	3.54217e-06	0.253918	0.31	0.07	0.0991771	ENSMUSG00000022265
Tomm22	3.5974e-06	-0.323016	0.34	0.68	0.100724	ENSMUSG00000022427
Fcer1g	4.51722e-06	0.367804	0.61	0.35	0.126478	ENSMUSG00000058715
Tcf21	4.55691e-06	-0.519871	0.77	0.91	0.127589	ENSMUSG00000045680
Rps15	4.7696e-06	0.169598	1	1	0.133544	ENSMUSG00000063457
Chil3	5.38714e-06	-0.361225	0.11	0.45	0.150834	ENSMUSG00000040809
Pkm	5.54739e-06	0.355045	0.92	0.86	0.155321	ENSMUSG00000032294
Top2a	6.14583e-06	0.18465	0.2	0	0.172077	ENSMUSG00000020914
Rpl8	6.63624e-06	0.167463	1	1	0.185808	ENSMUSG00000003970
Tgtp2	6.78781e-06	-0.338545	0.12	0.42	0.190052	ENSMUSG00000078921
Ntn4	7.34384e-06	-0.32852	0.18	0.46	0.20562	ENSMUSG00000020019
Rps27l	7.34823e-06	0.268194	1	0.91	0.205743	ENSMUSG00000036781
Rps27a	8.71898e-06	0.188917	1	1	0.244123	ENSMUSG00000020460
Gm8186	8.82361e-06	-0.296419	0.17	0.5	0.247052	ENSMUSG00000049124
Ubc	9.14783e-06	0.24134	1	1	0.25613	ENSMUSG00000008348
Hmgb1	9.52968e-06	-0.244542	0.98	1	0.266822	ENSMUSG00000066551
Rps7	9.84256e-06	0.213136	1	0.99	0.275582	ENSMUSG00000061477
Ccl12	1.0116e-05	0.189899	0.19	0	0.283238	ENSMUSG00000035352
S100a10	1.14152e-05	0.318458	0.96	0.93	0.319614	ENSMUSG00000041959
Gm10020	1.14499e-05	-0.226642	0.14	0.45	0.320584	ENSMUSG00000057262
Acaa1b	1.28179e-05	-0.188937	0.04	0.3	0.358889	ENSMUSG00000010651
Hopx	1.81506e-05	-0.544901	0.8	0.86	0.508198	ENSMUSG00000059325
Rplp1	1.83242e-05	0.163784	1	1	0.513059	ENSMUSG00000007892
Tmco1	2.21509e-05	-0.250611	0.87	0.98	0.620204	ENSMUSG00000052428
Fos	2.31028e-05	0.374146	1	0.93	0.646855	ENSMUSG00000021250
Mrpl12	2.54756e-05	0.311464	0.74	0.56	0.71329	ENSMUSG00000039640
Lamp1	2.78817e-05	-0.201226	0.98	1	0.78066	ENSMUSG00000031447
Polr2l	2.85906e-05	-0.349622	0.57	0.74	0.800509	ENSMUSG00000038489
Cav1	3.12952e-05	-0.292692	0.99	1	0.876235	ENSMUSG00000007655
Ccl2	3.17706e-05	0.195435	0.18	0.01	0.889545	ENSMUSG00000035385
Snhg9	3.90283e-05	-0.207308	0.07	0.33	1	ENSMUSG00000090101
Cox5a	4.32441e-05	0.285176	0.95	0.86	1	ENSMUSG00000000088
B2m	5.37011e-05	-0.177186	1	1	1	ENSMUSG00000060802
Mtch2	5.4987e-05	0.293687	0.82	0.64	1	ENSMUSG00000027282
Fxn	5.53436e-05	0.217156	0.25	0.07	1	ENSMUSG00000059363
Fosb	5.65731e-05	0.331447	0.92	0.75	1	ENSMUSG00000003545
Gm10116	5.78166e-05	-0.202616	0.09	0.39	1	ENSMUSG00000062382
Ppp1r16b	6.56354e-05	-0.372339	0.64	0.79	1	ENSMUSG00000037754
Tmsb10	6.79336e-05	-0.252733	1	1	1	ENSMUSG00000079523
Cd52	6.95594e-05	0.343228	0.46	0.27	1	ENSMUSG00000000682
Tmed7	7.4439e-05	-0.269571	0.45	0.71	1	ENSMUSG00000033184
Ybx1	7.57852e-05	-0.201653	1	1	1	ENSMUSG00000028639
Phgdh	7.97308e-05	0.200083	0.22	0.04	1	ENSMUSG00000053398
Erh	8.80033e-05	0.314127	0.88	0.79	1	ENSMUSG00000021131
Ccl4	9.41383e-05	0.194254	0.25	0.06	1	ENSMUSG00000018930
Dynlt1c	9.44527e-05	-0.222801	0.2	0.5	1	ENSMUSG00000000579
Rpl7a-ps5	9.78307e-05	-0.252793	0.13	0.4	1	ENSMUSG00000071052
Foxf1	0.000108355	-0.317441	0.9	0.96	1	ENSMUSG00000042812
Hmga1	0.000109527	0.150799	0.15	0	1	ENSMUSG00000046711
Igfbp3	0.000116021	-0.481925	0.35	0.57	1	ENSMUSG00000020427
Clca3a1	0.000118639	-0.210957	0.07	0.3	1	ENSMUSG00000056025
Rps12	0.000121781	0.187478	1	1	1	ENSMUSG00000061983
Ptx3	0.000126926	0.162703	0.15	0	1	ENSMUSG00000027832
Rps18	0.000130554	0.145552	1	1	1	ENSMUSG00000008668
Hint1	0.000134141	0.207008	1	0.95	1	ENSMUSG00000020267
Slpi	0.000139004	0.29362	0.43	0.24	1	ENSMUSG00000017002
Junb	0.000140001	0.316212	0.99	1	1	ENSMUSG00000052837
Pdia3	0.000140441	-0.260105	0.88	0.94	1	ENSMUSG00000027248
P2ry6	0.000152335	0.171309	0.21	0.06	1	ENSMUSG00000048779
Sptan1	0.000154783	-0.302008	0.8	0.89	1	ENSMUSG00000057738
Kat6a	0.000155609	-0.228444	0.2	0.47	1	ENSMUSG00000031540
Acta2	0.000159292	-0.600004	0.13	0.39	1	ENSMUSG00000035783
Ccl5	0.000168485	-0.238317	0.21	0.49	1	ENSMUSG00000035042
Hspa8	0.000168893	-0.182147	1	1	1	ENSMUSG00000015656
Rps10	0.000171	0.169503	1	0.99	1	ENSMUSG00000052146
Cox6c	0.000172587	0.187329	1	0.99	1	ENSMUSG00000014313
Hmga2	0.00017828	0.146862	0.14	0	1	ENSMUSG00000056758
Rpl13-ps3	0.000181275	-0.310418	0.48	0.69	1	ENSMUSG00000059835
Rpl14	0.000185932	0.145178	1	1	1	ENSMUSG00000025794
Exosc8	0.000197203	0.233468	0.46	0.28	1	ENSMUSG00000027752
Med30	0.000200437	-0.261462	0.36	0.66	1	ENSMUSG00000038622
Psma7	0.000207294	0.22497	0.98	0.93	1	ENSMUSG00000027566
Ost4	0.000207649	-0.291099	0.86	0.92	1	ENSMUSG00000038803
Rplp2	0.00021401	0.152618	1	1	1	ENSMUSG00000025508
H2-DMb1	0.000215091	-0.367615	0.36	0.56	1	ENSMUSG00000079547
Rps11	0.000215214	0.171557	1	1	1	ENSMUSG00000003429
Cox4i1	0.000224999	0.169923	1	1	1	ENSMUSG00000031818
Clec2d	0.000228489	-0.294135	0.78	0.89	1	ENSMUSG00000030157
Tsc22d3	0.000232119	-0.286847	0.9	0.95	1	ENSMUSG00000031431
Eftud2	0.000233275	0.242135	0.32	0.16	1	ENSMUSG00000020929
Nfkbiz	0.000238092	0.363626	0.53	0.35	1	ENSMUSG00000035356
Cycs	0.00023866	0.291226	0.86	0.77	1	ENSMUSG00000063694
Rpl15	0.000243651	-0.19339	1	1	1	ENSMUSG00000012405
Zc3h11a	0.000246873	-0.24885	0.18	0.39	1	ENSMUSG00000102976
Lyz2	0.000250811	0.256884	0.98	0.91	1	ENSMUSG00000069516
Egr1	0.000265376	0.300506	0.94	0.81	1	ENSMUSG00000038418
Nme1	0.000267719	0.297617	0.82	0.72	1	ENSMUSG00000037601
Tarbp2	0.000273757	-0.172267	0.09	0.3	1	ENSMUSG00000023051
Marcksl1	0.000283888	0.232416	0.46	0.22	1	ENSMUSG00000047945
Hmga1-rs1	0.000283909	0.179744	0.2	0.05	1	ENSMUSG00000078249
Psmb3	0.000287586	0.210477	0.98	0.89	1	ENSMUSG00000069744
Rad23a	0.000293016	-0.214308	0.19	0.43	1	ENSMUSG00000003813
Rpl12	0.000307484	0.194541	1	0.95	1	ENSMUSG00000038900
Lepr	0.000315777	-0.267987	0.23	0.49	1	ENSMUSG00000057722
Myl12b	0.000317117	-0.248053	0.95	0.97	1	ENSMUSG00000034868
F2r	0.000320323	-0.50202	0.57	0.76	1	ENSMUSG00000048376
Cks2	0.000331083	0.15175	0.23	0.07	1	ENSMUSG00000062248
F11r	0.000331883	-0.294406	0.46	0.67	1	ENSMUSG00000038235
Ikzf5	0.000333282	-0.271467	0.25	0.49	1	ENSMUSG00000040167
Btg3	0.000339876	-0.200263	0.09	0.3	1	ENSMUSG00000022863
Klf9	0.000340788	0.263306	0.98	0.93	1	ENSMUSG00000033863
AI837181	0.000341905	-0.182135	0.14	0.4	1	ENSMUSG00000047423
Zfp867	0.000354985	-0.0889774	0	0.13	1	ENSMUSG00000054519
Ephx1	0.000378411	-0.242752	0.38	0.64	1	ENSMUSG00000038776
Hnrnpf	0.000385123	-0.259609	0.86	0.94	1	ENSMUSG00000042079
Rpl23a	0.000387909	0.148496	1	1	1	ENSMUSG00000058546
Umps	0.000397212	0.199659	0.3	0.12	1	ENSMUSG00000022814
Chmp3	0.000399421	-0.242314	0.64	0.79	1	ENSMUSG00000053119
Edn1	0.000413498	-0.407635	0.6	0.79	1	ENSMUSG00000021367
Rpl23	0.000422821	0.148995	1	1	1	ENSMUSG00000071415
Galk1	0.000451092	0.252375	0.44	0.27	1	ENSMUSG00000020766
Atp5h	0.000465652	0.220331	1	0.97	1	ENSMUSG00000034566
Txnip	0.000505582	-0.226906	0.91	0.96	1	ENSMUSG00000038393
Ube2q2	0.000505593	-0.155243	0.08	0.27	1	ENSMUSG00000032307
Bak1	0.000507199	0.244778	0.4	0.23	1	ENSMUSG00000057789
Ier2	0.000512319	0.24163	0.99	0.95	1	ENSMUSG00000053560
AA467197	0.000519145	0.106651	0.12	0	1	ENSMUSG00000033213
Baiap2	0.000537359	0.265754	0.54	0.36	1	ENSMUSG00000025372
Lmo2	0.000571142	-0.261106	0.6	0.77	1	ENSMUSG00000032698
Adgra3	0.000580163	-0.251688	0.19	0.4	1	ENSMUSG00000029090
Ripply3	0.000581176	-0.265376	0.49	0.72	1	ENSMUSG00000022941
Rpl13a	0.000583968	0.146799	1	1	1	ENSMUSG00000074129
Alg11	0.000621453	-0.111765	0.02	0.18	1	ENSMUSG00000063362
Itfg1	0.000625721	-0.210535	0.28	0.56	1	ENSMUSG00000031703
Pitpnb	0.00062783	-0.234462	0.26	0.54	1	ENSMUSG00000050017
1500015O10Rik	0.000648484	0.117445	0.12	0	1
Cdkn2a	0.000651342	0.243411	0.48	0.26	1	ENSMUSG00000044303
Bcl2l2	0.000654408	-0.230295	0.2	0.38	1	ENSMUSG00000089682
Rhoc	0.00065498	0.234158	0.96	0.86	1	ENSMUSG00000002233
Ifi27l2a	0.000684805	0.592558	0.57	0.33	1	ENSMUSG00000079017
Rwdd1	0.000705177	0.243151	0.8	0.65	1	ENSMUSG00000019782
Eno1	0.000711919	0.269201	0.73	0.58	1	ENSMUSG00000063524
Ptrh2	0.000715871	0.194318	0.36	0.19	1	ENSMUSG00000072582
Dusp1	0.000723809	0.185632	1	1	1	ENSMUSG00000024190
H1f0	0.000726949	0.267677	0.76	0.67	1	ENSMUSG00000096210
Slc25a5	0.000739725	0.257296	0.94	0.89	1	ENSMUSG00000016319
Sep15	0.000742006	-0.23323	0.98	0.97	1	ENSMUSG00000037072
Odc1	0.000748826	0.23489	0.46	0.29	1	ENSMUSG00000011179
Clcf1	0.000767028	0.168978	0.19	0.06	1	ENSMUSG00000040663
Rpl13	0.00076891	0.138865	1	0.99	1	ENSMUSG00000000740
Actr2	0.000776444	-0.236967	0.52	0.74	1	ENSMUSG00000020152
Hsp90b1	0.000778862	-0.18908	0.96	1	1	ENSMUSG00000020048
Npm1	0.00079811	0.185558	0.98	0.88	1	ENSMUSG00000057113
Tk1	0.000821162	0.0888098	0.11	0	1	ENSMUSG00000025574
Rpl34	0.0008242	0.146103	1	1	1	ENSMUSG00000062006
Pola2	0.000825952	0.140785	0.17	0.04	1	ENSMUSG00000024833
Camk2d	0.000836689	0.275197	0.68	0.56	1	ENSMUSG00000053819
Scarf2	0.000845642	-0.253675	0.61	0.8	1	ENSMUSG00000012017
Scn3b	0.000861268	-0.274372	0.56	0.76	1	ENSMUSG00000049281
Rpl3	0.00087079	0.151921	1	0.98	1	ENSMUSG00000060036
Uqcrq	0.000871995	0.256096	0.93	0.91	1	ENSMUSG00000044894
Rps28	0.000889464	-0.245415	1	0.99	1	ENSMUSG00000067288
Sphk1	0.000892116	0.135652	0.15	0.02	1	ENSMUSG00000061878
Atpif1	0.000912615	0.241232	0.97	0.94	1	ENSMUSG00000054428
Pou6f1	0.000931161	-0.152166	0.03	0.2	1	ENSMUSG00000009739
Ccna2	0.000936935	0.102998	0.11	0	1	ENSMUSG00000027715
Unc45b	0.000948318	-0.242035	0.49	0.71	1	ENSMUSG00000018845
Ppp1r14b	0.000963839	0.253858	0.55	0.4	1	ENSMUSG00000056612
Aif1	0.000964115	0.164198	0.28	0.12	1	ENSMUSG00000024397
P4hb	0.000967211	0.230092	0.91	0.81	1	ENSMUSG00000025130
Brd9	0.000980173	-0.224182	0.38	0.63	1	ENSMUSG00000057649
H2-Q4	0.000980217	-0.263042	0.8	0.9	1	ENSMUSG00000035929
Cyb5r1	0.000993442	-0.208745	0.18	0.42	1	ENSMUSG00000026456
Fabp5	0.000998171	0.292881	0.64	0.4	1	ENSMUSG00000027533
mt-Co1	0.00105508	-0.178251	1	1	1	ENSMUSG00000064351
Rrbp1	0.00106179	0.279164	0.93	0.88	1	ENSMUSG00000027422
Tek	0.00106182	-0.295556	0.76	0.84	1	ENSMUSG00000006386
Timm13	0.0010749	0.233098	0.91	0.82	1	ENSMUSG00000020219
Eif4a1	0.00108016	0.177622	0.98	0.92	1	ENSMUSG00000059796
Dynlt1f	0.00109729	-0.175539	0.12	0.32	1	ENSMUSG00000095677
Rps17	0.00112008	0.138294	1	1	1	ENSMUSG00000061787
Pmf1	0.0011233	0.157334	0.24	0.08	1	ENSMUSG00000028066
Lgals3bp	0.00113241	0.279882	0.62	0.47	1	ENSMUSG00000033880
Tnfsf10	0.00113557	-0.245749	0.6	0.78	1	ENSMUSG00000039304
Ccnd1	0.00113861	0.299772	0.85	0.72	1	ENSMUSG00000070348
Gbp8	0.00114368	-0.17498	0.06	0.24	1	ENSMUSG00000034438
Cdk1	0.0011471	0.0988819	0.13	0.01	1	ENSMUSG00000019942
Nhp2	0.0011629	0.287024	0.6	0.51	1	ENSMUSG00000001056
Morf4l1	0.00117748	-0.139073	1	1	1	ENSMUSG00000062270
Pebp1	0.00121441	0.247818	0.92	0.86	1	ENSMUSG00000032959
Ccl7	0.0012608	0.15182	0.14	0.03	1	ENSMUSG00000035373
Slit3	0.00126517	-0.16199	0.17	0.41	1	ENSMUSG00000056427
Epas1	0.00127315	-0.229751	0.99	1	1	ENSMUSG00000024140
Cyp2f2	0.00129151	-0.151559	0.05	0.21	1	ENSMUSG00000052974
Gabarapl1	0.00134357	-0.271534	0.73	0.85	1	ENSMUSG00000030161
Tspo	0.00134389	0.219967	1	0.92	1	ENSMUSG00000041736
Psmg1	0.0013672	-0.166592	0.07	0.28	1	ENSMUSG00000022913
Trim37	0.00137595	-0.177453	0.15	0.35	1	ENSMUSG00000018548
Igtp	0.00137945	-0.266495	0.15	0.38	1	ENSMUSG00000078853
Limch1	0.00139503	0.213624	0.98	0.89	1	ENSMUSG00000037736
Flcn	0.00139534	-0.149681	0.07	0.26	1	ENSMUSG00000032633
Dtx3	0.00140291	-0.178025	0.15	0.38	1	ENSMUSG00000040415
Dhrs3	0.00142153	-0.26066	0.5	0.7	1	ENSMUSG00000066026
Rps5	0.00147193	0.117085	1	1	1	ENSMUSG00000012848
Lrrc8a	0.00151018	-0.26692	0.45	0.62	1	ENSMUSG00000007476
Cyyr1	0.00151885	-0.251918	0.88	0.93	1	ENSMUSG00000041134
Dtymk	0.00152521	0.210614	0.56	0.39	1	ENSMUSG00000026281
Sh3glb1	0.00152732	-0.204997	0.94	0.96	1	ENSMUSG00000037062
Gimap6	0.00153671	-0.226491	0.77	0.87	1	ENSMUSG00000047867
Clic1	0.00168221	0.161799	0.99	0.92	1	ENSMUSG00000007041
Lamtor3	0.00169046	-0.148616	0.12	0.37	1	ENSMUSG00000091512
Cdkn1b	0.00175199	-0.168869	0.17	0.38	1	ENSMUSG00000003031
Tnfrsf12a	0.00182893	0.190769	0.39	0.21	1	ENSMUSG00000023905
Rpl27a	0.00184159	0.122268	1	1	1	ENSMUSG00000046364
Rarg	0.00188552	-0.252988	0.29	0.5	1	ENSMUSG00000001288
Arpc1b	0.00191747	0.267003	0.91	0.89	1	ENSMUSG00000029622
Nutf2	0.0019527	-0.241655	0.3	0.53	1	ENSMUSG00000008450
Rpl28	0.00195959	0.1505	1	0.99	1	ENSMUSG00000030432
Rpl36	0.0019762	0.127048	1	1	1	ENSMUSG00000057863
Rpl19	0.00201493	0.134967	1	1	1	ENSMUSG00000017404
Bri3bp	0.00201557	0.101553	0.13	0.03	1	ENSMUSG00000037905
Rpl18	0.00203201	0.131096	1	1	1	ENSMUSG00000059070
Txn1	0.00207314	0.181568	1	0.97	1	ENSMUSG00000028367
Rps4x	0.00211984	0.12594	1	1	1	ENSMUSG00000031320
Sav1	0.00214643	-0.223483	0.52	0.72	1	ENSMUSG00000021067
Tmem243	0.00214712	-0.204169	0.51	0.73	1	ENSMUSG00000079659
Pitpnm3	0.00222448	-0.0928331	0.01	0.12	1	ENSMUSG00000040543
Serpinh1	0.0023051	-0.259997	0.92	0.97	1	ENSMUSG00000070436
Gbp2	0.00231498	-0.309234	0.42	0.63	1	ENSMUSG00000028270
Ciita	0.00231678	-0.121372	0.06	0.23	1	ENSMUSG00000022504
Shank3	0.00233599	-0.142328	0.07	0.28	1	ENSMUSG00000022623
Pitpnm2	0.00236948	-0.185264	0.27	0.51	1	ENSMUSG00000029406
Itm2b	0.00237688	-0.132594	1	1	1	ENSMUSG00000022108
Rbm15	0.00244639	-0.164962	0.07	0.23	1	ENSMUSG00000048109
mt-Nd4l	0.00247743	-0.231837	0.63	0.77	1	ENSMUSG00000065947
Rps13	0.00249132	0.14118	1	1	1	ENSMUSG00000090862
Fam134c	0.00250501	-0.185676	0.21	0.44	1	ENSMUSG00000017802
Clic5	0.00251605	-0.264387	0.8	0.87	1	ENSMUSG00000023959
Pllp	0.00254095	-0.256331	0.64	0.76	1	ENSMUSG00000031775
Exosc9	0.00254977	0.160612	0.26	0.11	1	ENSMUSG00000027714
Gm6483	0.00265984	-0.174046	0.25	0.51	1	ENSMUSG00000087153
Laptm4a	0.00268017	-0.185382	1	0.99	1	ENSMUSG00000020585
Nsun4	0.00273005	-0.135523	0.04	0.18	1	ENSMUSG00000028706
Basp1	0.0027528	0.107642	0.11	0.01	1	ENSMUSG00000045763
Gbp5	0.0027552	-0.0937483	0.01	0.14	1	ENSMUSG00000105504
Gm10094	0.00276849	-0.15241	0.08	0.25	1	ENSMUSG00000061104
Txlna	0.00278611	-0.217022	0.33	0.54	1	ENSMUSG00000053841
Fau	0.00282325	0.141479	1	1	1	ENSMUSG00000038274
Tnrc18	0.00283375	-0.168529	0.18	0.39	1	ENSMUSG00000039477
Itgb1	0.00286902	-0.263346	0.93	0.92	1	ENSMUSG00000025809
Tomm6	0.00286981	-0.20279	0.45	0.67	1	ENSMUSG00000033475
Tuba1c	0.00287935	0.166922	0.26	0.13	1	ENSMUSG00000043091
Ran	0.00291105	0.221053	0.9	0.82	1	ENSMUSG00000029430
Wars	0.00294003	-0.274997	0.53	0.67	1	ENSMUSG00000021266
Rps26-ps1	0.00294537	-0.144732	0.09	0.28	1	ENSMUSG00000059775
Cpxm1	0.00298814	-0.205526	0.06	0.25	1	ENSMUSG00000027408
H2afx	0.00300575	0.192762	0.35	0.25	1	ENSMUSG00000049932
Tprgl	0.00301633	-0.180269	0.89	0.95	1	ENSMUSG00000029030
Rps15a	0.00302115	0.122957	1	1	1	ENSMUSG00000008683
Zdhhc4	0.00303486	-0.189378	0.25	0.47	1	ENSMUSG00000001844
Ptrhd1	0.0031076	-0.188269	0.29	0.53	1	ENSMUSG00000096199
Sdhb	0.00311484	0.202176	0.9	0.8	1	ENSMUSG00000009863
Ear2	0.00313564	-0.198036	0.13	0.37	1	ENSMUSG00000072596
Adgrf5	0.00314742	-0.199714	0.99	0.99	1	ENSMUSG00000056492
Rbm3	0.00315898	0.205777	0.92	0.87	1	ENSMUSG00000031167
2410015M20Rik	0.00325967	0.225278	0.85	0.8	1
Ncoa3	0.0032701	-0.196145	0.24	0.47	1	ENSMUSG00000027678
Cmip	0.0033102	-0.189123	0.23	0.49	1	ENSMUSG00000034390
Wfdc2	0.00331493	0.349311	0.55	0.36	1	ENSMUSG00000017723
Cep57	0.00334283	0.175418	0.25	0.15	1	ENSMUSG00000031922
Rnf141	0.00338211	-0.172931	0.38	0.62	1	ENSMUSG00000030788
Poldip2	0.00344379	0.190995	0.43	0.27	1	ENSMUSG00000001100
Sparcl1	0.00345082	-0.326524	0.91	0.92	1	ENSMUSG00000029309
Sept2	0.00351417	-0.25065	0.61	0.74	1	ENSMUSG00000026276
Bmp2	0.00351981	0.112729	0.13	0.03	1	ENSMUSG00000027358
Abhd2	0.00352933	-0.278712	0.26	0.44	1	ENSMUSG00000039202
Fam103a1	0.00354023	-0.222711	0.44	0.7	1	ENSMUSG00000038646
Gse1	0.0035529	-0.175916	0.18	0.39	1	ENSMUSG00000031822
Nptn	0.00356276	-0.20629	0.57	0.74	1	ENSMUSG00000032336
Gbp3	0.00357739	-0.178023	0.14	0.33	1	ENSMUSG00000028268
Dmtn	0.00362559	-0.108585	0.03	0.19	1	ENSMUSG00000022099
Hpgd	0.00364912	-0.333982	0.85	0.91	1	ENSMUSG00000031613
Ube2l3	0.00366065	0.203731	0.78	0.69	1	ENSMUSG00000038965
BC028528	0.00367803	-0.208879	0.94	0.99	1	ENSMUSG00000038543
Ssr1	0.00371	-0.202641	0.57	0.78	1	ENSMUSG00000021427
Krtcap2	0.00371821	0.177867	0.98	0.88	1	ENSMUSG00000042747
Cdc42ep3	0.00372239	0.181135	0.21	0.09	1	ENSMUSG00000036533
Pcgf3	0.00374559	-0.166708	0.18	0.39	1	ENSMUSG00000033623
Kcnn4	0.003746	0.0901879	0.11	0.01	1	ENSMUSG00000054342
Pcp4l1	0.00376288	-0.214303	0.27	0.51	1	ENSMUSG00000038370
Rpl7	0.00376961	0.129566	1	1	1	ENSMUSG00000043716
Anapc16	0.00382344	-0.229973	0.52	0.7	1	ENSMUSG00000020107
Hnrnpm	0.00391016	-0.256879	0.68	0.79	1	ENSMUSG00000059208
Ap2s1	0.00394062	0.202855	0.82	0.71	1	ENSMUSG00000008036
Astn2	0.00396666	-0.127688	0.04	0.17	1	ENSMUSG00000028373
Eri1	0.00396963	-0.14066	0.11	0.31	1	ENSMUSG00000031527
Grcc10	0.0039903	-0.25254	0.73	0.8	1	ENSMUSG00000072772
Zfp329	0.00399327	-0.173001	0.09	0.24	1	ENSMUSG00000057894
Mamdc2	0.00403009	-0.287501	0.5	0.7	1	ENSMUSG00000033207
C130074G19Rik	0.00404416	-0.203361	0.5	0.69	1	ENSMUSG00000039349
2310001H17Rik	0.00408735	-0.212715	0.23	0.42	1
Cyr61	0.00418089	0.216487	0.97	0.88	1	ENSMUSG00000028195
Ndufb7	0.00421765	0.206098	0.93	0.84	1	ENSMUSG00000033938
1190002N15Rik	0.00427014	-0.209805	0.55	0.75	1
Cox7a2	0.00429888	0.157585	0.99	0.96	1	ENSMUSG00000032330
Col4a1	0.00432225	-0.269375	0.84	0.93	1	ENSMUSG00000031502
Psmb1	0.00436617	0.187424	0.96	0.88	1	ENSMUSG00000014769
Rps8	0.00437233	0.113304	1	1	1	ENSMUSG00000047675
Nlrc5	0.00440587	-0.130813	0.04	0.18	1	ENSMUSG00000074151
Fbxl18	0.00441145	-0.146269	0.05	0.19	1	ENSMUSG00000066640
Gm4950	0.00441876	-0.147536	0.08	0.24	1	ENSMUSG00000069379
Stab1	0.00441899	-0.181335	0.28	0.51	1	ENSMUSG00000042286
Pomp	0.00442844	0.219762	0.97	0.94	1	ENSMUSG00000029649
2700094K13Rik	0.00446253	0.220286	0.54	0.45	1
Stat1	0.00448764	-0.166918	0.4	0.62	1	ENSMUSG00000026104
S100a8	0.00453203	0.544319	0.54	0.44	1	ENSMUSG00000056054
Ptch1	0.00454052	-0.204508	0.23	0.42	1	ENSMUSG00000021466
Plscr3	0.00456268	-0.237142	0.63	0.77	1	ENSMUSG00000019461
Foxo4	0.00463945	-0.15732	0.11	0.3	1	ENSMUSG00000042903
Scube2	0.00468827	0.285374	0.62	0.55	1	ENSMUSG00000007279
Sdc1	0.00468835	0.159985	0.18	0.1	1	ENSMUSG00000020592
Brms1l	0.0046995	-0.142653	0.06	0.19	1	ENSMUSG00000012076
H2-Aa	0.00470768	-0.350935	0.95	0.92	1	ENSMUSG00000036594
Cyth3	0.00473483	-0.22091	0.81	0.88	1	ENSMUSG00000018001
Mrpl2	0.00474865	0.170584	0.44	0.28	1	ENSMUSG00000002767
H3f3a	0.00477426	-0.12857	1	1	1	ENSMUSG00000060743
Slc16a9	0.00482694	-0.192576	0.19	0.39	1	ENSMUSG00000037762
Amotl2	0.00492148	-0.223361	0.65	0.78	1	ENSMUSG00000032531
Tnks1bp1	0.00492537	0.180235	0.53	0.38	1	ENSMUSG00000033955
Zfyve19	0.00494048	0.097602	0.13	0.04	1	ENSMUSG00000068580
Rfk	0.00499917	-0.164731	0.4	0.63	1	ENSMUSG00000024712
Prr13	0.0050141	-0.201777	0.53	0.73	1	ENSMUSG00000023048
H2-T23	0.00503608	-0.229364	0.84	0.92	1	ENSMUSG00000067212
Dennd5a	0.00504897	-0.203559	0.54	0.73	1	ENSMUSG00000035901
Ets1	0.00508364	-0.234615	0.79	0.84	1	ENSMUSG00000032035
Ube2e2	0.00513991	0.161809	0.35	0.2	1	ENSMUSG00000058317
Stag2	0.00515134	-0.220528	0.34	0.58	1	ENSMUSG00000025862
Mamld1	0.00516244	-0.0793522	0.02	0.15	1	ENSMUSG00000059401
Car2	0.00516751	-0.264966	0.54	0.74	1	ENSMUSG00000027562
Ltbp4	0.00518424	-0.284038	0.91	0.9	1	ENSMUSG00000040488
Shroom3	0.00518849	-0.210581	0.52	0.71	1	ENSMUSG00000029381
Rrp1	0.00519775	0.218919	0.72	0.64	1	ENSMUSG00000061032
Nipa1	0.00521424	-0.113454	0.04	0.19	1	ENSMUSG00000047037
Crk	0.00522437	-0.180326	0.47	0.7	1	ENSMUSG00000017776
Akr1b8	0.00522479	0.146646	0.19	0.08	1	ENSMUSG00000029762
Chic2	0.00525314	-0.225899	0.68	0.84	1	ENSMUSG00000029229
Myh10	0.00525864	0.209994	0.77	0.65	1	ENSMUSG00000020900
Ldhb	0.00526095	0.172331	0.33	0.18	1	ENSMUSG00000030246
Sptbn1	0.00529803	-0.163466	1	0.99	1	ENSMUSG00000020315
Aqp1	0.00532184	-0.179977	1	1	1	ENSMUSG00000004655
Jund	0.00533783	-0.230973	0.97	0.97	1	ENSMUSG00000071076
Ctnnb1	0.00534407	-0.193263	0.79	0.92	1	ENSMUSG00000006932
Cfp	0.00534475	0.11404	0.16	0.05	1	ENSMUSG00000001128
Tmbim6	0.00542105	-0.180479	0.96	0.97	1	ENSMUSG00000023010
Calcrl	0.00543833	-0.219804	0.98	0.99	1	ENSMUSG00000059588
Serpine1	0.00544149	0.242153	0.46	0.37	1	ENSMUSG00000037411
Psmb10	0.00544968	-0.214701	0.83	0.88	1	ENSMUSG00000031897
Tmem9b	0.00545809	-0.237392	0.59	0.76	1	ENSMUSG00000031021
Nol7	0.00550987	0.205861	0.87	0.8	1	ENSMUSG00000063200
Bloc1s1	0.00551109	-0.186416	0.63	0.8	1	ENSMUSG00000090247
Gbp4	0.00559473	-0.287501	0.29	0.45	1	ENSMUSG00000079363
Slc35b3	0.00561526	-0.122732	0.07	0.23	1	ENSMUSG00000021432
Ccnd2	0.00573462	-0.232231	0.62	0.78	1	ENSMUSG00000000184
Dctn1	0.00575514	-0.181069	0.4	0.59	1	ENSMUSG00000031865
Usp32	0.00577379	-0.13006	0.11	0.28	1	ENSMUSG00000000804
Jam3	0.00590275	-0.158091	0.07	0.2	1	ENSMUSG00000031990
Mcm5	0.00592025	0.103235	0.14	0.04	1	ENSMUSG00000005410
Rps25	0.00596817	0.108642	1	1	1	ENSMUSG00000009927
Sepp1	0.00604995	-0.167996	1	1	1	ENSMUSG00000064373
Mapkapk5	0.00606214	-0.0603752	0.01	0.11	1	ENSMUSG00000029454
Gar1	0.00609532	0.212475	0.51	0.4	1	ENSMUSG00000028010
Rnf144a	0.00610154	-0.216449	0.58	0.76	1	ENSMUSG00000020642
Mapk12	0.00611094	-0.199675	0.34	0.5	1	ENSMUSG00000022610
Ccdc47	0.00611705	-0.22284	0.51	0.68	1	ENSMUSG00000078622
Chmp2b	0.00623946	-0.195324	0.33	0.53	1	ENSMUSG00000004843
Rps16	0.00625513	0.117815	1	1	1	ENSMUSG00000037563
Adpgk	0.00628112	-0.127976	0.06	0.21	1	ENSMUSG00000025236
Ephb4	0.00631144	-0.226589	0.49	0.69	1	ENSMUSG00000029710
Yaf2	0.00631148	-0.179733	0.34	0.56	1	ENSMUSG00000022634
Psmb9	0.00634547	-0.228511	0.75	0.82	1	ENSMUSG00000096727
Tie1	0.00636132	-0.232805	0.6	0.73	1	ENSMUSG00000033191
Rcor1	0.00641103	0.177075	0.29	0.2	1	ENSMUSG00000037896
Gnb2l1	0.00646925	0.149776	0.99	0.94	1	ENSMUSG00000020372
Ciapin1	0.00653555	0.189832	0.6	0.46	1	ENSMUSG00000031781
M6pr	0.00657302	-0.192695	0.44	0.66	1	ENSMUSG00000007458
Dctn2	0.00658677	-0.204163	0.61	0.79	1	ENSMUSG00000025410
Trf	0.00661553	0.181238	0.75	0.56	1	ENSMUSG00000032554
AI504432	0.0066473	-0.0673086	0.01	0.11	1	ENSMUSG00000056145
Lrg1	0.00667735	0.278563	0.32	0.19	1	ENSMUSG00000037095
Traf5	0.0068175	-0.156096	0.13	0.3	1	ENSMUSG00000026637
Enpep	0.00682511	-0.231925	0.33	0.5	1	ENSMUSG00000028024
Tubb4b	0.00687016	0.181692	0.92	0.81	1	ENSMUSG00000036752
Eml1	0.00696682	-0.199313	0.26	0.49	1	ENSMUSG00000058070
Il3ra	0.00710352	-0.165473	0.26	0.5	1	ENSMUSG00000068758
Rin2	0.00710881	0.190936	0.6	0.46	1	ENSMUSG00000001768
Isca2	0.00712129	-0.210849	0.24	0.42	1	ENSMUSG00000021241
Smc4	0.00715795	0.168268	0.39	0.25	1	ENSMUSG00000034349
AK010878	0.00716781	-0.119664	0.08	0.26	1	ENSMUSG00000091931
Pot1a	0.00717649	-0.0731532	0.02	0.16	1	ENSMUSG00000029676
Igf2bp3	0.00720251	-0.160565	0.06	0.19	1	ENSMUSG00000029814
Fam149a	0.00723171	0.127492	0.2	0.08	1	ENSMUSG00000070044
Trps1	0.00727774	0.14958	0.39	0.25	1	ENSMUSG00000038679
Rgs1	0.00731193	0.108901	0.16	0.03	1	ENSMUSG00000026358
Tank	0.00746026	-0.129496	0.06	0.19	1	ENSMUSG00000064289
Angpt1	0.00749489	-0.198882	0.48	0.71	1	ENSMUSG00000022309
Eef2kmt	0.00758979	0.16966	0.28	0.18	1	ENSMUSG00000022544
Rsbn1	0.00765803	0.173987	0.44	0.31	1	ENSMUSG00000044098
Setd3	0.00766007	-0.15733	0.27	0.51	1	ENSMUSG00000056770
Rpl29	0.00770616	-0.175858	0.24	0.43	1	ENSMUSG00000048758
C1s2	0.00771224	-0.076824	0.03	0.18	1	ENSMUSG00000079343
Cd36	0.00774176	-0.21699	0.97	0.98	1	ENSMUSG00000002944
Nsg1	0.00777372	-0.269146	0.64	0.78	1	ENSMUSG00000029126
Psma6	0.00777977	0.191683	0.84	0.72	1	ENSMUSG00000021024
2410080I02Rik	0.00778814	0.116261	0.14	0.05	1
Irgm2	0.00780074	-0.182569	0.13	0.3	1	ENSMUSG00000069874
Acat2	0.00788257	0.104765	0.16	0.08	1	ENSMUSG00000023832
Palmd	0.00788897	-0.228281	0.53	0.67	1	ENSMUSG00000033377
Fam105a	0.00794096	-0.140474	0.04	0.15	1	ENSMUSG00000056069
Cd302	0.00800106	-0.242682	0.55	0.71	1	ENSMUSG00000060703
Sbds	0.00800575	-0.180716	0.72	0.85	1	ENSMUSG00000025337
Ap2a2	0.00801843	-0.185632	0.41	0.61	1	ENSMUSG00000002957
Mybbp1a	0.00802363	0.165348	0.33	0.2	1	ENSMUSG00000040463
Rps20	0.00804002	0.114382	1	0.99	1	ENSMUSG00000028234
Rabgap1l	0.00805684	-0.147131	0.13	0.29	1	ENSMUSG00000026721
Nadk	0.00822234	-0.175937	0.36	0.59	1	ENSMUSG00000029063
Slc25a3	0.00823357	0.156038	0.99	0.9	1	ENSMUSG00000061904
Tmem181a	0.00824422	0.11952	0.17	0.07	1	ENSMUSG00000038141
Pdcd5	0.00829909	0.220391	0.82	0.73	1	ENSMUSG00000030417
Cd1d1	0.00830387	-0.129686	0.11	0.29	1	ENSMUSG00000028076
Tceb2	0.00836991	0.122381	0.99	0.93	1	ENSMUSG00000055839
Ier3	0.00838761	0.197668	0.98	0.93	1	ENSMUSG00000003541
Aprt	0.0084072	0.173876	0.69	0.58	1	ENSMUSG00000006589
Rpl36a	0.00842197	0.120902	1	0.99	1	ENSMUSG00000079435
Plin2	0.00842836	-0.200191	0.53	0.71	1	ENSMUSG00000028494
Rftn1	0.00845405	-0.151189	0.13	0.28	1	ENSMUSG00000039316
Traf2	0.00846553	0.131605	0.19	0.11	1	ENSMUSG00000026942
Ddx39	0.00850558	0.165032	0.3	0.21	1	ENSMUSG00000005481
Xrcc6bp1	0.00850561	0.103857	0.16	0.06	1	ENSMUSG00000025436
Prmt1	0.00852704	0.199903	0.71	0.59	1	ENSMUSG00000109324
Sec61b	0.00854499	0.192644	0.95	0.9	1	ENSMUSG00000053317
Atp5l	0.00871235	0.153965	1	0.98	1	ENSMUSG00000038717
Phb	0.00872112	-0.187238	0.52	0.69	1	ENSMUSG00000038845
Hist1h2al	0.00873735	-0.0759188	0.03	0.15	1	ENSMUSG00000091383
Rpl18a	0.00875926	0.0893181	1	1	1	ENSMUSG00000045128
Per2	0.00876985	-0.0777784	0.02	0.13	1	ENSMUSG00000055866
Rps19	0.00877801	0.120589	1	1	1	ENSMUSG00000040952
Ccr7	0.008792	-0.0780554	0.02	0.12	1	ENSMUSG00000037944
Rpl21	0.0088194	0.113115	1	1	1	ENSMUSG00000041453
Inppl1	0.00882247	-0.182266	0.19	0.35	1	ENSMUSG00000032737
Uqcrh	0.008868	0.155236	1	0.95	1	ENSMUSG00000063882
Ctss	0.0089025	0.15901	0.47	0.28	1	ENSMUSG00000038642
Crls1	0.00895705	-0.126265	0.07	0.21	1	ENSMUSG00000027357
Snrpd2	0.00896784	0.140556	0.92	0.81	1	ENSMUSG00000040824
Glb1l2	0.00904429	-0.128882	0.04	0.17	1	ENSMUSG00000036395
Atg10	0.00904767	0.140781	0.18	0.08	1	ENSMUSG00000021619
Smim15	0.0090548	-0.18057	0.48	0.68	1	ENSMUSG00000071180
Ate1	0.00908972	0.182656	0.34	0.24	1	ENSMUSG00000030850
Cct7	0.00909288	0.188482	0.85	0.76	1	ENSMUSG00000030007
Pdcd4	0.00913296	-0.165332	0.23	0.43	1	ENSMUSG00000024975
Nucb1	0.00916718	-0.197672	0.7	0.85	1	ENSMUSG00000030824
Gm10250	0.00928092	-0.135672	0.14	0.33	1	ENSMUSG00000068706
Oxnad1	0.00930999	0.109541	0.11	0.03	1	ENSMUSG00000021906
Afap1l2	0.00933862	0.119761	0.16	0.06	1	ENSMUSG00000025083
Npc2	0.00935961	0.247969	0.99	0.97	1	ENSMUSG00000021242
Snrpb	0.00939587	0.184033	0.97	0.91	1	ENSMUSG00000027404
Pcdhb7	0.00941288	0.0888932	0.11	0.02	1	ENSMUSG00000045062
Rfc4	0.00943409	0.0956279	0.13	0.03	1	ENSMUSG00000022881
Arhgap31	0.00946687	-0.197834	0.86	0.93	1	ENSMUSG00000022799
Fam53a	0.00951794	-0.149327	0.17	0.37	1	ENSMUSG00000037339
Mansc1	0.00953475	-0.0939881	0.04	0.19	1	ENSMUSG00000032718
Ubp1	0.00954154	-0.134232	0.17	0.37	1	ENSMUSG00000009741
Dnajc14	0.00955568	-0.148835	0.36	0.6	1	ENSMUSG00000025354
Gm10031	0.0095626	-0.0998324	0.03	0.14	1	ENSMUSG00000101523
Lrrc58	0.00958084	-0.196953	0.66	0.8	1	ENSMUSG00000034158
Gm9803	0.00965319	-0.0783277	0.04	0.17	1	ENSMUSG00000045886
Tmod3	0.0096859	-0.17864	0.52	0.73	1	ENSMUSG00000058587
Ptrf	0.00976593	-0.241001	0.89	0.92	1	ENSMUSG00000004044
Pin1	0.00977524	0.166589	0.74	0.6	1	ENSMUSG00000032171
Ppp2r5e	0.00983126	-0.190713	0.31	0.52	1	ENSMUSG00000021051
Prdx2	0.00987318	0.170842	0.94	0.87	1	ENSMUSG00000005161
Dusp10	0.0099251	-0.102207	0.04	0.16	1	ENSMUSG00000039384
Erg	0.00994209	-0.197857	0.51	0.71	1	ENSMUSG00000040732
Camk2n1	0.00999415	-0.170432	0.74	0.88	1	ENSMUSG00000046447
Il18bp	0.0100621	-0.151831	0.11	0.28	1	ENSMUSG00000070427
Adamts10	0.0102099	-0.180882	0.28	0.51	1	ENSMUSG00000024299
Git2	0.0102107	-0.202122	0.65	0.82	1	ENSMUSG00000041890
Gm9774	0.0102221	-0.178393	0.24	0.45	1	ENSMUSG00000042165
Hirip3	0.0102762	0.137912	0.18	0.08	1	ENSMUSG00000042606
Srp72	0.0102901	0.192995	0.53	0.42	1	ENSMUSG00000036323
Ptprg	0.010333	-0.222016	0.48	0.63	1	ENSMUSG00000021745
Ism1	0.0103477	-0.195055	0.43	0.63	1	ENSMUSG00000074766
Myo18a	0.0103484	-0.16535	0.33	0.55	1	ENSMUSG00000000631
Trim59	0.0103669	0.0876061	0.13	0.05	1	ENSMUSG00000034317
Filip1l	0.0103706	-0.220172	0.36	0.54	1	ENSMUSG00000043336
Gbp7	0.010374	-0.216757	0.55	0.69	1	ENSMUSG00000040253
Sfxn4	0.0104635	-0.0866031	0.04	0.15	1	ENSMUSG00000063698
Tnfaip3	0.0104777	-0.137146	0.11	0.26	1	ENSMUSG00000019850
Upf3a	0.0104865	-0.147357	0.15	0.34	1	ENSMUSG00000038398
Gas6	0.0105046	-0.252014	0.6	0.72	1	ENSMUSG00000031451
Zswim8	0.0105693	0.153487	0.35	0.22	1	ENSMUSG00000021819
E130102H24Rik	0.0106421	0.131914	0.16	0.05	1	ENSMUSG00000086782
Haus5	0.0106505	0.099503	0.16	0.07	1	ENSMUSG00000078762
Abhd16a	0.0106697	-0.181092	0.52	0.71	1	ENSMUSG00000007036
Rps9	0.0106922	0.0892261	1	1	1	ENSMUSG00000006333
Furin	0.0106939	-0.183775	0.31	0.51	1	ENSMUSG00000030530
Retnla	0.0107822	0.0977691	0.16	0.04	1	ENSMUSG00000061100
Gab2	0.0107822	-0.138088	0.15	0.34	1	ENSMUSG00000004508
Rab28	0.0107972	-0.183126	0.56	0.72	1	ENSMUSG00000029128
Anxa2	0.0108021	0.148354	1	0.91	1	ENSMUSG00000032231
Exoc1	0.0108947	-0.195906	0.1	0.22	1	ENSMUSG00000036435
Phf5a	0.0109011	0.193882	0.64	0.55	1	ENSMUSG00000061360
Mettl24	0.0109354	-0.130861	0.19	0.42	1	ENSMUSG00000045555
Nmt1	0.0109553	-0.160644	0.61	0.78	1	ENSMUSG00000020936
Mob3a	0.010992	-0.0969734	0.05	0.19	1	ENSMUSG00000003348
Agbl3	0.0111528	0.0744051	0.11	0.03	1	ENSMUSG00000038836
Aspn	0.0111587	-0.132643	0.03	0.14	1	ENSMUSG00000021388
Ric1	0.0112283	-0.133612	0.09	0.26	1	ENSMUSG00000038658
Tmem123	0.0112661	-0.213324	0.49	0.66	1	ENSMUSG00000050912
Tmem30a	0.0113324	-0.184052	0.68	0.86	1	ENSMUSG00000032328
Rrm1	0.0113506	0.127264	0.23	0.15	1	ENSMUSG00000030978
Tcea1	0.0114247	-0.162141	0.45	0.63	1	ENSMUSG00000033813
Fmo5	0.0114263	-0.151147	0.14	0.33	1	ENSMUSG00000028088
Bcl2l13	0.0114496	-0.106486	0.06	0.22	1	ENSMUSG00000009112
Dgkz	0.0115096	-0.177045	0.4	0.59	1	ENSMUSG00000040479
Ube2v1	0.0115235	-0.138861	0.15	0.32	1	ENSMUSG00000078923
Aurkaip1	0.0115618	-0.187607	0.44	0.62	1	ENSMUSG00000065990
Ginm1	0.0116061	-0.168585	0.57	0.74	1	ENSMUSG00000040006
Slc20a1	0.0116239	0.132313	0.27	0.14	1	ENSMUSG00000027397
Arl5a	0.0116399	-0.16805	0.31	0.51	1	ENSMUSG00000036093
Arid5a	0.0117723	0.198172	0.47	0.36	1	ENSMUSG00000037447
Zfp622	0.0117936	0.149646	0.39	0.26	1	ENSMUSG00000052253
Snrpd1	0.0118037	0.174054	0.71	0.6	1	ENSMUSG00000002477
Myg1	0.012003	-0.133749	0.18	0.38	1	ENSMUSG00000001285
Dapk1	0.0120685	-0.129967	0.13	0.28	1	ENSMUSG00000021559
Fdps	0.0121508	0.200261	0.55	0.43	1	ENSMUSG00000059743
Pias2	0.0122037	0.14078	0.28	0.19	1	ENSMUSG00000025423
Tnc	0.0122548	-0.097942	0.04	0.14	1	ENSMUSG00000028364
Prdx1	0.0122548	0.120509	1	0.98	1	ENSMUSG00000028691
Vangl2	0.0122837	-0.122337	0.07	0.22	1	ENSMUSG00000026556
Arel1	0.0123538	-0.135044	0.09	0.26	1	ENSMUSG00000042350
Tmem8b	0.0124482	-0.0869507	0.04	0.15	1	ENSMUSG00000078716
Ezh2	0.0124547	0.115697	0.14	0.06	1	ENSMUSG00000029687
Fasn	0.0126029	0.155477	0.33	0.21	1	ENSMUSG00000025153
Serpina3f	0.0126254	-0.183575	0.11	0.25	1	ENSMUSG00000066363
Nol12	0.0127202	0.170752	0.34	0.24	1	ENSMUSG00000033099
Hes1	0.0128137	-0.259312	0.7	0.82	1	ENSMUSG00000022528
Slc1a4	0.0128564	0.117194	0.29	0.14	1	ENSMUSG00000020142
Zc3h8	0.0128743	-0.0716536	0.02	0.12	1	ENSMUSG00000027387
Eif3m	0.0129077	0.204424	0.83	0.77	1	ENSMUSG00000027170
Rangrf	0.0129116	0.120173	0.23	0.11	1	ENSMUSG00000032892
Tmem50b	0.0130352	-0.171034	0.33	0.51	1	ENSMUSG00000022964
Rybp	0.0130614	-0.141064	0.24	0.43	1	ENSMUSG00000072872
Actg1	0.0130746	0.106671	1	0.99	1	ENSMUSG00000062825
Lmo4	0.0131958	0.190168	0.73	0.61	1	ENSMUSG00000028266
Gm13075	0.0132235	-0.183124	0.02	0.12	1	ENSMUSG00000086061
Prpf40a	0.0132641	0.151024	0.66	0.5	1	ENSMUSG00000061136
Mon1b	0.0133127	0.101824	0.15	0.06	1	ENSMUSG00000078908
Cdh5	0.0133543	-0.245789	0.99	0.96	1	ENSMUSG00000031871
Slc3a2	0.0133563	0.156163	0.97	0.9	1	ENSMUSG00000010095
Syde1	0.0133715	-0.151862	0.27	0.48	1	ENSMUSG00000032714
Dpysl2	0.0133773	-0.259423	0.94	0.92	1	ENSMUSG00000022048
Pcid2	0.0133981	-0.0928375	0.05	0.16	1	ENSMUSG00000038542
Srrm2	0.0134069	0.139964	0.95	0.86	1	ENSMUSG00000039218
Fam3a	0.0134478	0.15596	0.41	0.29	1	ENSMUSG00000031399
Stx7	0.013459	-0.187115	0.54	0.73	1	ENSMUSG00000019998
Rtn2	0.0134783	-0.177648	0.25	0.42	1	ENSMUSG00000030401
4931406C07Rik	0.0134908	-0.132359	0.14	0.3	1
Pecam1	0.0135783	-0.185938	0.99	0.98	1	ENSMUSG00000020717
Mterf3	0.0135854	-0.184307	0.19	0.32	1	ENSMUSG00000021519
Uqcrb	0.0135957	0.153871	0.99	0.98	1	ENSMUSG00000021520
Tspan7	0.0136223	-0.186951	0.98	0.99	1	ENSMUSG00000058254
0610012G03Rik	0.0136289	0.147264	0.84	0.71	1
Ehd2	0.0137008	-0.155969	0.75	0.91	1	ENSMUSG00000074364
Cmtm3	0.0137517	-0.147362	0.37	0.58	1	ENSMUSG00000031875
Phpt1	0.0138979	-0.151576	0.4	0.61	1	ENSMUSG00000036504
Smek1	0.013912	0.141866	0.27	0.15	1	ENSMUSG00000041846
Apex1	0.0139168	0.136708	0.31	0.21	1	ENSMUSG00000035960
Riok1	0.0139695	0.138645	0.31	0.17	1	ENSMUSG00000021428
Tmtc3	0.0139719	-0.117628	0.07	0.21	1	ENSMUSG00000036676
Hmgn3	0.0139799	0.106725	0.18	0.06	1	ENSMUSG00000066456
D17H6S53E	0.0139863	-0.0970416	0.05	0.16	1	ENSMUSG00000043311
Cdr2	0.0140137	0.14662	0.22	0.11	1	ENSMUSG00000030878
Hhex	0.0140919	-0.191093	0.29	0.47	1	ENSMUSG00000024986
Gga2	0.0141862	0.117356	0.21	0.12	1	ENSMUSG00000030872
Cdadc1	0.0142996	-0.0948147	0.08	0.27	1	ENSMUSG00000021982
Anxa11	0.0143447	-0.169919	0.4	0.58	1	ENSMUSG00000021866
Sptssa	0.0144249	-0.1812	0.78	0.84	1	ENSMUSG00000044408
Pum3	0.0144509	0.147755	0.45	0.31	1	ENSMUSG00000041360
Wdr3	0.0144757	0.110847	0.2	0.1	1	ENSMUSG00000033285
Mus81	0.0146701	-0.0939608	0.05	0.19	1	ENSMUSG00000024906
Plpp2	0.0146739	0.122437	0.16	0.09	1	ENSMUSG00000052151
Fcgr3	0.0147536	0.131738	0.22	0.11	1	ENSMUSG00000059498
Actc1	0.0147861	-0.0600716	0.01	0.12	1	ENSMUSG00000068614
Rad21	0.0148557	-0.154173	0.43	0.62	1	ENSMUSG00000022314
Kif5b	0.0148655	0.146316	0.94	0.91	1	ENSMUSG00000006740
Rps23	0.014912	0.0911678	1	1	1	ENSMUSG00000049517
Dusp3	0.0149713	-0.22065	0.86	0.85	1	ENSMUSG00000003518
Als2cl	0.0149779	-0.115373	0.19	0.43	1	ENSMUSG00000044037
Tbc1d9b	0.015013	-0.177414	0.31	0.5	1	ENSMUSG00000036644
Alkbh6	0.0150269	-0.115733	0.22	0.46	1	ENSMUSG00000042831
Smim12	0.0150549	-0.187431	0.43	0.6	1	ENSMUSG00000042380
Scube1	0.0152319	-0.10224	0.07	0.26	1	ENSMUSG00000016763
Alas1	0.0152666	0.21244	0.52	0.43	1	ENSMUSG00000032786
Suclg1	0.0154854	0.178086	0.65	0.56	1	ENSMUSG00000052738
Acer2	0.0154896	-0.198665	0.8	0.88	1	ENSMUSG00000038007
Gpatch8	0.0154937	0.159466	0.42	0.3	1	ENSMUSG00000034621
Mrpl17	0.0154989	0.196537	0.63	0.53	1	ENSMUSG00000030879
Fkbp3	0.0155094	0.153077	0.63	0.51	1	ENSMUSG00000020949
Minos1	0.0155213	0.143348	0.97	0.95	1	ENSMUSG00000050608
Aifm1	0.0156552	0.146429	0.25	0.18	1	ENSMUSG00000036932
Pgrmc1	0.0157277	-0.244954	0.65	0.74	1	ENSMUSG00000006373
Neurl3	0.0157346	-0.132315	0.17	0.37	1	ENSMUSG00000047180
Acp1	0.0157637	0.156301	0.47	0.37	1	ENSMUSG00000044573
Tjp2	0.0157666	-0.169405	0.33	0.5	1	ENSMUSG00000024812
Pgd	0.0157835	0.140989	0.38	0.24	1	ENSMUSG00000028961
Btbd3	0.0159192	-0.209222	0.38	0.56	1	ENSMUSG00000062098
Wasf3	0.0160204	-0.112919	0.08	0.26	1	ENSMUSG00000029636
Itm2c	0.0160562	-0.147616	0.77	0.86	1	ENSMUSG00000026223
Rpl22	0.0160577	0.130074	1	1	1	ENSMUSG00000028936
Irgm1	0.0161216	-0.158465	0.18	0.34	1	ENSMUSG00000046879
Emd	0.0161293	-0.176817	0.48	0.62	1	ENSMUSG00000001964
Ggh	0.0162103	-0.143823	0.43	0.62	1	ENSMUSG00000073987
Cnksr3	0.0162218	-0.105333	0.08	0.23	1	ENSMUSG00000015202
Clock	0.0163083	0.151312	0.45	0.36	1	ENSMUSG00000029238
Mllt6	0.0163362	-0.147913	0.22	0.42	1	ENSMUSG00000038437
2810474O19Rik	0.016561	0.179223	0.6	0.47	1
Ldlr	0.0165982	0.166181	0.24	0.13	1	ENSMUSG00000032193
Trem2	0.0166283	0.0761252	0.11	0.02	1	ENSMUSG00000023992
Tjp1	0.0166444	-0.132329	0.72	0.87	1	ENSMUSG00000030516
Ptgfrn	0.016714	-0.189976	0.65	0.79	1	ENSMUSG00000027864
Fcho2	0.0167935	-0.179414	0.41	0.59	1	ENSMUSG00000041685
Lsm4	0.0169844	0.172051	0.59	0.49	1	ENSMUSG00000031848
Gm9008	0.0171329	-0.14855	0.09	0.21	1	ENSMUSG00000072476
Ackr3	0.0172975	-0.163972	0.44	0.68	1	ENSMUSG00000044337
Gprc5a	0.0173244	-0.227668	0.11	0.25	1	ENSMUSG00000046733
Gm10053	0.0174338	-0.089836	0.06	0.22	1	ENSMUSG00000058927
Arf4	0.017503	-0.148075	0.76	0.86	1	ENSMUSG00000021877
Etfdh	0.0176835	0.114324	0.2	0.11	1	ENSMUSG00000027809
Clec11a	0.0177257	-0.0932972	0.05	0.16	1	ENSMUSG00000004473
Mrpl27	0.0179038	-0.150215	0.51	0.73	1	ENSMUSG00000024414
D430042O09Rik	0.0179156	-0.128361	0.08	0.18	1	ENSMUSG00000032743
Nubp2	0.017927	-0.129273	0.13	0.32	1	ENSMUSG00000039183
Kif2a	0.0181183	-0.170718	0.23	0.4	1	ENSMUSG00000021693
Pnpla8	0.0181304	-0.164454	0.36	0.55	1	ENSMUSG00000036257
Cenpw	0.0181371	0.0956583	0.14	0.06	1	ENSMUSG00000075266
Ctsf	0.0181723	-0.110281	0.09	0.23	1	ENSMUSG00000083282
Vps4a	0.0182626	-0.156692	0.34	0.53	1	ENSMUSG00000031913
Rbm15b	0.0183214	0.129389	0.33	0.21	1	ENSMUSG00000074102
Mrpl35	0.0184191	0.154365	0.5	0.39	1	ENSMUSG00000052962
Rc3h2	0.01847	-0.128611	0.29	0.5	1	ENSMUSG00000075376
Npm3	0.0184805	0.154745	0.48	0.37	1	ENSMUSG00000056209
Fibp	0.0185353	-0.138683	0.31	0.48	1	ENSMUSG00000024911
Frmd8	0.0186365	-0.132572	0.16	0.35	1	ENSMUSG00000024816
Tcf3	0.0187027	-0.13552	0.28	0.49	1	ENSMUSG00000020167
Cct2	0.0189317	0.204618	0.63	0.57	1	ENSMUSG00000034024
Aplnr	0.0189687	-0.197327	0.47	0.64	1	ENSMUSG00000044338
Clstn1	0.0189715	-0.170668	0.68	0.8	1	ENSMUSG00000039953
Nfyb	0.0189762	-0.148062	0.16	0.3	1	ENSMUSG00000020248
Ptgr2	0.0189851	-0.1521	0.17	0.32	1	ENSMUSG00000072946
Mcam	0.0191231	-0.327511	0.56	0.66	1	ENSMUSG00000032135
Zfp637	0.0191253	-0.13607	0.26	0.45	1	ENSMUSG00000059689
Aqp11	0.0191285	0.0925418	0.14	0.06	1	ENSMUSG00000042797
Arl15	0.0193928	-0.141006	0.22	0.43	1	ENSMUSG00000042348
Megf8	0.0195204	-0.110112	0.11	0.24	1	ENSMUSG00000045039
Pde4b	0.0195229	0.20451	0.84	0.75	1	ENSMUSG00000028525
Lrrfip1	0.0195894	-0.15996	0.35	0.52	1	ENSMUSG00000026305
Fen1	0.0196417	0.0955145	0.13	0.07	1	ENSMUSG00000024742
Ywhah	0.0197201	-0.150872	0.8	0.88	1	ENSMUSG00000018965
Lrat	0.0198957	-0.236951	0.46	0.6	1	ENSMUSG00000028003
Bloc1s5	0.0199526	-0.106278	0.11	0.25	1	ENSMUSG00000038982
Itga1	0.019956	-0.209384	0.45	0.62	1	ENSMUSG00000042284
Arrdc3	0.0200168	-0.128324	0.29	0.52	1	ENSMUSG00000074794
Mettl1	0.0201366	0.135791	0.27	0.2	1	ENSMUSG00000006732
Gnas	0.0202098	-0.160275	0.99	0.99	1	ENSMUSG00000027523
Gm10036	0.0203054	-0.0593104	0.02	0.11	1	ENSMUSG00000058064
Sppl2b	0.0203635	-0.0734779	0.03	0.12	1	ENSMUSG00000035206
Ptcd1	0.0203815	-0.0973236	0.06	0.18	1	ENSMUSG00000029624
Ndufv3	0.020408	0.183201	0.85	0.77	1	ENSMUSG00000024038
Cp	0.0204262	0.187031	0.72	0.57	1	ENSMUSG00000003617
Siva1	0.0205111	0.202772	0.53	0.47	1	ENSMUSG00000064326
Tcp1	0.0205546	0.179915	0.69	0.61	1	ENSMUSG00000068039
Rassf5	0.0206229	-0.161062	0.07	0.2	1	ENSMUSG00000026430
Ggta1	0.0206482	-0.150716	0.31	0.48	1	ENSMUSG00000035778
Zfhx3	0.0206575	0.18858	0.66	0.54	1	ENSMUSG00000038872
Spop	0.0206594	-0.184908	0.7	0.83	1	ENSMUSG00000057522
Cox7b	0.0208344	0.176075	0.86	0.78	1	ENSMUSG00000031231
Ctsl	0.0208456	0.158754	0.95	0.9	1	ENSMUSG00000021477
Churc1	0.0208546	-0.163846	0.49	0.63	1	ENSMUSG00000090258
Fth1	0.0208661	0.0876801	1	1	1	ENSMUSG00000024661
Vcp	0.0209774	0.174466	0.89	0.85	1	ENSMUSG00000028452
Faf1	0.0210242	-0.152045	0.2	0.39	1	ENSMUSG00000010517
Lig1	0.0211942	0.12209	0.19	0.12	1	ENSMUSG00000056394
Eif6	0.0212355	0.179434	0.8	0.75	1	ENSMUSG00000027613
Chst8	0.0213427	-0.102754	0.06	0.18	1	ENSMUSG00000060402
Atp5k	0.0214554	-0.11657	0.87	0.95	1	ENSMUSG00000050856
Mrpl40	0.0214823	0.161151	0.44	0.39	1	ENSMUSG00000022706
Ensa	0.0215034	-0.136506	0.27	0.47	1	ENSMUSG00000038619
Ilf3	0.0215467	-0.143111	0.14	0.26	1	ENSMUSG00000032178
Mkl2	0.0215842	-0.146207	0.33	0.53	1	ENSMUSG00000009569
Cdc42ep2	0.0216207	0.190021	0.58	0.48	1	ENSMUSG00000045664
Iffo1	0.02164	-0.108202	0.09	0.22	1	ENSMUSG00000038271
Timm50	0.0216415	-0.135288	0.24	0.43	1	ENSMUSG00000003438
9930111J21Rik2	0.0216436	-0.144874	0.29	0.48	1
Actr1b	0.0216822	-0.15581	0.26	0.46	1	ENSMUSG00000037351
Fat3	0.0217084	-0.148843	0.09	0.22	1	ENSMUSG00000074505
Il2	0.0218192	-0.12881	0.22	0.39	1	ENSMUSG00000027720
Acss2	0.0218848	-0.0767015	0.04	0.13	1	ENSMUSG00000027605
Ngfrap1	0.0219542	0.207567	0.51	0.46	1	ENSMUSG00000046432
Oxct1	0.0221978	0.153188	0.39	0.3	1	ENSMUSG00000022186
Atp2a3	0.0223786	-0.161631	0.42	0.6	1	ENSMUSG00000020788
Smc6	0.0224178	0.167891	0.71	0.59	1	ENSMUSG00000020608
Amigo2	0.0224368	-0.116555	0.06	0.17	1	ENSMUSG00000048218
Mta2	0.0224476	0.170331	0.37	0.3	1	ENSMUSG00000071646
Tmem192	0.0226084	0.125921	0.24	0.16	1	ENSMUSG00000025521
H2-Q7	0.022637	-0.19593	0.4	0.55	1	ENSMUSG00000060550
Rinl	0.0226683	-0.0899646	0.07	0.2	1	ENSMUSG00000051735
Tmem237	0.0226687	-0.139984	0.23	0.4	1	ENSMUSG00000038079
Tab2	0.0226805	-0.152862	0.39	0.55	1	ENSMUSG00000015755
Rpl30	0.0227492	0.125648	1	0.98	1	ENSMUSG00000058600
Ppp1r35	0.0228971	-0.1387	0.26	0.43	1	ENSMUSG00000029725
Whsc1	0.0229667	0.144262	0.22	0.17	1	ENSMUSG00000057406
Snn	0.022988	0.132374	0.39	0.27	1	ENSMUSG00000037972
Map2k5	0.0230914	0.10223	0.22	0.12	1	ENSMUSG00000058444
Ctdsp1	0.0231032	-0.198676	0.57	0.69	1	ENSMUSG00000026176
Dmxl1	0.0231972	0.149998	0.23	0.18	1	ENSMUSG00000037416
Atp9b	0.0232315	0.124624	0.24	0.16	1	ENSMUSG00000024566
Ivns1abp	0.023311	-0.136661	0.17	0.35	1	ENSMUSG00000023150
C6	0.0233615	0.101287	0.14	0.07	1	ENSMUSG00000022181
Mmgt2	0.0234935	0.111386	0.13	0.05	1	ENSMUSG00000048497
Abcb1a	0.023563	-0.132694	0.23	0.42	1	ENSMUSG00000040584
Ift43	0.0236246	0.169205	0.68	0.62	1	ENSMUSG00000007867
Sssca1	0.0236482	0.159543	0.32	0.22	1	ENSMUSG00000079478
Sulf1	0.0236487	-0.153258	0.04	0.12	1	ENSMUSG00000016918
Nudt3	0.023863	-0.151784	0.31	0.48	1	ENSMUSG00000024213
Ap4s1	0.0238796	-0.17549	0.3	0.48	1	ENSMUSG00000020955
Plac9b	0.0239791	-0.088705	0.02	0.11	1	ENSMUSG00000072674
Plscr2	0.0241073	-0.152619	0.39	0.58	1	ENSMUSG00000032372
Hist3h2a	0.0241374	-0.139598	0.36	0.56	1	ENSMUSG00000078851
Lox	0.0241832	0.238154	0.41	0.38	1	ENSMUSG00000024529
Csnk2b	0.0241982	-0.159847	0.61	0.75	1	ENSMUSG00000024387
Gbp9	0.0242311	-0.158953	0.31	0.5	1	ENSMUSG00000029298
Smim10l1	0.024244	-0.159892	0.62	0.77	1	ENSMUSG00000072704
Rasgef1b	0.0242476	-0.0976359	0.06	0.19	1	ENSMUSG00000029333
Gcat	0.0242666	0.1167	0.17	0.1	1	ENSMUSG00000006378
Apopt1	0.0242792	-0.116128	0.14	0.28	1	ENSMUSG00000037787
RP23-4H17.3	0.0243139	-0.10756	0.04	0.13	1	ENSMUSG00000108483
Fah	0.0244668	-0.093682	0.07	0.18	1	ENSMUSG00000030630
Slc25a51	0.0245044	-0.148001	0.34	0.51	1	ENSMUSG00000045973
Smg5	0.0245835	-0.119523	0.14	0.31	1	ENSMUSG00000001415
Igf2bp2	0.0246314	0.0798899	0.12	0.04	1	ENSMUSG00000033581
Cdc23	0.0248678	0.135346	0.26	0.17	1	ENSMUSG00000024370
Rrp1b	0.0250735	0.0990603	0.26	0.14	1	ENSMUSG00000058392
Cinp	0.025107	-0.139194	0.17	0.3	1	ENSMUSG00000021276
Cxcl12	0.0251095	0.232336	0.88	0.78	1	ENSMUSG00000061353
Zfand5	0.0251444	0.137496	0.72	0.61	1	ENSMUSG00000024750
Hcfc1	0.0251596	0.123935	0.38	0.29	1	ENSMUSG00000031386
Nab2	0.0251864	0.131139	0.18	0.1	1	ENSMUSG00000025402
Ppp6r3	0.0252601	0.167608	0.34	0.26	1	ENSMUSG00000024908
Ndufa5	0.0253751	0.168886	0.92	0.87	1	ENSMUSG00000023089
Slc4a2	0.0254265	0.125018	0.29	0.21	1	ENSMUSG00000028962
Lsr	0.0254559	-0.0766181	0.03	0.11	1	ENSMUSG00000001247
Rsrc2	0.0254591	-0.155754	0.68	0.83	1	ENSMUSG00000029422
Zwint	0.0255482	-0.168298	0.3	0.44	1	ENSMUSG00000019923
Tmx4	0.0255926	0.141044	0.26	0.19	1	ENSMUSG00000034723
Rnf40	0.0256138	-0.0760307	0.06	0.17	1	ENSMUSG00000030816
Asb13	0.0256421	-0.130029	0.18	0.34	1	ENSMUSG00000033781
Chchd5	0.0257282	0.120181	0.28	0.18	1	ENSMUSG00000037938
Mfap1b	0.025775	-0.122473	0.34	0.56	1	ENSMUSG00000048222
Abcc9	0.02579	-0.0836087	0.03	0.14	1	ENSMUSG00000030249
Pnrc2	0.0259011	-0.155771	0.39	0.58	1	ENSMUSG00000028675
Dctpp1	0.0259835	0.135496	0.29	0.21	1	ENSMUSG00000042462
Zfp24	0.0260478	0.125534	0.24	0.16	1	ENSMUSG00000051469
B4galt5	0.0260511	-0.172423	0.08	0.19	1	ENSMUSG00000017929
Wbp4	0.0261482	-0.118499	0.54	0.75	1	ENSMUSG00000022023
Ube2s	0.0262025	0.160577	0.87	0.8	1	ENSMUSG00000060860
Slc35a1	0.0262488	-0.179539	0.35	0.5	1	ENSMUSG00000028293
Dok1	0.0262831	0.130213	0.27	0.17	1	ENSMUSG00000068335
Spata5	0.0262906	0.0713626	0.11	0.04	1	ENSMUSG00000027722
Nupr1	0.0264276	0.136578	0.96	0.81	1	ENSMUSG00000030717
Myeov2	0.0264471	0.124152	0.96	0.85	1	ENSMUSG00000073616
Fam57b	0.0265871	-0.0900364	0.07	0.19	1	ENSMUSG00000058966
Tyrobp	0.0266222	0.219488	0.62	0.55	1	ENSMUSG00000030579
Eif4a2	0.0266594	-0.164396	0.92	0.97	1	ENSMUSG00000022884
Ube3c	0.0267289	-0.121238	0.14	0.31	1	ENSMUSG00000039000
Coa3	0.0267928	-0.147606	0.7	0.86	1	ENSMUSG00000017188
Tgfbrap1	0.026793	-0.108338	0.13	0.24	1	ENSMUSG00000070939
Trmt61a	0.0268963	0.0763121	0.11	0.05	1	ENSMUSG00000060950
Maml3	0.026987	0.143054	0.32	0.23	1	ENSMUSG00000061143
Cotl1	0.0270197	0.134348	0.27	0.18	1	ENSMUSG00000031827
Tnk2	0.0272094	0.111285	0.21	0.13	1	ENSMUSG00000022791
Txndc12	0.0272542	-0.147449	0.39	0.58	1	ENSMUSG00000028567
Tyms	0.0273744	0.10641	0.19	0.1	1	ENSMUSG00000025747
Timm10	0.027387	0.162255	0.25	0.18	1	ENSMUSG00000027076
Lxn	0.0274428	0.22796	0.57	0.53	1	ENSMUSG00000047557
Tgfbr1	0.0274503	-0.121181	0.2	0.35	1	ENSMUSG00000007613
Shroom4	0.0275126	-0.150392	0.15	0.28	1	ENSMUSG00000068270
Rbbp8	0.0277624	0.0817769	0.14	0.04	1	ENSMUSG00000041238
Mad2l1	0.02778	0.0797748	0.12	0.05	1	ENSMUSG00000029910
Nfic	0.0279514	0.165905	0.85	0.76	1	ENSMUSG00000055053
Pld1	0.0279651	-0.0947128	0.09	0.23	1	ENSMUSG00000027695
Arf2	0.0279777	-0.139662	0.2	0.35	1	ENSMUSG00000062421
Per1	0.0279854	-0.149324	0.35	0.52	1	ENSMUSG00000020893
Batf2	0.0279874	-0.0831747	0.05	0.14	1	ENSMUSG00000039699
Tnrc6c	0.027991	0.160558	0.61	0.54	1	ENSMUSG00000025571
Mapkap1	0.0280004	-0.161432	0.27	0.41	1	ENSMUSG00000038696
Sypl	0.0280461	-0.163487	0.79	0.87	1	ENSMUSG00000020570
Ugcg	0.0281388	-0.142378	0.21	0.38	1	ENSMUSG00000028381
Ddx6	0.0281487	-0.177835	0.53	0.69	1	ENSMUSG00000032097
Exosc7	0.028197	0.188647	0.43	0.37	1	ENSMUSG00000025785
Adh5	0.0282048	0.145568	0.61	0.48	1	ENSMUSG00000028138
Tspan12	0.0282752	-0.194612	0.59	0.7	1	ENSMUSG00000029669
Osr1	0.0283265	0.109596	0.15	0.08	1	ENSMUSG00000048387
Usp36	0.0283696	0.141547	0.27	0.19	1	ENSMUSG00000033909
Rab3gap2	0.0284929	-0.107659	0.1	0.22	1	ENSMUSG00000039318
Tm9sf3	0.0285392	-0.200573	0.71	0.78	1	ENSMUSG00000025016
Bcl7a	0.028714	0.111994	0.26	0.15	1	ENSMUSG00000029438
Rapgef2	0.0288538	-0.143419	0.22	0.39	1	ENSMUSG00000062232
Sap30	0.0288698	0.146681	0.21	0.14	1	ENSMUSG00000031609
Ist1	0.0289126	-0.132774	0.19	0.37	1	ENSMUSG00000031729
Ago3	0.0289462	0.106669	0.2	0.09	1	ENSMUSG00000028842
Ccndbp1	0.0289537	0.160577	0.45	0.37	1	ENSMUSG00000023572
Polr2d	0.0290094	-0.14949	0.23	0.38	1	ENSMUSG00000024258
Tmem238	0.0290235	-0.124279	0.21	0.37	1	ENSMUSG00000030431
Mdn1	0.0291059	0.0998172	0.18	0.1	1	ENSMUSG00000058006
Higd1a	0.0291107	0.155835	0.85	0.78	1	ENSMUSG00000038412
Mrpl14	0.0291231	0.164804	0.75	0.67	1	ENSMUSG00000023939
Lgals3	0.0291476	0.201679	0.53	0.45	1	ENSMUSG00000050335
Nr4a1	0.0291882	0.185183	0.78	0.68	1	ENSMUSG00000023034
Laptm4b	0.0292479	-0.122178	0.26	0.43	1	ENSMUSG00000022257
Nr4a2	0.0292963	0.124165	0.24	0.13	1	ENSMUSG00000026826
Sacm1l	0.0293092	-0.197288	0.21	0.36	1	ENSMUSG00000025240
Wdr24	0.0293613	-0.0613707	0.02	0.11	1	ENSMUSG00000025737
Gnai3	0.0293926	-0.13431	0.32	0.53	1	ENSMUSG00000000001
Epn1	0.0294558	-0.186095	0.44	0.56	1	ENSMUSG00000035203
Lamtor4	0.0294563	0.150393	0.78	0.72	1	ENSMUSG00000050552
Zfp566	0.0294984	0.0812713	0.11	0.03	1	ENSMUSG00000078768
Cul7	0.0295671	-0.102859	0.06	0.15	1	ENSMUSG00000038545
Tmem165	0.0297249	-0.144577	0.47	0.63	1	ENSMUSG00000029234
Fam104a	0.0298527	0.185905	0.71	0.67	1	ENSMUSG00000041629
Rbpms	0.029865	-0.207099	0.8	0.84	1	ENSMUSG00000031586
Gstm2	0.0298946	-0.147678	0.73	0.85	1	ENSMUSG00000040562
Plxna4	0.0299185	-0.108741	0.1	0.23	1	ENSMUSG00000029765
Dstn	0.0299876	-0.159641	0.96	0.96	1	ENSMUSG00000015932
Fuz	0.0301096	-0.0972136	0.11	0.26	1	ENSMUSG00000011658
Cdipt	0.0301443	-0.142335	0.41	0.59	1	ENSMUSG00000030682
Appl1	0.0301646	0.138796	0.51	0.41	1	ENSMUSG00000040760
Osbpl9	0.0302	-0.140441	0.52	0.68	1	ENSMUSG00000028559
Cxx1b	0.0302338	-0.206759	0.69	0.78	1	ENSMUSG00000067924
Clec3b	0.030344	-0.159128	0.89	0.96	1	ENSMUSG00000025784
Gucd1	0.0304191	-0.0834893	0.05	0.16	1	ENSMUSG00000033416
Ttc12	0.0304576	-0.0809688	0.04	0.14	1	ENSMUSG00000040219
Cracr2b	0.030561	-0.172501	0.75	0.83	1	ENSMUSG00000048200
Arhgap35	0.0307118	0.135728	0.31	0.23	1	ENSMUSG00000058230
Jun	0.0307712	0.185667	0.99	0.98	1	ENSMUSG00000052684
Haus1	0.0308772	0.125176	0.19	0.12	1	ENSMUSG00000041840
Gas1	0.0308891	-0.171902	0.23	0.37	1	ENSMUSG00000052957
Rab11fip1	0.0310038	-0.0555866	0.02	0.14	1	ENSMUSG00000031488
Slc25a44	0.0311539	-0.0687468	0.04	0.16	1	ENSMUSG00000050144
Wscd1	0.0311712	-0.116687	0.35	0.55	1	ENSMUSG00000020811
Rer1	0.0312653	-0.165419	0.64	0.78	1	ENSMUSG00000029048
Unc13d	0.0313812	-0.0878677	0.03	0.13	1	ENSMUSG00000057948
Atic	0.0314176	-0.103107	0.11	0.22	1	ENSMUSG00000026192
mt-Nd5	0.0315688	-0.169991	0.81	0.87	1	ENSMUSG00000064367
Maged2	0.0316633	0.203018	0.43	0.38	1	ENSMUSG00000025268
Ifngr1	0.0316697	-0.203579	0.88	0.93	1	ENSMUSG00000020009
Ppfibp1	0.0317321	-0.143688	0.58	0.74	1	ENSMUSG00000016487
Samhd1	0.0317407	-0.144131	0.4	0.62	1	ENSMUSG00000027639
Pafah1b3	0.0317463	0.100309	0.17	0.09	1	ENSMUSG00000005447
Sema3c	0.0317685	-0.23095	0.93	0.94	1	ENSMUSG00000028780
Timm17a	0.0318596	0.167213	0.71	0.62	1	ENSMUSG00000062580
Unc119b	0.0318727	0.130253	0.29	0.22	1	ENSMUSG00000046562
Aup1	0.0318737	-0.119865	0.48	0.69	1	ENSMUSG00000068328
Rab33b	0.0319281	-0.11642	0.12	0.29	1	ENSMUSG00000027739
Sap130	0.0320466	0.0993296	0.18	0.1	1	ENSMUSG00000024260
Zfp9	0.0320697	-0.0645022	0.02	0.12	1	ENSMUSG00000072623
Rnf26	0.0321451	-0.102283	0.07	0.2	1	ENSMUSG00000053128
Zkscan14	0.0321599	0.089794	0.14	0.08	1	ENSMUSG00000029627
Gfer	0.0322086	0.151278	0.3	0.17	1	ENSMUSG00000040888
Mfsd1	0.0323193	-0.125411	0.36	0.57	1	ENSMUSG00000027775
Fubp3	0.0323711	-0.113316	0.16	0.32	1	ENSMUSG00000026843
Zfp414	0.0323829	-0.124805	0.17	0.29	1	ENSMUSG00000073423
Rsrp1	0.0324405	-0.126933	1	0.99	1	ENSMUSG00000037266
Gpn3	0.0324939	-0.109068	0.12	0.26	1	ENSMUSG00000029464
Alkbh4	0.0325781	-0.0691693	0.02	0.11	1	ENSMUSG00000039754
Ccdc93	0.032602	-0.0729119	0.05	0.18	1	ENSMUSG00000026339
Cd274	0.0326162	-0.0788394	0.03	0.12	1	ENSMUSG00000016496
Il15	0.0326879	-0.104853	0.06	0.15	1	ENSMUSG00000031712
Them6	0.0327367	-0.110515	0.18	0.37	1	ENSMUSG00000056665
Rcbtb1	0.0327812	-0.090745	0.09	0.21	1	ENSMUSG00000035469
Zfp871	0.032793	0.122622	0.28	0.21	1	ENSMUSG00000024298
Golga7	0.0328172	-0.148859	0.55	0.71	1	ENSMUSG00000015341
Napb	0.0328675	0.0751373	0.12	0.04	1	ENSMUSG00000027438
Fnbp1l	0.0328903	-0.157821	0.49	0.63	1	ENSMUSG00000039735
Ppia	0.033049	0.0589897	1	1	1	ENSMUSG00000071866
Zfp292	0.0331787	-0.137741	0.39	0.6	1	ENSMUSG00000039967
Ehbp1	0.0333016	-0.0651412	0.04	0.15	1	ENSMUSG00000042302
Unc45a	0.033315	-0.136512	0.23	0.41	1	ENSMUSG00000030533
Rab6b	0.033325	0.0817909	0.11	0.06	1	ENSMUSG00000032549
Sfr1	0.0333777	0.132169	0.86	0.77	1	ENSMUSG00000025066
Tspan13	0.0334068	-0.156505	1	0.97	1	ENSMUSG00000020577
Traf7	0.0334624	-0.117629	0.41	0.6	1	ENSMUSG00000052752
C1rb	0.0335037	-0.128923	0.21	0.39	1	ENSMUSG00000098470
Eid2	0.0335295	-0.0789274	0.06	0.17	1	ENSMUSG00000046058
Vsig10	0.0335615	-0.0917201	0.07	0.18	1	ENSMUSG00000066894
Prim1	0.0335718	0.0819206	0.12	0.06	1	ENSMUSG00000025395
2700049A03Rik	0.0336185	-0.072126	0.03	0.11	1
Cnot4	0.0338564	0.147414	0.52	0.44	1	ENSMUSG00000038784
Slc10a3	0.0339184	-0.0724143	0.05	0.15	1	ENSMUSG00000032806
Mrpl45	0.0339382	0.112845	0.21	0.13	1	ENSMUSG00000018882
Cnep1r1	0.0340192	-0.141074	0.26	0.43	1	ENSMUSG00000036810
Tmem67	0.0340329	-0.0727991	0.03	0.11	1	ENSMUSG00000049488
Inpp5a	0.0340443	-0.128349	0.5	0.68	1	ENSMUSG00000025477
Itpripl1	0.0340745	-0.165324	0.13	0.24	1	ENSMUSG00000074825
Gstt2	0.0341103	-0.132798	0.22	0.37	1	ENSMUSG00000033318
Tardbp	0.0341403	-0.139726	0.45	0.64	1	ENSMUSG00000041459
Snx1	0.0341898	-0.111057	0.34	0.55	1	ENSMUSG00000032382
Elp4	0.0342487	-0.0702007	0.03	0.12	1	ENSMUSG00000027167
Lpar1	0.0343485	0.167147	0.27	0.19	1	ENSMUSG00000038668
Ndufb9	0.0345644	0.194153	0.92	0.9	1	ENSMUSG00000022354
Ncoa1	0.0345816	-0.149041	0.2	0.36	1	ENSMUSG00000020647
Pank3	0.0346722	0.131203	0.4	0.3	1	ENSMUSG00000018846
Myo6	0.0346907	-0.150822	0.5	0.67	1	ENSMUSG00000033577
Rnaset2a	0.0347473	-0.163524	0.83	0.87	1	ENSMUSG00000095687
Mob2	0.0347763	-0.121962	0.33	0.56	1	ENSMUSG00000025147
Cytl1	0.0347809	-0.206317	0.04	0.12	1	ENSMUSG00000062329
Tcp11l2	0.0347841	-0.111495	0.35	0.59	1	ENSMUSG00000020034
Rtkn2	0.0347913	-0.159431	0.02	0.13	1	ENSMUSG00000037846
Gpsm2	0.0348162	-0.101078	0.11	0.27	1	ENSMUSG00000027883
Rell1	0.0349102	0.134388	0.47	0.39	1	ENSMUSG00000047881
Mta1	0.0349889	-0.134981	0.23	0.38	1	ENSMUSG00000021144
Lypla1	0.0350264	-0.130106	0.31	0.48	1	ENSMUSG00000025903
Gne	0.0350809	-0.0933612	0.12	0.29	1	ENSMUSG00000028479
Kcmf1	0.0351338	-0.12879	0.34	0.53	1	ENSMUSG00000055239
Pnpla7	0.0351525	-0.0670118	0.04	0.15	1	ENSMUSG00000036833
Ndst1	0.0352567	0.137703	0.42	0.33	1	ENSMUSG00000054008
Sdc2	0.0353148	-0.215575	0.6	0.74	1	ENSMUSG00000022261
Nolc1	0.035387	0.153275	0.43	0.37	1	ENSMUSG00000015176
Acrbp	0.0354405	-0.0719606	0.04	0.15	1	ENSMUSG00000072770
Ttc28	0.0354754	0.148973	0.64	0.55	1	ENSMUSG00000033209
Tmem109	0.0355152	-0.199955	0.83	0.86	1	ENSMUSG00000034659
2310061I04Rik	0.0356519	0.0976553	0.17	0.09	1
Npdc1	0.035714	-0.163564	0.58	0.75	1	ENSMUSG00000015094
Hmox1	0.0357347	0.139112	0.26	0.22	1	ENSMUSG00000005413
1110001J03Rik	0.0357508	0.149326	0.62	0.52	1
Obfc1	0.0360905	-0.0815443	0.05	0.15	1	ENSMUSG00000042694
Zfp830	0.0360935	-0.12708	0.17	0.32	1	ENSMUSG00000046010
Nme3	0.036132	-0.12396	0.11	0.25	1	ENSMUSG00000073435
Klf10	0.0363147	0.144574	0.3	0.19	1	ENSMUSG00000037465
Anapc13	0.0363254	0.188766	0.76	0.76	1	ENSMUSG00000035048
Coq10a	0.0364603	-0.101851	0.12	0.26	1	ENSMUSG00000039914
Sept4	0.0366406	0.103034	1	0.96	1	ENSMUSG00000020486
Ythdc1	0.0367284	0.163978	0.7	0.62	1	ENSMUSG00000035851
Klf4	0.0367442	0.116737	0.98	0.94	1	ENSMUSG00000003032
Dact3	0.0368371	-0.102008	0.12	0.26	1	ENSMUSG00000078794
Ubald1	0.0368972	-0.116031	0.25	0.43	1	ENSMUSG00000039568
Crlf3	0.0369077	-0.150935	0.2	0.34	1	ENSMUSG00000017561
Traf3	0.0371432	0.130299	0.19	0.12	1	ENSMUSG00000021277
Fbxl20	0.0372959	-0.0956022	0.13	0.27	1	ENSMUSG00000020883
AU020206	0.0373586	-0.142584	0.57	0.71	1	ENSMUSG00000097415
Zbtb4	0.0373819	0.163568	0.7	0.64	1	ENSMUSG00000018750
Creld2	0.0374193	-0.124967	0.36	0.57	1	ENSMUSG00000023272
Zbtb42	0.0374349	-0.0886094	0.04	0.13	1	ENSMUSG00000037638
Aimp1	0.0374387	0.163225	0.55	0.46	1	ENSMUSG00000028029
Smim14	0.0375233	-0.114549	0.81	0.89	1	ENSMUSG00000037822
Htatsf1	0.0376798	-0.141448	0.27	0.41	1	ENSMUSG00000067873
Anapc11	0.0377048	-0.125707	0.82	0.89	1	ENSMUSG00000025135
Hsf1	0.0379185	-0.137227	0.14	0.3	1	ENSMUSG00000022556
Dnajb1	0.0379765	0.18241	0.77	0.68	1	ENSMUSG00000005483
Fbxw7	0.0379832	0.147618	0.32	0.26	1	ENSMUSG00000028086
Ppip5k2	0.0380279	0.0921961	0.13	0.07	1	ENSMUSG00000040648
Snrnp40	0.0380656	-0.152011	0.24	0.4	1	ENSMUSG00000074088
Tbc1d15	0.0380808	-0.134582	0.25	0.46	1	ENSMUSG00000020130
Dmpk	0.0380912	-0.144652	0.19	0.36	1	ENSMUSG00000030409
Ddx24	0.0381516	0.170783	0.75	0.7	1	ENSMUSG00000041645
Cwc15	0.0383162	-0.157239	0.64	0.74	1	ENSMUSG00000004096
Ppm1m	0.0383169	-0.111948	0.32	0.51	1	ENSMUSG00000020253
Snrpe	0.0384244	0.155814	0.88	0.82	1	ENSMUSG00000090553
Arhgap42	0.0384427	0.135758	0.27	0.17	1	ENSMUSG00000050730
Mettl7a2	0.0384836	-0.0918858	0.08	0.19	1	ENSMUSG00000056487
Adam15	0.0385098	-0.18527	0.65	0.79	1	ENSMUSG00000028041
Cebpb	0.0385394	-0.286648	0.85	0.88	1	ENSMUSG00000056501
Gna12	0.0385461	-0.121366	0.35	0.56	1	ENSMUSG00000000149
Mrpl49	0.0385491	-0.12378	0.26	0.42	1	ENSMUSG00000007338
Gm561	0.038552	-0.169241	0.35	0.49	1	ENSMUSG00000074754
Eif4h	0.0386479	-0.16222	0.74	0.84	1	ENSMUSG00000040731
3110040N11Rik	0.0386979	0.0924214	0.14	0.07	1
Lrrc47	0.0387197	-0.124087	0.19	0.34	1	ENSMUSG00000029028
Atf4	0.0387904	0.11863	0.87	0.78	1	ENSMUSG00000042406
Gramd2	0.0388304	-0.0574742	0.03	0.11	1	ENSMUSG00000074259
Vkorc1l1	0.0389767	-0.0989629	0.16	0.31	1	ENSMUSG00000066735
Snapc2	0.0390628	-0.103883	0.11	0.27	1	ENSMUSG00000011837
Glo1	0.0390991	-0.169255	0.59	0.7	1	ENSMUSG00000024026
Clec14a	0.0391166	-0.171739	0.95	0.97	1	ENSMUSG00000045930
Leprotl1	0.0391433	0.142006	0.62	0.51	1	ENSMUSG00000031513
Tacc3	0.0391475	0.0917884	0.14	0.07	1	ENSMUSG00000037313
Mfhas1	0.0392117	-0.144149	0.38	0.54	1	ENSMUSG00000070056
Id1	0.0392521	0.117657	0.96	0.91	1	ENSMUSG00000042745
Edf1	0.03931	0.125595	0.97	0.92	1	ENSMUSG00000015092
H2-Eb1	0.0393133	-0.091838	0.05	0.13	1	ENSMUSG00000060586
B4galt2	0.0393343	0.0922124	0.14	0.07	1	ENSMUSG00000028541
Lyrm1	0.0393972	-0.0986836	0.04	0.12	1	ENSMUSG00000030922
Tpcn1	0.0395916	-0.121422	0.29	0.44	1	ENSMUSG00000032741
Plscr4	0.0397444	-0.142777	0.51	0.67	1	ENSMUSG00000032377
Zdhhc21	0.0398746	-0.0835709	0.09	0.22	1	ENSMUSG00000028403
She	0.0399674	0.123835	0.58	0.47	1	ENSMUSG00000046280
Nfu1	0.0399898	0.169526	0.52	0.45	1	ENSMUSG00000029993
Btf3l4	0.0401996	0.144709	0.57	0.49	1	ENSMUSG00000028568
Fam53b	0.0403507	0.162485	0.45	0.4	1	ENSMUSG00000030956
Lima1	0.0403948	0.193486	0.61	0.56	1	ENSMUSG00000023022
Kdelr2	0.0405812	-0.174659	0.47	0.6	1	ENSMUSG00000079111
Apoe	0.0406094	0.074128	1	0.96	1	ENSMUSG00000002985
Fam174a	0.0406428	-0.159212	0.57	0.71	1	ENSMUSG00000051185
Tslp	0.0407853	-0.161939	0.2	0.32	1	ENSMUSG00000024379
Tmem45a	0.0408308	-0.121836	0.17	0.33	1	ENSMUSG00000022754
Ttc1	0.0410222	0.130141	0.41	0.34	1	ENSMUSG00000041278
Zdhhc8	0.0410803	-0.1155	0.18	0.32	1	ENSMUSG00000060166
Serp1	0.0411151	-0.195803	0.51	0.61	1	ENSMUSG00000027808
Grk6	0.0411367	0.113491	0.29	0.19	1	ENSMUSG00000074886
Aldh6a1	0.0411553	-0.115041	0.18	0.35	1	ENSMUSG00000021238
Rpl35a	0.0411669	0.0770735	1	1	1	ENSMUSG00000060636
Zbed3	0.0412204	-0.115998	0.1	0.24	1	ENSMUSG00000041995
Pycard	0.0414482	0.133389	0.22	0.15	1	ENSMUSG00000030793
Ccni	0.0414605	-0.155402	0.54	0.67	1	ENSMUSG00000063015
Tuba1b	0.0414972	0.09367	0.99	0.95	1	ENSMUSG00000023004
Inafm1	0.0415226	0.133997	0.34	0.26	1	ENSMUSG00000091811
Nek6	0.0417918	0.0816417	0.16	0.06	1	ENSMUSG00000026749
Nxpe3	0.0418634	-0.125869	0.23	0.4	1	ENSMUSG00000075033
Rusc1	0.0419561	-0.101274	0.15	0.32	1	ENSMUSG00000041263
Mrps22	0.042071	0.0979645	0.16	0.08	1	ENSMUSG00000032459
Dirc2	0.0420897	-0.118452	0.22	0.38	1	ENSMUSG00000022848
Rfc3	0.0421733	0.0849348	0.14	0.08	1	ENSMUSG00000033970
Plaur	0.0421802	-0.152904	0.48	0.61	1	ENSMUSG00000046223
Wrb	0.0422387	-0.103695	0.12	0.26	1	ENSMUSG00000023147
Cndp2	0.042245	0.123551	0.35	0.26	1	ENSMUSG00000024644
Ptges3	0.0424151	-0.144289	0.63	0.76	1	ENSMUSG00000071072
Ecm1	0.0424788	0.199867	0.85	0.83	1	ENSMUSG00000028108
Cyp26b1	0.0424791	-0.142791	0.34	0.49	1	ENSMUSG00000063415
Slc11a2	0.0424887	-0.0747095	0.04	0.14	1	ENSMUSG00000023030
Shmt2	0.0424896	0.099682	0.2	0.14	1	ENSMUSG00000025403
Cmpk1	0.0425207	-0.165256	0.39	0.52	1	ENSMUSG00000028719
Hectd1	0.0425236	0.15182	0.56	0.49	1	ENSMUSG00000035247
Atxn2	0.0425957	-0.102694	0.21	0.4	1	ENSMUSG00000042605
Pam	0.0426072	-0.185732	0.75	0.81	1	ENSMUSG00000026335
Eaf1	0.0426336	-0.123374	0.17	0.31	1	ENSMUSG00000021890
Rbm7	0.042681	-0.140422	0.56	0.72	1	ENSMUSG00000042396
Zfp64	0.0427118	0.08673	0.13	0.07	1	ENSMUSG00000027551
Mipep	0.0427326	-0.0747227	0.06	0.16	1	ENSMUSG00000021993
Epha4	0.0427427	-0.151692	0.23	0.37	1	ENSMUSG00000026235
Ppa1	0.0427656	0.113171	0.24	0.17	1	ENSMUSG00000020089
Antxr1	0.042771	-0.161213	0.56	0.68	1	ENSMUSG00000033420
Upf1	0.0428171	-0.142498	0.19	0.34	1	ENSMUSG00000058301
Fbxo32	0.0430465	-0.0717318	0.07	0.17	1	ENSMUSG00000022358
Cox16	0.0431514	-0.0968311	0.1	0.24	1	ENSMUSG00000091803
Gemin7	0.0431756	-0.163355	0.63	0.74	1	ENSMUSG00000044709
Ube2l6	0.0432642	-0.11188	0.35	0.54	1	ENSMUSG00000027078
Dctn5	0.043316	-0.133506	0.21	0.36	1	ENSMUSG00000030868
Jmy	0.043364	-0.128101	0.22	0.37	1	ENSMUSG00000021690
Mrpl39	0.0433688	0.128928	0.28	0.21	1	ENSMUSG00000022889
Erlin2	0.0435564	-0.11436	0.14	0.27	1	ENSMUSG00000031483
Cplx2	0.0436312	-0.083735	0.04	0.12	1	ENSMUSG00000025867
Zcchc8	0.0437031	-0.114626	0.18	0.33	1	ENSMUSG00000029427
Vasp	0.0438098	-0.143869	0.51	0.66	1	ENSMUSG00000030403
Mpv17	0.0439184	-0.135076	0.46	0.62	1	ENSMUSG00000107283
Hexa	0.0440052	0.127309	0.61	0.49	1	ENSMUSG00000025232
Il18	0.0442605	-0.0634271	0.02	0.13	1	ENSMUSG00000039217
Ptprf	0.0444072	0.155769	0.17	0.08	1	ENSMUSG00000033295
Tbc1d8	0.0444471	-0.058126	0.04	0.14	1	ENSMUSG00000003134
Rnf121	0.0450727	0.140197	0.38	0.31	1	ENSMUSG00000070426
Nuak2	0.0450803	-0.0605965	0.03	0.11	1	ENSMUSG00000009772
Pex3	0.0451286	-0.073241	0.11	0.28	1	ENSMUSG00000019809
B3gnt9	0.0451675	-0.0941211	0.09	0.24	1	ENSMUSG00000069920
Stard7	0.0452306	-0.117944	0.21	0.38	1	ENSMUSG00000027367
Cul3	0.0452879	-0.15713	0.3	0.43	1	ENSMUSG00000004364
Irs2	0.0453646	0.105831	0.16	0.11	1	ENSMUSG00000038894
Plcxd3	0.0453664	0.109021	0.15	0.08	1	ENSMUSG00000049148
Whsc1l1	0.045438	-0.149092	0.41	0.58	1	ENSMUSG00000054823
Itga3	0.0454505	-0.142523	0.37	0.5	1	ENSMUSG00000001507
Fam208b	0.0454851	-0.0850236	0.08	0.19	1	ENSMUSG00000033799
Lpl	0.0454879	0.178861	0.4	0.33	1	ENSMUSG00000015568
Txnrd1	0.0454946	0.143962	0.3	0.25	1	ENSMUSG00000020250
AI597479	0.0456518	-0.0967072	0.06	0.19	1	ENSMUSG00000010290
Tcf25	0.0457972	0.16427	0.78	0.72	1	ENSMUSG00000001472
Gosr1	0.0458506	-0.0929704	0.16	0.32	1	ENSMUSG00000010392
Csgalnact2	0.0460398	-0.100566	0.2	0.37	1	ENSMUSG00000042042
Dpm1	0.0460766	-0.135649	0.38	0.53	1	ENSMUSG00000078919
Tmem100	0.0462044	-0.195039	0.99	0.99	1	ENSMUSG00000069763
Pofut2	0.0463246	-0.132037	0.5	0.66	1	ENSMUSG00000020260
Gpd1l	0.0463373	-0.0909039	0.1	0.23	1	ENSMUSG00000050627
Eepd1	0.0463591	0.0908029	0.15	0.06	1	ENSMUSG00000036611
Gm6793	0.0464537	-0.0880364	0.04	0.13	1	ENSMUSG00000092086
Tsfm	0.0464778	0.101793	0.38	0.26	1	ENSMUSG00000040521
Pip4k2c	0.0464999	-0.107366	0.14	0.27	1	ENSMUSG00000025417
Fbxl3	0.0465814	-0.148004	0.42	0.61	1	ENSMUSG00000022124
Rasl12	0.0466133	-0.104213	0.15	0.29	1	ENSMUSG00000041696
Nfrkb	0.0466408	0.0982144	0.19	0.12	1	ENSMUSG00000042185
Bahcc1	0.0466617	0.0859205	0.13	0.07	1	ENSMUSG00000039741
Herc6	0.0466819	-0.108306	0.15	0.32	1	ENSMUSG00000029798
Klhl7	0.0468224	-0.0967196	0.1	0.22	1	ENSMUSG00000028986
Xrcc4	0.0468428	-0.133559	0.13	0.23	1	ENSMUSG00000021615
Igfbp5	0.0468608	-0.107253	0.04	0.14	1	ENSMUSG00000026185
Zbtb37	0.0469668	0.0793022	0.15	0.09	1	ENSMUSG00000043467
Cbfb	0.0471582	-0.135373	0.29	0.43	1	ENSMUSG00000031885
Selm	0.0471624	0.142921	0.86	0.74	1	ENSMUSG00000075702
Btbd2	0.0472117	-0.115723	0.2	0.37	1	ENSMUSG00000003344
Emcn	0.0472634	-0.174748	0.71	0.81	1	ENSMUSG00000054690
Fndc1	0.0473872	-0.103869	0.05	0.15	1	ENSMUSG00000071984
Mrps5	0.0474395	0.143259	0.49	0.45	1	ENSMUSG00000027374
Elk3	0.0474994	-0.161998	0.68	0.82	1	ENSMUSG00000008398
Tef	0.0475192	-0.116381	0.38	0.55	1	ENSMUSG00000022389
Slc44a2	0.0475827	-0.171011	0.43	0.57	1	ENSMUSG00000057193
Hectd3	0.0476281	-0.0779915	0.08	0.18	1	ENSMUSG00000046861
Thoc1	0.0476947	0.129447	0.21	0.17	1	ENSMUSG00000024287
Ccdc127	0.0477381	-0.115383	0.28	0.45	1	ENSMUSG00000021578
Pygo2	0.0478452	-0.0963765	0.1	0.22	1	ENSMUSG00000047824
Taf1a	0.0478505	-0.0595318	0.04	0.13	1	ENSMUSG00000072258
Sqle	0.0478647	0.10831	0.15	0.09	1	ENSMUSG00000022351
Emc3	0.0479183	-0.149607	0.49	0.64	1	ENSMUSG00000030286
Fam89b	0.0479257	-0.0839048	0.15	0.32	1	ENSMUSG00000024939
Setd7	0.0481263	-0.126833	0.34	0.53	1	ENSMUSG00000037111
Znrd1as	0.0481593	-0.0643911	0.05	0.15	1	ENSMUSG00000036214
Iars2	0.0485247	-0.0915913	0.12	0.24	1	ENSMUSG00000026618
Fam32a	0.0485449	-0.180161	0.82	0.85	1	ENSMUSG00000003039
Fig4	0.0486215	-0.0644914	0.08	0.19	1	ENSMUSG00000038417
Cblb	0.0486377	0.121297	0.26	0.21	1	ENSMUSG00000022637
Saraf	0.0487141	-0.103368	0.84	0.92	1	ENSMUSG00000031532
Otud4	0.0490418	-0.127033	0.15	0.29	1	ENSMUSG00000036990
Hnrnpa3	0.0491305	-0.162811	0.9	0.92	1	ENSMUSG00000059005
Zfp275	0.0491658	-0.104176	0.11	0.21	1	ENSMUSG00000031365
Yod1	0.0491682	-0.109477	0.15	0.28	1	ENSMUSG00000046404
Kctd2	0.0492166	-0.0980872	0.18	0.33	1	ENSMUSG00000016940
Atp5g1	0.0492488	0.16087	0.92	0.91	1	ENSMUSG00000006057
Mxi1	0.0493216	-0.0910746	0.17	0.38	1	ENSMUSG00000025025
Ppfibp2	0.0493954	0.0810533	0.16	0.09	1	ENSMUSG00000036528
Ift52	0.0494203	-0.0726051	0.09	0.24	1	ENSMUSG00000017858

## Sheet: 7
Supplementary Table 5. Lung scRNAseq Cell Clusters: Low vs. High Metastatic Burden - Cluster 7
Gene	p_val	avg_log2FC	pct.1	pct.2	p_val_adj	ensembl_ids
S100a6	1.04888e-70	1.93381	1	0.564	2.93676e-66	ENSMUSG00000001025
Lgals1	4.34907e-56	1.6474	1	0.481	1.2177e-51	ENSMUSG00000068220
Spp1	2.83949e-45	1.77078	1	0.212	7.95029e-41	ENSMUSG00000029304
S100a4	1.32767e-18	1.02949	0.833	0.083	3.71734e-14	ENSMUSG00000001020
Mgp	1.87053e-18	0.735179	1	0.91	5.23731e-14	ENSMUSG00000030218
Cd63	4.78863e-18	0.965986	0.867	0.288	1.34077e-13	ENSMUSG00000025351
Gm8797	3.7316e-16	-0.450065	1	1	1.04481e-11	ENSMUSG00000103034
Scgb1a1	5.89727e-16	-0.481163	1	1	1.65118e-11	ENSMUSG00000024653
Gm26917	8.0103e-16	0.658665	0.983	0.91	2.2428e-11	ENSMUSG00000097971
H3f3b	1.6081e-15	0.465273	1	1	4.50252e-11	ENSMUSG00000016559
Ubb	1.98253e-15	-0.478629	1	1	5.55089e-11	ENSMUSG00000019505
Ccl21a	5.32675e-15	-0.595368	0.1	0.538	1.49144e-10	ENSMUSG00000094686
Rps27rt	1.16519e-14	-0.677561	0.983	0.994	3.2624e-10	ENSMUSG00000050621
Rpl9-ps6	1.39559e-14	-0.695703	0.25	0.699	3.9075e-10	ENSMUSG00000062456
Tgtp2	2.12095e-14	-0.602262	0.083	0.462	5.93845e-10	ENSMUSG00000078921
Gm7334	2.35894e-14	-0.548054	0.067	0.494	6.6048e-10	ENSMUSG00000044645
Lcn2	2.94192e-11	0.765729	0.583	0.013	8.23708e-07	ENSMUSG00000026822
mt-Atp8	8.08617e-11	-0.621275	0.4	0.756	2.26405e-06	ENSMUSG00000064356
Gm10709	8.40708e-11	-0.550561	0.95	0.974	2.3539e-06	ENSMUSG00000074516
Rplp1	1.07934e-10	0.334391	1	1	3.02203e-06	ENSMUSG00000007892
Gm10260	1.16494e-10	-0.670706	0.683	0.891	3.26172e-06	ENSMUSG00000069117
Rpl32	1.38738e-10	0.319225	1	1	3.88452e-06	ENSMUSG00000057841
Rps7	2.35539e-10	0.296879	1	1	6.59485e-06	ENSMUSG00000061477
C1qa	3.51209e-10	0.760774	0.617	0.083	9.8335e-06	ENSMUSG00000036887
Cav2	4.37684e-10	-0.513369	0.983	1	1.22547e-05	ENSMUSG00000000058
Gm10076	5.2627e-10	-0.589926	0.7	0.91	1.4735e-05	ENSMUSG00000060143
Stmn1	6.71508e-10	-0.605261	0.767	0.974	1.88016e-05	ENSMUSG00000028832
Gm9843	9.36857e-10	-0.574812	0.65	0.865	2.62311e-05	ENSMUSG00000050299
Pkm	9.78165e-10	0.379924	0.983	0.84	2.73876e-05	ENSMUSG00000032294
Rps14	1.25219e-09	0.237778	1	1	3.50601e-05	ENSMUSG00000024608
Birc5	1.3341e-09	0.69699	0.517	0.013	3.73536e-05	ENSMUSG00000017716
Uba52	1.60866e-09	-0.488703	0.983	0.987	4.50407e-05	ENSMUSG00000090137
Rpl10-ps3	2.15693e-09	-0.579301	0.65	0.897	6.03918e-05	ENSMUSG00000058443
Rpl23a-ps3	2.57474e-09	-0.552983	0.717	0.897	7.20902e-05	ENSMUSG00000078126
A930015D03Rik	3.2712e-09	-0.275694	0.017	0.25	9.15903e-05	ENSMUSG00000092368
Rpl13-ps3	3.71563e-09	-0.523278	0.333	0.641	0.000104034	ENSMUSG00000059835
Saa3	5.1822e-09	0.578235	0.483	0.006	0.000145097	ENSMUSG00000040026
C1qb	6.0373e-09	0.745914	0.583	0.064	0.000169038	ENSMUSG00000036905
H2-D1	6.24104e-09	-0.282679	1	1	0.000174743	ENSMUSG00000073411
Rpl6l	6.82893e-09	-0.349502	0.083	0.372	0.000191203	ENSMUSG00000091086
Apoe	7.94962e-09	0.401313	0.967	0.769	0.000222581	ENSMUSG00000002985
Ier2	2.11155e-08	0.567135	0.967	0.872	0.000591214	ENSMUSG00000053560
Rpl23a	2.57613e-08	0.277312	1	1	0.00072129	ENSMUSG00000058546
Rps18-ps3	2.62014e-08	-0.551976	0.517	0.776	0.000733612	ENSMUSG00000057657
Rps12-ps3	2.91732e-08	-0.4742	0.483	0.782	0.00081682	ENSMUSG00000067038
Fth1	3.16753e-08	0.297946	1	1	0.000886878	ENSMUSG00000024661
Foxf1	3.29314e-08	-0.402257	1	1	0.000922046	ENSMUSG00000042812
C1qc	3.38215e-08	0.695247	0.5	0.032	0.000946967	ENSMUSG00000036896
Tmem100	3.53665e-08	-0.297101	1	1	0.000990227	ENSMUSG00000069763
Gm6483	3.72781e-08	-0.420183	0.117	0.397	0.00104375	ENSMUSG00000087153
Rpl27-ps3	8.9846e-08	-0.464398	0.3	0.603	0.0025156	ENSMUSG00000073640
H2afz	9.04583e-08	0.445665	0.967	0.936	0.00253274	ENSMUSG00000037894
Tuba1b	9.20765e-08	0.298054	1	0.936	0.00257805	ENSMUSG00000023004
Vcl	1.07053e-07	-0.491071	0.383	0.692	0.00299737	ENSMUSG00000021823
Ccdc85b	1.24659e-07	-0.41935	0.2	0.519	0.00349031	ENSMUSG00000095098
Rplp2	1.33774e-07	0.272297	1	1	0.00374554	ENSMUSG00000025508
Rpsa	1.43108e-07	0.312856	1	0.987	0.00400688	ENSMUSG00000032518
Ear2	1.48361e-07	-0.301792	0.033	0.244	0.00415397	ENSMUSG00000072596
Hopx	1.4888e-07	-0.665263	0.733	0.897	0.00416849	ENSMUSG00000059325
Eif4a1	1.5174e-07	0.296648	1	0.929	0.00424855	ENSMUSG00000059796
Gm2000	1.99427e-07	-0.482005	0.533	0.853	0.00558376	ENSMUSG00000078193
Clca3a1	2.17224e-07	-0.327949	0.05	0.34	0.00608207	ENSMUSG00000056025
Rps18	2.18268e-07	0.265531	1	1	0.00611127	ENSMUSG00000008668
Rpl18a	2.21545e-07	0.259562	1	1	0.00620303	ENSMUSG00000045128
Hn1	2.23455e-07	0.451176	0.9	0.686	0.00625653	ENSMUSG00000020737
Rps2-ps6	2.45587e-07	-0.400492	0.167	0.481	0.0068762	ENSMUSG00000095427
Rps15	2.62907e-07	0.216421	1	1	0.00736113	ENSMUSG00000063457
Mif	2.81396e-07	0.472511	0.867	0.622	0.00787881	ENSMUSG00000033307
Eef1a1	3.3137e-07	0.169444	1	1	0.00927804	ENSMUSG00000037742
Acta2	3.48133e-07	-0.268108	0.017	0.244	0.00974738	ENSMUSG00000035783
Rps11	4.29676e-07	0.21689	1	1	0.0120305	ENSMUSG00000003429
Junb	4.45641e-07	0.552825	0.95	0.91	0.0124775	ENSMUSG00000052837
Sox18	5.53116e-07	-0.462889	0.583	0.827	0.0154867	ENSMUSG00000046470
Rps8	8.56841e-07	0.205833	1	1	0.0239907	ENSMUSG00000047675
Myadm	9.05474e-07	-0.424117	0.4	0.731	0.0253524	ENSMUSG00000068566
Gm10250	1.05228e-06	-0.263001	0.067	0.276	0.0294628	ENSMUSG00000068706
Fos	1.36491e-06	0.535532	0.95	0.84	0.0382161	ENSMUSG00000021250
Gm9493	1.59454e-06	-0.343105	0.117	0.41	0.0446455	ENSMUSG00000044424
Rpl28	1.62278e-06	0.253495	1	0.994	0.0454361	ENSMUSG00000030432
Ear1	1.74593e-06	-0.190259	0.017	0.186	0.0488842	ENSMUSG00000072601
Rpl23	2.21704e-06	0.213204	1	1	0.0620748	ENSMUSG00000071415
Rpl35	2.29984e-06	-0.270322	1	1	0.0643932	ENSMUSG00000062997
Rpl4	2.64109e-06	0.28823	1	0.994	0.0739478	ENSMUSG00000032399
Lyz2	2.6641e-06	0.38526	0.967	0.821	0.0745922	ENSMUSG00000069516
Sepp1	2.6918e-06	-0.363228	1	1	0.0753677	ENSMUSG00000064373
Ehd4	2.9071e-06	0.261806	1	1	0.0813958	ENSMUSG00000027293
Rpl12	2.98998e-06	0.287266	1	0.955	0.0837164	ENSMUSG00000038900
Dynlt1c	3.01334e-06	-0.365548	0.217	0.481	0.0843704	ENSMUSG00000000579
Rpl30	3.18327e-06	0.286692	1	0.987	0.0891283	ENSMUSG00000058600
Rpl7a-ps5	3.35451e-06	-0.295566	0.083	0.295	0.0939228	ENSMUSG00000071052
Mto1	3.45595e-06	-0.16131	0	0.141	0.0967631	ENSMUSG00000032342
Atp5c1	3.47073e-06	0.304314	0.983	0.878	0.0971769	ENSMUSG00000025781
Rpl14	4.58523e-06	0.26523	1	1	0.128382	ENSMUSG00000025794
Cxcl2	4.737e-06	0.474034	0.467	0.109	0.132631	ENSMUSG00000058427
Cks1b	4.89765e-06	0.395653	0.367	0.026	0.137129	ENSMUSG00000028044
Gm8730	5.12675e-06	-0.327632	0.983	0.987	0.143544	ENSMUSG00000063696
Ier3	5.61779e-06	0.395402	1	0.936	0.157293	ENSMUSG00000003541
PYMT	5.79996e-06	0.468503	0.317	0	0.162393	PYMT
1500011K16Rik	5.96631e-06	-0.378424	0.35	0.724	0.167051
Hdgf	6.35752e-06	0.401134	0.817	0.59	0.178004	ENSMUSG00000004897
Ppia	6.36765e-06	0.158615	1	1	0.178288	ENSMUSG00000071866
Calcrl	6.62063e-06	-0.282082	1	1	0.185371	ENSMUSG00000059588
Rps12	6.82351e-06	0.248101	1	0.981	0.191051	ENSMUSG00000061983
Ubc	7.6095e-06	0.271849	1	0.987	0.213058	ENSMUSG00000008348
Rps17	7.86639e-06	0.193658	1	0.994	0.220251	ENSMUSG00000061787
Tomm6	7.95849e-06	-0.401278	0.317	0.59	0.22283	ENSMUSG00000033475
Rps29	8.10649e-06	-0.177831	1	1	0.226974	ENSMUSG00000034892
Wfdc17	8.18589e-06	0.514293	0.367	0.032	0.229197	ENSMUSG00000069792
Cdh5	8.44526e-06	-0.26237	1	1	0.236459	ENSMUSG00000031871
Rpe	9.50232e-06	-0.153259	0	0.135	0.266056	ENSMUSG00000026005
Zfyve27	1.03744e-05	-0.213965	0.033	0.186	0.290473	ENSMUSG00000018820
mt-Nd4l	1.04196e-05	-0.413565	0.583	0.788	0.291738	ENSMUSG00000065947
Med22	1.06076e-05	-0.212967	0.033	0.212	0.297003	ENSMUSG00000015776
Psma6	1.25994e-05	0.358997	0.917	0.705	0.352771	ENSMUSG00000021024
S100a10	1.29285e-05	0.440455	0.917	0.795	0.361985	ENSMUSG00000041959
Col6a1	1.33234e-05	0.360213	0.417	0.09	0.373041	ENSMUSG00000001119
Chil3	1.33669e-05	-0.285669	0.1	0.353	0.37426	ENSMUSG00000040809
Trf	1.35613e-05	0.414158	0.55	0.224	0.379702	ENSMUSG00000032554
Atp5b	1.36937e-05	0.202732	1	0.949	0.383409	ENSMUSG00000025393
Ccser2	1.48402e-05	0.268169	0.967	0.827	0.415512	ENSMUSG00000058690
Gm10269	1.53736e-05	-0.133485	0	0.122	0.430445	ENSMUSG00000091449
Dbi	1.78813e-05	0.470014	0.85	0.737	0.500658	ENSMUSG00000026385
Fosb	2.34788e-05	0.532679	0.717	0.474	0.657383	ENSMUSG00000003545
Dbndd2	2.47199e-05	-0.382115	0.283	0.571	0.692133	ENSMUSG00000017734
Rps27a	2.53326e-05	0.184795	1	1	0.709289	ENSMUSG00000020460
Rpl36al	2.57542e-05	0.273901	0.983	0.955	0.721091	ENSMUSG00000049751
Ube2v1	2.72676e-05	-0.238989	0.083	0.314	0.763467	ENSMUSG00000078923
Rps20	2.75054e-05	0.225738	1	1	0.770124	ENSMUSG00000028234
Upf3a	3.15207e-05	-0.234981	0.083	0.276	0.882547	ENSMUSG00000038398
Rps3a1	3.40419e-05	0.175789	1	0.987	0.95314	ENSMUSG00000028081
Rpl13	3.5722e-05	0.206225	1	1	1	ENSMUSG00000000740
Ptpn9	3.58384e-05	-0.153942	0	0.115	1	ENSMUSG00000032290
Erh	3.75183e-05	0.405751	0.867	0.75	1	ENSMUSG00000021131
Rpl21	3.81684e-05	0.160647	1	1	1	ENSMUSG00000041453
Dubr	3.82927e-05	-0.114464	0	0.115	1	ENSMUSG00000022639
Ppp1r16b	3.83692e-05	-0.442775	0.7	0.846	1	ENSMUSG00000037754
Irgm2	3.855e-05	-0.3414	0.133	0.365	1	ENSMUSG00000069874
Marcksl1	4.23858e-05	0.405725	0.567	0.263	1	ENSMUSG00000047945
Csrp1	4.28827e-05	-0.340933	0.783	0.949	1	ENSMUSG00000026421
Dcn	4.37976e-05	-0.313435	0.133	0.372	1	ENSMUSG00000019929
Fbln1	4.46007e-05	-0.116333	0	0.109	1	ENSMUSG00000006369
Prdx4	4.56315e-05	0.419926	0.667	0.41	1	ENSMUSG00000025289
Sparc	4.59954e-05	0.214511	1	1	1	ENSMUSG00000018593
mt-Co1	4.73512e-05	-0.233462	1	1	1	ENSMUSG00000064351
Tmem243	4.98876e-05	-0.414391	0.583	0.763	1	ENSMUSG00000079659
Lgals3	5.26607e-05	0.413	0.6	0.327	1	ENSMUSG00000050335
Rpl37	5.52567e-05	0.173932	1	1	1	ENSMUSG00000041841
Eif3d	5.52877e-05	0.3467	0.717	0.449	1	ENSMUSG00000016554
Sox4	6.16009e-05	0.271887	0.883	0.66	1	ENSMUSG00000076431
Capn1	6.18193e-05	-0.230195	0.05	0.199	1	ENSMUSG00000024942
Usp50	6.81111e-05	-0.364636	0.433	0.679	1	ENSMUSG00000027364
St6galnac4	7.1704e-05	-0.310311	0.217	0.462	1	ENSMUSG00000079442
Phgdh	7.19181e-05	0.336187	0.267	0.006	1	ENSMUSG00000053398
Rps15a	7.25456e-05	0.183587	1	1	1	ENSMUSG00000008683
Calm1	7.26974e-05	0.184585	1	0.994	1	ENSMUSG00000001175
Wfdc2	7.31524e-05	0.39084	0.483	0.205	1	ENSMUSG00000017723
Fbxl18	7.74029e-05	-0.125054	0	0.103	1	ENSMUSG00000066640
Rpl37a	7.80065e-05	0.158796	1	1	1	ENSMUSG00000046330
Gsn	9.25498e-05	-0.380476	0.75	0.917	1	ENSMUSG00000026879
Serinc3	9.58023e-05	-0.325027	0.983	0.981	1	ENSMUSG00000017707
Rpl13a	9.69449e-05	0.187991	1	1	1	ENSMUSG00000074129
mt-Nd3	9.73957e-05	-0.351127	0.917	0.968	1	ENSMUSG00000064360
Cct8	9.91302e-05	0.314497	0.75	0.506	1	ENSMUSG00000025613
Zdhhc1	0.000100515	-0.15165	0.017	0.135	1	ENSMUSG00000039199
Luzp1	0.000114214	0.274656	0.917	0.776	1	ENSMUSG00000001089
Hint1	0.000117956	0.224929	1	0.981	1	ENSMUSG00000020267
Fn1	0.00012532	0.415591	0.383	0.103	1	ENSMUSG00000026193
Slc25a3	0.000127161	0.265101	0.967	0.885	1	ENSMUSG00000061904
Clec2d	0.000132867	-0.380839	0.833	0.885	1	ENSMUSG00000030157
Stat1	0.000135818	-0.350615	0.3	0.558	1	ENSMUSG00000026104
Lmna	0.00013833	0.302329	0.9	0.756	1	ENSMUSG00000028063
Fam89b	0.000145307	-0.187165	0.067	0.244	1	ENSMUSG00000024939
Srrm2	0.0001555	0.343585	0.933	0.872	1	ENSMUSG00000039218
Gm10116	0.000158089	-0.179645	0.05	0.199	1	ENSMUSG00000062382
Rpl26	0.000161468	0.179287	1	1	1	ENSMUSG00000060938
F11r	0.000163212	-0.357101	0.633	0.808	1	ENSMUSG00000038235
Cd36	0.000165655	-0.212864	1	1	1	ENSMUSG00000002944
Rpl35a	0.000166752	0.15313	1	1	1	ENSMUSG00000060636
Gm11808	0.000169087	-0.338525	0.933	0.949	1	ENSMUSG00000068240
Son	0.00016972	0.272331	1	0.955	1	ENSMUSG00000022961
Cbr2	0.000177139	-0.332891	0.4	0.622	1	ENSMUSG00000025150
Tpm2	0.000177989	-0.147218	0.017	0.128	1	ENSMUSG00000028464
Rpl36	0.000181078	0.193797	1	1	1	ENSMUSG00000057863
Pard6g	0.0001906	-0.345478	0.5	0.692	1	ENSMUSG00000056214
Ctla2a	0.000194016	0.151403	1	0.994	1	ENSMUSG00000044258
Tubgcp5	0.000195329	-0.148407	0.017	0.122	1	ENSMUSG00000033790
Rpl19	0.000198161	0.189768	1	1	1	ENSMUSG00000017404
Tpi1	0.000206101	0.300677	0.783	0.513	1	ENSMUSG00000023456
Foxp1	0.000207485	0.185369	1	0.968	1	ENSMUSG00000030067
Gm21988	0.000215205	-0.201191	0.067	0.224	1	ENSMUSG00000040904
Mrpl52	0.00022307	0.277935	0.9	0.705	1	ENSMUSG00000010406
Fcho2	0.000232868	-0.308665	0.4	0.615	1	ENSMUSG00000041685
Rpl34	0.00023757	0.183565	1	0.994	1	ENSMUSG00000062006
Tsc22d3	0.000249133	-0.335491	0.767	0.897	1	ENSMUSG00000031431
Cd52	0.000257141	0.507809	0.483	0.212	1	ENSMUSG00000000682
Smc4	0.000260207	0.348973	0.45	0.199	1	ENSMUSG00000034349
Ccdc166	0.000262389	-0.130249	0.017	0.122	1	ENSMUSG00000098176
Tbc1d23	0.000266245	-0.115794	0.017	0.135	1	ENSMUSG00000022749
Atp5h	0.000273316	0.230042	1	0.981	1	ENSMUSG00000034566
Mcam	0.000277714	-0.369623	0.433	0.641	1	ENSMUSG00000032135
Gm10036	0.000288484	-0.124101	0.017	0.122	1	ENSMUSG00000058064
Ybx1	0.000288845	-0.202417	1	1	1	ENSMUSG00000028639
Rad23a	0.000290416	-0.264305	0.15	0.365	1	ENSMUSG00000003813
Dusp1	0.000292391	0.312699	1	0.987	1	ENSMUSG00000024190
Ank	0.000297255	0.253737	0.233	0.019	1	ENSMUSG00000022265
Gm10073	0.000298313	-0.279536	0.2	0.474	1	ENSMUSG00000060019
Ost4	0.000305136	-0.327266	0.867	0.917	1	ENSMUSG00000038803
Ccl2	0.000306211	0.258528	0.217	0.006	1	ENSMUSG00000035385
Gstp1	0.00031223	-0.276332	0.2	0.449	1	ENSMUSG00000060803
Tmeff2	0.000327855	-0.288943	0.133	0.321	1	ENSMUSG00000026109
Npm1	0.000334425	0.28711	0.933	0.872	1	ENSMUSG00000057113
Cox4i1	0.000334783	0.154591	1	1	1	ENSMUSG00000031818
Ppp1r9b	0.000338335	-0.268931	0.217	0.474	1	ENSMUSG00000038976
Tomm22	0.0003385	-0.325289	0.417	0.609	1	ENSMUSG00000022427
Ube2c	0.000351955	0.273332	0.267	0.032	1	ENSMUSG00000001403
Btg2	0.0003543	0.463142	0.883	0.801	1	ENSMUSG00000020423
Cxcl1	0.000403756	0.237868	0.25	0.013	1	ENSMUSG00000029380
Rrp8	0.000417745	-0.138869	0.017	0.141	1	ENSMUSG00000030888
Cmtm6	0.000449528	-0.27469	0.4	0.628	1	ENSMUSG00000032434
Itm2b	0.000462882	-0.138927	1	1	1	ENSMUSG00000022108
Lmo2	0.000476475	-0.343904	0.867	0.891	1	ENSMUSG00000032698
Amz2	0.000480073	-0.236685	0.117	0.288	1	ENSMUSG00000020610
Axl	0.000494262	0.237166	0.267	0.038	1	ENSMUSG00000002602
Tmtc2	0.000497507	-0.288028	0.267	0.494	1	ENSMUSG00000036019
Psph	0.000510234	-0.202451	0.067	0.244	1	ENSMUSG00000029446
Ddx21	0.000522454	-0.248543	0.167	0.442	1	ENSMUSG00000020075
Tspan12	0.000546176	-0.349097	0.733	0.872	1	ENSMUSG00000029669
Crls1	0.000552809	-0.169829	0.033	0.199	1	ENSMUSG00000027357
Tspan13	0.000560799	-0.224494	1	1	1	ENSMUSG00000020577
Tuba1c	0.000567429	0.2687	0.233	0.019	1	ENSMUSG00000043091
Cav1	0.000568547	-0.205416	1	1	1	ENSMUSG00000007655
Atpif1	0.000587879	0.275199	0.933	0.872	1	ENSMUSG00000054428
Hpgd	0.000589085	-0.38845	1	0.968	1	ENSMUSG00000031613
Edn1	0.00059376	-0.438887	0.65	0.808	1	ENSMUSG00000021367
Grcc10	0.000593909	-0.284949	0.583	0.795	1	ENSMUSG00000072772
Slpi	0.000611257	0.293174	0.317	0.083	1	ENSMUSG00000017002
Txnip	0.000629878	-0.314393	0.917	0.942	1	ENSMUSG00000038393
Rsbn1l	0.000634127	0.30327	0.733	0.571	1	ENSMUSG00000039968
St3gal4	0.000640278	-0.263508	0.233	0.494	1	ENSMUSG00000032038
Pbrm1	0.000641251	0.288282	0.717	0.481	1	ENSMUSG00000042323
Snw1	0.000660199	0.285724	0.683	0.449	1	ENSMUSG00000021039
Uqcrq	0.000668612	0.280995	0.967	0.923	1	ENSMUSG00000044894
Rpl18	0.000673156	0.165989	1	1	1	ENSMUSG00000059070
Rpl8	0.000701489	0.184941	1	1	1	ENSMUSG00000003970
Eno1	0.000729463	0.271691	0.75	0.519	1	ENSMUSG00000063524
Pde4d	0.000730343	-0.215199	0.083	0.244	1	ENSMUSG00000021699
Atp1a1	0.000735171	0.196924	0.933	0.744	1	ENSMUSG00000033161
Nipal3	0.000747991	-0.311526	0.333	0.551	1	ENSMUSG00000028803
Gm21092	0.000763325	-0.258021	0.233	0.468	1	ENSMUSG00000095403
Plin2	0.00076634	-0.280227	0.35	0.609	1	ENSMUSG00000028494
Pdcl3	0.000777533	-0.303252	0.5	0.66	1	ENSMUSG00000026078
Lamtor3	0.00078281	-0.232093	0.117	0.282	1	ENSMUSG00000091512
Ccna2	0.000808445	0.214934	0.183	0	1	ENSMUSG00000027715
Eif3f	0.000827892	0.199319	0.983	0.936	1	ENSMUSG00000031029
Setd1a	0.000834681	-0.176269	0.067	0.205	1	ENSMUSG00000042308
S1pr1	0.000835341	-0.238357	0.983	0.994	1	ENSMUSG00000045092
Mff	0.000843885	-0.286459	0.367	0.628	1	ENSMUSG00000026150
Nme1	0.000845195	0.298675	0.767	0.596	1	ENSMUSG00000037601
Lta4h	0.000853573	0.274859	0.433	0.199	1	ENSMUSG00000015889
Rpl27a	0.000866281	0.177177	1	1	1	ENSMUSG00000046364
Gm12355	0.000896883	-0.1729	0.067	0.224	1	ENSMUSG00000078134
Ap3m1	0.000914743	-0.222407	0.117	0.276	1	ENSMUSG00000021824
Trim32	0.000929641	-0.159921	0.05	0.186	1	ENSMUSG00000051675
Sftpb	0.000958554	-0.244574	0.133	0.314	1	ENSMUSG00000056370
Top1	0.000970973	0.228047	0.95	0.801	1	ENSMUSG00000070544
Sf3b1	0.000980973	0.243537	0.933	0.782	1	ENSMUSG00000025982
Cops7a	0.00102399	-0.252132	0.333	0.577	1	ENSMUSG00000030127
Dusp22	0.00104864	-0.181376	0.067	0.218	1	ENSMUSG00000069255
Myo9a	0.0010565	-0.184949	0.083	0.256	1	ENSMUSG00000039585
Rps19	0.00106189	0.133641	1	1	1	ENSMUSG00000040952
Filip1	0.00106982	-0.162118	0.033	0.179	1	ENSMUSG00000034898
Npc2	0.00107891	0.211394	0.967	0.923	1	ENSMUSG00000021242
Sod3	0.0010828	-0.275349	0.217	0.423	1	ENSMUSG00000072941
Pet100	0.00108837	-0.311146	0.467	0.679	1	ENSMUSG00000087687
Tpm3-rs7	0.00111391	-0.159893	0.033	0.179	1	ENSMUSG00000058126
Socs3	0.00113115	0.328664	0.75	0.506	1	ENSMUSG00000053113
Gbp4	0.00114776	-0.351021	0.35	0.545	1	ENSMUSG00000079363
Fabp5	0.00116471	0.286379	0.633	0.404	1	ENSMUSG00000027533
Rtp3	0.00120378	-0.17511	0.067	0.231	1	ENSMUSG00000066319
Rpl3	0.00120631	0.199683	1	0.994	1	ENSMUSG00000060036
Myl12b	0.00125585	-0.252433	0.967	0.987	1	ENSMUSG00000034868
Tial1	0.001265	-0.249301	0.267	0.455	1	ENSMUSG00000030846
P4hb	0.00127053	0.328102	0.833	0.718	1	ENSMUSG00000025130
Sox9	0.00127353	0.225998	0.167	0	1	ENSMUSG00000000567
G3bp2	0.00127363	0.280714	0.717	0.5	1	ENSMUSG00000029405
Tle4	0.00128518	-0.247861	0.25	0.423	1	ENSMUSG00000024642
Cytip	0.00128709	-0.129445	0.033	0.135	1	ENSMUSG00000026832
Myl6	0.0012914	-0.160145	1	1	1	ENSMUSG00000090841
Bst2	0.00129479	-0.293505	0.767	0.878	1	ENSMUSG00000046718
Rps16	0.00132265	0.15323	1	1	1	ENSMUSG00000037563
Dram2	0.00134015	-0.272962	0.583	0.788	1	ENSMUSG00000027900
Mrpl12	0.00134048	0.28618	0.717	0.532	1	ENSMUSG00000039640
Mpv17l2	0.00137213	-0.21229	0.15	0.333	1	ENSMUSG00000035559
1110008F13Rik	0.00140821	0.226039	0.817	0.622	1
Lyz1	0.001453	-0.223974	0.133	0.34	1	ENSMUSG00000069515
Samd4b	0.00145826	-0.256654	0.217	0.397	1	ENSMUSG00000109336
Gatad1	0.00148167	-0.311155	0.367	0.526	1	ENSMUSG00000007415
Ubl3	0.00148625	-0.291913	0.617	0.769	1	ENSMUSG00000001687
Fam174b	0.00149576	-0.372143	0.6	0.744	1	ENSMUSG00000078670
Sap30bp	0.0015137	0.230735	0.35	0.128	1	ENSMUSG00000020755
Tnxb	0.0015195	-0.247685	0.133	0.282	1	ENSMUSG00000033327
Ccnl1	0.00152001	0.244205	0.767	0.564	1	ENSMUSG00000027829
Irgm1	0.00158805	-0.235554	0.15	0.385	1	ENSMUSG00000046879
B2m	0.00161072	-0.162523	1	1	1	ENSMUSG00000060802
Zbtb16	0.00164983	0.385827	0.4	0.199	1	ENSMUSG00000066687
Trim8	0.00165897	-0.312088	0.55	0.686	1	ENSMUSG00000025034
Actg1	0.0017291	0.129713	1	1	1	ENSMUSG00000062825
Itpa	0.00173025	0.27325	0.45	0.205	1	ENSMUSG00000074797
Timp1	0.00173743	0.251479	0.2	0.019	1	ENSMUSG00000001131
Gm10020	0.00174344	-0.207257	0.133	0.288	1	ENSMUSG00000057262
Mapkapk5	0.0017575	-0.107689	0.017	0.103	1	ENSMUSG00000029454
Emcn	0.00176623	-0.299443	0.833	0.917	1	ENSMUSG00000054690
Anxa2	0.00178036	0.240424	0.983	0.942	1	ENSMUSG00000032231
Lap3	0.00178682	-0.20112	0.1	0.237	1	ENSMUSG00000039682
Pgam5	0.00178698	-0.121779	0.017	0.135	1	ENSMUSG00000029500
Tpm3	0.00179941	-0.235121	0.867	0.968	1	ENSMUSG00000027940
Wdr89	0.00182392	-0.216498	1	1	1	ENSMUSG00000045690
Atf3	0.00183368	0.390447	0.517	0.321	1	ENSMUSG00000026628
Aprt	0.00186394	0.30272	0.5	0.308	1	ENSMUSG00000006589
Ptges3	0.00188404	-0.282321	0.467	0.679	1	ENSMUSG00000071072
Swi5	0.0018954	0.226515	0.95	0.872	1	ENSMUSG00000044627
Hsdl2	0.00194071	-0.180866	0.067	0.224	1	ENSMUSG00000028383
Ccnt2	0.00195505	-0.244713	0.217	0.404	1	ENSMUSG00000026349
Supt7l	0.0019662	-0.128213	0.033	0.154	1	ENSMUSG00000053134
Gm8186	0.00196688	-0.213696	0.183	0.378	1	ENSMUSG00000049124
Ypel5	0.00199667	-0.215994	0.133	0.301	1	ENSMUSG00000039770
Clic5	0.00204593	-0.315831	0.867	0.929	1	ENSMUSG00000023959
Prrg1	0.0020924	-0.183052	0.083	0.256	1	ENSMUSG00000047996
Rpl7	0.00212876	0.150258	1	1	1	ENSMUSG00000043716
Smap2	0.00218873	-0.167952	0.1	0.256	1	ENSMUSG00000032870
Scp2	0.00219435	-0.283295	0.783	0.872	1	ENSMUSG00000028603
Rffl	0.00219969	-0.128716	0.017	0.109	1	ENSMUSG00000020696
Rab4b	0.00232095	-0.162237	0.033	0.167	1	ENSMUSG00000053291
Fbl	0.00232982	0.209749	0.6	0.34	1	ENSMUSG00000046865
Ppm1k	0.00236959	-0.140129	0.017	0.103	1	ENSMUSG00000037826
2700094K13Rik	0.00237548	0.251362	0.417	0.199	1
Dnajc17	0.00239773	-0.121428	0.033	0.115	1	ENSMUSG00000034278
Gimap6	0.0024166	-0.237112	0.8	0.929	1	ENSMUSG00000047867
Igtp	0.0024366	-0.31216	0.25	0.41	1	ENSMUSG00000078853
Zfp36	0.00246517	0.242866	0.8	0.635	1	ENSMUSG00000044786
Cyp26b1	0.00252251	-0.28841	0.3	0.506	1	ENSMUSG00000063415
Ubxn2a	0.00252368	-0.188156	0.1	0.276	1	ENSMUSG00000020634
Wars	0.00254185	-0.300662	0.6	0.731	1	ENSMUSG00000021266
Dll4	0.00254841	0.321414	0.6	0.404	1	ENSMUSG00000027314
Ccdc127	0.00263073	-0.236883	0.2	0.365	1	ENSMUSG00000021578
Tmem47	0.00263436	-0.230455	0.25	0.455	1	ENSMUSG00000025666
Nr4a1	0.0026766	0.300832	0.55	0.346	1	ENSMUSG00000023034
Rnaset2a	0.00268451	-0.243359	0.767	0.897	1	ENSMUSG00000095687
Cct3	0.00269251	0.268525	0.683	0.487	1	ENSMUSG00000001416
Atp2a3	0.00271	-0.270495	0.383	0.596	1	ENSMUSG00000020788
Hmga1-rs1	0.00271245	0.221501	0.233	0.051	1	ENSMUSG00000078249
Hmox1	0.00272326	0.219787	0.283	0.096	1	ENSMUSG00000005413
Stx12	0.00274444	-0.274001	0.583	0.731	1	ENSMUSG00000028879
Mrpl33	0.00277348	0.205167	0.867	0.705	1	ENSMUSG00000106918
Mtdh	0.00278222	0.350357	0.783	0.718	1	ENSMUSG00000022255
Polr2l	0.00281401	-0.263392	0.517	0.692	1	ENSMUSG00000038489
Lrp4	0.00282559	-0.100707	0.033	0.122	1	ENSMUSG00000027253
S100a8	0.00282636	0.262592	0.533	0.301	1	ENSMUSG00000056054
Gm11713	0.00283932	-0.128382	0.017	0.109	1	ENSMUSG00000085245
Galk1	0.00284487	0.266977	0.317	0.122	1	ENSMUSG00000020766
Rps25	0.0028473	0.125298	1	1	1	ENSMUSG00000009927
Thumpd1	0.00287289	0.255164	0.233	0.064	1	ENSMUSG00000030942
Polr2m	0.00288919	-0.244306	0.567	0.769	1	ENSMUSG00000032199
Prmt7	0.0028941	-0.119022	0.033	0.128	1	ENSMUSG00000060098
Ptges	0.00295031	-0.123546	0.033	0.115	1	ENSMUSG00000050737
Tap1	0.00295391	-0.294897	0.267	0.436	1	ENSMUSG00000037321
Adamts10	0.00298636	-0.139489	0.033	0.16	1	ENSMUSG00000024299
Gnl2	0.00300648	0.232147	0.283	0.096	1	ENSMUSG00000028869
Hilpda	0.0030112	-0.400549	0.867	0.942	1	ENSMUSG00000043421
Pcolce	0.00301411	0.315414	0.433	0.212	1	ENSMUSG00000029718
Ear10	0.0030834	-0.11533	0.017	0.122	1	ENSMUSG00000090166
Eif5a	0.00309449	0.189828	0.983	0.929	1	ENSMUSG00000078812
Kcnn4	0.00310368	0.18501	0.2	0.032	1	ENSMUSG00000054342
Psme2b	0.00311997	-0.205865	0.167	0.314	1	ENSMUSG00000078153
Umps	0.00312131	0.23426	0.25	0.064	1	ENSMUSG00000022814
Ebf1	0.00316774	0.318114	0.333	0.135	1	ENSMUSG00000057098
Rpl7a	0.00318973	0.124075	1	0.987	1	ENSMUSG00000062647
St3gal6	0.00320665	-0.253692	0.683	0.833	1	ENSMUSG00000022747
Rps2	0.00322596	0.136005	1	1	1	ENSMUSG00000044533
Psma2	0.00323807	0.245213	0.933	0.846	1	ENSMUSG00000015671
Xdh	0.00324199	-0.306735	0.583	0.705	1	ENSMUSG00000024066
Col6a2	0.00327802	0.216909	0.317	0.122	1	ENSMUSG00000020241
P3h1	0.00334498	-0.151614	0.033	0.141	1	ENSMUSG00000028641
Prpf4b	0.0033836	0.200799	0.717	0.494	1	ENSMUSG00000021413
Dexi	0.00347952	-0.211589	0.117	0.301	1	ENSMUSG00000038055
Hist1h1c	0.00351724	-0.243362	0.2	0.391	1	ENSMUSG00000036181
Rps23	0.00353807	0.146371	1	1	1	ENSMUSG00000049517
Supt5	0.00354204	0.243152	0.533	0.288	1	ENSMUSG00000003435
Wiz	0.00357109	-0.163544	0.067	0.199	1	ENSMUSG00000024050
BC028528	0.00357987	-0.17578	1	1	1	ENSMUSG00000038543
Prmt6	0.00360928	-0.11125	0.017	0.109	1	ENSMUSG00000049300
Psmc2	0.00361868	0.249352	0.767	0.596	1	ENSMUSG00000028932
Spns2	0.00362926	-0.274844	0.4	0.583	1	ENSMUSG00000040447
Tpm4	0.00367622	-0.264683	0.833	0.904	1	ENSMUSG00000031799
Tyrobp	0.00368085	0.348758	0.617	0.429	1	ENSMUSG00000030579
Pusl1	0.00373643	0.1952	0.3	0.103	1	ENSMUSG00000051557
Cenpw	0.00375411	0.196472	0.15	0.006	1	ENSMUSG00000075266
Gnas	0.00378385	-0.153859	1	1	1	ENSMUSG00000027523
Vdac2	0.00379644	0.144104	0.983	0.846	1	ENSMUSG00000021771
Gstm1	0.00381804	-0.188422	1	0.994	1	ENSMUSG00000058135
Epas1	0.00382421	-0.177834	1	1	1	ENSMUSG00000024140
Krtcap2	0.00385493	0.170638	0.95	0.865	1	ENSMUSG00000042747
Mrps11	0.00388052	0.233443	0.467	0.244	1	ENSMUSG00000030611
Fkbp1a	0.00389803	-0.172842	1	1	1	ENSMUSG00000032966
Hnrnpf	0.00390734	-0.250659	0.95	0.955	1	ENSMUSG00000042079
Zbtb42	0.00392591	0.192033	0.2	0.038	1	ENSMUSG00000037638
1110008P14Rik	0.0039338	0.229618	0.567	0.346	1
Ddx3x	0.00395795	0.188099	0.933	0.814	1	ENSMUSG00000000787
Csnk1d	0.00396652	0.236458	0.583	0.359	1	ENSMUSG00000025162
Pgls	0.00400034	0.254351	0.767	0.615	1	ENSMUSG00000031807
App	0.00401966	-0.220353	1	0.987	1	ENSMUSG00000022892
Dynlt1f	0.00402354	-0.191112	0.083	0.212	1	ENSMUSG00000095677
Top2a	0.00405438	0.285383	0.183	0.019	1	ENSMUSG00000020914
Ston1	0.00410852	-0.126225	0.033	0.16	1	ENSMUSG00000033855
Pllp	0.00415707	-0.330026	0.767	0.846	1	ENSMUSG00000031775
Tmem140	0.00418443	-0.25769	0.733	0.846	1	ENSMUSG00000057137
Tcp1	0.00429433	0.284032	0.683	0.526	1	ENSMUSG00000068039
Rrm2	0.00436847	0.156413	0.15	0.006	1	ENSMUSG00000020649
Bri3	0.00437178	-0.228525	0.783	0.91	1	ENSMUSG00000047843
Elmo2	0.00437466	-0.175739	0.1	0.218	1	ENSMUSG00000017670
Ms4a7	0.00438411	0.124059	0.133	0	1	ENSMUSG00000024672
0610010K14Rik	0.00442033	-0.273226	0.383	0.577	1
Cyr61	0.00446768	0.387173	0.65	0.5	1	ENSMUSG00000028195
Cox4i2	0.00456402	0.307322	0.367	0.16	1	ENSMUSG00000009876
Tk1	0.00457531	0.123603	0.133	0	1	ENSMUSG00000025574
Adgrl2	0.00458494	-0.278658	0.617	0.756	1	ENSMUSG00000028184
Ostm1	0.00460266	-0.179937	0.1	0.237	1	ENSMUSG00000038280
Ddx39	0.0046082	0.235837	0.283	0.109	1	ENSMUSG00000005481
Iffo1	0.0046123	-0.146781	0.05	0.16	1	ENSMUSG00000038271
Rpl6	0.00464237	0.115846	1	0.994	1	ENSMUSG00000029614
Hhex	0.00465584	-0.262305	0.333	0.494	1	ENSMUSG00000024986
Rps26-ps1	0.00466386	-0.122309	0.033	0.167	1	ENSMUSG00000059775
Klhl21	0.00467212	-0.140148	0.05	0.167	1	ENSMUSG00000073700
Rps27	0.00469819	-0.140363	1	1	1	ENSMUSG00000090733
Mzt1	0.00470196	-0.195487	0.167	0.353	1	ENSMUSG00000033186
Eif3k	0.00471489	0.205869	0.9	0.801	1	ENSMUSG00000053565
Col3a1	0.00476547	-0.190486	0.167	0.333	1	ENSMUSG00000026043
Gatm	0.00478024	0.20403	0.183	0.038	1	ENSMUSG00000027199
Rbck1	0.00482759	-0.257035	0.45	0.647	1	ENSMUSG00000027466
Gnb2l1	0.00490787	0.177042	1	0.904	1	ENSMUSG00000020372
Atp5l	0.00491021	0.184222	0.983	0.968	1	ENSMUSG00000038717
Wsb1	0.00492104	-0.255253	0.317	0.455	1	ENSMUSG00000017677
Capg	0.00492688	0.227627	0.317	0.135	1	ENSMUSG00000056737
Zfand2b	0.00496393	-0.180432	0.133	0.25	1	ENSMUSG00000026197
Rab13	0.00496589	0.214723	0.3	0.115	1	ENSMUSG00000027935
Samm50	0.00497533	0.25618	0.583	0.404	1	ENSMUSG00000022437
Psmb3	0.00501202	0.260552	0.933	0.885	1	ENSMUSG00000069744
Cdkn1b	0.00504296	-0.180734	0.15	0.34	1	ENSMUSG00000003031
Tmbim6	0.00509921	-0.193563	0.983	0.994	1	ENSMUSG00000023010
Wscd1	0.0051629	-0.232659	0.417	0.596	1	ENSMUSG00000020811
Usp25	0.00522492	-0.181708	0.133	0.353	1	ENSMUSG00000022867
Map7d1	0.00524443	-0.275419	0.733	0.821	1	ENSMUSG00000028849
Smad6	0.00527502	-0.263166	0.833	0.929	1	ENSMUSG00000036867
Tmcc1	0.00528667	0.260959	0.55	0.365	1	ENSMUSG00000030126
Ifi47	0.00541209	-0.287169	0.4	0.59	1	ENSMUSG00000078920
Mrps7	0.00541526	0.23719	0.567	0.378	1	ENSMUSG00000046756
Tmem176b	0.00544123	0.213203	1	0.949	1	ENSMUSG00000029810
Spef1	0.00544336	-0.170729	0.133	0.231	1	ENSMUSG00000027329
Il4ra	0.00550116	0.289501	0.65	0.487	1	ENSMUSG00000030748
Tnfrsf12a	0.00554507	0.225853	0.383	0.192	1	ENSMUSG00000023905
Prnp	0.00558247	0.211032	0.2	0.051	1	ENSMUSG00000079037
Mdh1	0.00560318	0.277695	0.617	0.455	1	ENSMUSG00000020321
Egr1	0.00566821	0.418767	0.733	0.667	1	ENSMUSG00000038418
Numb	0.00584252	-0.236489	0.433	0.622	1	ENSMUSG00000021224
Ift27	0.00586393	-0.139112	0.067	0.167	1	ENSMUSG00000016637
Ahctf1	0.00591583	-0.163123	0.117	0.237	1	ENSMUSG00000026491
Prdx1	0.00591848	0.210131	0.983	0.994	1	ENSMUSG00000028691
Tbc1d22b	0.00592359	-0.0939212	0.017	0.115	1	ENSMUSG00000042203
Ninj1	0.00600168	0.258616	0.6	0.417	1	ENSMUSG00000037966
Arhgap31	0.00602463	-0.181264	0.917	0.974	1	ENSMUSG00000022799
Gcnt2	0.00604412	-0.221474	0.233	0.346	1	ENSMUSG00000021360
Txnl1	0.00614083	0.249794	0.65	0.481	1	ENSMUSG00000024583
Cwf19l2	0.00618178	-0.166299	0.1	0.263	1	ENSMUSG00000025898
Lyrm5	0.00619356	-0.129243	0.05	0.154	1	ENSMUSG00000040370
Tram1	0.00619618	-0.240099	0.433	0.609	1	ENSMUSG00000025935
Ndufs3	0.00622102	0.266733	0.7	0.564	1	ENSMUSG00000005510
Snrpe	0.00622259	0.242039	0.9	0.801	1	ENSMUSG00000090553
Arid5b	0.00627556	0.306792	0.7	0.577	1	ENSMUSG00000019947
Hnrnpa1	0.00638792	0.252153	0.75	0.603	1	ENSMUSG00000046434
3110062M04Rik	0.00640794	-0.205972	0.117	0.269	1
Nup85	0.00643465	0.171402	0.267	0.077	1	ENSMUSG00000020739
Snx11	0.00647787	-0.153848	0.083	0.224	1	ENSMUSG00000020876
Ei24	0.00647915	-0.242311	0.35	0.538	1	ENSMUSG00000062762
Crat	0.0064917	-0.173796	0.1	0.244	1	ENSMUSG00000026853
Manba	0.00666516	-0.0974705	0.033	0.115	1	ENSMUSG00000028164
Igfbp4	0.00667472	-0.284706	0.85	0.891	1	ENSMUSG00000017493
Elof1	0.00672614	0.244544	0.633	0.455	1	ENSMUSG00000013822
Brd9	0.00676121	-0.233924	0.3	0.519	1	ENSMUSG00000057649
Ndufc1	0.00681729	0.168359	0.933	0.827	1	ENSMUSG00000037152
Fxyd5	0.00686842	0.238287	0.783	0.641	1	ENSMUSG00000009687
Tmbim1	0.00688248	-0.246453	0.617	0.756	1	ENSMUSG00000006301
Tiprl	0.00696932	0.226905	0.517	0.321	1	ENSMUSG00000040843
E130311K13Rik	0.00701612	-0.119164	0.033	0.109	1	ENSMUSG00000048581
Pura	0.00705297	0.238817	0.85	0.718	1	ENSMUSG00000043991
Map3k5	0.00713781	-0.148723	0.067	0.16	1	ENSMUSG00000071369
Siva1	0.00715432	0.256097	0.5	0.327	1	ENSMUSG00000064326
Cep120	0.00720124	-0.170294	0.117	0.231	1	ENSMUSG00000048799
Lman1	0.0072265	0.269664	0.7	0.532	1	ENSMUSG00000041891
Coq10a	0.00726273	-0.115003	0.033	0.135	1	ENSMUSG00000039914
Tubb5	0.00727199	0.157936	0.983	0.942	1	ENSMUSG00000001525
Aldh2	0.00728487	0.138546	0.983	0.974	1	ENSMUSG00000029455
Ppp1r18	0.0073132	0.25955	0.517	0.314	1	ENSMUSG00000034595
Tmem184b	0.00732705	-0.243139	0.4	0.59	1	ENSMUSG00000009035
Maged1	0.00734056	0.242754	0.483	0.276	1	ENSMUSG00000025151
Orai2	0.00735301	-0.112935	0.033	0.122	1	ENSMUSG00000039747
Lnx2	0.00744773	-0.136967	0.067	0.212	1	ENSMUSG00000016520
Nasp	0.00761117	0.230529	0.35	0.167	1	ENSMUSG00000028693
Zfp950	0.00769259	-0.145504	0.05	0.154	1	ENSMUSG00000074733
Rpl29	0.00770764	-0.201281	0.183	0.359	1	ENSMUSG00000048758
Tmem5	0.00780912	-0.210088	0.183	0.314	1	ENSMUSG00000034620
Cnbp	0.00783971	-0.218858	0.95	0.955	1	ENSMUSG00000030057
Cdc42ep2	0.00787823	0.255333	0.567	0.378	1	ENSMUSG00000045664
Pqbp1	0.00792686	0.196672	0.517	0.321	1	ENSMUSG00000031157
Rps5	0.00796784	0.157272	1	1	1	ENSMUSG00000012848
Fam63b	0.00797256	0.22353	0.617	0.442	1	ENSMUSG00000042444
Chpt1	0.00802633	-0.184897	0.167	0.353	1	ENSMUSG00000060002
Sdhb	0.00805448	0.264758	0.867	0.795	1	ENSMUSG00000009863
Ssr3	0.00813221	-0.227307	0.417	0.609	1	ENSMUSG00000027828
Mtmr12	0.00815887	-0.122108	0.05	0.141	1	ENSMUSG00000039458
Tmem230	0.00815888	-0.171839	0.117	0.276	1	ENSMUSG00000027341
Arl2bp	0.00816178	-0.240944	0.867	0.923	1	ENSMUSG00000031776
Shank3	0.00818126	-0.155449	0.083	0.205	1	ENSMUSG00000022623
Hist1h4i	0.0081966	-0.157334	0.083	0.212	1	ENSMUSG00000060639
Pcp4l1	0.00826485	-0.251091	0.35	0.545	1	ENSMUSG00000038370
Kank3	0.0083682	-0.24334	0.9	0.936	1	ENSMUSG00000042099
Carhsp1	0.00839052	-0.230578	0.717	0.833	1	ENSMUSG00000008393
Nradd	0.00844892	-0.205225	0.183	0.353	1	ENSMUSG00000032491
Fosl1	0.00850617	0.120747	0.117	0	1	ENSMUSG00000024912
Smpd2	0.00852335	0.204835	0.35	0.173	1	ENSMUSG00000019822
Paip1	0.00853199	-0.142536	0.067	0.192	1	ENSMUSG00000025451
Elk4	0.00854766	-0.254558	0.383	0.532	1	ENSMUSG00000026436
Lamb1	0.00856374	0.202339	0.183	0.045	1	ENSMUSG00000002900
Zfp326	0.00858568	0.180118	0.583	0.346	1	ENSMUSG00000029290
Nsmf	0.00862808	-0.183433	0.117	0.276	1	ENSMUSG00000006476
Retsat	0.0086308	0.159343	0.15	0.026	1	ENSMUSG00000056666
Txn1	0.00867629	0.159991	1	0.981	1	ENSMUSG00000028367
Dcp1a	0.0087214	-0.0931342	0.033	0.109	1	ENSMUSG00000021962
Scn3b	0.00876396	-0.23348	0.617	0.801	1	ENSMUSG00000049281
Slc44a1	0.00878031	-0.205525	0.267	0.462	1	ENSMUSG00000028412
Psmd7	0.0088058	0.156349	0.9	0.75	1	ENSMUSG00000039067
Klf9	0.00880963	0.209589	0.95	0.872	1	ENSMUSG00000033863
Tm4sf1	0.00882031	0.116322	1	0.994	1	ENSMUSG00000027800
Eif6	0.00884275	-0.216537	0.617	0.763	1	ENSMUSG00000027613
Aif1	0.00885711	0.211891	0.183	0.032	1	ENSMUSG00000024397
Chordc1	0.00889235	0.229132	0.4	0.218	1	ENSMUSG00000001774
P4htm	0.00892327	-0.122024	0.033	0.122	1	ENSMUSG00000006675
Kazald1	0.00897935	-0.105444	0.017	0.103	1	ENSMUSG00000025213
Slc6a8	0.00900367	0.176665	0.217	0.064	1	ENSMUSG00000019558
Cldnd1	0.0090769	-0.210539	0.333	0.494	1	ENSMUSG00000022744
Fam122a	0.00909941	0.220592	0.333	0.154	1	ENSMUSG00000074922
Mcc	0.00910418	-0.225294	0.483	0.679	1	ENSMUSG00000071856
Slc37a4	0.00911899	-0.115047	0.05	0.16	1	ENSMUSG00000032114
Tacc3	0.00912713	0.1218	0.133	0.013	1	ENSMUSG00000037313
Prmt1	0.00914924	0.258618	0.617	0.462	1	ENSMUSG00000109324
Med11	0.00916428	-0.12475	0.067	0.173	1	ENSMUSG00000018923
Spin1	0.00916977	-0.194432	0.25	0.455	1	ENSMUSG00000021395
R3hdm1	0.00921321	-0.216461	0.3	0.468	1	ENSMUSG00000056211
Pfdn1	0.00926267	0.215544	0.7	0.526	1	ENSMUSG00000024346
Ube2l6	0.00929563	-0.229248	0.333	0.481	1	ENSMUSG00000027078
Vat1	0.00929793	-0.207179	0.8	0.91	1	ENSMUSG00000034993
Nptn	0.00933441	-0.236106	0.417	0.603	1	ENSMUSG00000032336
Fam103a1	0.00940161	-0.225074	0.467	0.609	1	ENSMUSG00000038646
Trappc6b	0.00957375	-0.244693	0.617	0.756	1	ENSMUSG00000020993
Ndufa11	0.00971783	0.178444	0.933	0.808	1	ENSMUSG00000002379
Gja4	0.00973067	0.301875	0.833	0.737	1	ENSMUSG00000050234
Sptan1	0.00974961	-0.231613	0.833	0.904	1	ENSMUSG00000057738
Tceal1	0.00982046	-0.147766	0.067	0.167	1	ENSMUSG00000049536
Ensa	0.00987614	-0.209467	0.2	0.34	1	ENSMUSG00000038619
Mpc2	0.00988611	-0.20963	0.55	0.718	1	ENSMUSG00000026568
Blzf1	0.00991156	-0.122036	0.05	0.199	1	ENSMUSG00000026577
Zfp503	0.00992264	0.256189	0.567	0.417	1	ENSMUSG00000039081
Hipk2	0.00996557	0.194543	0.6	0.391	1	ENSMUSG00000061436
Gbp7	0.0100373	-0.273668	0.583	0.724	1	ENSMUSG00000040253
Acaa1b	0.0100481	-0.139805	0.05	0.173	1	ENSMUSG00000010651
Wsb2	0.0100839	-0.210369	0.283	0.455	1	ENSMUSG00000029364
Rap1b	0.0101157	-0.203608	0.8	0.917	1	ENSMUSG00000052681
Fam134c	0.0101437	-0.207993	0.2	0.34	1	ENSMUSG00000017802
Ms4a6b	0.0102212	0.19064	0.117	0	1	ENSMUSG00000024677
Slc16a9	0.0102348	-0.203755	0.167	0.333	1	ENSMUSG00000037762
Actr2	0.0102658	-0.219045	0.35	0.571	1	ENSMUSG00000020152
Pinx1	0.0102686	0.182071	0.167	0.045	1	ENSMUSG00000021958
Vopp1	0.0102872	-0.194922	0.183	0.327	1	ENSMUSG00000037788
Myo1c	0.0102942	-0.236627	0.533	0.673	1	ENSMUSG00000017774
Eif3e	0.0103221	0.237244	0.817	0.731	1	ENSMUSG00000022336
Wasf2	0.0103592	0.172287	0.95	0.853	1	ENSMUSG00000028868
Rgs2	0.0103738	0.237343	0.317	0.173	1	ENSMUSG00000026360
Ahsa1	0.0103939	-0.216568	0.417	0.596	1	ENSMUSG00000021037
Nme2	0.0104602	-0.250223	0.617	0.724	1	ENSMUSG00000020857
Rpl11	0.0106144	0.129726	1	1	1	ENSMUSG00000059291
Trim65	0.0106588	-0.142716	0.083	0.179	1	ENSMUSG00000054517
Zbtb6	0.010694	-0.0927302	0.033	0.115	1	ENSMUSG00000066798
Akap12	0.0108127	-0.257811	0.533	0.673	1	ENSMUSG00000038587
Arhgef12	0.01092	-0.242872	0.767	0.859	1	ENSMUSG00000059495
Csf1r	0.0109234	0.165612	0.15	0.026	1	ENSMUSG00000024621
Mrps14	0.0109497	0.169934	0.867	0.731	1	ENSMUSG00000058267
Fam149b	0.0110067	-0.123729	0.05	0.141	1	ENSMUSG00000039599
Rapgef4	0.0110067	-0.168958	0.117	0.237	1	ENSMUSG00000049044
4833439L19Rik	0.0110508	-0.208745	0.383	0.558	1
Gsr	0.0110707	-0.197396	0.217	0.391	1	ENSMUSG00000031584
Fam160a2	0.0111901	-0.100006	0.033	0.135	1	ENSMUSG00000044465
Itpr2	0.0112443	0.225486	0.4	0.237	1	ENSMUSG00000030287
Wnk1	0.0112728	0.241544	0.833	0.724	1	ENSMUSG00000045962
Egfl7	0.0113103	-0.11083	1	1	1	ENSMUSG00000026921
Gm9774	0.0113147	-0.197973	0.217	0.365	1	ENSMUSG00000042165
Tmtc3	0.0113756	-0.112427	0.033	0.141	1	ENSMUSG00000036676
Thbd	0.0113976	-0.150521	1	1	1	ENSMUSG00000074743
Cenpf	0.0114162	0.137007	0.117	0.006	1	ENSMUSG00000026605
Tmem43	0.0114554	-0.153087	0.083	0.199	1	ENSMUSG00000030095
Copg2	0.0114877	-0.100994	0.033	0.135	1	ENSMUSG00000025607
Efemp1	0.0115695	-0.0880613	0.017	0.103	1	ENSMUSG00000020467
Nop56	0.011605	0.21711	0.5	0.314	1	ENSMUSG00000027405
Fam219a	0.0116315	-0.226281	0.25	0.404	1	ENSMUSG00000028439
Rnf121	0.0116332	-0.231931	0.283	0.385	1	ENSMUSG00000070426
Nutf2	0.0116345	-0.221284	0.3	0.429	1	ENSMUSG00000008450
Rnf187	0.011645	-0.23672	0.817	0.853	1	ENSMUSG00000020496
Nsg1	0.0116725	-0.22328	0.733	0.859	1	ENSMUSG00000029126
Smarcd1	0.0117243	-0.168523	0.117	0.263	1	ENSMUSG00000023018
Hddc2	0.0117807	0.182182	0.317	0.147	1	ENSMUSG00000000295
Prkd3	0.0117811	0.207014	0.6	0.429	1	ENSMUSG00000024070
Pdia3	0.0117864	-0.26713	0.833	0.885	1	ENSMUSG00000027248
Nhp2	0.0118803	0.23201	0.6	0.468	1	ENSMUSG00000001056
Plscr4	0.0119202	-0.276423	0.517	0.628	1	ENSMUSG00000032377
Wdr92	0.0119483	-0.107133	0.033	0.122	1	ENSMUSG00000078970
Apoo	0.0120528	-0.113739	0.067	0.192	1	ENSMUSG00000079508
Hebp2	0.0120542	0.11829	0.117	0.006	1	ENSMUSG00000019853
2410131K14Rik	0.0121063	0.166128	0.133	0.019	1
Zdhhc4	0.0121786	-0.172442	0.183	0.372	1	ENSMUSG00000001844
Pald1	0.0122341	-0.193412	0.217	0.359	1	ENSMUSG00000020092
Lmo1	0.0123202	0.163952	0.133	0.019	1	ENSMUSG00000036111
Exoc7	0.0123289	0.209103	0.383	0.224	1	ENSMUSG00000020792
Lrrc58	0.0123744	-0.213918	0.667	0.782	1	ENSMUSG00000034158
Tspan7	0.0124401	-0.141335	1	1	1	ENSMUSG00000058254
Ccl12	0.0124828	0.150382	0.117	0.006	1	ENSMUSG00000035352
Zfp322a	0.0124997	-0.171934	0.117	0.25	1	ENSMUSG00000046351
Ifi27l2a	0.0125775	0.260559	0.3	0.16	1	ENSMUSG00000079017
Kmt2e	0.0126479	0.278816	0.767	0.673	1	ENSMUSG00000029004
Cks2	0.0127101	0.195586	0.2	0.058	1	ENSMUSG00000062248
Gm12216	0.0128717	-0.288339	0.583	0.744	1	ENSMUSG00000081769
Taf6	0.0128967	-0.125757	0.083	0.237	1	ENSMUSG00000036980
2810417H13Rik	0.0130261	0.223309	0.133	0.019	1
Papola	0.0131645	-0.192906	0.533	0.731	1	ENSMUSG00000021111
Oxnad1	0.013248	-0.0888654	0.033	0.103	1	ENSMUSG00000021906
Chmp3	0.0132677	-0.199993	0.6	0.731	1	ENSMUSG00000053119
Gtf3c3	0.0134038	-0.11058	0.05	0.115	1	ENSMUSG00000041303
Cds2	0.0135681	-0.219304	0.417	0.526	1	ENSMUSG00000058793
Pprc1	0.0135698	-0.0998321	0.033	0.115	1	ENSMUSG00000055491
Hoxa5	0.0135972	0.18366	0.667	0.468	1	ENSMUSG00000038253
Nlk	0.0136036	0.206607	0.317	0.154	1	ENSMUSG00000017376
Gemin6	0.0136811	0.143122	0.167	0.038	1	ENSMUSG00000055760
Cbx3	0.0136863	-0.238573	0.517	0.718	1	ENSMUSG00000029836
Rps3	0.0136886	0.12591	1	1	1	ENSMUSG00000030744
Mocs1	0.0137743	-0.106373	0.033	0.109	1	ENSMUSG00000064120
Epha2	0.0138172	-0.170991	0.15	0.256	1	ENSMUSG00000006445
Vars	0.013832	0.151358	0.233	0.077	1	ENSMUSG00000007029
Ufm1	0.0138448	-0.1868	0.3	0.494	1	ENSMUSG00000027746
Krit1	0.0141603	-0.206144	0.317	0.481	1	ENSMUSG00000000600
Asah1	0.0142718	-0.169733	0.367	0.603	1	ENSMUSG00000031591
Clec14a	0.0142791	-0.153693	0.983	1	1	ENSMUSG00000045930
Sharpin	0.0142987	-0.160125	0.15	0.295	1	ENSMUSG00000022552
Ranbp1	0.0143528	0.189308	0.867	0.718	1	ENSMUSG00000005732
Tsix	0.0144274	-0.116419	0.033	0.141	1	ENSMUSG00000085715
Gapdh	0.0144392	0.282931	0.9	0.859	1	ENSMUSG00000057666
Eno1b	0.0144423	0.12596	0.15	0.019	1	ENSMUSG00000059040
Tax1bp3	0.0144743	-0.271074	0.5	0.59	1	ENSMUSG00000040158
Fbxo45	0.0145248	0.146504	0.183	0.051	1	ENSMUSG00000035764
Lxn	0.0145642	0.216536	0.517	0.359	1	ENSMUSG00000047557
Glod4	0.014572	0.254063	0.35	0.224	1	ENSMUSG00000017286
Ppp1r12c	0.0146226	-0.199407	0.283	0.442	1	ENSMUSG00000019254
Ubap1	0.0146628	-0.143035	0.083	0.212	1	ENSMUSG00000028437
Cnot2	0.014766	0.212272	0.367	0.212	1	ENSMUSG00000020166
H2-M3	0.0147737	-0.18786	0.233	0.417	1	ENSMUSG00000016206
Arhgdib	0.014812	0.256772	0.333	0.186	1	ENSMUSG00000030220
Ube2j2	0.0149295	-0.218185	0.333	0.449	1	ENSMUSG00000023286
Mid1ip1	0.0149495	-0.259177	0.433	0.564	1	ENSMUSG00000008035
Rbbp6	0.0149667	0.182912	0.733	0.558	1	ENSMUSG00000030779
Keap1	0.0150315	0.194185	0.533	0.353	1	ENSMUSG00000003308
Nfs1	0.0150737	-0.176354	0.167	0.295	1	ENSMUSG00000027618
Sptbn1	0.0153262	-0.136085	1	1	1	ENSMUSG00000020315
Ptms	0.015338	-0.228308	0.867	0.897	1	ENSMUSG00000030122
Dhrs3	0.015421	-0.237011	0.567	0.724	1	ENSMUSG00000066026
Herc6	0.0154727	-0.162857	0.117	0.231	1	ENSMUSG00000029798
Snx25	0.0155797	-0.11899	0.05	0.167	1	ENSMUSG00000038291
Psmd12	0.0156165	0.254542	0.567	0.429	1	ENSMUSG00000020720
Elk3	0.0156724	-0.159469	0.75	0.904	1	ENSMUSG00000008398
Ldha	0.0157541	0.191882	0.917	0.853	1	ENSMUSG00000063229
Eef1d	0.0157561	0.123131	0.933	0.814	1	ENSMUSG00000055762
Hsp90ab1	0.0158072	-0.119707	1	1	1	ENSMUSG00000023944
Psma7	0.0159029	0.15824	0.983	0.981	1	ENSMUSG00000027566
Rab35	0.0159125	-0.194145	0.267	0.436	1	ENSMUSG00000029518
Ptpru	0.0159588	-0.156355	0.1	0.276	1	ENSMUSG00000028909
Ddx27	0.0159595	0.220879	0.35	0.218	1	ENSMUSG00000017999
Hotairm1	0.0159771	-0.198313	0.267	0.41	1	ENSMUSG00000087658
Mrpl45	0.0159982	0.173916	0.267	0.115	1	ENSMUSG00000018882
Ripply3	0.0160291	-0.241007	0.75	0.795	1	ENSMUSG00000022941
Odc1	0.0160971	0.237515	0.433	0.282	1	ENSMUSG00000011179
Tmx4	0.0161503	0.185351	0.317	0.16	1	ENSMUSG00000034723
2810474O19Rik	0.0163187	0.232353	0.517	0.372	1
Pithd1	0.0163325	-0.165773	0.167	0.346	1	ENSMUSG00000028669
Klhl5	0.016339	-0.222169	0.8	0.891	1	ENSMUSG00000054920
Imp4	0.0164303	-0.184227	0.283	0.429	1	ENSMUSG00000026127
Ier3ip1	0.01646	-0.205998	0.633	0.801	1	ENSMUSG00000090000
Srsf3	0.0164677	0.193792	0.95	0.897	1	ENSMUSG00000071172
Vim	0.0165698	0.116777	1	1	1	ENSMUSG00000026728
Glcci1	0.0167479	-0.131047	0.067	0.186	1	ENSMUSG00000029638
Trim47	0.016788	0.196098	0.383	0.212	1	ENSMUSG00000020773
Nucb1	0.0169179	-0.219279	0.567	0.679	1	ENSMUSG00000030824
Brwd1	0.0169439	0.188948	0.4	0.224	1	ENSMUSG00000022914
Hp1bp3	0.0169939	-0.220849	0.417	0.532	1	ENSMUSG00000028759
Tgfbrap1	0.017002	-0.0928699	0.033	0.135	1	ENSMUSG00000070939
Tbc1d19	0.017017	0.173771	0.25	0.096	1	ENSMUSG00000039178
Chst1	0.0170257	-0.247585	0.333	0.494	1	ENSMUSG00000027221
Emp3	0.0171145	0.203338	0.433	0.25	1	ENSMUSG00000040212
Dctn1	0.017214	-0.20124	0.3	0.455	1	ENSMUSG00000031865
Ssrp1	0.017216	0.156285	0.6	0.404	1	ENSMUSG00000027067
Copb1	0.0172549	0.191403	0.467	0.301	1	ENSMUSG00000030754
Senp6	0.0172782	0.188063	0.7	0.545	1	ENSMUSG00000034252
Rela	0.0173113	-0.198139	0.417	0.577	1	ENSMUSG00000024927
Col1a2	0.0174787	-0.149594	0.117	0.269	1	ENSMUSG00000029661
Sgip1	0.0175151	-0.183413	0.167	0.301	1	ENSMUSG00000028524
Rpl5	0.0175831	0.140018	0.967	0.923	1	ENSMUSG00000058558
Cryab	0.0176917	0.316497	0.45	0.327	1	ENSMUSG00000032060
Dusp28	0.0177021	-0.0919475	0.033	0.103	1	ENSMUSG00000047067
Mndal	0.0177034	-0.255849	0.4	0.551	1	ENSMUSG00000090272
Trps1	0.017724	0.169287	0.3	0.135	1	ENSMUSG00000038679
Bpgm	0.017803	-0.251967	0.383	0.513	1	ENSMUSG00000038871
Bloc1s1	0.0178298	-0.23735	0.567	0.679	1	ENSMUSG00000090247
Tubb4b	0.0178679	0.251796	0.817	0.776	1	ENSMUSG00000036752
Dazap1	0.0178746	0.195559	0.617	0.449	1	ENSMUSG00000069565
Egflam	0.0178805	-0.13873	0.117	0.276	1	ENSMUSG00000042961
Gpbp1l1	0.0178997	-0.167713	0.233	0.353	1	ENSMUSG00000034042
Hmga2	0.0180469	0.171407	0.117	0.006	1	ENSMUSG00000056758
C1galt1	0.018081	-0.110971	0.067	0.154	1	ENSMUSG00000042460
Mfsd4	0.0181446	-0.105256	0.033	0.115	1	ENSMUSG00000059149
Ccl9	0.0181988	0.277097	0.15	0.032	1	ENSMUSG00000019122
Zfp746	0.0182639	-0.132212	0.067	0.154	1	ENSMUSG00000057691
Bnip1	0.0183078	-0.101276	0.05	0.141	1	ENSMUSG00000024191
AU022252	0.0185161	-0.131796	0.1	0.244	1	ENSMUSG00000078584
Hdac1	0.0187843	-0.214525	0.35	0.468	1	ENSMUSG00000028800
Gins2	0.0187859	0.131577	0.117	0.013	1	ENSMUSG00000031821
Rps10	0.0187996	0.162385	1	1	1	ENSMUSG00000052146
Ncbp3	0.0188513	-0.147657	0.1	0.224	1	ENSMUSG00000020783
St3gal3	0.0189179	-0.0977499	0.033	0.109	1	ENSMUSG00000028538
Ephb4	0.0191971	-0.226603	0.533	0.692	1	ENSMUSG00000029710
Cyth3	0.0192322	-0.21171	0.833	0.929	1	ENSMUSG00000018001
Psmb9	0.0193102	-0.240008	0.85	0.891	1	ENSMUSG00000096727
Znhit1	0.0193499	-0.210151	0.35	0.487	1	ENSMUSG00000059518
AY036118	0.0194068	0.0861243	1	0.994	1	ENSMUSG00000105361
Stox2	0.019445	-0.100915	0.033	0.135	1	ENSMUSG00000038143
Atrx	0.0194982	0.136357	0.833	0.679	1	ENSMUSG00000031229
Trdmt1	0.0195086	-0.106646	0.05	0.16	1	ENSMUSG00000026723
Zbtb20	0.0195135	0.219134	0.933	0.904	1	ENSMUSG00000022708
Rac2	0.0195628	0.242075	0.25	0.135	1	ENSMUSG00000033220
Lamp1	0.019905	-0.175407	1	1	1	ENSMUSG00000031447
Ppp1r15a	0.0199956	0.246958	0.783	0.705	1	ENSMUSG00000040435
Cdk1	0.020077	0.110844	0.117	0.013	1	ENSMUSG00000019942
Sepn1	0.0202006	-0.133969	0.117	0.224	1	ENSMUSG00000050989
Lace1	0.0202257	-0.117043	0.067	0.16	1	ENSMUSG00000038302
Arl6ip6	0.0202527	0.218079	0.417	0.276	1	ENSMUSG00000026960
Ccdc109b	0.020256	0.183721	0.117	0.006	1	ENSMUSG00000027994
Arf2	0.0202757	0.224492	0.3	0.179	1	ENSMUSG00000062421
Tmem203	0.0203202	0.204316	0.35	0.212	1	ENSMUSG00000078201
Taf13	0.0203662	-0.168044	0.233	0.423	1	ENSMUSG00000048100
Ftsj3	0.0204506	0.16016	0.217	0.083	1	ENSMUSG00000020706
Irx1	0.0207106	0.136987	0.117	0.013	1	ENSMUSG00000060969
Lzts2	0.0207607	0.215426	0.467	0.333	1	ENSMUSG00000035342
Inafm2	0.0207908	-0.192614	0.283	0.442	1	ENSMUSG00000074918
Irf8	0.0208487	0.213502	0.233	0.096	1	ENSMUSG00000041515
Rab5b	0.0209443	-0.16879	0.2	0.359	1	ENSMUSG00000000711
Acadl	0.0209536	0.260372	0.517	0.391	1	ENSMUSG00000026003
Cisd2	0.0209552	-0.199514	0.267	0.397	1	ENSMUSG00000028165
Ogdh	0.021008	0.261208	0.533	0.423	1	ENSMUSG00000020456
Lockd	0.0211056	0.119997	0.117	0.019	1	ENSMUSG00000098318
Abcg2	0.0213705	0.214574	0.433	0.301	1	ENSMUSG00000029802
Trim59	0.0214736	0.143441	0.15	0.038	1	ENSMUSG00000034317
Tmem50b	0.0215583	-0.183065	0.3	0.436	1	ENSMUSG00000022964
Slc22a5	0.0217287	-0.103647	0.033	0.109	1	ENSMUSG00000018900
Foxo4	0.0217435	-0.117269	0.067	0.154	1	ENSMUSG00000042903
BC023719	0.0218376	-0.164706	0.2	0.385	1	ENSMUSG00000092365
Trim28	0.0218639	0.168584	0.483	0.314	1	ENSMUSG00000005566
Cdkn1c	0.0218646	-0.143703	0.083	0.186	1	ENSMUSG00000037664
Cox6a1	0.0219108	-0.15686	0.95	0.987	1	ENSMUSG00000041697
Mcts1	0.0220231	-0.163915	0.217	0.378	1	ENSMUSG00000000355
BC004004	0.0220856	-0.170159	0.267	0.468	1	ENSMUSG00000052712
Aph1a	0.0220982	-0.182518	0.667	0.801	1	ENSMUSG00000015750
Dusp8	0.0220998	-0.207481	0.333	0.487	1	ENSMUSG00000037887
Zfp931	0.0222005	-0.0995634	0.05	0.135	1	ENSMUSG00000078861
Eif5	0.0222394	0.192059	0.783	0.66	1	ENSMUSG00000021282
Rab8a	0.0223054	-0.216042	0.267	0.378	1	ENSMUSG00000003037
Ndufs7	0.0223915	0.217783	0.85	0.756	1	ENSMUSG00000020153
Pgrmc1	0.0224309	-0.238287	0.6	0.705	1	ENSMUSG00000006373
Lhfp	0.0224847	-0.215443	0.567	0.699	1	ENSMUSG00000048332
Uqcrb	0.0224965	0.178398	0.967	0.974	1	ENSMUSG00000021520
Acsl4	0.0226468	-0.123595	0.1	0.199	1	ENSMUSG00000031278
Prim1	0.0226675	0.155843	0.167	0.051	1	ENSMUSG00000025395
Clasp1	0.0227084	0.173378	0.333	0.179	1	ENSMUSG00000064302
Slc39a14	0.0227163	0.136376	0.183	0.058	1	ENSMUSG00000022094
Lyn	0.0228384	-0.182195	0.567	0.744	1	ENSMUSG00000042228
Aard	0.0228868	-0.31426	0.417	0.481	1	ENSMUSG00000068522
Mrps12	0.0229966	-0.179722	0.317	0.487	1	ENSMUSG00000045948
Dhfr	0.0230165	0.163398	0.133	0.026	1	ENSMUSG00000021707
Rnf8	0.0230256	0.178233	0.25	0.122	1	ENSMUSG00000090083
Abhd17c	0.0230359	-0.171289	0.15	0.276	1	ENSMUSG00000038459
Dync1h1	0.0230371	0.232344	0.667	0.577	1	ENSMUSG00000018707
Cmtm7	0.0230413	0.180164	0.283	0.135	1	ENSMUSG00000032436
Jun	0.0230482	0.198804	1	1	1	ENSMUSG00000052684
Metrnl	0.0230811	0.187661	0.217	0.09	1	ENSMUSG00000039208
Sap18	0.0231005	-0.202907	0.617	0.737	1	ENSMUSG00000021963
Mllt10	0.0232499	0.192676	0.533	0.372	1	ENSMUSG00000026743
Fam210b	0.0232551	-0.164705	0.15	0.269	1	ENSMUSG00000027495
Cdkn2c	0.0233183	0.193909	0.3	0.173	1	ENSMUSG00000028551
Rnf144b	0.0233353	-0.118714	0.083	0.16	1	ENSMUSG00000038068
Sf1	0.0233771	-0.167033	0.35	0.538	1	ENSMUSG00000024949
Cox7a2l	0.0233955	0.14247	0.983	0.955	1	ENSMUSG00000024248
Ptrf	0.0234271	-0.190512	0.883	0.955	1	ENSMUSG00000004044
Dach1	0.0234956	-0.212397	0.317	0.474	1	ENSMUSG00000055639
Baz2b	0.0236767	0.165872	0.617	0.436	1	ENSMUSG00000026987
Kbtbd3	0.0237117	-0.113546	0.05	0.135	1	ENSMUSG00000025893
Ywhaq	0.0237687	0.0967915	1	0.923	1	ENSMUSG00000076432
Ano6	0.0239193	0.15361	0.683	0.487	1	ENSMUSG00000064210
Inpp1	0.0240353	-0.188697	0.133	0.256	1	ENSMUSG00000026102
Akap13	0.024146	0.202763	0.667	0.545	1	ENSMUSG00000066406
Tmem170b	0.0242575	-0.127534	0.083	0.167	1	ENSMUSG00000087370
9430020K01Rik	0.0242823	0.11638	0.9	0.795	1
Pik3c2a	0.0243363	0.186134	0.3	0.16	1	ENSMUSG00000030660
Dda1	0.0243975	0.200641	0.483	0.327	1	ENSMUSG00000074247
Zbtb40	0.0244297	0.140597	0.167	0.051	1	ENSMUSG00000060862
Nfkbiz	0.0245124	0.184073	0.25	0.115	1	ENSMUSG00000035356
Map1lc3a	0.0245636	-0.219626	0.9	0.942	1	ENSMUSG00000027602
Patz1	0.0246036	-0.147019	0.133	0.218	1	ENSMUSG00000020453
Stx7	0.0246546	-0.228774	0.583	0.673	1	ENSMUSG00000019998
Vps8	0.0247726	0.119625	0.15	0.026	1	ENSMUSG00000033653
Rbm25	0.0248022	0.169667	0.85	0.712	1	ENSMUSG00000010608
Leng8	0.0248214	-0.11967	0.083	0.231	1	ENSMUSG00000035545
Rai1	0.0248381	-0.11809	0.067	0.173	1	ENSMUSG00000062115
Cnot6	0.0248757	-0.153717	0.333	0.551	1	ENSMUSG00000020362
Klf2	0.025014	-0.134979	1	1	1	ENSMUSG00000055148
Npepps	0.025024	-0.187352	0.2	0.333	1	ENSMUSG00000001441
Cxcl16	0.0250716	0.191238	0.45	0.282	1	ENSMUSG00000018920
Mfsd11	0.0250884	-0.129291	0.083	0.205	1	ENSMUSG00000020818
Ccnl2	0.0252294	-0.189286	0.433	0.577	1	ENSMUSG00000029068
Gdf15	0.0252801	-0.186151	0.05	0.141	1	ENSMUSG00000038508
Il2	0.0254076	-0.168743	0.183	0.346	1	ENSMUSG00000027720
Arl3	0.0255135	-0.14492	0.15	0.288	1	ENSMUSG00000025035
Nucb2	0.0255295	-0.142831	0.117	0.25	1	ENSMUSG00000030659
Txk	0.0256437	0.125938	0.117	0.013	1	ENSMUSG00000054892
Hspa1a	0.0256663	0.266133	0.9	0.84	1	ENSMUSG00000091971
Plekho2	0.0257629	-0.12541	0.083	0.205	1	ENSMUSG00000050721
Tbcel	0.025774	-0.147044	0.1	0.205	1	ENSMUSG00000037287
Dusp6	0.0258897	0.207032	0.717	0.577	1	ENSMUSG00000019960
Atg16l1	0.0260734	-0.115835	0.067	0.154	1	ENSMUSG00000026289
Ube2r2	0.0261452	-0.223006	0.5	0.628	1	ENSMUSG00000036241
Esd	0.0261734	0.193658	0.75	0.583	1	ENSMUSG00000021996
mt-Co2	0.026182	0.0894942	1	1	1	ENSMUSG00000064354
Mrpl17	0.0263271	0.202419	0.6	0.481	1	ENSMUSG00000030879
Surf4	0.0263457	0.23507	0.5	0.353	1	ENSMUSG00000014867
Rps28	0.0266207	-0.139457	1	1	1	ENSMUSG00000067288
Atp6v0b	0.0267469	-0.163677	0.75	0.846	1	ENSMUSG00000033379
Ddx46	0.0267793	0.18738	0.483	0.346	1	ENSMUSG00000021500
S100a9	0.0268591	0.149292	0.5	0.301	1	ENSMUSG00000056071
Dlc1	0.0268991	0.125762	0.917	0.801	1	ENSMUSG00000031523
Eya3	0.0269674	-0.0786589	0.017	0.122	1	ENSMUSG00000028886
Sdf2	0.0269903	-0.177429	0.333	0.519	1	ENSMUSG00000002064
Psmd13	0.0270053	0.145696	0.617	0.455	1	ENSMUSG00000025487
Anapc13	0.0270145	0.198965	0.717	0.59	1	ENSMUSG00000035048
Dtd2	0.0270155	-0.141083	0.133	0.282	1	ENSMUSG00000020956
Dpt	0.0270834	0.28752	0.333	0.218	1	ENSMUSG00000026574
Ttc14	0.0270993	0.170168	0.667	0.468	1	ENSMUSG00000027677
Pdp1	0.0271284	-0.0906477	0.05	0.109	1	ENSMUSG00000049225
Dnajc15	0.0271486	0.205137	0.317	0.179	1	ENSMUSG00000022013
Zfp451	0.0271859	-0.14154	0.117	0.256	1	ENSMUSG00000042197
Sat1	0.0272128	0.150434	0.967	0.878	1	ENSMUSG00000025283
Mettl3	0.0272448	-0.12897	0.067	0.173	1	ENSMUSG00000022160
Abracl	0.0272461	0.136626	0.8	0.641	1	ENSMUSG00000078453
Rnpepl1	0.0273293	-0.208685	0.567	0.712	1	ENSMUSG00000026269
Kdelc1	0.0273438	-0.10534	0.05	0.135	1	ENSMUSG00000026047
Rtn4	0.0274963	-0.208626	0.767	0.846	1	ENSMUSG00000020458
Spg20	0.0275051	-0.104388	0.067	0.167	1	ENSMUSG00000036580
Phf1	0.0275102	-0.147889	0.133	0.269	1	ENSMUSG00000024193
Atp9b	0.0275105	0.143149	0.183	0.071	1	ENSMUSG00000024566
Ptprj	0.0275304	-0.0940601	0.05	0.141	1	ENSMUSG00000025314
Ift46	0.0275682	0.210626	0.333	0.205	1	ENSMUSG00000002031
Ccl7	0.0275824	0.11706	0.117	0.019	1	ENSMUSG00000035373
Usp3	0.0276282	0.141989	0.267	0.109	1	ENSMUSG00000032376
Llph	0.0276853	0.185311	0.75	0.622	1	ENSMUSG00000020224
Erbb2ip	0.0277186	-0.203423	0.35	0.468	1	ENSMUSG00000021709
Ube2m	0.0277605	0.197287	0.617	0.474	1	ENSMUSG00000005575
Rnf146	0.0278108	-0.198847	0.35	0.481	1	ENSMUSG00000038876
Atp2b1	0.0278367	0.130741	0.95	0.872	1	ENSMUSG00000019943
6430548M08Rik	0.0278755	-0.229312	0.383	0.455	1
Cfl1	0.0279635	-0.142793	0.983	0.994	1	ENSMUSG00000056201
Dynlt3	0.0279763	-0.190872	0.517	0.641	1	ENSMUSG00000031176
Akirin2	0.0280181	-0.188256	0.433	0.59	1	ENSMUSG00000028291
Psmb4	0.0280386	0.205168	0.817	0.724	1	ENSMUSG00000005779
B3gat3	0.0280567	-0.152182	0.133	0.224	1	ENSMUSG00000071649
Dopey2	0.0282418	-0.0847291	0.033	0.115	1	ENSMUSG00000022946
Tspan9	0.0282427	-0.209127	0.7	0.782	1	ENSMUSG00000030352
Eif4g2	0.0283842	-0.185979	0.967	0.968	1	ENSMUSG00000005610
Gbp2	0.028519	-0.271072	0.417	0.519	1	ENSMUSG00000028270
Tmem173	0.0286863	0.104099	0.133	0.026	1	ENSMUSG00000024349
Dap	0.0286963	0.168344	0.45	0.288	1	ENSMUSG00000039168
Ak3	0.0288052	-0.18365	0.35	0.526	1	ENSMUSG00000024782
Cbr3	0.0288657	-0.104724	0.05	0.115	1	ENSMUSG00000022947
Mrpl10	0.0289058	-0.132708	0.15	0.269	1	ENSMUSG00000001445
Rad52	0.0289608	0.143633	0.15	0.045	1	ENSMUSG00000030166
Traf3ip1	0.0290059	-0.0944817	0.033	0.109	1	ENSMUSG00000034292
Ube2e2	0.0290237	0.180375	0.183	0.077	1	ENSMUSG00000058317
Selm	0.0291166	0.17291	0.7	0.538	1	ENSMUSG00000075702
Gabarap	0.0293557	-0.137839	0.983	0.987	1	ENSMUSG00000018567
Anapc10	0.0293992	-0.14419	0.15	0.301	1	ENSMUSG00000036977
1810011O10Rik	0.0295223	-0.229189	0.633	0.718	1
Sdc4	0.0295502	0.19013	0.417	0.25	1	ENSMUSG00000017009
Derl2	0.0295805	-0.170689	0.417	0.59	1	ENSMUSG00000018442
Vapa	0.0296035	-0.225007	0.7	0.776	1	ENSMUSG00000024091
Hbb-bt	0.0296036	-0.246101	0.167	0.385	1	ENSMUSG00000073940
Chtf8	0.0296475	-0.147664	0.183	0.321	1	ENSMUSG00000046691
Park7	0.0297393	0.13853	0.95	0.872	1	ENSMUSG00000028964
Pa2g4	0.0297467	0.172547	0.65	0.487	1	ENSMUSG00000025364
Sart1	0.0298412	-0.164875	0.167	0.301	1	ENSMUSG00000039148
Nck2	0.0298531	-0.0751556	0.033	0.109	1	ENSMUSG00000066877
Fam13c	0.0298571	-0.162454	0.183	0.282	1	ENSMUSG00000043259
C1qtnf2	0.0299245	-0.176326	0.15	0.256	1	ENSMUSG00000046491
Gpd1l	0.029983	-0.112817	0.083	0.173	1	ENSMUSG00000050627
S100a11	0.0299969	0.156426	0.883	0.801	1	ENSMUSG00000027907
Ric8	0.0300089	0.19355	0.4	0.269	1	ENSMUSG00000025485
Mbd5	0.0300898	-0.100461	0.05	0.122	1	ENSMUSG00000036792
Arhgef40	0.0301065	-0.100452	0.067	0.147	1	ENSMUSG00000004562
Card10	0.0302412	0.194308	0.367	0.224	1	ENSMUSG00000033170
Gltp	0.0303748	-0.230988	0.9	0.897	1	ENSMUSG00000011884
Tmem9b	0.0303925	-0.225733	0.567	0.667	1	ENSMUSG00000031021
Vti1b	0.0306062	-0.231688	0.517	0.615	1	ENSMUSG00000021124
Iqsec1	0.0306573	0.165344	0.367	0.231	1	ENSMUSG00000034312
Gga2	0.030774	-0.0946824	0.05	0.128	1	ENSMUSG00000030872
Pml	0.0308838	-0.103428	0.05	0.147	1	ENSMUSG00000036986
Set	0.0309361	0.181449	0.8	0.705	1	ENSMUSG00000054766
Baiap2	0.03094	0.174107	0.6	0.442	1	ENSMUSG00000025372
Ndufb2	0.0309821	0.199939	0.833	0.731	1	ENSMUSG00000002416
Jag2	0.0310081	-0.0703336	0.033	0.103	1	ENSMUSG00000002799
Bmpr2	0.0310165	-0.180152	1	0.974	1	ENSMUSG00000067336
Arsa	0.0310353	-0.14112	0.133	0.263	1	ENSMUSG00000022620
Cox5a	0.0312133	0.191688	0.933	0.827	1	ENSMUSG00000000088
Etv3	0.0313551	-0.122326	0.117	0.25	1	ENSMUSG00000003382
Rps4x	0.0313688	0.112917	1	1	1	ENSMUSG00000031320
Elovl1	0.0314559	-0.20749	0.7	0.782	1	ENSMUSG00000006390
Yipf4	0.0316339	-0.19374	0.567	0.731	1	ENSMUSG00000024072
Xaf1	0.0319033	-0.181796	0.4	0.545	1	ENSMUSG00000040483
Ykt6	0.0319786	-0.145616	0.2	0.333	1	ENSMUSG00000002741
Ralgds	0.032016	-0.155562	0.15	0.282	1	ENSMUSG00000026821
Decr1	0.0320339	0.148809	0.3	0.147	1	ENSMUSG00000028223
Tanc1	0.0322393	0.175384	0.683	0.526	1	ENSMUSG00000035168
Spcs1	0.0323021	0.146337	0.9	0.821	1	ENSMUSG00000021917
Plekhf2	0.0324076	0.200082	0.417	0.263	1	ENSMUSG00000049969
Aqp1	0.0325518	-0.126094	1	1	1	ENSMUSG00000004655
Lpl	0.0326442	0.226646	0.45	0.34	1	ENSMUSG00000015568
Filip1l	0.0327102	0.157362	0.55	0.353	1	ENSMUSG00000043336
Pabpn1	0.0327748	-0.1896	0.317	0.436	1	ENSMUSG00000022194
Cotl1	0.0329897	0.241725	0.217	0.122	1	ENSMUSG00000031827
Gabpa	0.0330647	-0.12346	0.083	0.186	1	ENSMUSG00000008976
Ift52	0.0330697	-0.126378	0.083	0.179	1	ENSMUSG00000017858
Afap1l1	0.0331367	-0.155602	0.917	0.981	1	ENSMUSG00000033032
Efcab14	0.0334348	-0.169343	0.3	0.455	1	ENSMUSG00000034210
Cux1	0.0335071	0.170776	0.45	0.308	1	ENSMUSG00000029705
Slc39a3	0.0338266	-0.137013	0.133	0.231	1	ENSMUSG00000046822
2410015M20Rik	0.0338491	0.18962	0.783	0.712	1
Nr1h2	0.0338954	-0.18484	0.367	0.474	1	ENSMUSG00000060601
Pop4	0.0339306	-0.126923	0.067	0.192	1	ENSMUSG00000030423
Ikzf1	0.0339436	0.162833	0.117	0.026	1	ENSMUSG00000018654
Cd68	0.0339947	0.160071	0.2	0.096	1	ENSMUSG00000018774
Rpp25l	0.0340895	-0.165236	0.267	0.423	1	ENSMUSG00000036114
Kansl1l	0.0341341	0.179718	0.183	0.083	1	ENSMUSG00000026004
Lcorl	0.0341964	-0.123748	0.1	0.179	1	ENSMUSG00000015882
Thoc3	0.0343127	-0.176443	0.167	0.276	1	ENSMUSG00000025872
Hmgb3	0.0343504	0.153529	0.267	0.122	1	ENSMUSG00000015217
Fyco1	0.0343506	0.149021	0.283	0.135	1	ENSMUSG00000025241
Vti1a	0.0343976	-0.0848601	0.033	0.109	1	ENSMUSG00000024983
Adh5	0.0344399	0.194371	0.6	0.468	1	ENSMUSG00000028138
Htra1	0.0344908	0.108775	0.133	0.032	1	ENSMUSG00000006205
Fbxo8	0.0346577	-0.167922	0.233	0.378	1	ENSMUSG00000038206
Fam136a	0.0346581	0.15679	0.283	0.141	1	ENSMUSG00000057497
Tspan5	0.0347937	0.0976515	0.117	0.019	1	ENSMUSG00000028152
Dr1	0.03501	-0.132006	0.15	0.276	1	ENSMUSG00000029265
Adi1	0.0350182	0.14076	0.2	0.09	1	ENSMUSG00000020629
Txndc15	0.0350728	-0.154128	0.367	0.532	1	ENSMUSG00000021497
Kdsr	0.0352266	-0.203536	0.317	0.442	1	ENSMUSG00000009905
Ubr1	0.0353668	-0.168613	0.15	0.237	1	ENSMUSG00000027272
Ccdc59	0.0353751	-0.187595	0.483	0.615	1	ENSMUSG00000019897
Stxbp6	0.0354003	-0.203932	0.233	0.391	1	ENSMUSG00000046314
Tmem191c	0.0354341	0.114062	0.133	0.032	1	ENSMUSG00000055692
Nmt1	0.0354906	-0.159897	0.55	0.712	1	ENSMUSG00000020936
Tgif1	0.0356103	0.191339	0.25	0.135	1	ENSMUSG00000047407
Ptprc	0.0356415	0.234919	0.183	0.09	1	ENSMUSG00000026395
Eef1g	0.0358048	0.163825	0.983	0.968	1	ENSMUSG00000071644
Phkb	0.0359327	-0.0925384	0.033	0.115	1	ENSMUSG00000036879
Ap1s2	0.035977	-0.177593	0.433	0.615	1	ENSMUSG00000031367
Pik3cb	0.0359915	-0.123273	0.1	0.205	1	ENSMUSG00000032462
Ppp1cb	0.0362889	-0.189984	0.517	0.641	1	ENSMUSG00000014956
Uri1	0.036329	-0.157419	0.183	0.333	1	ENSMUSG00000030421
Tbc1d8	0.0364221	0.192483	0.183	0.09	1	ENSMUSG00000003134
Gabarapl2	0.0364771	-0.181466	0.933	0.955	1	ENSMUSG00000031950
Asxl1	0.0365189	0.149972	0.267	0.141	1	ENSMUSG00000042548
Plekha3	0.0368108	-0.171635	0.2	0.321	1	ENSMUSG00000002733
Psma4	0.0369758	0.130553	0.85	0.712	1	ENSMUSG00000032301
Haus4	0.0369923	0.152364	0.2	0.09	1	ENSMUSG00000022177
Utp3	0.0371661	0.199557	0.45	0.327	1	ENSMUSG00000070697
Morf4l1	0.0373414	-0.13357	0.983	0.987	1	ENSMUSG00000062270
H2afy	0.0374254	0.166572	0.733	0.583	1	ENSMUSG00000015937
Tmem2	0.0376075	0.275982	0.883	0.808	1	ENSMUSG00000024754
4930453N24Rik	0.0378924	-0.17093	0.2	0.314	1
Derl1	0.0380182	-0.162963	0.383	0.564	1	ENSMUSG00000022365
Cbx1	0.0380332	0.152158	0.75	0.571	1	ENSMUSG00000018666
Patl1	0.0381986	-0.0860562	0.05	0.128	1	ENSMUSG00000046139
Hoxa7	0.0382287	-0.0905628	0.033	0.103	1	ENSMUSG00000038236
Cep68	0.0382854	-0.107257	0.067	0.141	1	ENSMUSG00000044066
Cacul1	0.0384175	-0.118023	0.083	0.205	1	ENSMUSG00000033417
Plekhg5	0.0384325	-0.105818	0.067	0.173	1	ENSMUSG00000039713
Ifitm3	0.0384436	0.0845715	1	1	1	ENSMUSG00000025492
Car2	0.0384893	-0.194804	0.417	0.519	1	ENSMUSG00000027562
Nkd2	0.0385294	0.17447	0.167	0.058	1	ENSMUSG00000021567
Fcer1g	0.0385371	0.250572	0.433	0.295	1	ENSMUSG00000058715
Rnf113a2	0.0386308	0.132355	0.2	0.071	1	ENSMUSG00000098134
Phf20	0.0387295	0.163217	0.4	0.25	1	ENSMUSG00000038116
Vcp	0.0387418	-0.15514	0.733	0.872	1	ENSMUSG00000028452
Phactr1	0.0390997	-0.201268	0.383	0.513	1	ENSMUSG00000054728
Ggnbp2	0.0391004	0.178981	0.6	0.468	1	ENSMUSG00000020530
Nudcd3	0.0392009	-0.188608	0.5	0.615	1	ENSMUSG00000053838
Tmod3	0.039283	-0.188737	0.55	0.679	1	ENSMUSG00000058587
Bzw2	0.0393144	0.157524	0.283	0.154	1	ENSMUSG00000020547
Bcl2a1b	0.0394221	0.112389	0.117	0.019	1	ENSMUSG00000089929
Naa35	0.0397272	0.152153	0.4	0.244	1	ENSMUSG00000021555
Lrp1	0.0398383	0.174753	0.333	0.192	1	ENSMUSG00000040249
Prr12	0.039843	0.166374	0.233	0.128	1	ENSMUSG00000046574
Gpatch1	0.0400683	0.132217	0.3	0.154	1	ENSMUSG00000063808
Rprml	0.0401451	-0.199888	0.7	0.795	1	ENSMUSG00000046215
Rsbn1	0.040188	0.167726	0.383	0.269	1	ENSMUSG00000044098
Ctdsp1	0.0403109	-0.173262	0.533	0.686	1	ENSMUSG00000026176
Saysd1	0.0403228	-0.197232	0.4	0.506	1	ENSMUSG00000045107
Gpr137b	0.0404229	-0.122801	0.117	0.231	1	ENSMUSG00000021306
Drap1	0.0404329	0.20329	0.583	0.442	1	ENSMUSG00000024914
Mdp1	0.0404998	-0.147617	0.233	0.365	1	ENSMUSG00000002329
Gnai2	0.0405245	0.141349	1	1	1	ENSMUSG00000032562
Postn	0.0405969	-0.150727	0.083	0.179	1	ENSMUSG00000027750
BC005537	0.0407481	-0.127321	0.467	0.667	1	ENSMUSG00000019132
Col4a2	0.0409912	-0.195537	0.75	0.859	1	ENSMUSG00000031503
Ptpn1	0.0410724	0.196404	0.517	0.385	1	ENSMUSG00000027540
Ccdc34	0.0410751	0.195658	0.35	0.212	1	ENSMUSG00000027160
Cops6	0.0410786	0.176911	0.667	0.551	1	ENSMUSG00000019494
Higd1a	0.0411251	0.218754	0.783	0.699	1	ENSMUSG00000038412
Ppm1g	0.041142	0.169316	0.6	0.474	1	ENSMUSG00000029147
Fam126b	0.0412874	-0.122833	0.1	0.179	1	ENSMUSG00000038174
Rabgef1	0.0414048	-0.10732	0.05	0.141	1	ENSMUSG00000025340
Sgpp2	0.0416098	-0.0948143	0.033	0.135	1	ENSMUSG00000032908
Kpna4	0.0416764	-0.171537	0.383	0.519	1	ENSMUSG00000027782
Cbl	0.0416784	0.182427	0.367	0.263	1	ENSMUSG00000034342
Ddah1	0.0417603	0.170672	0.767	0.641	1	ENSMUSG00000028194
Ddx52	0.0417983	0.146388	0.333	0.173	1	ENSMUSG00000020677
Nt5dc3	0.0420329	0.109818	0.117	0.032	1	ENSMUSG00000054027
Mast2	0.0421621	0.138206	0.2	0.09	1	ENSMUSG00000003810
Ifitm1	0.0422616	0.13086	0.283	0.115	1	ENSMUSG00000025491
Olfml3	0.0423873	-0.0946878	0.067	0.154	1	ENSMUSG00000027848
Dhx15	0.0423992	0.153047	0.567	0.423	1	ENSMUSG00000029169
Dab2	0.0425631	-0.142622	0.15	0.282	1	ENSMUSG00000022150
Dag1	0.0426746	-0.187461	0.367	0.487	1	ENSMUSG00000039952
Pias2	0.0427061	0.125592	0.25	0.109	1	ENSMUSG00000025423
Hba-a1	0.0427656	-0.430764	0.783	0.865	1	ENSMUSG00000069919
Tnrc18	0.0427685	-0.121315	0.117	0.244	1	ENSMUSG00000039477
Noct	0.0428292	0.11897	0.133	0.032	1	ENSMUSG00000023087
Bag1	0.0430012	0.10261	0.9	0.744	1	ENSMUSG00000028416
Atg12	0.0430864	-0.167769	0.233	0.365	1	ENSMUSG00000032905
Gna14	0.0431043	0.174765	0.333	0.218	1	ENSMUSG00000024697
Dusp3	0.0431101	-0.232028	0.867	0.904	1	ENSMUSG00000003518
Haus1	0.0434228	-0.0756875	0.033	0.128	1	ENSMUSG00000041840
Wdr43	0.0434437	0.144718	0.35	0.218	1	ENSMUSG00000041057
Pdk3	0.0435215	0.112182	0.117	0.026	1	ENSMUSG00000035232
Phactr2	0.0437855	-0.165653	0.5	0.647	1	ENSMUSG00000062866
Pdhx	0.0438277	0.131292	0.167	0.071	1	ENSMUSG00000010914
Cutc	0.0438577	0.126952	0.133	0.045	1	ENSMUSG00000025193
Ccar1	0.0438667	0.136705	0.517	0.359	1	ENSMUSG00000020074
Hibadh	0.0438748	-0.185263	0.317	0.423	1	ENSMUSG00000029776
Nkain4	0.0441619	0.115547	0.15	0.045	1	ENSMUSG00000027574
Apobec3	0.0442406	0.14205	0.367	0.212	1	ENSMUSG00000009585
Cracr2b	0.0442719	-0.214796	0.833	0.865	1	ENSMUSG00000048200
Seh1l	0.0443003	-0.156333	0.2	0.333	1	ENSMUSG00000079614
Fam160b1	0.0443369	-0.133643	0.15	0.276	1	ENSMUSG00000033478
Npepl1	0.0443607	0.151693	0.367	0.224	1	ENSMUSG00000039263
Spry1	0.0445446	-0.128258	0.1	0.212	1	ENSMUSG00000037211
Snrpd1	0.0447615	0.200277	0.617	0.487	1	ENSMUSG00000002477
Zcrb1	0.0450102	0.123298	0.917	0.833	1	ENSMUSG00000022635
Tex2	0.0450827	0.125662	0.167	0.064	1	ENSMUSG00000040548
Ngfrap1	0.0451243	0.190281	0.4	0.269	1	ENSMUSG00000046432
Rpl31	0.0452336	0.056042	1	1	1	ENSMUSG00000073702
Lmnb1	0.0452696	0.124935	0.167	0.064	1	ENSMUSG00000024590
Mrpl9	0.0452712	-0.143656	0.15	0.25	1	ENSMUSG00000028140
Serpinh1	0.0455177	-0.187313	0.833	0.865	1	ENSMUSG00000070436
Gpr137	0.0455256	-0.104228	0.05	0.115	1	ENSMUSG00000024958
Rad50	0.0455709	0.12055	0.233	0.09	1	ENSMUSG00000020380
Rab3ip	0.0457246	0.144846	0.283	0.167	1	ENSMUSG00000064181
Trp53rka	0.0457708	-0.12909	0.117	0.205	1	ENSMUSG00000039725
Tsg101	0.0458949	-0.151084	0.433	0.628	1	ENSMUSG00000014402
Slc25a39	0.0460336	-0.127553	0.133	0.263	1	ENSMUSG00000018677
Cnrip1	0.0461715	0.152122	0.233	0.115	1	ENSMUSG00000044629
Naca	0.0462714	0.136383	0.967	0.994	1	ENSMUSG00000061315
Triap1	0.0462734	-0.174067	0.3	0.417	1	ENSMUSG00000029535
Ndnl2	0.0463519	-0.172261	0.267	0.391	1	ENSMUSG00000070520
Ddx24	0.0463921	0.134704	0.7	0.564	1	ENSMUSG00000041645
Rbm27	0.0464481	0.178189	0.417	0.282	1	ENSMUSG00000024491
Smarca2	0.0464508	0.18922	0.95	0.936	1	ENSMUSG00000024921
Vgll4	0.0465221	0.243079	0.667	0.583	1	ENSMUSG00000030315
Rpl22	0.0466998	0.140139	1	0.981	1	ENSMUSG00000028936
Arf3	0.0469518	-0.153626	0.433	0.538	1	ENSMUSG00000051853
Slc35b2	0.04712	-0.109861	0.1	0.256	1	ENSMUSG00000037089
Poglut1	0.0471591	-0.102469	0.067	0.16	1	ENSMUSG00000034064
Ccdc66	0.0471929	-0.0982607	0.033	0.109	1	ENSMUSG00000046753
Tbx3	0.0473912	-0.222235	0.65	0.756	1	ENSMUSG00000018604
Tspyl1	0.0474355	-0.149032	0.217	0.372	1	ENSMUSG00000047514
B630005N14Rik	0.0474886	-0.0975553	0.067	0.147	1	ENSMUSG00000042742
Prelid1	0.0475267	0.149937	0.867	0.769	1	ENSMUSG00000021486
Kif13a	0.047749	-0.153023	0.233	0.365	1	ENSMUSG00000021375
Tmem245	0.0477533	-0.130575	0.133	0.231	1	ENSMUSG00000055296
Eci1	0.0478114	0.164739	0.617	0.5	1	ENSMUSG00000024132
Smyd2	0.0478265	0.150264	0.15	0.064	1	ENSMUSG00000026603
Kdm4c	0.0479915	-0.0914694	0.05	0.122	1	ENSMUSG00000028397
Psmb6	0.0480312	0.12717	0.933	0.865	1	ENSMUSG00000018286
Gpx1	0.0481452	0.151226	0.883	0.782	1	ENSMUSG00000063856
Disp2	0.0482951	-0.0887579	0.05	0.103	1	ENSMUSG00000040035
Magohb	0.0483042	0.175818	0.267	0.16	1	ENSMUSG00000030188
Yap1	0.0485008	-0.17385	0.267	0.397	1	ENSMUSG00000053110
Arhgap25	0.0485644	-0.103526	0.067	0.167	1	ENSMUSG00000030047
Rpl10a	0.0487879	0.163132	1	0.994	1	ENSMUSG00000037805
Casz1	0.048788	0.184351	0.833	0.692	1	ENSMUSG00000028977
P2rx7	0.0487974	-0.131043	0.117	0.212	1	ENSMUSG00000029468
Ndor1	0.0488102	0.117493	0.183	0.071	1	ENSMUSG00000006471
Slfn2	0.0488214	0.155538	0.183	0.09	1	ENSMUSG00000072620
Gm10094	0.0488561	-0.124947	0.117	0.212	1	ENSMUSG00000061104
Aasdhppt	0.0489487	0.133964	0.35	0.192	1	ENSMUSG00000025894
Fbxw4	0.0490461	-0.0857072	0.05	0.135	1	ENSMUSG00000040913
Spast	0.0492001	0.121808	0.2	0.09	1	ENSMUSG00000024068
Rps13	0.0492159	0.198292	0.983	1	1	ENSMUSG00000090862
Mink1	0.0492565	0.155184	0.467	0.333	1	ENSMUSG00000020827
Fxr2	0.0494276	-0.138883	0.133	0.25	1	ENSMUSG00000018765
Ick	0.0494315	-0.143808	0.183	0.314	1	ENSMUSG00000009828
Plxnc1	0.0494325	-0.107546	0.067	0.115	1	ENSMUSG00000074785

## Sheet: 8
Supplementary Table 5. Lung scRNAseq Cell Clusters: Low vs. High Metastatic Burden - Cluster 8
Gene	p_val	avg_log2FC	pct.1	pct.2	p_val_adj	ensembl_ids
Enho	7.05474e-24	-0.731436	0	0.264	1.97526e-19	ENSMUSG00000028445
R3hdm1	5.5389e-19	-0.487796	0	0.209	1.55084e-14	ENSMUSG00000056211
Mcrs1	1.11494e-18	-0.479823	0	0.203	3.12171e-14	ENSMUSG00000037570
Zscan26	1.72158e-18	-0.482271	0	0.203	4.82024e-14	ENSMUSG00000022228
Tgtp2	1.04981e-17	-0.613192	0	0.203	2.93936e-13	ENSMUSG00000078921
Rpp25l	1.05759e-15	-0.430479	0	0.176	2.96115e-11	ENSMUSG00000036114
Triap1	1.15678e-15	-0.379131	0	0.173	3.23887e-11	ENSMUSG00000029535
Srprb	1.90711e-15	-0.433104	0	0.173	5.33973e-11	ENSMUSG00000032553
Ntrk2	3.29132e-15	-0.559277	0	0.168	9.21536e-11	ENSMUSG00000055254
Slc25a17	1.49908e-14	-0.393272	0	0.162	4.19728e-10	ENSMUSG00000022404
Rpl28	6.73946e-14	0.481477	1	0.948	1.88698e-09	ENSMUSG00000030432
Hsd11b1	9.5155e-14	-0.43347	0	0.157	2.66424e-09	ENSMUSG00000016194
Ear2	2.36983e-13	-0.571812	0	0.157	6.63528e-09	ENSMUSG00000072596
Zfp945	3.654e-13	-0.343994	0	0.143	1.02308e-08	ENSMUSG00000059142
Cldn18	4.64009e-13	-0.483726	0	0.146	1.29918e-08	ENSMUSG00000032473
Paqr7	8.51653e-13	-0.359833	0	0.137	2.38454e-08	ENSMUSG00000037348
Gm10250	9.8027e-13	-0.338927	0	0.137	2.74466e-08	ENSMUSG00000068706
Adgra3	1.19914e-12	-0.349143	0	0.137	3.35747e-08	ENSMUSG00000029090
Ap1m1	1.34228e-12	-0.33357	0	0.137	3.75824e-08	ENSMUSG00000003033
Sptlc1	2.0685e-12	-0.315416	0	0.137	5.79158e-08	ENSMUSG00000021468
Rhot1	2.76443e-12	-0.323095	0	0.135	7.74012e-08	ENSMUSG00000017686
Bambi	3.2056e-12	-0.296232	0	0.135	8.97537e-08	ENSMUSG00000024232
Exosc10	3.95467e-12	-0.338997	0	0.137	1.10727e-07	ENSMUSG00000017264
Mmp15	6.71023e-12	-0.35506	0	0.126	1.8788e-07	ENSMUSG00000031790
Als2cl	6.94241e-12	-0.320455	0	0.129	1.94381e-07	ENSMUSG00000044037
Jmy	1.29227e-11	-0.279746	0	0.126	3.61822e-07	ENSMUSG00000021690
Snhg20	1.33551e-11	-0.366863	0	0.132	3.7393e-07	ENSMUSG00000086859
Fmo5	1.35196e-11	-0.309255	0	0.129	3.78535e-07	ENSMUSG00000028088
Spns1	2.55191e-11	-0.311937	0	0.124	7.14508e-07	ENSMUSG00000030741
Pdia5	2.81338e-11	-0.335169	0	0.126	7.87719e-07	ENSMUSG00000022844
Hddc3	3.05316e-11	-0.300476	0	0.124	8.54854e-07	ENSMUSG00000030532
Senp3	3.23908e-11	-0.288301	0	0.124	9.0691e-07	ENSMUSG00000005204
Epc1	5.05126e-11	-0.309629	0	0.124	1.4143e-06	ENSMUSG00000024240
Dnal4	8.02514e-11	-0.292114	0	0.115	2.24696e-06	ENSMUSG00000022420
Eaf1	1.19522e-10	-0.277544	0	0.113	3.34651e-06	ENSMUSG00000021890
S100a6	1.19798e-10	2.04357	1	0.407	3.35422e-06	ENSMUSG00000001025
Trpm7	1.33886e-10	-0.2768	0	0.115	3.74868e-06	ENSMUSG00000027365
Clpx	2.10626e-10	-0.266319	0	0.113	5.89733e-06	ENSMUSG00000015357
Maml2	2.33293e-10	-0.267542	0	0.11	6.53196e-06	ENSMUSG00000031925
Crnkl1	2.45173e-10	-0.266865	0	0.113	6.86459e-06	ENSMUSG00000001767
Stk25	2.75688e-10	-0.274477	0	0.11	7.71898e-06	ENSMUSG00000026277
Slc16a9	3.09724e-10	-0.344656	0	0.113	8.67197e-06	ENSMUSG00000037762
Frmd8	3.52903e-10	-0.29897	0	0.11	9.88093e-06	ENSMUSG00000024816
Chst1	3.70947e-10	-0.590458	0.062	0.187	1.03861e-05	ENSMUSG00000027221
Rbfa	3.77096e-10	-0.288938	0	0.11	1.05583e-05	ENSMUSG00000024570
Hsph1	3.79521e-10	-0.236909	0	0.11	1.06262e-05	ENSMUSG00000029657
Scgb1a1	7.6784e-10	-0.794166	1	1	2.14988e-05	ENSMUSG00000024653
Nrbf2	8.72569e-10	-0.286899	0	0.107	2.44311e-05	ENSMUSG00000075000
Kcnq1	9.14889e-10	-0.289495	0	0.104	2.5616e-05	ENSMUSG00000009545
Trim25	1.06161e-09	-0.258689	0	0.104	2.9724e-05	ENSMUSG00000000275
Tlr3	1.12893e-09	-0.245828	0	0.104	3.16089e-05	ENSMUSG00000031639
Col4a3bp	1.18074e-09	-0.240691	0	0.104	3.30595e-05	ENSMUSG00000021669
Cd99l2	1.19861e-09	-0.239987	0	0.102	3.35599e-05	ENSMUSG00000035776
Med9	1.27144e-09	-0.25515	0	0.102	3.5599e-05	ENSMUSG00000061650
Mrpl19	1.35458e-09	-0.240208	0	0.102	3.79269e-05	ENSMUSG00000030045
Rogdi	1.76959e-09	-0.257986	0	0.102	4.95468e-05	ENSMUSG00000022540
Snhg6	1.80688e-09	-0.228513	0	0.104	5.05909e-05	ENSMUSG00000098234
Rps14	1.9082e-09	0.507014	1	0.992	5.34278e-05	ENSMUSG00000024608
Rps23	2.23898e-09	0.478221	1	0.995	6.26892e-05	ENSMUSG00000049517
Cnpy4	2.68669e-09	-0.243709	0	0.102	7.52245e-05	ENSMUSG00000036968
Spp1	3.52591e-09	1.67378	1	0.107	9.87221e-05	ENSMUSG00000029304
Ear1	4.41861e-09	-0.407161	0	0.104	0.000123717	ENSMUSG00000072601
Ep300	4.97702e-09	-0.228723	0	0.102	0.000139352	ENSMUSG00000055024
Rpl18a	5.74318e-09	0.448591	1	1	0.000160803	ENSMUSG00000045128
Tmem47	6.06252e-09	-0.450325	0.062	0.181	0.000169744	ENSMUSG00000025666
Rplp1	6.68038e-09	0.548504	1	0.992	0.000187044	ENSMUSG00000007892
Rplp2	1.05068e-08	0.498967	1	0.995	0.00029418	ENSMUSG00000025508
Rpl37a	1.34856e-08	0.425204	1	0.997	0.000377583	ENSMUSG00000046330
Rpl23	1.98271e-08	0.492278	1	0.986	0.00055514	ENSMUSG00000071415
S100a4	2.56224e-08	1.16072	0.938	0.06	0.000717401	ENSMUSG00000001020
Rps18	2.71116e-08	0.50986	1	0.984	0.000759099	ENSMUSG00000008668
Lgals1	3.5123e-08	1.55498	1	0.335	0.00098341	ENSMUSG00000068220
Apoe	3.74134e-08	0.354186	1	0.541	0.00104754	ENSMUSG00000002985
Rpl32	3.86464e-08	0.549666	1	0.981	0.00108206	ENSMUSG00000057841
Rpl7	5.97472e-08	0.458911	1	0.959	0.00167286	ENSMUSG00000043716
Rps4x	7.50548e-08	0.385012	1	0.981	0.00210146	ENSMUSG00000031320
Rpl13a	7.8918e-08	0.519524	1	0.989	0.00220962	ENSMUSG00000074129
Rpl12	8.17806e-08	0.67939	1	0.81	0.00228977	ENSMUSG00000038900
Rpl8	1.06892e-07	0.41125	1	0.989	0.00299287	ENSMUSG00000003970
Tspan8	1.09275e-07	-1.0467	0.125	0.407	0.0030596	ENSMUSG00000034127
Rps8	1.64526e-07	0.402499	1	0.992	0.00460658	ENSMUSG00000047675
Rps21	2.12158e-07	0.411841	1	0.929	0.0059402	ENSMUSG00000039001
Rps16	2.26036e-07	0.350333	1	0.981	0.00632879	ENSMUSG00000037563
Rps20	2.33357e-07	0.585403	1	0.951	0.00653376	ENSMUSG00000028234
Cops2	2.66252e-07	-0.353817	0.062	0.165	0.00745479	ENSMUSG00000027206
2410004B18Rik	2.97314e-07	-0.349337	0.062	0.165	0.00832449
Desi1	4.17266e-07	-0.371882	0.062	0.159	0.011683	ENSMUSG00000022472
Rps10	4.58194e-07	0.443708	1	0.937	0.012829	ENSMUSG00000052146
Atp5l	4.86189e-07	0.311599	1	0.863	0.0136128	ENSMUSG00000038717
Atp5d	6.06307e-07	0.400648	1	0.67	0.016976	ENSMUSG00000003072
Abhd2	6.80493e-07	-0.765118	0.062	0.25	0.0190531	ENSMUSG00000039202
Rps9	7.48477e-07	0.459522	1	0.989	0.0209566	ENSMUSG00000006333
Rps15	8.40162e-07	0.430152	1	0.984	0.0235237	ENSMUSG00000063457
Rpl36a	9.52879e-07	0.347778	1	0.934	0.0266797	ENSMUSG00000079435
Otud6b	1.32263e-06	-0.332852	0.062	0.151	0.0370324	ENSMUSG00000040550
Rps5	1.50554e-06	0.478946	1	0.989	0.0421536	ENSMUSG00000012848
Gm8797	1.57682e-06	-0.656219	1	0.997	0.0441494	ENSMUSG00000103034
Rps27a	2.01387e-06	0.386308	1	0.986	0.0563863	ENSMUSG00000020460
Rps15a	2.17297e-06	0.405337	1	0.975	0.060841	ENSMUSG00000008683
Rps3	2.27219e-06	0.373975	1	0.989	0.063619	ENSMUSG00000030744
Rps12	2.50534e-06	0.668139	1	0.92	0.0701471	ENSMUSG00000061983
Rpsa	2.5989e-06	0.631126	1	0.907	0.0727665	ENSMUSG00000032518
Rpl34	3.19313e-06	0.435899	1	0.973	0.0894043	ENSMUSG00000062006
Tap2	3.79323e-06	-0.74764	0.125	0.376	0.106207	ENSMUSG00000024339
Fibin	4.28991e-06	-0.491863	0.062	0.121	0.120113	ENSMUSG00000074971
Rps6	4.30937e-06	0.361208	1	0.995	0.120658	ENSMUSG00000028495
Eif3f	4.54305e-06	0.476115	1	0.783	0.127201	ENSMUSG00000031029
H2-D1	5.03724e-06	-0.817675	1	1	0.141038	ENSMUSG00000073411
Rpl41	5.29661e-06	0.326502	1	1	0.1483	ENSMUSG00000093674
Rps11	5.42236e-06	0.579319	1	0.984	0.151821	ENSMUSG00000003429
Lyn	5.6363e-06	-0.726489	0.125	0.368	0.157811	ENSMUSG00000042228
Eef1a1	6.03941e-06	0.33199	1	1	0.169097	ENSMUSG00000037742
Rpl37	6.13763e-06	0.372821	1	0.995	0.171848	ENSMUSG00000041841
Mgp	6.78713e-06	1.28128	1	0.714	0.190033	ENSMUSG00000030218
Stxbp6	7.39909e-06	-0.529368	0.062	0.239	0.207167	ENSMUSG00000046314
Klf11	7.48274e-06	-0.306141	0.062	0.137	0.209509	ENSMUSG00000020653
Rpl36al	7.52068e-06	0.446924	1	0.734	0.210572	ENSMUSG00000049751
Mycbp	7.60096e-06	-0.325076	0.062	0.132	0.212819	ENSMUSG00000028647
Rpl13	7.98009e-06	0.390435	1	0.997	0.223435	ENSMUSG00000000740
Rpl35a	8.92589e-06	0.448262	1	0.995	0.249916	ENSMUSG00000060636
Tpt1	9.96767e-06	0.321692	1	0.995	0.279085	ENSMUSG00000060126
Gm7334	1.05683e-05	-0.518508	0.062	0.225	0.295901	ENSMUSG00000044645
Naca	1.22221e-05	0.246607	1	0.871	0.342206	ENSMUSG00000061315
Zfp511	1.36244e-05	-0.305552	0.062	0.132	0.381469	ENSMUSG00000025470
Son	1.51477e-05	0.28558	1	0.799	0.424121	ENSMUSG00000022961
Rps19	1.70506e-05	0.441563	1	0.997	0.477398	ENSMUSG00000040952
Chil3	1.81538e-05	-0.620625	0.125	0.242	0.508289	ENSMUSG00000040809
H2afz	1.89008e-05	0.505404	1	0.643	0.529204	ENSMUSG00000037894
Rpl36	1.9366e-05	0.401832	1	0.992	0.542228	ENSMUSG00000057863
Prkab1	2.12032e-05	-0.280554	0.062	0.135	0.59367	ENSMUSG00000029513
Ykt6	2.134e-05	-0.289556	0.062	0.132	0.597498	ENSMUSG00000002741
Kifc3	2.13951e-05	-0.313775	0.062	0.124	0.599043	ENSMUSG00000031788
Rpl11	2.1611e-05	0.374974	1	0.978	0.605087	ENSMUSG00000059291
H3f3b	2.6682e-05	0.412356	1	0.964	0.747071	ENSMUSG00000016559
Foxf1	2.74058e-05	-1.23525	0.562	0.83	0.767336	ENSMUSG00000042812
Rpl26	2.74153e-05	0.48333	1	0.986	0.767602	ENSMUSG00000060938
Rpl23a	2.82655e-05	0.352779	1	0.97	0.791406	ENSMUSG00000058546
Rpl10a	3.1281e-05	0.38481	1	0.915	0.875837	ENSMUSG00000037805
Gm26917	3.1783e-05	0.694504	0.938	0.684	0.889892	ENSMUSG00000097971
Rps2	3.39778e-05	0.543539	1	0.975	0.951344	ENSMUSG00000044533
Rpl27a	3.50234e-05	0.433843	1	0.995	0.980622	ENSMUSG00000046364
Sepp1	3.5384e-05	-0.979978	1	0.964	0.990716	ENSMUSG00000064373
Rpl39	3.61402e-05	0.309658	1	0.981	1	ENSMUSG00000079641
Rpl18	4.10222e-05	0.371341	1	0.945	1	ENSMUSG00000059070
Cbr2	5.0642e-05	-0.649264	0.188	0.393	1	ENSMUSG00000025150
Ubb	5.73547e-05	-0.680894	1	1	1	ENSMUSG00000019505
Rpl30	6.2142e-05	0.428184	1	0.885	1	ENSMUSG00000058600
Ywhaz	6.60734e-05	0.495687	0.938	0.492	1	ENSMUSG00000022285
Mxd4	6.84252e-05	0.374494	1	0.527	1	ENSMUSG00000037235
Rps7	7.15396e-05	0.443627	1	0.97	1	ENSMUSG00000061477
Hopx	7.3097e-05	-1.25632	0.375	0.527	1	ENSMUSG00000059325
Pgp	7.6142e-05	-0.388355	0.062	0.192	1	ENSMUSG00000043445
Rpl14	7.66082e-05	0.325017	1	0.984	1	ENSMUSG00000025794
Mrpl16	9.32882e-05	-0.25444	0.062	0.124	1	ENSMUSG00000024683
Fermt2	9.57781e-05	0.238095	1	0.643	1	ENSMUSG00000037712
Gm8186	9.7012e-05	-0.454156	0.125	0.264	1	ENSMUSG00000049124
Junb	9.73327e-05	0.566474	1	0.794	1	ENSMUSG00000052837
Rpl38	9.82174e-05	0.383899	1	0.986	1	ENSMUSG00000057322
Itm2b	9.9408e-05	-0.670468	1	1	1	ENSMUSG00000022108
Dhrs3	0.000101399	-0.775939	0.25	0.407	1	ENSMUSG00000066026
Dynlt1c	0.000104038	-0.531362	0.125	0.288	1	ENSMUSG00000000579
Cox6c	0.000108154	0.180869	1	0.887	1	ENSMUSG00000014313
Dbi	0.000111154	0.587962	0.938	0.527	1	ENSMUSG00000026385
Nme1	0.000139424	0.621411	0.875	0.335	1	ENSMUSG00000037601
Stmn1	0.000139911	-0.981816	0.625	0.69	1	ENSMUSG00000028832
Btg2	0.00014568	0.7186	1	0.679	1	ENSMUSG00000020423
Rpl3	0.000151126	0.237672	1	0.964	1	ENSMUSG00000060036
Ring1	0.00016025	-0.252375	0.062	0.113	1	ENSMUSG00000024325
Prpf18	0.000177071	-0.241705	0.062	0.115	1	ENSMUSG00000039449
B2m	0.000183535	-0.56882	1	0.997	1	ENSMUSG00000060802
Rpl22	0.000186135	0.350344	1	0.854	1	ENSMUSG00000028936
Wfdc2	0.000201708	0.699318	0.75	0.102	1	ENSMUSG00000017723
PYMT	0.00021914	0.747307	0.625	0	1	PYMT
Rps24	0.000222181	0.396461	1	0.981	1	ENSMUSG00000025290
BC003331	0.000229244	-0.247773	0.062	0.113	1	ENSMUSG00000006010
Ywhab	0.000239194	0.211958	1	0.574	1	ENSMUSG00000018326
Aprt	0.000239214	0.670446	0.812	0.19	1	ENSMUSG00000006589
S1pr4	0.000251941	-0.496204	0.062	0.206	1	ENSMUSG00000044199
Cox4i1	0.000262675	0.177994	1	0.948	1	ENSMUSG00000031818
Fosb	0.00029099	0.679264	0.938	0.368	1	ENSMUSG00000003545
Shfm1	0.000296114	0.187883	1	0.863	1	ENSMUSG00000042541
Slc25a3	0.000296748	0.370614	0.938	0.665	1	ENSMUSG00000061904
Uba7	0.000297344	-0.248106	0.062	0.107	1	ENSMUSG00000032596
Cav2	0.000297493	-0.897487	0.875	0.907	1	ENSMUSG00000000058
Adrb2	0.000309323	-0.7854	0.25	0.44	1	ENSMUSG00000045730
Crcp	0.000311498	-0.242993	0.062	0.107	1	ENSMUSG00000025532
Use1	0.000328648	0.337884	0.938	0.445	1	ENSMUSG00000002395
Gid4	0.000331219	-0.244927	0.062	0.107	1	ENSMUSG00000018415
Atp5e	0.000332598	0.292778	1	0.78	1	ENSMUSG00000016252
Rpl5	0.000346206	0.273847	1	0.725	1	ENSMUSG00000058558
Tspan15	0.000355736	-0.536776	0.125	0.247	1	ENSMUSG00000037031
Chchd1	0.000355824	0.438499	0.875	0.294	1	ENSMUSG00000063787
Pabpc1	0.000363909	0.280836	1	0.588	1	ENSMUSG00000022283
Gapdh	0.000373856	0.851887	1	0.593	1	ENSMUSG00000057666
Rps3a1	0.000374993	0.368469	1	0.981	1	ENSMUSG00000028081
Ccdc68	0.000406167	-0.463368	0.062	0.195	1	ENSMUSG00000038903
Rpl21	0.00041436	0.281335	1	0.992	1	ENSMUSG00000041453
Tbca	0.000418723	0.276096	1	0.566	1	ENSMUSG00000042043
2010320M18Rik	0.000436435	-0.248422	0.062	0.102	1
Rpl9	0.000443761	0.295545	1	0.986	1	ENSMUSG00000047215
Abtb1	0.00045232	-0.249391	0.062	0.107	1	ENSMUSG00000030083
Itga3	0.000456606	-0.435921	0.125	0.206	1	ENSMUSG00000001507
Pdzd11	0.000471251	-0.408346	0.062	0.192	1	ENSMUSG00000015668
Cldn5	0.000483318	-0.935579	1	0.973	1	ENSMUSG00000041378
Pllp	0.000495817	-0.838168	0.25	0.475	1	ENSMUSG00000031775
Rpl29	0.000507932	-0.389148	0.062	0.19	1	ENSMUSG00000048758
Appl1	0.000561868	-0.398014	0.062	0.195	1	ENSMUSG00000040760
Uqcr10	0.000569213	0.106816	1	0.777	1	ENSMUSG00000059534
Fau	0.000593429	0.380117	1	0.989	1	ENSMUSG00000038274
S100a11	0.000633738	0.288309	1	0.651	1	ENSMUSG00000027907
H2-T23	0.000638934	-0.856114	0.562	0.687	1	ENSMUSG00000067212
Sema3c	0.0006659	-1.20567	0.625	0.712	1	ENSMUSG00000028780
Tspan13	0.000680109	-0.838992	0.938	0.964	1	ENSMUSG00000020577
Fam195b	0.000686527	0.106079	0.938	0.409	1	ENSMUSG00000061111
Hist3h2a	0.000725986	-0.435384	0.062	0.201	1	ENSMUSG00000078851
Rab31	0.000749505	-0.235515	0.062	0.102	1	ENSMUSG00000056515
Atp5g1	0.000759227	0.353637	0.938	0.591	1	ENSMUSG00000006057
Eef1g	0.000763157	0.289401	1	0.788	1	ENSMUSG00000071644
Gnb2l1	0.000788334	0.44085	1	0.808	1	ENSMUSG00000020372
Ptp4a2	0.0007911	0.28452	0.938	0.497	1	ENSMUSG00000028788
Rpl4	0.00079273	0.285865	1	0.945	1	ENSMUSG00000032399
Plscr4	0.000804625	-0.57057	0.125	0.291	1	ENSMUSG00000032377
S100a10	0.000887817	0.424849	0.938	0.695	1	ENSMUSG00000041959
Zfp524	0.00092967	-0.204232	0.062	0.104	1	ENSMUSG00000051184
Egr1	0.000943558	0.857107	0.875	0.456	1	ENSMUSG00000038418
Atp5g2	0.000968353	0.294345	0.938	0.687	1	ENSMUSG00000062683
Pmp22	0.00103039	-1.20369	0.562	0.684	1	ENSMUSG00000018217
Uqcrh	0.00103366	0.166047	1	0.799	1	ENSMUSG00000063882
Rps13	0.00106672	0.354902	1	0.964	1	ENSMUSG00000090862
Prx	0.00107505	-0.819442	0.25	0.448	1	ENSMUSG00000053198
Ebf1	0.00107884	0.727944	0.688	0.129	1	ENSMUSG00000057098
Laptm4a	0.00109381	-0.521348	1	0.973	1	ENSMUSG00000020585
Rrbp1	0.00116438	0.36418	0.938	0.516	1	ENSMUSG00000027422
Ackr2	0.00118963	-0.400713	0.062	0.17	1	ENSMUSG00000044534
Rps28	0.00119427	0.152487	1	0.981	1	ENSMUSG00000067288
Rps27rt	0.00120055	-0.554887	1	0.951	1	ENSMUSG00000050621
Ramp2	0.00122165	-0.65748	1	0.995	1	ENSMUSG00000001240
Rprml	0.00132183	-0.814267	0.25	0.39	1	ENSMUSG00000046215
Rpl6	0.0013685	0.265791	1	0.981	1	ENSMUSG00000029614
Erh	0.00146734	0.331392	0.875	0.492	1	ENSMUSG00000021131
Tmem100	0.00153488	-1.03259	0.75	0.901	1	ENSMUSG00000069763
Ecscr	0.00155012	-0.685778	0.938	0.934	1	ENSMUSG00000073599
Spcs3	0.00156062	-0.314116	0.062	0.151	1	ENSMUSG00000054408
Uqcrfs1	0.0015757	0.312471	0.812	0.31	1	ENSMUSG00000038462
Rplp0	0.00159452	0.325016	1	0.981	1	ENSMUSG00000067274
Srrm2	0.00165034	0.121434	1	0.629	1	ENSMUSG00000039218
Yipf4	0.00166441	-0.642433	0.375	0.508	1	ENSMUSG00000024072
Hnrnpl	0.00170819	-0.494338	0.188	0.31	1	ENSMUSG00000015165
Npm1	0.00176516	0.28839	1	0.684	1	ENSMUSG00000057113
Scn7a	0.00177007	-0.880498	0.312	0.582	1	ENSMUSG00000034810
Emp3	0.00177498	0.686009	0.75	0.288	1	ENSMUSG00000040212
Mef2c	0.00178733	0.301898	0.875	0.346	1	ENSMUSG00000005583
Cacfd1	0.00179821	0.468652	0.625	0.088	1	ENSMUSG00000015488
Fos	0.00180653	0.663042	0.938	0.695	1	ENSMUSG00000021250
Tmsb10	0.00181539	0.146995	1	0.89	1	ENSMUSG00000079523
Cyp4b1	0.00182392	-1.197	0.375	0.657	1	ENSMUSG00000028713
Erg	0.00182799	0.519775	0.812	0.275	1	ENSMUSG00000040732
Mif	0.00190987	0.935253	0.875	0.368	1	ENSMUSG00000033307
Rps25	0.00192997	0.297277	1	0.97	1	ENSMUSG00000009927
Edf1	0.00193363	0.230155	1	0.717	1	ENSMUSG00000015092
Ttc28	0.00201408	0.421271	0.75	0.217	1	ENSMUSG00000033209
Zfp36l1	0.00203567	0.362054	0.938	0.549	1	ENSMUSG00000021127
Atxn7l3b	0.00207397	0.267503	0.938	0.451	1	ENSMUSG00000074748
Tma7	0.0021076	0.170492	1	0.64	1	ENSMUSG00000091537
Gpx1	0.00210882	0.457829	0.875	0.503	1	ENSMUSG00000063856
Zc3hav1	0.00211061	-0.401789	0.062	0.214	1	ENSMUSG00000029826
Socs3	0.0021865	0.642758	0.812	0.319	1	ENSMUSG00000053113
Kit	0.00224489	-0.607547	0.188	0.313	1	ENSMUSG00000005672
Hn1	0.00224794	0.500341	0.812	0.412	1	ENSMUSG00000020737
Zbtb20	0.0022919	0.510368	0.938	0.602	1	ENSMUSG00000022708
C1qb	0.00233231	0.642005	0.5	0.008	1	ENSMUSG00000036905
Tmem256	0.00234729	0.0881568	1	0.725	1	ENSMUSG00000070394
Pbrm1	0.00243719	0.385101	0.812	0.283	1	ENSMUSG00000042323
Eif4a3	0.00243886	0.260425	0.812	0.258	1	ENSMUSG00000025580
Smarca4	0.00245054	0.606197	0.75	0.201	1	ENSMUSG00000032187
Ankrd33b	0.00252267	-0.638638	0.125	0.343	1	ENSMUSG00000022237
P4hb	0.00285962	0.603399	0.812	0.379	1	ENSMUSG00000025130
Atp5f1	0.00289302	0.218825	1	0.615	1	ENSMUSG00000000563
Nsa2	0.0030682	0.45262	0.812	0.31	1	ENSMUSG00000060739
Pdrg1	0.00308592	-0.492677	0.188	0.305	1	ENSMUSG00000027472
Metap2	0.00309565	0.197462	0.875	0.379	1	ENSMUSG00000036112
Nr4a1	0.00309889	0.493126	0.75	0.258	1	ENSMUSG00000023034
Secisbp2l	0.00328132	-0.388993	0.062	0.195	1	ENSMUSG00000035093
Rpl10-ps3	0.00330778	-0.702134	0.688	0.709	1	ENSMUSG00000058443
Eef1b2	0.00332482	0.350558	0.938	0.591	1	ENSMUSG00000025967
Igfbp4	0.00333972	0.357364	1	0.618	1	ENSMUSG00000017493
Rpl17	0.00339538	0.291734	1	0.975	1	ENSMUSG00000062328
Ednrb	0.00340575	-0.802468	0.25	0.277	1	ENSMUSG00000022122
Rps17	0.00349849	0.264955	1	0.978	1	ENSMUSG00000061787
Car4	0.00360509	-1.6344	0.312	0.503	1	ENSMUSG00000000805
Man2a1	0.00367663	0.274425	0.688	0.181	1	ENSMUSG00000024085
Pik3ip1	0.00367814	-0.332354	0.062	0.154	1	ENSMUSG00000034614
Lamp1	0.00373047	-0.717333	0.812	0.92	1	ENSMUSG00000031447
Mgat2	0.00373784	-0.473355	0.125	0.275	1	ENSMUSG00000043998
Cdh5	0.00376565	-0.621363	0.938	0.942	1	ENSMUSG00000031871
Ppp1r14b	0.00378528	0.437066	0.625	0.129	1	ENSMUSG00000056612
Sftpc	0.00380808	-0.446526	1	0.975	1	ENSMUSG00000022097
Hnrnpab	0.00381913	0.368677	0.812	0.352	1	ENSMUSG00000020358
Dnajc5	0.00392551	0.429016	0.688	0.187	1	ENSMUSG00000000826
Cr1l	0.00409682	-0.568609	0.125	0.409	1	ENSMUSG00000016481
Icam2	0.00413612	-0.718666	1	0.942	1	ENSMUSG00000001029
Rpl7a	0.00421944	0.0963768	1	0.882	1	ENSMUSG00000062647
Ahnak	0.00421979	0.401863	0.875	0.511	1	ENSMUSG00000069833
Psmd9	0.00429165	0.268434	0.688	0.181	1	ENSMUSG00000029440
Psmb4	0.00430564	0.304643	0.875	0.456	1	ENSMUSG00000005779
Ghr	0.00430779	-0.559194	0.312	0.401	1	ENSMUSG00000055737
Lyz2	0.00431099	0.117648	0.938	0.58	1	ENSMUSG00000069516
Rnf115	0.00434321	-0.440252	0.125	0.245	1	ENSMUSG00000028098
Zfos1	0.00445732	0.273005	0.875	0.393	1	ENSMUSG00000074578
Tmed7	0.00449238	-0.534707	0.25	0.385	1	ENSMUSG00000033184
Rap1a	0.00453047	-0.684886	0.75	0.821	1	ENSMUSG00000068798
Mgst3	0.00458822	-0.612662	0.188	0.363	1	ENSMUSG00000026688
Map1lc3a	0.00472824	-0.769034	0.625	0.657	1	ENSMUSG00000027602
Dcn	0.00474293	-0.640512	0.062	0.223	1	ENSMUSG00000019929
Smarca2	0.00483067	-0.695101	0.375	0.602	1	ENSMUSG00000024921
Ranbp1	0.00489293	0.295745	0.875	0.5	1	ENSMUSG00000005732
Anapc1	0.00491396	0.408666	0.562	0.107	1	ENSMUSG00000014355
Plaur	0.00493261	-0.655009	0.25	0.379	1	ENSMUSG00000046223
C1qa	0.00496397	0.741798	0.5	0.027	1	ENSMUSG00000036887
Eif3k	0.00525756	0.157478	1	0.593	1	ENSMUSG00000053565
Egfl7	0.00530499	-0.521379	1	0.989	1	ENSMUSG00000026921
Creg1	0.00547018	-0.394168	0.125	0.22	1	ENSMUSG00000040713
Slc50a1	0.00550727	0.352361	0.875	0.481	1	ENSMUSG00000027953
Cops8	0.0056103	-0.439587	0.188	0.266	1	ENSMUSG00000034432
Fxyd5	0.00567761	0.237779	0.938	0.5	1	ENSMUSG00000009687
[truncated: 418 more rows]

## Sheet: 9
Supplementary Table 5. Lung scRNAseq Cell Clusters: Low vs. High Metastatic Burden - Cluster 9
[truncated: 2 more rows]

[truncated: 17 more sheets: 10, 11, 12, 13, 14, 15, 16, 17, 18, 19, 20, 21, 22, 23, 24, 25, 26]
