# Supplementary material for: Metastasis-Associated Wound Repair Promotes Reciprocal Lung Epithelium Activation and Breast Cancer Metastatic Outgrowth
Source: Cancer Res Commun. 2026 Apr 6;6(4):750–68. doi: 10.1158/2767-9764.CRC-25-0459 (PMC13051055; doi:10.1158/2767-9764.CRC-25-0459)
Supplement: Supplementary Table 6 — Lung scRNAseq cell types. [file crc-25-0459_supplementary_table_6_suppst6.xlsx]

## Sheet: Dendritic
Supplementary Table 6. Lung scRNAseq Cell Types - Dendritic
Gene	p_val	avg_log2FC	pct.1	pct.2	p_val_adj	ensembl_ids	unique
Tmsb4x	1.85163e-197	0.927068	1	1	5.18437e-193	ENSMUSG00000049775	FALSE
Cd74	9.83021e-188	1.97197	0.996	0.888	2.75236e-183	ENSMUSG00000024610	FALSE
Cd52	4.82156e-178	1.44408	0.986	0.566	1.34999e-173	ENSMUSG00000000682	FALSE
H2-Aa	4.33523e-163	2.18432	0.989	0.783	1.21382e-158	ENSMUSG00000036594	FALSE
Fau	1.40118e-151	0.579011	1	0.998	3.92316e-147	ENSMUSG00000038274	FALSE
H2-Ab1	1.5193e-142	1.91234	0.989	0.812	4.2539e-138	ENSMUSG00000073421	FALSE
Nfib	3.30402e-140	-1.048	0.136	0.606	9.25092e-136	ENSMUSG00000008575	FALSE
Lsp1	9.96467e-136	1.53955	0.982	0.47	2.79001e-131	ENSMUSG00000018819	FALSE
Rps9	2.57521e-118	0.559916	1	0.999	7.21034e-114	ENSMUSG00000006333	FALSE
Cst3	5.96575e-118	2.02638	1	0.987	1.67035e-113	ENSMUSG00000027447	FALSE
Rps11	2.41136e-117	0.632865	1	0.997	6.75157e-113	ENSMUSG00000003429	FALSE
Rpl17	7.60899e-110	0.566166	1	0.996	2.13044e-105	ENSMUSG00000062328	FALSE
Sparc	3.08473e-107	-1.64726	0.667	0.836	8.63695e-103	ENSMUSG00000018593	FALSE
Cald1	7.45147e-107	-0.969982	0.176	0.603	2.08634e-102	ENSMUSG00000029761	FALSE
Sh3bgrl3	3.73841e-101	0.831893	0.989	0.869	1.04672e-96	ENSMUSG00000028843	FALSE
H2-DMa	4.93293e-101	1.31436	0.932	0.465	1.38117e-96	ENSMUSG00000037649	FALSE
Rhob	5.16477e-101	-0.891704	0.176	0.67	1.44608e-96	ENSMUSG00000054364	FALSE
Rplp0	1.05075e-99	0.480186	1	0.992	2.94199e-95	ENSMUSG00000067274	FALSE
Rps6	8.98676e-99	0.5207	1	0.996	2.5162e-94	ENSMUSG00000028495	FALSE
Coro1a	3.91986e-97	0.864416	0.961	0.539	1.09752e-92	ENSMUSG00000030707	FALSE
Rps5	7.121e-95	0.470539	1	0.998	1.99381e-90	ENSMUSG00000012848	FALSE
Rps24	1.37211e-94	0.411828	1	0.995	3.84178e-90	ENSMUSG00000025290	FALSE
Sub1	1.86252e-93	0.919426	0.989	0.892	5.21487e-89	ENSMUSG00000022205	FALSE
Rps13	5.24349e-92	0.462652	1	0.993	1.46812e-87	ENSMUSG00000090862	FALSE
Rpl9	6.48707e-89	0.515703	1	0.996	1.81631e-84	ENSMUSG00000047215	FALSE
Id3	9.34405e-88	-1.21528	0.344	0.701	2.61624e-83	ENSMUSG00000007872	FALSE
Crip1	1.96152e-86	0.927508	0.996	0.969	5.49205e-82	ENSMUSG00000006360	FALSE
Alox5ap	1.50535e-85	0.917636	0.928	0.445	4.21483e-81	ENSMUSG00000060063	FALSE
Serpinh1	1.26134e-84	-1.0942	0.33	0.687	3.53161e-80	ENSMUSG00000070436	FALSE
Gm2a	1.10479e-83	1.35975	0.925	0.494	3.0933e-79	ENSMUSG00000000594	FALSE
Timp2	2.34172e-83	-1.25065	0.606	0.81	6.55658e-79	ENSMUSG00000017466	FALSE
Tm4sf1	1.11515e-82	-1.50762	0.53	0.744	3.12231e-78	ENSMUSG00000027800	FALSE
Plbd1	2.97378e-82	1.53711	0.832	0.143	8.3263e-78	ENSMUSG00000030214	TRUE
Ctsd	8.19138e-82	-1.33442	0.556	0.896	2.29351e-77	ENSMUSG00000007891	FALSE
Col6a1	3.76555e-81	-0.848378	0.176	0.52	1.05432e-76	ENSMUSG00000001119	FALSE
Srgn	1.0212e-80	0.731738	0.971	0.654	2.85925e-76	ENSMUSG00000020077	FALSE
Cnn3	3.20931e-80	-0.882806	0.24	0.617	8.98576e-76	ENSMUSG00000053931	FALSE
Rps4x	6.78745e-80	0.537679	1	0.997	1.90042e-75	ENSMUSG00000031320	FALSE
Gm8730	2.8433e-78	0.561391	1	0.983	7.96094e-74	ENSMUSG00000063696	FALSE
Cyr61	2.4227e-77	-1.25977	0.301	0.582	6.78333e-73	ENSMUSG00000028195	FALSE
H2-DMb1	7.91946e-77	1.22505	0.882	0.408	2.21737e-72	ENSMUSG00000079547	FALSE
Lrp1	1.8369e-74	-0.705847	0.183	0.604	5.14314e-70	ENSMUSG00000040249	FALSE
Rpl3	6.98432e-74	0.409155	1	0.982	1.95554e-69	ENSMUSG00000060036	FALSE
Klf9	8.40454e-74	-0.723478	0.14	0.507	2.35319e-69	ENSMUSG00000033863	FALSE
Rpl18a	8.53113e-74	0.458519	1	0.999	2.38863e-69	ENSMUSG00000045128	FALSE
S100a16	8.39868e-73	-0.822864	0.229	0.608	2.35155e-68	ENSMUSG00000074457	FALSE
Tspan4	9.12598e-73	-0.639144	0.151	0.578	2.55518e-68	ENSMUSG00000025511	FALSE
Rps23	1.10174e-72	0.40466	1	0.998	3.08477e-68	ENSMUSG00000049517	FALSE
Lhfp	1.28714e-72	-0.634582	0.122	0.507	3.60387e-68	ENSMUSG00000048332	FALSE
Rps16	2.39059e-72	0.347492	1	0.998	6.6934e-68	ENSMUSG00000037563	FALSE
Tyrobp	4.33785e-72	0.343568	0.996	0.722	1.21455e-67	ENSMUSG00000030579	FALSE
Pcolce	1.02988e-71	-0.948872	0.237	0.549	2.88355e-67	ENSMUSG00000029718	FALSE
Laptm5	2.94302e-71	0.39256	0.964	0.543	8.24015e-67	ENSMUSG00000028581	FALSE
Actr3	1.30364e-70	0.77635	0.946	0.723	3.65005e-66	ENSMUSG00000026341	FALSE
Pcolce2	1.42577e-70	-1.16621	0.204	0.506	3.992e-66	ENSMUSG00000015354	FALSE
Rps29	5.03124e-70	0.453591	1	1	1.4087e-65	ENSMUSG00000034892	FALSE
Irf8	8.88888e-69	1.76974	0.806	0.331	2.4888e-64	ENSMUSG00000041515	FALSE
Rpl10	1.44019e-68	0.395207	1	0.998	4.03239e-64	ENSMUSG00000008682	FALSE
Arpc2	1.25242e-67	0.572752	0.993	0.918	3.50664e-63	ENSMUSG00000006304	FALSE
Rpl39	1.12604e-66	0.384449	1	0.997	3.1528e-62	ENSMUSG00000079641	FALSE
Cd151	1.91372e-66	-0.642415	0.172	0.572	5.35823e-62	ENSMUSG00000025510	FALSE
Rps15a	9.91924e-66	0.376932	1	0.997	2.77729e-61	ENSMUSG00000008683	FALSE
Nfix	1.89325e-65	-0.582864	0.143	0.517	5.30092e-61	ENSMUSG00000001911	FALSE
Nupr1	3.90658e-65	-0.919394	0.254	0.609	1.0938e-60	ENSMUSG00000030717	FALSE
Emp1	4.51628e-65	-0.716865	0.233	0.616	1.26451e-60	ENSMUSG00000030208	FALSE
Rpl11	5.2717e-65	0.370243	1	0.993	1.47602e-60	ENSMUSG00000059291	FALSE
Rps19	7.23559e-65	0.333057	1	0.999	2.02589e-60	ENSMUSG00000040952	FALSE
Psap	8.32889e-65	0.503542	0.993	0.954	2.332e-60	ENSMUSG00000004207	FALSE
Sepp1	1.57738e-64	-1.20912	0.502	0.802	4.4165e-60	ENSMUSG00000064373	FALSE
Rpl6	1.69478e-64	0.382678	1	0.995	4.7452e-60	ENSMUSG00000029614	FALSE
Psmb8	1.71373e-64	0.597321	0.989	0.777	4.79828e-60	ENSMUSG00000024338	FALSE
Atox1	3.47427e-64	0.779389	0.978	0.879	9.72762e-60	ENSMUSG00000018585	FALSE
Rpsa	6.78346e-64	0.315543	1	0.984	1.8993e-59	ENSMUSG00000032518	FALSE
Cebpb	7.86846e-64	-1.03647	0.43	0.846	2.20309e-59	ENSMUSG00000056501	FALSE
Selplg	5.92921e-63	0.902731	0.849	0.307	1.66012e-58	ENSMUSG00000048163	FALSE
Irf5	6.0162e-63	0.961489	0.789	0.203	1.68447e-58	ENSMUSG00000029771	FALSE
Cryab	1.01024e-62	-0.781904	0.222	0.547	2.82856e-58	ENSMUSG00000032060	FALSE
Gltp	6.57935e-62	0.68176	0.928	0.631	1.84215e-57	ENSMUSG00000011884	FALSE
Naaa	2.23914e-61	1.74134	0.792	0.311	6.26936e-57	ENSMUSG00000029413	FALSE
Rps3	2.59223e-61	0.345911	1	0.997	7.25798e-57	ENSMUSG00000030744	FALSE
Rps27	2.98476e-61	0.436181	1	0.999	8.35704e-57	ENSMUSG00000090733	FALSE
Sptbn1	6.47915e-61	-0.951746	0.373	0.705	1.8141e-56	ENSMUSG00000020315	FALSE
Eef1a1	9.23907e-61	0.333458	1	1	2.58685e-56	ENSMUSG00000037742	FALSE
Rpl27a	1.13299e-60	0.348689	1	0.996	3.17227e-56	ENSMUSG00000046364	FALSE
Nedd4	1.18208e-60	-0.647589	0.211	0.585	3.30971e-56	ENSMUSG00000032216	FALSE
Btg2	1.94929e-60	0.779995	0.964	0.804	5.45782e-56	ENSMUSG00000020423	FALSE
Hspb1	3.26076e-60	-1.09086	0.391	0.674	9.12981e-56	ENSMUSG00000004951	FALSE
Aldh2	1.44565e-59	-0.847048	0.434	0.783	4.04766e-55	ENSMUSG00000029455	FALSE
Bcl2a1d	1.86792e-59	1.07615	0.796	0.199	5.22999e-55	ENSMUSG00000099974	FALSE
Cytip	2.26598e-59	0.957127	0.824	0.253	6.34451e-55	ENSMUSG00000026832	FALSE
Cd63	2.62512e-59	-1.27252	0.588	0.799	7.35009e-55	ENSMUSG00000025351	FALSE
Rpl13a	3.57441e-59	0.355344	1	0.999	1.0008e-54	ENSMUSG00000074129	FALSE
Pim1	6.01888e-59	0.97006	0.853	0.397	1.68523e-54	ENSMUSG00000024014	FALSE
Laptm4a	7.80445e-59	-0.887865	0.756	0.93	2.18517e-54	ENSMUSG00000020585	FALSE
Calu	1.09397e-58	-0.585108	0.208	0.571	3.063e-54	ENSMUSG00000029767	FALSE
Ptpn18	2.07601e-58	0.640567	0.896	0.526	5.81262e-54	ENSMUSG00000026126	FALSE
Rps7	2.10415e-58	0.242172	1	0.993	5.8914e-54	ENSMUSG00000061477	FALSE
Spi1	2.54902e-58	0.627116	0.885	0.379	7.13701e-54	ENSMUSG00000002111	FALSE
Mgp	2.95957e-58	-1.87438	0.943	0.912	8.2865e-54	ENSMUSG00000030218	FALSE
Amica1	3.92954e-58	1.18243	0.695	0.052	1.10023e-53	ENSMUSG00000048534	TRUE
Napsa	6.46201e-58	0.848657	0.806	0.226	1.8093e-53	ENSMUSG00000002204	FALSE
Lamp1	8.85353e-58	-0.862302	0.573	0.935	2.4789e-53	ENSMUSG00000031447	FALSE
Lcp1	2.48703e-57	0.629742	0.9	0.491	6.96343e-53	ENSMUSG00000021998	FALSE
Gdi2	3.30662e-57	0.698106	0.957	0.814	9.25821e-53	ENSMUSG00000021218	FALSE
Rpl23a	3.67674e-57	0.302268	1	0.997	1.02945e-52	ENSMUSG00000058546	FALSE
Rpl14	3.7761e-57	0.359531	1	0.996	1.05727e-52	ENSMUSG00000025794	FALSE
Slc29a1	5.99935e-57	-0.581143	0.219	0.562	1.67976e-52	ENSMUSG00000023942	FALSE
mt-Cytb	1.99558e-56	-0.518138	1	0.998	5.58743e-52	ENSMUSG00000064370	FALSE
Gpx1	2.51792e-56	0.400934	0.996	0.913	7.04992e-52	ENSMUSG00000063856	FALSE
Rpl13	4.11254e-56	0.338532	1	0.999	1.15147e-51	ENSMUSG00000000740	FALSE
Ctsl	4.85035e-56	-0.733047	0.24	0.727	1.35805e-51	ENSMUSG00000021477	FALSE
Rps3a1	5.81669e-56	0.302807	1	0.995	1.62862e-51	ENSMUSG00000028081	FALSE
Rgs10	6.45886e-56	0.742918	0.875	0.483	1.80842e-51	ENSMUSG00000030844	FALSE
Ecm1	2.01012e-55	-0.838289	0.323	0.633	5.62814e-51	ENSMUSG00000028108	FALSE
Sdpr	2.68268e-55	-1.10525	0.237	0.527	7.51123e-51	ENSMUSG00000045954	FALSE
Rhoc	6.8946e-55	-0.881217	0.43	0.692	1.93042e-50	ENSMUSG00000002233	FALSE
Rnase6	1.05614e-54	1.09406	0.699	0.07	2.95709e-50	ENSMUSG00000021880	TRUE
Selm	2.46955e-54	-0.649074	0.219	0.589	6.9145e-50	ENSMUSG00000075702	FALSE
Nenf	2.7686e-54	-0.69645	0.391	0.746	7.7518e-50	ENSMUSG00000037499	FALSE
Wfdc2	3.72084e-54	-1.23331	0.348	0.545	1.0418e-49	ENSMUSG00000017723	FALSE
Ifi27	8.01412e-54	-0.656354	0.272	0.689	2.24387e-49	ENSMUSG00000064215	FALSE
Rpl19	9.25822e-54	0.238781	1	0.996	2.59221e-49	ENSMUSG00000017404	FALSE
Pkib	1.17258e-53	0.97552	0.71	0.132	3.28312e-49	ENSMUSG00000019876	TRUE
Btg1	1.28345e-53	0.701082	0.982	0.861	3.59353e-49	ENSMUSG00000036478	FALSE
Id2	2.0354e-53	1.19774	0.849	0.56	5.69893e-49	ENSMUSG00000020644	FALSE
Rpl37	2.33914e-53	0.305716	1	0.998	6.54935e-49	ENSMUSG00000041841	FALSE
Gstm1	2.41888e-53	-1.11855	0.434	0.66	6.77263e-49	ENSMUSG00000058135	FALSE
Gpx4	5.13697e-53	-0.805212	0.867	0.948	1.4383e-48	ENSMUSG00000075706	FALSE
Igfbp4	5.85106e-53	-0.874191	0.258	0.613	1.63824e-48	ENSMUSG00000017493	FALSE
Pak1	6.23501e-53	0.973215	0.706	0.243	1.74574e-48	ENSMUSG00000030774	TRUE
Crip2	1.18703e-52	-1.02932	0.398	0.649	3.32356e-48	ENSMUSG00000006356	FALSE
Fn1	2.36056e-52	-1.02662	0.308	0.596	6.60933e-48	ENSMUSG00000026193	FALSE
Itgb5	3.64747e-52	-0.539537	0.161	0.553	1.02126e-47	ENSMUSG00000022817	FALSE
Eif3f	9.42572e-52	0.513335	0.982	0.91	2.63911e-47	ENSMUSG00000031029	FALSE
Rpl18	1.13389e-51	0.3227	1	0.991	3.17479e-47	ENSMUSG00000059070	FALSE
Bcl2a1a	1.97945e-51	1.08683	0.781	0.248	5.54226e-47	ENSMUSG00000102037	FALSE
Id1	5.72507e-51	-0.713792	0.219	0.52	1.60296e-46	ENSMUSG00000042745	FALSE
Wbp5	9.29271e-51	-0.723983	0.369	0.687	2.60187e-46	ENSMUSG00000042712	FALSE
Actb	1.60737e-50	0.652412	1	0.997	4.50047e-46	ENSMUSG00000029580	FALSE
Wls	2.61599e-50	-0.481227	0.151	0.514	7.3245e-46	ENSMUSG00000028173	FALSE
Rps27a	5.01352e-50	0.279579	1	0.997	1.40373e-45	ENSMUSG00000020460	FALSE
Anxa3	8.80908e-50	-0.689595	0.276	0.659	2.46646e-45	ENSMUSG00000029484	FALSE
Efhd2	1.32145e-49	0.704539	0.842	0.481	3.69993e-45	ENSMUSG00000040659	FALSE
Rpl4	3.98236e-49	0.357239	0.996	0.978	1.11502e-44	ENSMUSG00000032399	FALSE
Serpinb6a	4.03599e-49	-0.606181	0.283	0.65	1.13004e-44	ENSMUSG00000060147	FALSE
Fam49b	6.53274e-49	0.623975	0.86	0.523	1.8291e-44	ENSMUSG00000022378	FALSE
Cav1	2.82046e-48	-0.972353	0.276	0.546	7.897e-44	ENSMUSG00000007655	FALSE
Itgb7	3.11337e-48	0.888434	0.67	0.101	8.71713e-44	ENSMUSG00000001281	TRUE
Sept6	5.58631e-48	0.853236	0.663	0.151	1.56411e-43	ENSMUSG00000050379	TRUE
H2-DMb2	1.03318e-47	1.03699	0.706	0.159	2.8928e-43	ENSMUSG00000037548	TRUE
Calm2	1.68231e-47	-0.737874	0.832	0.932	4.7103e-43	ENSMUSG00000036438	FALSE
Igfbp7	3.34658e-47	-1.59403	0.556	0.703	9.37008e-43	ENSMUSG00000036256	FALSE
Rps14	3.49247e-47	0.277418	1	0.999	9.77856e-43	ENSMUSG00000024608	FALSE
Ier3	5.151e-47	-0.922652	0.484	0.723	1.44223e-42	ENSMUSG00000003541	FALSE
Map1lc3a	6.47386e-47	-0.674863	0.419	0.709	1.81262e-42	ENSMUSG00000027602	FALSE
Rpl27	7.34913e-47	0.29195	1	0.989	2.05768e-42	ENSMUSG00000063316	FALSE
Wdfy4	8.43247e-47	0.896615	0.62	0.079	2.36101e-42	ENSMUSG00000051506	TRUE
Rpl7	1.63169e-46	0.313697	1	0.989	4.56856e-42	ENSMUSG00000043716	FALSE
H2-Oa	1.78296e-46	0.87966	0.609	0.045	4.99211e-42	ENSMUSG00000024334	TRUE
Sep15	2.24907e-46	-0.676904	0.785	0.884	6.29718e-42	ENSMUSG00000037072	FALSE
Nfic	5.28784e-46	-0.462071	0.19	0.533	1.48054e-41	ENSMUSG00000055053	FALSE
Ccr2	7.51507e-46	0.814167	0.695	0.157	2.10415e-41	ENSMUSG00000049103	FALSE
mt-Nd2	8.70904e-46	-0.561654	0.986	0.984	2.43844e-41	ENSMUSG00000064345	FALSE
Sypl	9.66133e-46	-0.555183	0.269	0.634	2.70507e-41	ENSMUSG00000020570	FALSE
Bsg	3.57066e-45	-0.720386	0.753	0.885	9.99748e-41	ENSMUSG00000023175	FALSE
Emp2	3.58657e-45	-1.01825	0.333	0.633	1.0042e-40	ENSMUSG00000022505	FALSE
Lgmn	5.72278e-45	-0.807692	0.297	0.657	1.60232e-40	ENSMUSG00000021190	FALSE
Arhgdib	6.42912e-45	0.50919	0.9	0.572	1.80009e-40	ENSMUSG00000030220	FALSE
Xist	7.80572e-45	0.466033	0.961	0.793	2.18552e-40	ENSMUSG00000086503	FALSE
Rps28	1.04125e-44	0.335838	1	0.997	2.91538e-40	ENSMUSG00000067288	FALSE
Ier5	1.0544e-44	0.782367	0.878	0.653	2.95222e-40	ENSMUSG00000056708	FALSE
Psmb9	1.16481e-44	0.66425	0.857	0.52	3.26136e-40	ENSMUSG00000096727	FALSE
Cyb5r3	1.28142e-44	-0.614364	0.398	0.7	3.58784e-40	ENSMUSG00000018042	FALSE
Apoe	5.77932e-44	-1.29364	0.806	0.869	1.61815e-39	ENSMUSG00000002985	FALSE
Hebp1	6.0589e-44	-0.612624	0.194	0.604	1.69643e-39	ENSMUSG00000042770	FALSE
Eef1b2	1.38548e-43	0.523581	0.978	0.875	3.87921e-39	ENSMUSG00000025967	FALSE
Itm2b	1.51755e-43	-0.760211	0.986	0.994	4.249e-39	ENSMUSG00000022108	FALSE
Sgk1	1.84909e-43	-0.761454	0.33	0.645	5.17726e-39	ENSMUSG00000019970	FALSE
Camk1	2.01328e-43	-0.567132	0.315	0.678	5.63699e-39	ENSMUSG00000030272	FALSE
Cbfa2t3	1.92599e-42	0.77705	0.677	0.196	5.39259e-38	ENSMUSG00000006362	FALSE
Syngr2	2.55685e-42	0.844485	0.875	0.623	7.15893e-38	ENSMUSG00000048277	FALSE
Mfge8	2.68229e-42	-0.6313	0.301	0.593	7.51014e-38	ENSMUSG00000030605	FALSE
Cd83	4.9836e-42	0.966876	0.67	0.185	1.39536e-37	ENSMUSG00000015396	FALSE
Tgm2	6.47005e-42	-0.50728	0.165	0.527	1.81155e-37	ENSMUSG00000037820	FALSE
Sdc4	1.0235e-41	-0.607115	0.222	0.541	2.86569e-37	ENSMUSG00000017009	FALSE
Bgn	1.35007e-41	-1.1967	0.312	0.502	3.78006e-37	ENSMUSG00000031375	FALSE
mt-Nd4	1.65722e-41	-0.449191	1	0.996	4.64004e-37	ENSMUSG00000064363	FALSE
Dstn	2.34729e-41	-0.764079	0.548	0.836	6.57217e-37	ENSMUSG00000015932	FALSE
Pfdn5	2.40643e-41	0.343084	0.996	0.95	6.73777e-37	ENSMUSG00000001289	FALSE
Rpl32	3.2606e-41	0.20318	1	0.997	9.12935e-37	ENSMUSG00000057841	FALSE
Ifitm2	3.56764e-41	-0.741056	0.699	0.893	9.98903e-37	ENSMUSG00000060591	FALSE
Sec62	3.60284e-41	-0.638041	0.559	0.809	1.00876e-36	ENSMUSG00000027706	FALSE
Rps25	5.92545e-41	0.291672	1	0.993	1.65907e-36	ENSMUSG00000009927	FALSE
H2-D1	8.96988e-41	0.272857	1	0.997	2.51148e-36	ENSMUSG00000073411	FALSE
Tpm1	9.7809e-41	-0.707342	0.384	0.623	2.73855e-36	ENSMUSG00000032366	FALSE
Ucp2	1.08427e-40	0.490094	0.95	0.821	3.03585e-36	ENSMUSG00000033685	FALSE
Aplp2	1.11981e-40	-0.638802	0.394	0.731	3.13535e-36	ENSMUSG00000031996	FALSE
Rpl23	1.8897e-40	0.245752	1	0.998	5.29098e-36	ENSMUSG00000071415	FALSE
Prdx4	2.10592e-40	-0.5241	0.265	0.591	5.89636e-36	ENSMUSG00000025289	FALSE
Rpl24	2.68719e-40	0.303056	1	0.989	7.52387e-36	ENSMUSG00000098274	FALSE
Pld4	3.16376e-40	0.576224	0.792	0.358	8.85822e-36	ENSMUSG00000052160	FALSE
Fxyd5	4.19534e-40	0.459097	0.953	0.767	1.17465e-35	ENSMUSG00000009687	FALSE
Dynll1	4.31037e-40	-0.573878	0.964	0.97	1.20686e-35	ENSMUSG00000009013	FALSE
Zbtb20	5.86121e-40	-0.669649	0.38	0.661	1.64108e-35	ENSMUSG00000022708	FALSE
Ifitm3	7.08381e-40	-0.850156	0.806	0.9	1.9834e-35	ENSMUSG00000025492	FALSE
Rpl21	1.42543e-39	0.260615	1	0.997	3.99107e-35	ENSMUSG00000041453	FALSE
Btla	2.31359e-39	0.834646	0.523	0.021	6.47783e-35	ENSMUSG00000052013	TRUE
Prdx1	9.06537e-39	-0.632191	0.9	0.967	2.53821e-34	ENSMUSG00000028691	FALSE
Tbc1d4	1.5197e-38	1.04751	0.573	0.119	4.25501e-34	ENSMUSG00000033083	TRUE
Zfp36	1.66093e-38	0.569247	0.925	0.727	4.65044e-34	ENSMUSG00000044786	FALSE
H2afy	1.77453e-38	0.608255	0.867	0.658	4.96849e-34	ENSMUSG00000015937	FALSE
Xcr1	1.83233e-38	0.915278	0.509	0.012	5.13034e-34	ENSMUSG00000060509	TRUE
App	2.61659e-38	-0.688902	0.52	0.788	7.3262e-34	ENSMUSG00000022892	FALSE
Pmaip1	1.03809e-37	0.862792	0.613	0.175	2.90654e-33	ENSMUSG00000024521	TRUE
Comt	1.18948e-37	-0.521482	0.344	0.653	3.33043e-33	ENSMUSG00000000326	FALSE
H2-Eb1	2.11863e-37	0.718513	0.616	0.136	5.93195e-33	ENSMUSG00000060586	TRUE
Batf3	2.17437e-37	0.673473	0.559	0.103	6.08801e-33	ENSMUSG00000026630	TRUE
Rpl26	4.03976e-37	0.197377	1	0.998	1.13109e-32	ENSMUSG00000060938	FALSE
Mpeg1	4.66972e-37	0.579707	0.76	0.345	1.30748e-32	ENSMUSG00000046805	FALSE
Psme1	5.60367e-37	0.569427	0.928	0.769	1.56897e-32	ENSMUSG00000022216	FALSE
Vasp	6.2777e-37	0.604463	0.832	0.597	1.75769e-32	ENSMUSG00000030403	FALSE
Lamp2	6.53734e-37	-0.545066	0.366	0.723	1.83039e-32	ENSMUSG00000016534	FALSE
Ctss	7.70219e-37	-0.0562928	0.961	0.619	2.15654e-32	ENSMUSG00000038642	FALSE
Ppm1m	9.67596e-37	0.678453	0.659	0.31	2.70917e-32	ENSMUSG00000020253	TRUE
Arpc1b	1.14785e-36	0.320425	0.989	0.885	3.21387e-32	ENSMUSG00000029622	FALSE
Aqp1	2.01733e-36	-1.03842	0.348	0.564	5.64833e-32	ENSMUSG00000004655	FALSE
Ppt1	2.58652e-36	0.975596	0.749	0.536	7.24201e-32	ENSMUSG00000028657	FALSE
Rdx	3.29071e-36	-0.611806	0.376	0.671	9.21366e-32	ENSMUSG00000032050	FALSE
Oaz2	8.93363e-36	-0.571441	0.391	0.669	2.50133e-31	ENSMUSG00000040652	FALSE
Rpl30	1.68473e-35	0.263426	1	0.975	4.71708e-31	ENSMUSG00000058600	FALSE
Csf2ra	2.14222e-35	0.536429	0.67	0.234	5.99801e-31	ENSMUSG00000059326	FALSE
Fabp5	2.58842e-35	-0.842146	0.373	0.615	7.24731e-31	ENSMUSG00000027533	FALSE
Rps18	2.63728e-35	0.263007	1	0.995	7.38412e-31	ENSMUSG00000008668	FALSE
Cd86	3.51471e-35	0.712408	0.588	0.146	9.84083e-31	ENSMUSG00000022901	FALSE
Dbi	5.55255e-35	-0.779659	0.806	0.854	1.55466e-30	ENSMUSG00000026385	FALSE
Rnaset2a	6.40017e-35	0.591387	0.928	0.827	1.79198e-30	ENSMUSG00000095687	FALSE
Cnn2	7.4625e-35	0.519661	0.846	0.599	2.08942e-30	ENSMUSG00000004665	FALSE
Gm9843	1.50429e-34	0.543156	0.943	0.833	4.21187e-30	ENSMUSG00000050299	FALSE
Tnni2	1.8336e-34	0.858633	0.516	0.049	5.1339e-30	ENSMUSG00000031097	TRUE
Ptprc	1.86694e-34	0.489067	0.763	0.361	5.22724e-30	ENSMUSG00000026395	FALSE
Eef2	1.90662e-34	0.264409	1	0.979	5.33836e-30	ENSMUSG00000034994	FALSE
Spcs1	1.95e-34	-0.573059	0.67	0.817	5.45979e-30	ENSMUSG00000021917	FALSE
Fgd2	2.49574e-34	0.657201	0.556	0.118	6.98783e-30	ENSMUSG00000024013	TRUE
Ifi30	3.87887e-34	0.666057	0.792	0.472	1.08605e-29	ENSMUSG00000031838	FALSE
Fgl2	1.13321e-33	0.558405	0.627	0.182	3.17288e-29	ENSMUSG00000039899	TRUE
Hsbp1	1.15084e-33	-0.522239	0.57	0.79	3.22223e-29	ENSMUSG00000031839	FALSE
mt-Atp6	1.1763e-33	-0.296905	1	1	3.29351e-29	ENSMUSG00000064357	FALSE
S100a1	1.39989e-33	-0.60096	0.541	0.737	3.91954e-29	ENSMUSG00000044080	FALSE
Camk2d	2.55296e-33	-0.44045	0.269	0.562	7.14803e-29	ENSMUSG00000053819	FALSE
Mafg	6.07972e-33	-0.425358	0.219	0.513	1.70226e-28	ENSMUSG00000051510	FALSE
Gng10	8.32656e-33	0.578088	0.595	0.231	2.33135e-28	ENSMUSG00000038607	TRUE
Ctnnb1	1.1653e-32	-0.510161	0.366	0.683	3.26274e-28	ENSMUSG00000006932	FALSE
Kctd12	1.20466e-32	0.655898	0.663	0.279	3.37293e-28	ENSMUSG00000098557	FALSE
Evi2a	1.39676e-32	0.619709	0.62	0.235	3.91078e-28	ENSMUSG00000078771	FALSE
Naga	1.40237e-32	0.804218	0.548	0.127	3.92651e-28	ENSMUSG00000022453	TRUE
Cd48	1.73551e-32	0.584081	0.642	0.216	4.85924e-28	ENSMUSG00000015355	FALSE
Vrk1	4.36076e-32	0.539027	0.627	0.27	1.22097e-27	ENSMUSG00000021115	TRUE
Ndufc1	5.54245e-32	-0.539133	0.645	0.793	1.55183e-27	ENSMUSG00000037152	FALSE
Clec12a	6.15201e-32	0.670421	0.552	0.125	1.7225e-27	ENSMUSG00000053063	TRUE
Sh3bp1	6.42347e-32	0.543258	0.616	0.273	1.79851e-27	ENSMUSG00000022436	TRUE
Rps26	7.06067e-32	0.226548	1	0.985	1.97692e-27	ENSMUSG00000025362	FALSE
Tpt1	1.10183e-31	0.233758	1	0.998	3.08502e-27	ENSMUSG00000060126	FALSE
Anxa5	1.39112e-31	-0.583494	0.703	0.856	3.89501e-27	ENSMUSG00000027712	FALSE
Cyba	1.48716e-31	0.103883	0.968	0.802	4.16389e-27	ENSMUSG00000006519	FALSE
Tspan3	2.38279e-31	-0.453461	0.272	0.553	6.67158e-27	ENSMUSG00000032324	FALSE
Tubb4b	2.57329e-31	-0.564882	0.358	0.649	7.20496e-27	ENSMUSG00000036752	FALSE
Ctsb	2.60763e-31	-0.712248	0.753	0.867	7.30109e-27	ENSMUSG00000021939	FALSE
H1f0	3.11814e-31	-0.705021	0.373	0.594	8.73048e-27	ENSMUSG00000096210	FALSE
Mapk3	4.92313e-31	-0.551061	0.398	0.679	1.37843e-26	ENSMUSG00000063065	FALSE
Cd53	5.10021e-31	0.508994	0.756	0.367	1.42801e-26	ENSMUSG00000040747	FALSE
Epas1	5.5136e-31	-0.998274	0.319	0.515	1.54375e-26	ENSMUSG00000024140	FALSE
Ly6c1	7.67739e-31	-1.0003	0.394	0.588	2.14959e-26	ENSMUSG00000079018	FALSE
Fth1	8.35295e-31	-0.60475	1	1	2.33874e-26	ENSMUSG00000024661	FALSE
Arpc3	1.25412e-30	0.298371	0.986	0.873	3.51142e-26	ENSMUSG00000029465	FALSE
1110008P14Rik	1.44835e-30	-0.807727	0.412	0.573	4.05524e-26		FALSE
Rps27rt	1.5994e-30	0.456157	1	0.984	4.47817e-26	ENSMUSG00000050621	FALSE
Rpl34	1.72924e-30	0.189979	1	0.996	4.8417e-26	ENSMUSG00000062006	FALSE
Tm6sf1	2.5382e-30	0.530691	0.656	0.279	7.10669e-26	ENSMUSG00000038623	FALSE
Rpl37a	3.34674e-30	0.14761	1	0.999	9.37052e-26	ENSMUSG00000046330	FALSE
Pglyrp1	4.42426e-30	0.625106	0.548	0.134	1.23875e-25	ENSMUSG00000030413	TRUE
mt-Co3	4.51079e-30	-0.26866	1	1	1.26298e-25	ENSMUSG00000064358	FALSE
Nfkbia	4.55698e-30	0.672914	0.964	0.851	1.27591e-25	ENSMUSG00000021025	FALSE
Fkbp1a	5.03813e-30	-0.619604	0.789	0.887	1.41063e-25	ENSMUSG00000032966	FALSE
Marcksl1	6.30907e-30	0.857146	0.814	0.541	1.76648e-25	ENSMUSG00000047945	FALSE
Bloc1s2	8.17573e-30	0.518118	0.656	0.366	2.28912e-25	ENSMUSG00000057506	TRUE
Sla	9.08236e-30	0.48352	0.599	0.186	2.54297e-25	ENSMUSG00000022372	TRUE
Hsp90b1	1.07649e-29	-0.524071	0.849	0.918	3.01406e-25	ENSMUSG00000020048	FALSE
Ly6a	1.34706e-29	-0.954945	0.763	0.827	3.77162e-25	ENSMUSG00000075602	FALSE
Aprt	1.67579e-29	-0.622418	0.631	0.708	4.69204e-25	ENSMUSG00000006589	FALSE
Pabpc1	2.29404e-29	0.318457	0.989	0.891	6.42308e-25	ENSMUSG00000022283	FALSE
S100a11	2.82969e-29	0.41691	0.975	0.915	7.92284e-25	ENSMUSG00000027907	FALSE
Aif1	3.55381e-29	0.336949	0.724	0.323	9.95031e-25	ENSMUSG00000024397	FALSE
Actn4	3.7819e-29	-0.437562	0.315	0.603	1.05889e-24	ENSMUSG00000054808	FALSE
Plp2	4.86344e-29	0.670151	0.713	0.466	1.36171e-24	ENSMUSG00000031146	FALSE
Pdia6	5.29874e-29	-0.543991	0.638	0.791	1.4836e-24	ENSMUSG00000020571	FALSE
Jund	7.47945e-29	0.518137	0.961	0.922	2.09417e-24	ENSMUSG00000071076	FALSE
Clic1	8.69766e-29	0.243405	0.996	0.886	2.43526e-24	ENSMUSG00000007041	FALSE
Rplp2	1.22479e-28	0.17991	1	0.999	3.42929e-24	ENSMUSG00000025508	FALSE
Ndufb4	1.59485e-28	-0.469844	0.588	0.776	4.46542e-24	ENSMUSG00000022820	FALSE
Dbnl	2.64666e-28	0.468657	0.738	0.503	7.41038e-24	ENSMUSG00000020476	FALSE
H3f3b	3.24368e-28	-0.608298	1	0.989	9.08198e-24	ENSMUSG00000016559	FALSE
Hcls1	3.4804e-28	0.509985	0.649	0.283	9.74478e-24	ENSMUSG00000022831	FALSE
Tex264	3.56537e-28	-0.349462	0.219	0.517	9.98267e-24	ENSMUSG00000040813	FALSE
Uba52	3.67528e-28	0.393822	0.993	0.953	1.02904e-23	ENSMUSG00000090137	FALSE
P4hb	3.83041e-28	-0.538871	0.627	0.751	1.07248e-23	ENSMUSG00000025130	FALSE
Fam162a	4.48033e-28	-0.516824	0.401	0.61	1.25445e-23	ENSMUSG00000003955	FALSE
0610012G03Rik	5.49938e-28	-0.507377	0.477	0.667	1.53977e-23		FALSE
Cxcl16	6.21471e-28	0.597634	0.703	0.345	1.74006e-23	ENSMUSG00000018920	FALSE
Mkrn1	7.95863e-28	0.514179	0.713	0.474	2.22834e-23	ENSMUSG00000029922	FALSE
Fam105a	9.49233e-28	0.508586	0.609	0.239	2.65776e-23	ENSMUSG00000056069	FALSE
Gpsm3	1.11706e-27	0.47634	0.688	0.374	3.12766e-23	ENSMUSG00000034786	FALSE
Ppfia4	1.23128e-27	0.57106	0.527	0.139	3.44745e-23	ENSMUSG00000026458	TRUE
Ramp2	1.56583e-27	-1.10378	0.409	0.549	4.38418e-23	ENSMUSG00000001240	FALSE
Prcp	1.7882e-27	0.447674	0.688	0.382	5.00678e-23	ENSMUSG00000061119	FALSE
Rpl10a	3.3439e-27	0.225727	1	0.984	9.36258e-23	ENSMUSG00000037805	FALSE
Dpm3	4.72645e-27	-0.422409	0.437	0.717	1.32336e-22	ENSMUSG00000042737	FALSE
Unc93b1	4.79117e-27	0.383888	0.717	0.354	1.34148e-22	ENSMUSG00000036908	FALSE
Mif	4.79824e-27	-0.848904	0.706	0.773	1.34346e-22	ENSMUSG00000033307	FALSE
Hdgf	5.38842e-27	-0.499419	0.491	0.688	1.5087e-22	ENSMUSG00000004897	FALSE
Cd24a	1.24416e-26	0.516182	0.792	0.536	3.48354e-22	ENSMUSG00000047139	FALSE
Rps15	1.29417e-26	0.196607	1	0.998	3.62356e-22	ENSMUSG00000063457	FALSE
Cox7a2	1.33271e-26	-0.461267	0.849	0.923	3.73146e-22	ENSMUSG00000032330	FALSE
Ncf2	1.66502e-26	0.428347	0.674	0.291	4.6619e-22	ENSMUSG00000026480	FALSE
Ndufb9	1.954e-26	-0.488655	0.674	0.805	5.47101e-22	ENSMUSG00000022354	FALSE
Polr2l	2.85134e-26	-0.4085	0.348	0.62	7.98347e-22	ENSMUSG00000038489	FALSE
Axl	3.703e-26	-0.436362	0.215	0.544	1.0368e-21	ENSMUSG00000002602	FALSE
Akap13	4.05726e-26	0.434561	0.781	0.542	1.13599e-21	ENSMUSG00000066406	FALSE
Lcn2	4.37305e-26	-1.3147	0.362	0.502	1.22441e-21	ENSMUSG00000026822	FALSE
Itgb2	4.77634e-26	0.425229	0.656	0.304	1.33733e-21	ENSMUSG00000000290	FALSE
Ndufa8	4.81721e-26	-0.451161	0.545	0.728	1.34877e-21	ENSMUSG00000026895	FALSE
Mrpl12	4.83118e-26	-0.519708	0.484	0.639	1.35268e-21	ENSMUSG00000039640	FALSE
Cstb	5.0458e-26	-0.572151	0.681	0.799	1.41277e-21	ENSMUSG00000005054	FALSE
C1qa	1.32301e-25	-1.42817	0.366	0.506	3.70428e-21	ENSMUSG00000036887	FALSE
Nrp1	1.53796e-25	-0.665009	0.362	0.578	4.30614e-21	ENSMUSG00000025810	FALSE
Chchd2	2.34573e-25	-0.349195	0.993	0.978	6.5678e-21	ENSMUSG00000070493	FALSE
Arsb	2.68947e-25	0.541426	0.548	0.258	7.53025e-21	ENSMUSG00000042082	TRUE
Arhgap30	2.77754e-25	0.448857	0.566	0.2	7.77683e-21	ENSMUSG00000048865	FALSE
Tsen34	3.25309e-25	-0.360383	0.28	0.549	9.10833e-21	ENSMUSG00000035585	FALSE
Tpm3	3.29922e-25	0.320467	0.953	0.824	9.23749e-21	ENSMUSG00000027940	FALSE
Vat1	5.70589e-25	-0.407919	0.237	0.514	1.59759e-20	ENSMUSG00000034993	FALSE
Ncf4	6.53161e-25	0.462802	0.649	0.303	1.82879e-20	ENSMUSG00000071715	FALSE
Rpl5	6.54761e-25	0.319902	0.982	0.927	1.83326e-20	ENSMUSG00000058558	FALSE
Morf4l2	7.58582e-25	-0.427164	0.462	0.688	2.12396e-20	ENSMUSG00000031422	FALSE
Rassf4	7.78217e-25	0.436656	0.591	0.234	2.17893e-20	ENSMUSG00000042129	FALSE
Uqcr11	9.9011e-25	-0.456195	0.9	0.898	2.77221e-20	ENSMUSG00000020163	FALSE
Selk	1.21653e-24	-0.434031	0.842	0.914	3.40616e-20	ENSMUSG00000042682	FALSE
Fnbp1	1.39767e-24	0.5051	0.545	0.239	3.91334e-20	ENSMUSG00000075415	TRUE
Cox7a2l	1.40862e-24	0.365037	0.968	0.901	3.94399e-20	ENSMUSG00000024248	FALSE
Pltp	1.60948e-24	-0.835686	0.412	0.606	4.5064e-20	ENSMUSG00000017754	FALSE
Cnpy2	1.72191e-24	-0.360956	0.297	0.574	4.82116e-20	ENSMUSG00000025381	FALSE
Stk17b	1.75932e-24	0.477737	0.652	0.341	4.92593e-20	ENSMUSG00000026094	FALSE
Gng5	2.11857e-24	-0.408728	0.943	0.946	5.93178e-20	ENSMUSG00000068523	FALSE
mt-Co2	2.22719e-24	-0.269237	1	0.999	6.23592e-20	ENSMUSG00000064354	FALSE
Cxx1a	2.26929e-24	0.624589	0.659	0.419	6.35379e-20	ENSMUSG00000067925	FALSE
Cnih1	2.28394e-24	-0.325568	0.219	0.504	6.39479e-20	ENSMUSG00000015759	FALSE
Ninj1	2.34911e-24	-0.485823	0.301	0.56	6.57727e-20	ENSMUSG00000037966	FALSE
Cd37	2.73112e-24	0.508857	0.509	0.156	7.64686e-20	ENSMUSG00000030798	FALSE
Pfdn1	2.74232e-24	-0.444196	0.423	0.642	7.67823e-20	ENSMUSG00000024346	FALSE
Ctsa	3.55303e-24	-0.439616	0.333	0.647	9.94814e-20	ENSMUSG00000017760	FALSE
Slc9a3r2	4.50021e-24	-0.680763	0.326	0.504	1.26001e-19	ENSMUSG00000002504	FALSE
Zfp36l2	6.34804e-24	0.474274	0.853	0.716	1.77739e-19	ENSMUSG00000045817	FALSE
Cd164	7.81502e-24	-0.487304	0.341	0.617	2.18813e-19	ENSMUSG00000019818	FALSE
Snx20	8.20077e-24	0.454063	0.509	0.156	2.29613e-19	ENSMUSG00000031662	TRUE
Emc7	8.81527e-24	-0.385527	0.387	0.636	2.46819e-19	ENSMUSG00000055943	FALSE
Gpx3	9.7774e-24	-0.974015	0.484	0.653	2.73757e-19	ENSMUSG00000018339	FALSE
Ndufa5	1.53781e-23	-0.418701	0.527	0.737	4.3057e-19	ENSMUSG00000023089	FALSE
Cdk4	1.69691e-23	-0.488279	0.498	0.65	4.75118e-19	ENSMUSG00000006728	FALSE
Nisch	1.85292e-23	-0.398577	0.376	0.636	5.18798e-19	ENSMUSG00000021910	FALSE
Ppp1r14b	2.07057e-23	-0.416846	0.305	0.56	5.79739e-19	ENSMUSG00000056612	FALSE
Psmd7	2.38788e-23	-0.395325	0.401	0.646	6.68582e-19	ENSMUSG00000039067	FALSE
Capg	2.6001e-23	-0.478525	0.348	0.638	7.28001e-19	ENSMUSG00000056737	FALSE
Commd8	2.63663e-23	0.472823	0.674	0.457	7.3823e-19	ENSMUSG00000029213	FALSE
Krtcap2	2.64157e-23	-0.438707	0.76	0.835	7.39612e-19	ENSMUSG00000042747	FALSE
Pgrmc1	2.94524e-23	-0.386507	0.258	0.555	8.24637e-19	ENSMUSG00000006373	FALSE
Tsc22d1	4.7425e-23	-0.468556	0.376	0.626	1.32785e-18	ENSMUSG00000022010	FALSE
Phlda1	5.56455e-23	-0.708907	0.566	0.665	1.55802e-18	ENSMUSG00000020205	FALSE
Swi5	7.63576e-23	-0.455591	0.728	0.819	2.13794e-18	ENSMUSG00000044627	FALSE
Pkig	8.65189e-23	-0.379014	0.319	0.606	2.42244e-18	ENSMUSG00000035268	FALSE
Psmb6	1.14596e-22	-0.421551	0.677	0.816	3.20857e-18	ENSMUSG00000018286	FALSE
Ccdc12	1.33044e-22	0.424633	0.753	0.562	3.72509e-18	ENSMUSG00000019659	FALSE
Ywhaq	1.53781e-22	-0.458486	0.674	0.799	4.30572e-18	ENSMUSG00000076432	FALSE
Rpl8	1.76372e-22	0.171545	1	0.997	4.93825e-18	ENSMUSG00000003970	FALSE
Mfap4	1.99043e-22	-1.27469	0.462	0.607	5.57301e-18	ENSMUSG00000042436	FALSE
Spp1	2.81721e-22	-1.62623	0.749	0.698	7.8879e-18	ENSMUSG00000029304	FALSE
Rps10	3.33731e-22	0.147719	1	0.989	9.34414e-18	ENSMUSG00000052146	FALSE
Actg1	3.71928e-22	0.275239	1	0.993	1.04136e-17	ENSMUSG00000062825	FALSE
Ywhah	4.02283e-22	0.369768	0.903	0.791	1.12635e-17	ENSMUSG00000018965	FALSE
Sepw1	4.13054e-22	-0.453607	0.867	0.912	1.15651e-17	ENSMUSG00000041571	FALSE
Mxd4	4.98288e-22	-0.41329	0.326	0.569	1.39516e-17	ENSMUSG00000037235	FALSE
Gm11808	6.54132e-22	0.318486	0.978	0.911	1.8315e-17	ENSMUSG00000068240	FALSE
Pebp1	7.55625e-22	-0.501145	0.695	0.773	2.11567e-17	ENSMUSG00000032959	FALSE
Pkm	7.72191e-22	-0.668818	0.849	0.825	2.16206e-17	ENSMUSG00000032294	FALSE
Myl12a	8.30521e-22	-0.42694	0.964	0.96	2.32537e-17	ENSMUSG00000024048	FALSE
Ndufa6	1.01171e-21	0.320144	0.964	0.893	2.83268e-17	ENSMUSG00000022450	FALSE
Rnf7	1.1272e-21	-0.376024	0.498	0.718	3.15605e-17	ENSMUSG00000051234	FALSE
Tmem256	1.38508e-21	-0.405016	0.72	0.854	3.87807e-17	ENSMUSG00000070394	FALSE
9530068E07Rik	1.55398e-21	-0.332983	0.276	0.554	4.35099e-17		FALSE
Itgb1	1.93915e-21	-0.431731	0.52	0.744	5.42944e-17	ENSMUSG00000025809	FALSE
Ptov1	2.01791e-21	-0.337182	0.269	0.553	5.64994e-17	ENSMUSG00000038502	FALSE
Pdap1	2.03656e-21	-0.41695	0.437	0.631	5.70217e-17	ENSMUSG00000029623	FALSE
Inpp5d	2.07053e-21	0.406846	0.523	0.212	5.79727e-17	ENSMUSG00000026288	TRUE
Hras	3.07944e-21	-0.319879	0.251	0.533	8.62212e-17	ENSMUSG00000025499	FALSE
Metap2	4.6556e-21	-0.408202	0.541	0.69	1.30352e-16	ENSMUSG00000036112	FALSE
Skap2	5.45326e-21	0.409189	0.674	0.436	1.52686e-16	ENSMUSG00000059182	FALSE
Romo1	6.50411e-21	-0.386638	0.581	0.783	1.82109e-16	ENSMUSG00000067847	FALSE
Ppp1r11	7.42207e-21	0.367258	0.842	0.669	2.07811e-16	ENSMUSG00000036398	FALSE
Atp5h	1.29587e-20	-0.480128	0.968	0.941	3.62829e-16	ENSMUSG00000034566	FALSE
Tmsb10	1.47797e-20	0.239858	0.996	0.981	4.13816e-16	ENSMUSG00000079523	FALSE
Bri3	1.82582e-20	-0.414049	0.685	0.837	5.11212e-16	ENSMUSG00000047843	FALSE
Usp50	2.07331e-20	-0.350089	0.337	0.616	5.80505e-16	ENSMUSG00000027364	FALSE
Txn1	2.15215e-20	-0.422244	0.903	0.925	6.02581e-16	ENSMUSG00000028367	FALSE
Dync1i2	2.39408e-20	-0.369751	0.351	0.626	6.70317e-16	ENSMUSG00000027012	FALSE
Plek	2.95971e-20	0.32243	0.62	0.299	8.2869e-16	ENSMUSG00000020120	FALSE
Alcam	3.06109e-20	0.342222	0.548	0.241	8.57075e-16	ENSMUSG00000022636	FALSE
Uqcrb	3.33448e-20	-0.390711	0.846	0.9	9.33621e-16	ENSMUSG00000021520	FALSE
Arpc4	4.1072e-20	0.247912	0.914	0.765	1.14998e-15	ENSMUSG00000079426	FALSE
Ndufa11	4.22803e-20	-0.38721	0.656	0.801	1.18381e-15	ENSMUSG00000002379	FALSE
Eva1b	4.24869e-20	-0.420276	0.308	0.556	1.18959e-15	ENSMUSG00000050212	FALSE
Eif3e	4.89641e-20	0.302227	0.928	0.786	1.37095e-15	ENSMUSG00000022336	FALSE
Ndufa4	5.4445e-20	-0.39147	0.885	0.929	1.52441e-15	ENSMUSG00000029632	FALSE
Gnb2l1	5.83253e-20	0.193429	0.993	0.945	1.63305e-15	ENSMUSG00000020372	FALSE
S100a13	7.08831e-20	-0.423677	0.71	0.842	1.98465e-15	ENSMUSG00000042312	FALSE
Glrx5	7.34e-20	-0.360181	0.409	0.622	2.05513e-15	ENSMUSG00000021102	FALSE
Anapc11	8.47138e-20	-0.442615	0.616	0.734	2.3719e-15	ENSMUSG00000025135	FALSE
Lgals1	9.94809e-20	-0.953458	0.91	0.871	2.78537e-15	ENSMUSG00000068220	FALSE
Cers2	1.01452e-19	-0.321895	0.297	0.554	2.84055e-15	ENSMUSG00000015714	FALSE
Tceb2	1.1099e-19	-0.397716	0.903	0.926	3.1076e-15	ENSMUSG00000055839	FALSE
Cldn5	1.11624e-19	-1.29089	0.448	0.555	3.12537e-15	ENSMUSG00000041378	FALSE
Cfl1	1.28619e-19	0.188558	0.996	0.957	3.6012e-15	ENSMUSG00000056201	FALSE
Tnfaip8	1.62086e-19	0.426681	0.624	0.414	4.53825e-15	ENSMUSG00000062210	FALSE
Rpl36	1.77383e-19	0.137402	1	0.997	4.96655e-15	ENSMUSG00000057863	FALSE
Ndufa12	1.82829e-19	-0.397448	0.577	0.74	5.11903e-15	ENSMUSG00000020022	FALSE
Ssr2	2.03586e-19	-0.376217	0.484	0.681	5.7002e-15	ENSMUSG00000041355	FALSE
Hmgb1	2.26447e-19	-0.403575	0.86	0.915	6.34029e-15	ENSMUSG00000066551	FALSE
Lat2	2.31113e-19	0.384645	0.509	0.207	6.47093e-15	ENSMUSG00000040751	FALSE
Ivns1abp	2.36952e-19	0.460866	0.545	0.332	6.63442e-15	ENSMUSG00000023150	TRUE
Tpi1	3.48844e-19	-0.567583	0.624	0.689	9.76727e-15	ENSMUSG00000023456	FALSE
Rala	3.9047e-19	0.438906	0.76	0.594	1.09328e-14	ENSMUSG00000008859	FALSE
Hspa9	4.7993e-19	-0.359761	0.409	0.593	1.34376e-14	ENSMUSG00000024359	FALSE
Bmyc	4.89263e-19	0.38165	0.53	0.237	1.36989e-14	ENSMUSG00000049086	FALSE
Eif4g1	6.7233e-19	-0.299729	0.276	0.535	1.88246e-14	ENSMUSG00000045983	FALSE
Rplp1	7.2618e-19	0.190877	1	0.997	2.03323e-14	ENSMUSG00000007892	FALSE
Gtf2h5	9.83931e-19	-0.344448	0.466	0.677	2.75491e-14	ENSMUSG00000034345	FALSE
Pnkd	1.03618e-18	-0.30317	0.272	0.552	2.90121e-14	ENSMUSG00000026179	FALSE
Plekho1	1.12022e-18	0.376188	0.627	0.405	3.1365e-14	ENSMUSG00000015745	FALSE
Cd9	1.20799e-18	-0.648559	0.871	0.874	3.38225e-14	ENSMUSG00000030342	FALSE
Vkorc1	1.20858e-18	-0.335125	0.258	0.531	3.38389e-14	ENSMUSG00000096145	FALSE
Grina	1.24539e-18	-0.294555	0.215	0.521	3.48696e-14	ENSMUSG00000022564	FALSE
Mrpl20	1.26165e-18	-0.337904	0.452	0.666	3.53249e-14	ENSMUSG00000029066	FALSE
Ap1s1	1.26883e-18	-0.29008	0.262	0.519	3.55259e-14	ENSMUSG00000004849	FALSE
Cnp	1.43244e-18	0.424183	0.52	0.3	4.01069e-14	ENSMUSG00000006782	TRUE
Nme1	1.43576e-18	-0.492261	0.71	0.745	4.01998e-14	ENSMUSG00000037601	FALSE
Rpl10-ps3	1.63134e-18	0.383937	0.935	0.887	4.56758e-14	ENSMUSG00000058443	FALSE
Pomp	1.66169e-18	0.369046	0.925	0.832	4.65256e-14	ENSMUSG00000029649	FALSE
Junb	2.25377e-18	0.294847	0.982	0.94	6.31032e-14	ENSMUSG00000052837	FALSE
Cotl1	2.28514e-18	0.253982	0.828	0.616	6.39816e-14	ENSMUSG00000031827	FALSE
Gmfg	2.72417e-18	0.227646	0.828	0.562	7.62741e-14	ENSMUSG00000060791	FALSE
Ndufa2	2.81181e-18	-0.360991	0.935	0.922	7.87278e-14	ENSMUSG00000014294	FALSE
S100a6	2.93202e-18	-1.31174	0.885	0.838	8.20937e-14	ENSMUSG00000001025	FALSE
Rps21	3.21109e-18	0.168522	1	0.988	8.99072e-14	ENSMUSG00000039001	FALSE
Rpl28	3.54114e-18	0.125106	1	0.987	9.91483e-14	ENSMUSG00000030432	FALSE
Dap	3.8019e-18	-0.405236	0.43	0.603	1.06449e-13	ENSMUSG00000039168	FALSE
Sept7	4.33239e-18	-0.37849	0.538	0.727	1.21302e-13	ENSMUSG00000001833	FALSE
Wdr89	4.79564e-18	0.216844	1	0.989	1.34273e-13	ENSMUSG00000045690	FALSE
Ergic3	4.86638e-18	-0.338916	0.444	0.68	1.36254e-13	ENSMUSG00000005881	FALSE
Ccdc88a	6.29899e-18	0.453791	0.595	0.406	1.76365e-13	ENSMUSG00000032740	FALSE
Fam104a	6.90082e-18	-0.466442	0.552	0.632	1.93216e-13	ENSMUSG00000041629	FALSE
Rabac1	1.01675e-17	-0.432225	0.742	0.853	2.84681e-13	ENSMUSG00000003380	FALSE
Gpi1	1.19846e-17	0.349018	0.849	0.708	3.35557e-13	ENSMUSG00000036427	FALSE
Taldo1	1.28815e-17	0.340319	0.889	0.77	3.6067e-13	ENSMUSG00000025503	FALSE
Ppp1r2	1.49238e-17	-0.413096	0.566	0.701	4.17851e-13	ENSMUSG00000047714	FALSE
Atp6ap1	1.66768e-17	-0.345121	0.355	0.641	4.66935e-13	ENSMUSG00000019087	FALSE
Rps8	1.69861e-17	0.162115	1	0.999	4.75594e-13	ENSMUSG00000047675	FALSE
Hdlbp	1.71506e-17	-0.275217	0.258	0.511	4.80199e-13	ENSMUSG00000034088	FALSE
Polr2m	1.89839e-17	-0.314719	0.351	0.573	5.3153e-13	ENSMUSG00000032199	FALSE
Rpl22	2.11219e-17	0.249277	0.986	0.968	5.91392e-13	ENSMUSG00000028936	FALSE
Mtch1	2.15106e-17	-0.366553	0.548	0.713	6.02276e-13	ENSMUSG00000024012	FALSE
Sec13	2.16583e-17	-0.289268	0.29	0.539	6.06412e-13	ENSMUSG00000030298	FALSE
Unc119	2.71723e-17	0.403083	0.602	0.404	7.60798e-13	ENSMUSG00000002058	FALSE
Fam195b	3.16181e-17	-0.338459	0.441	0.65	8.85275e-13	ENSMUSG00000061111	FALSE
Celf2	3.95599e-17	0.279413	0.735	0.524	1.10764e-12	ENSMUSG00000002107	FALSE
Lrpap1	3.9877e-17	-0.328466	0.294	0.56	1.11652e-12	ENSMUSG00000029103	FALSE
Rps12	4.88943e-17	0.118451	1	0.986	1.36899e-12	ENSMUSG00000061983	FALSE
Ly6e	5.43229e-17	0.194702	0.978	0.893	1.52099e-12	ENSMUSG00000022587	FALSE
Prkcd	5.9125e-17	0.367841	0.556	0.333	1.65544e-12	ENSMUSG00000021948	FALSE
Paip2	7.22709e-17	-0.355535	0.541	0.735	2.02351e-12	ENSMUSG00000037058	FALSE
Pfn1	9.77429e-17	0.15243	1	0.99	2.7367e-12	ENSMUSG00000018293	FALSE
Timm13	1.10015e-16	-0.373665	0.724	0.804	3.0803e-12	ENSMUSG00000020219	FALSE
Cyc1	1.19202e-16	-0.340357	0.452	0.632	3.33753e-12	ENSMUSG00000022551	FALSE
Eif3h	1.45791e-16	0.242624	0.961	0.855	4.08201e-12	ENSMUSG00000022312	FALSE
Ppp3ca	1.49281e-16	-0.354672	0.462	0.641	4.17972e-12	ENSMUSG00000028161	FALSE
Bhlhe40	1.55226e-16	0.477444	0.53	0.337	4.34617e-12	ENSMUSG00000030103	TRUE
Map1lc3b	1.60143e-16	-0.348636	0.703	0.862	4.48384e-12	ENSMUSG00000031812	FALSE
Mrps7	1.70389e-16	-0.354877	0.362	0.523	4.77072e-12	ENSMUSG00000046756	FALSE
Rps20	1.73982e-16	0.167823	1	0.993	4.87133e-12	ENSMUSG00000028234	FALSE
Rps18-ps3	1.74933e-16	0.394425	0.875	0.794	4.89794e-12	ENSMUSG00000057657	FALSE
Atp6v1e1	1.89548e-16	-0.371943	0.448	0.695	5.30715e-12	ENSMUSG00000019210	FALSE
Tgfb1	2.14198e-16	0.294354	0.753	0.552	5.99732e-12	ENSMUSG00000002603	FALSE
Rrbp1	2.35141e-16	-0.358424	0.634	0.78	6.5837e-12	ENSMUSG00000027422	FALSE
Rpl9-ps6	2.51036e-16	0.398042	0.713	0.566	7.02876e-12	ENSMUSG00000062456	FALSE
Shisa5	2.64282e-16	0.286277	0.896	0.807	7.39962e-12	ENSMUSG00000025647	FALSE
Psmc2	3.6115e-16	-0.287454	0.305	0.545	1.01119e-11	ENSMUSG00000028932	FALSE
Man2b1	3.96155e-16	0.322356	0.566	0.331	1.10919e-11	ENSMUSG00000005142	FALSE
Prdx2	4.00009e-16	-0.384943	0.692	0.771	1.11999e-11	ENSMUSG00000005161	FALSE
Fkbp3	4.32316e-16	-0.339767	0.369	0.554	1.21044e-11	ENSMUSG00000020949	FALSE
Elof1	5.42622e-16	-0.356152	0.358	0.569	1.51929e-11	ENSMUSG00000013822	FALSE
Cdc42	5.9688e-16	0.204013	0.975	0.92	1.6712e-11	ENSMUSG00000006699	FALSE
Orai1	6.13832e-16	0.350559	0.541	0.339	1.71867e-11	ENSMUSG00000049686	TRUE
Bin1	6.38354e-16	-0.433751	0.459	0.552	1.78733e-11	ENSMUSG00000024381	FALSE
Uqcr10	7.70289e-16	-0.335834	0.846	0.885	2.15673e-11	ENSMUSG00000059534	FALSE
Ndufb6	8.07191e-16	-0.316662	0.502	0.692	2.26005e-11	ENSMUSG00000071014	FALSE
Fuca1	1.06375e-15	0.409567	0.706	0.584	2.9784e-11	ENSMUSG00000028673	FALSE
Arl1	1.11305e-15	-0.311463	0.401	0.61	3.11642e-11	ENSMUSG00000060904	FALSE
Ict1	1.26951e-15	-0.296858	0.348	0.559	3.55449e-11	ENSMUSG00000018858	FALSE
Lmna	1.36166e-15	-0.498279	0.71	0.776	3.81252e-11	ENSMUSG00000028063	FALSE
Gltscr2	1.41166e-15	0.333317	0.846	0.765	3.95251e-11	ENSMUSG00000041560	FALSE
Fos	1.49339e-15	0.300631	0.982	0.903	4.18134e-11	ENSMUSG00000021250	FALSE
AI662270	1.56558e-15	0.292415	0.509	0.227	4.38347e-11	ENSMUSG00000087107	FALSE
Mrfap1	1.69006e-15	-0.340542	0.785	0.85	4.732e-11	ENSMUSG00000055302	FALSE
Ssb	1.75232e-15	-0.312984	0.477	0.691	4.90633e-11	ENSMUSG00000068882	FALSE
mt-Co1	1.95998e-15	-0.251904	1	0.999	5.48774e-11	ENSMUSG00000064351	FALSE
Cxx1b	2.0668e-15	0.517032	0.505	0.336	5.78685e-11	ENSMUSG00000067924	FALSE
Timm8b	2.34514e-15	-0.334468	0.477	0.638	6.56616e-11	ENSMUSG00000039016	FALSE
Surf4	2.35632e-15	-0.268412	0.294	0.527	6.59747e-11	ENSMUSG00000014867	FALSE
Ier2	2.53125e-15	0.366447	0.946	0.847	7.08724e-11	ENSMUSG00000053560	FALSE
Pold4	2.58155e-15	0.387648	0.667	0.509	7.22809e-11	ENSMUSG00000024854	FALSE
Rbms1	2.86747e-15	-0.345989	0.606	0.735	8.02862e-11	ENSMUSG00000026970	FALSE
2810428I15Rik	2.91404e-15	-0.316308	0.52	0.704	8.15901e-11		FALSE
Mydgf	3.5807e-15	-0.286651	0.373	0.597	1.00256e-10	ENSMUSG00000019579	FALSE
Cisd1	4.70812e-15	-0.27618	0.297	0.523	1.31823e-10	ENSMUSG00000037710	FALSE
Rpl23a-ps3	4.96784e-15	0.379349	0.921	0.871	1.39094e-10	ENSMUSG00000078126	FALSE
Zyx	5.10281e-15	0.301013	0.76	0.599	1.42874e-10	ENSMUSG00000029860	FALSE
Skp1a	5.15637e-15	-0.303257	0.448	0.644	1.44373e-10	ENSMUSG00000036309	FALSE
Csrp1	5.27954e-15	-0.570289	0.387	0.534	1.47822e-10	ENSMUSG00000026421	FALSE
Sar1a	9.47368e-15	-0.277095	0.344	0.588	2.65254e-10	ENSMUSG00000020088	FALSE
Polr2k	1.03614e-14	-0.298121	0.448	0.66	2.90109e-10	ENSMUSG00000045996	FALSE
Malat1	1.05783e-14	0.153536	1	1	2.96181e-10	ENSMUSG00000092341	FALSE
Ndufs5	1.30422e-14	-0.315322	0.649	0.783	3.6517e-10	ENSMUSG00000028648	FALSE
Erh	1.31564e-14	-0.481984	0.746	0.77	3.68367e-10	ENSMUSG00000021131	FALSE
Atp1b3	1.33767e-14	-0.301114	0.412	0.662	3.74534e-10	ENSMUSG00000032412	FALSE
Dynlrb1	1.38068e-14	-0.331541	0.699	0.79	3.86576e-10	ENSMUSG00000047459	FALSE
Pon2	1.39199e-14	-0.277107	0.28	0.539	3.89744e-10	ENSMUSG00000032667	FALSE
Ndufb2	1.593e-14	-0.322872	0.631	0.753	4.46023e-10	ENSMUSG00000002416	FALSE
Eno1	1.86995e-14	-0.502221	0.681	0.705	5.23568e-10	ENSMUSG00000063524	FALSE
Gm10260	1.8703e-14	0.435345	0.953	0.907	5.23665e-10	ENSMUSG00000069117	FALSE
Rab18	1.8865e-14	-0.298129	0.405	0.623	5.28201e-10	ENSMUSG00000073639	FALSE
Rpl15	2.00558e-14	0.094382	1	0.985	5.61541e-10	ENSMUSG00000012405	FALSE
Inmt	2.36597e-14	-1.3931	0.767	0.812	6.62449e-10	ENSMUSG00000003477	FALSE
Ppia	2.53911e-14	-0.245942	1	0.997	7.10924e-10	ENSMUSG00000071866	FALSE
St3gal5	2.64377e-14	0.402483	0.509	0.334	7.40228e-10	ENSMUSG00000056091	FALSE
Srp14	2.80166e-14	-0.303455	0.857	0.875	7.84436e-10	ENSMUSG00000009549	FALSE
Gdpd3	2.81447e-14	0.17921	0.821	0.622	7.88023e-10	ENSMUSG00000030703	FALSE
Ccnd1	2.90862e-14	-0.547465	0.581	0.59	8.14385e-10	ENSMUSG00000070348	FALSE
Stub1	4.20627e-14	-0.296522	0.455	0.639	1.17771e-09	ENSMUSG00000039615	FALSE
Mrpl51	4.72994e-14	-0.277399	0.373	0.593	1.32434e-09	ENSMUSG00000030335	FALSE
Cd68	4.97298e-14	0.204591	0.652	0.376	1.39239e-09	ENSMUSG00000018774	FALSE
Eif4g2	5.38133e-14	-0.322403	0.756	0.848	1.50672e-09	ENSMUSG00000005610	FALSE
Prr13	5.46054e-14	0.271141	0.828	0.694	1.5289e-09	ENSMUSG00000023048	FALSE
Cxcl2	6.2607e-14	-0.943832	0.369	0.538	1.75293e-09	ENSMUSG00000058427	FALSE
Tmco1	6.89898e-14	-0.343888	0.502	0.687	1.93165e-09	ENSMUSG00000052428	FALSE
Calr	7.33832e-14	-0.343012	0.875	0.899	2.05466e-09	ENSMUSG00000003814	FALSE
Tgfbi	7.5684e-14	0.240857	0.588	0.347	2.11908e-09	ENSMUSG00000035493	FALSE
Idh2	8.04393e-14	-0.262186	0.287	0.516	2.25222e-09	ENSMUSG00000030541	FALSE
Dad1	8.11299e-14	-0.308837	0.796	0.873	2.27155e-09	ENSMUSG00000022174	FALSE
Tmed10	8.29729e-14	-0.309068	0.699	0.813	2.32316e-09	ENSMUSG00000021248	FALSE
Akr1b3	8.52755e-14	-0.432403	0.606	0.733	2.38763e-09	ENSMUSG00000001642	FALSE
Bcl2a1b	8.74002e-14	0.7246	0.559	0.349	2.44712e-09	ENSMUSG00000089929	FALSE
Atp5g3	8.81426e-14	-0.329625	0.631	0.745	2.4679e-09	ENSMUSG00000018770	FALSE
Eny2	9.22394e-14	-0.288017	0.427	0.616	2.58261e-09	ENSMUSG00000022338	FALSE
Canx	9.57352e-14	-0.330984	0.609	0.754	2.68049e-09	ENSMUSG00000020368	FALSE
Anp32a	9.61795e-14	-0.348032	0.645	0.764	2.69293e-09	ENSMUSG00000032249	FALSE
Npm1	9.87997e-14	0.0988857	0.989	0.9	2.76629e-09	ENSMUSG00000057113	FALSE
Rpl36a	1.0065e-13	0.13655	1	0.986	2.8181e-09	ENSMUSG00000079435	FALSE
Ndufs6	1.08357e-13	-0.299935	0.663	0.783	3.0339e-09	ENSMUSG00000021606	FALSE
Baz1a	1.0969e-13	0.290516	0.634	0.464	3.0712e-09	ENSMUSG00000035021	FALSE
Eif1ax	1.13994e-13	-0.30573	0.43	0.594	3.19171e-09	ENSMUSG00000067194	FALSE
Psmc1	1.17372e-13	-0.260837	0.326	0.554	3.28629e-09	ENSMUSG00000021178	FALSE
Fkbp2	1.19597e-13	-0.286256	0.448	0.664	3.34861e-09	ENSMUSG00000056629	FALSE
Taok3	1.20606e-13	0.313303	0.538	0.351	3.37685e-09	ENSMUSG00000061288	FALSE
Serinc1	1.25518e-13	-0.316327	0.391	0.594	3.51438e-09	ENSMUSG00000019877	FALSE
Ndufab1	1.29558e-13	-0.302915	0.559	0.713	3.6275e-09	ENSMUSG00000030869	FALSE
Stx7	1.38483e-13	0.325102	0.667	0.531	3.87738e-09	ENSMUSG00000019998	FALSE
mt-Nd3	1.45146e-13	-0.353953	0.839	0.902	4.06395e-09	ENSMUSG00000064360	FALSE
B2m	1.50938e-13	0.143887	1	0.996	4.22611e-09	ENSMUSG00000060802	FALSE
Rab1a	1.5797e-13	-0.307512	0.523	0.71	4.423e-09	ENSMUSG00000020149	FALSE
Spr	1.79388e-13	-0.249758	0.297	0.529	5.02268e-09	ENSMUSG00000033735	FALSE
Ndufa7	1.79893e-13	-0.298522	0.792	0.852	5.03683e-09	ENSMUSG00000041881	FALSE
Slc6a6	1.85306e-13	-0.370047	0.462	0.639	5.18837e-09	ENSMUSG00000030096	FALSE
Atp5k	1.91348e-13	-0.30245	0.789	0.853	5.35754e-09	ENSMUSG00000050856	FALSE
1110008F13Rik	2.18251e-13	-0.320567	0.606	0.709	6.11082e-09		FALSE
Fbl	2.42549e-13	0.328349	0.695	0.56	6.79112e-09	ENSMUSG00000046865	FALSE
Ece1	2.44348e-13	0.236078	0.57	0.35	6.8415e-09	ENSMUSG00000057530	FALSE
Pdcd5	2.52302e-13	-0.30028	0.581	0.712	7.06422e-09	ENSMUSG00000030417	FALSE
1810043H04Rik	2.96127e-13	-0.304624	0.484	0.633	8.29127e-09		FALSE
Ift20	2.99492e-13	-0.276658	0.369	0.599	8.38547e-09	ENSMUSG00000001105	FALSE
Anxa4	3.21065e-13	-0.282841	0.323	0.563	8.98949e-09	ENSMUSG00000029994	FALSE
mt-Nd1	3.69035e-13	-0.207934	1	0.999	1.03326e-08	ENSMUSG00000064341	FALSE
Chchd1	3.89845e-13	-0.283071	0.459	0.627	1.09153e-08	ENSMUSG00000063787	FALSE
Rpn1	3.96327e-13	-0.26502	0.373	0.601	1.10968e-08	ENSMUSG00000030062	FALSE
Etfb	4.10044e-13	-0.315713	0.538	0.705	1.14808e-08	ENSMUSG00000004610	FALSE
Ptms	4.38901e-13	0.255269	0.935	0.859	1.22888e-08	ENSMUSG00000030122	FALSE
mt-Nd5	5.05927e-13	-0.316473	0.606	0.761	1.41655e-08	ENSMUSG00000064367	FALSE
Hsp90aa1	5.77767e-13	-0.468958	0.918	0.889	1.61769e-08	ENSMUSG00000021270	FALSE
Polr2c	6.09927e-13	-0.252205	0.344	0.565	1.70773e-08	ENSMUSG00000031783	FALSE
BC005537	6.25927e-13	-0.320598	0.401	0.616	1.75253e-08	ENSMUSG00000019132	FALSE
H2-K1	6.56807e-13	0.159159	0.996	0.958	1.83899e-08	ENSMUSG00000061232	FALSE
Sumo2	7.47148e-13	-0.428163	0.95	0.906	2.09194e-08	ENSMUSG00000020738	FALSE
Mbnl1	7.81162e-13	0.309494	0.781	0.691	2.18718e-08	ENSMUSG00000027763	FALSE
Twf2	8.17847e-13	0.300898	0.559	0.413	2.28989e-08	ENSMUSG00000023277	FALSE
Mrps21	1.04012e-12	-0.312678	0.713	0.78	2.91223e-08	ENSMUSG00000054312	FALSE
Ndufs3	1.19162e-12	-0.254053	0.401	0.618	3.33641e-08	ENSMUSG00000005510	FALSE
Sars	1.21871e-12	-0.252532	0.319	0.525	3.41228e-08	ENSMUSG00000068739	FALSE
Mlf2	1.25328e-12	-0.292731	0.534	0.688	3.50905e-08	ENSMUSG00000030120	FALSE
Serp1	1.2777e-12	0.333279	0.806	0.703	3.57744e-08	ENSMUSG00000027808	FALSE
Txnl1	1.32386e-12	-0.282123	0.462	0.616	3.70668e-08	ENSMUSG00000024583	FALSE
Picalm	1.36265e-12	0.273596	0.67	0.511	3.81529e-08	ENSMUSG00000039361	FALSE
Drap1	1.36763e-12	-0.273946	0.43	0.596	3.82922e-08	ENSMUSG00000024914	FALSE
Ssrp1	1.37976e-12	-0.250266	0.323	0.513	3.8632e-08	ENSMUSG00000027067	FALSE
Ndufv3	1.4394e-12	-0.292958	0.595	0.731	4.03016e-08	ENSMUSG00000024038	FALSE
Cbx1	1.50449e-12	-0.259087	0.358	0.545	4.21243e-08	ENSMUSG00000018666	FALSE
Rbpj	1.59054e-12	0.335248	0.534	0.402	4.45335e-08	ENSMUSG00000039191	FALSE
Zcrb1	1.65163e-12	-0.285727	0.491	0.651	4.62439e-08	ENSMUSG00000022635	FALSE
Tecr	1.71671e-12	-0.286829	0.498	0.666	4.80661e-08	ENSMUSG00000031708	FALSE
Polr2f	1.86215e-12	-0.298535	0.609	0.71	5.21383e-08	ENSMUSG00000033020	FALSE
Bola2	1.90689e-12	-0.318125	0.645	0.735	5.33909e-08	ENSMUSG00000047721	FALSE
Eif6	1.96861e-12	-0.274833	0.477	0.65	5.51191e-08	ENSMUSG00000027613	FALSE
Cbr2	1.97125e-12	-1.24861	0.47	0.573	5.5193e-08	ENSMUSG00000025150	FALSE
Bola3	1.9785e-12	-0.265388	0.376	0.569	5.5396e-08	ENSMUSG00000045160	FALSE
Rpn2	2.73747e-12	-0.292509	0.53	0.711	7.66465e-08	ENSMUSG00000027642	FALSE
Mrps18a	2.78499e-12	-0.248027	0.348	0.555	7.7977e-08	ENSMUSG00000023967	FALSE
Snrnp27	3.14261e-12	-0.276408	0.491	0.658	8.79899e-08	ENSMUSG00000001158	FALSE
Commd3	3.46347e-12	-0.244339	0.362	0.584	9.69738e-08	ENSMUSG00000051154	FALSE
Atp5g1	3.98616e-12	-0.391393	0.835	0.833	1.11608e-07	ENSMUSG00000006057	FALSE
Atp5j	4.24076e-12	-0.27542	0.878	0.904	1.18737e-07	ENSMUSG00000022890	FALSE
Ndufa13	5.30907e-12	-0.276577	0.864	0.883	1.48649e-07	ENSMUSG00000036199	FALSE
Trappc2l	5.56029e-12	-0.259094	0.412	0.621	1.55682e-07	ENSMUSG00000015013	FALSE
Elovl1	6.1464e-12	-0.333842	0.297	0.514	1.72093e-07	ENSMUSG00000006390	FALSE
Tmem219	6.73743e-12	0.272974	0.513	0.365	1.88641e-07	ENSMUSG00000060538	FALSE
Vdac1	8.16067e-12	-0.276921	0.484	0.641	2.28491e-07	ENSMUSG00000020402	FALSE
Pitpna	8.24218e-12	0.260789	0.842	0.72	2.30773e-07	ENSMUSG00000017781	FALSE
Siva1	8.54971e-12	-0.276304	0.373	0.551	2.39383e-07	ENSMUSG00000064326	FALSE
Apoa1bp	8.75563e-12	-0.248385	0.355	0.552	2.45149e-07	ENSMUSG00000028070	FALSE
Higd1a	9.63548e-12	-0.328097	0.573	0.688	2.69784e-07	ENSMUSG00000038412	FALSE
Erp29	1.00616e-11	0.208454	0.832	0.701	2.81716e-07	ENSMUSG00000029616	FALSE
Qk	1.06939e-11	-0.302076	0.344	0.54	2.99419e-07	ENSMUSG00000062078	FALSE
Prdx5	1.10145e-11	-0.366936	0.71	0.802	3.08394e-07	ENSMUSG00000024953	FALSE
Srp19	1.11133e-11	-0.250201	0.38	0.581	3.11161e-07	ENSMUSG00000014504	FALSE
Rexo2	1.11832e-11	-0.329145	0.577	0.707	3.13119e-07	ENSMUSG00000032026	FALSE
Emc10	1.1255e-11	-0.267646	0.495	0.67	3.15128e-07	ENSMUSG00000008140	FALSE
Cadm1	1.13135e-11	0.244865	0.541	0.376	3.16767e-07	ENSMUSG00000032076	FALSE
Atp5l	1.16217e-11	-0.301265	0.989	0.964	3.25397e-07	ENSMUSG00000038717	FALSE
Nsa2	1.18748e-11	0.27008	0.792	0.667	3.32483e-07	ENSMUSG00000060739	FALSE
Arpc5	1.20558e-11	0.225132	0.892	0.814	3.37551e-07	ENSMUSG00000008475	FALSE
Cuta	1.29349e-11	-0.264714	0.552	0.702	3.62163e-07	ENSMUSG00000024194	FALSE
Uqcrq	1.34701e-11	-0.325499	0.835	0.864	3.77149e-07	ENSMUSG00000044894	FALSE
Hypk	1.58155e-11	-0.264919	0.502	0.666	4.42819e-07	ENSMUSG00000027245	FALSE
Cltc	1.60896e-11	-0.277283	0.452	0.636	4.50491e-07	ENSMUSG00000047126	FALSE
Ywhab	1.78092e-11	-0.269155	0.634	0.784	4.98639e-07	ENSMUSG00000018326	FALSE
Lamtor2	1.81121e-11	-0.279463	0.663	0.776	5.0712e-07	ENSMUSG00000028062	FALSE
Bcap31	1.83687e-11	-0.264285	0.459	0.669	5.14305e-07	ENSMUSG00000002015	FALSE
Tbca	1.84931e-11	0.191782	0.946	0.845	5.17787e-07	ENSMUSG00000042043	FALSE
Alyref	1.89798e-11	-0.345577	0.455	0.565	5.31414e-07	ENSMUSG00000025134	FALSE
Cmtm7	1.93641e-11	0.25723	0.685	0.524	5.42175e-07	ENSMUSG00000032436	FALSE
Prmt1	2.00201e-11	-0.253154	0.351	0.544	5.60543e-07	ENSMUSG00000109324	FALSE
2610001J05Rik	2.10309e-11	-0.238039	0.333	0.571	5.88844e-07		FALSE
Morf4l1	2.10887e-11	-0.285368	0.871	0.912	5.90461e-07	ENSMUSG00000062270	FALSE
Eif3k	2.16772e-11	0.222868	0.903	0.814	6.0694e-07	ENSMUSG00000053565	FALSE
Slc48a1	2.30359e-11	-0.263081	0.323	0.529	6.44983e-07	ENSMUSG00000081534	FALSE
Cct3	2.57694e-11	-0.282834	0.43	0.594	7.21518e-07	ENSMUSG00000001416	FALSE
Mbnl2	3.11233e-11	-0.274198	0.351	0.572	8.71421e-07	ENSMUSG00000022139	FALSE
Tspan13	4.08e-11	-0.112804	0.742	0.454	1.14236e-06	ENSMUSG00000020577	FALSE
Polr2i	4.33633e-11	-0.237771	0.373	0.585	1.21413e-06	ENSMUSG00000019738	FALSE
Il1b	4.48893e-11	0.681333	0.505	0.372	1.25686e-06	ENSMUSG00000027398	FALSE
Rgs2	5.0822e-11	0.315686	0.724	0.596	1.42297e-06	ENSMUSG00000026360	FALSE
Cox5a	5.60401e-11	-0.349308	0.882	0.872	1.56907e-06	ENSMUSG00000000088	FALSE
Psmd6	5.75684e-11	-0.236418	0.323	0.515	1.61186e-06	ENSMUSG00000021737	FALSE
Atp6v0b	5.79453e-11	-0.276383	0.742	0.833	1.62241e-06	ENSMUSG00000033379	FALSE
Mrpl14	5.93767e-11	-0.275221	0.563	0.691	1.66249e-06	ENSMUSG00000023939	FALSE
Slc25a4	6.35617e-11	-0.313613	0.76	0.805	1.77966e-06	ENSMUSG00000031633	FALSE
Uqcc2	6.58636e-11	-0.338579	0.667	0.714	1.84412e-06	ENSMUSG00000024208	FALSE
Mtch2	6.66293e-11	-0.262161	0.495	0.641	1.86555e-06	ENSMUSG00000027282	FALSE
Psmc5	6.70068e-11	-0.241498	0.387	0.574	1.87612e-06	ENSMUSG00000020708	FALSE
Mrpl17	7.15425e-11	-0.239897	0.384	0.576	2.00312e-06	ENSMUSG00000030879	FALSE
Aldoa	7.19239e-11	-0.323343	0.928	0.907	2.0138e-06	ENSMUSG00000030695	FALSE
Mrps24	8.13768e-11	-0.267842	0.552	0.692	2.27847e-06	ENSMUSG00000020477	FALSE
Hint1	8.53788e-11	-0.300661	0.943	0.925	2.39052e-06	ENSMUSG00000020267	FALSE
Txnip	9.39855e-11	-0.496726	0.455	0.581	2.6315e-06	ENSMUSG00000038393	FALSE
Rtn3	9.56038e-11	-0.264207	0.412	0.625	2.67681e-06	ENSMUSG00000024758	FALSE
Rpl7a	1.01185e-10	0.112504	0.996	0.968	2.83307e-06	ENSMUSG00000062647	FALSE
Tmem30a	1.06685e-10	-0.248574	0.362	0.572	2.98707e-06	ENSMUSG00000032328	FALSE
Vps29	1.07169e-10	-0.242273	0.459	0.646	3.00062e-06	ENSMUSG00000029462	FALSE
Gsn	1.1466e-10	-1.80461	0.928	0.931	3.21037e-06	ENSMUSG00000026879	FALSE
Kdelr2	1.25604e-10	-0.253837	0.337	0.521	3.51678e-06	ENSMUSG00000079111	FALSE
Rpl12	1.26356e-10	0.0617865	0.996	0.958	3.53783e-06	ENSMUSG00000038900	FALSE
Ehd1	1.29125e-10	-0.254583	0.301	0.512	3.61538e-06	ENSMUSG00000024772	FALSE
Ap2m1	1.30919e-10	-0.247264	0.552	0.719	3.66559e-06	ENSMUSG00000022841	FALSE
Lamtor4	1.43144e-10	-0.258406	0.491	0.678	4.00788e-06	ENSMUSG00000050552	FALSE
Ndufb10	1.50592e-10	-0.255354	0.624	0.75	4.21642e-06	ENSMUSG00000040048	FALSE
Timm17a	1.50669e-10	-0.24264	0.401	0.568	4.21858e-06	ENSMUSG00000062580	FALSE
Gsk3b	1.57086e-10	-0.238195	0.358	0.569	4.39825e-06	ENSMUSG00000022812	FALSE
Cdk2ap2	1.67341e-10	0.224927	0.789	0.668	4.68538e-06	ENSMUSG00000024856	FALSE
Ptpn6	1.71927e-10	0.255178	0.52	0.314	4.81378e-06	ENSMUSG00000004266	FALSE
Psmb3	1.8776e-10	-0.303332	0.796	0.802	5.25709e-06	ENSMUSG00000069744	FALSE
Bnip3l	1.91804e-10	-0.302525	0.566	0.737	5.37033e-06	ENSMUSG00000022051	FALSE
Tpd52l2	1.946e-10	-0.218889	0.301	0.508	5.4486e-06	ENSMUSG00000000827	FALSE
Tsc22d3	1.94974e-10	0.251468	0.763	0.652	5.45906e-06	ENSMUSG00000031431	FALSE
Csde1	2.0289e-10	-0.259332	0.559	0.699	5.68073e-06	ENSMUSG00000068823	FALSE
Tmem50a	2.08089e-10	-0.31342	0.681	0.819	5.82628e-06	ENSMUSG00000028822	FALSE
Rbx1	2.48583e-10	-0.257017	0.803	0.861	6.96007e-06	ENSMUSG00000022400	FALSE
Atp2b1	2.7062e-10	-0.258911	0.498	0.692	7.5771e-06	ENSMUSG00000019943	FALSE
Marcks	3.06248e-10	0.343951	0.72	0.611	8.57465e-06	ENSMUSG00000069662	FALSE
Fcer1g	3.80253e-10	-0.200568	0.878	0.635	1.06467e-05	ENSMUSG00000058715	FALSE
Ddost	4.09897e-10	-0.255737	0.505	0.657	1.14767e-05	ENSMUSG00000028757	FALSE
Psmc3	4.23058e-10	-0.253049	0.534	0.677	1.18452e-05	ENSMUSG00000002102	FALSE
Tmed9	4.91116e-10	-0.263412	0.634	0.74	1.37508e-05	ENSMUSG00000058569	FALSE
Arf1	6.43559e-10	-0.25134	0.832	0.874	1.8019e-05	ENSMUSG00000048076	FALSE
Nme2	6.44707e-10	-0.260094	0.634	0.74	1.80512e-05	ENSMUSG00000020857	FALSE
2010107E04Rik	6.46777e-10	-0.267343	0.846	0.878	1.81091e-05		FALSE
Tmem59	7.81461e-10	-0.30982	0.731	0.833	2.18801e-05	ENSMUSG00000028618	FALSE
Ndufc2	7.99849e-10	-0.263393	0.667	0.768	2.2395e-05	ENSMUSG00000030647	FALSE
Atraid	8.20177e-10	-0.258529	0.401	0.602	2.29641e-05	ENSMUSG00000013622	FALSE
Ube2r2	8.41055e-10	-0.216163	0.366	0.559	2.35487e-05	ENSMUSG00000036241	FALSE
Pycard	8.56445e-10	0.116786	0.609	0.377	2.39796e-05	ENSMUSG00000030793	FALSE
Nop10	8.60611e-10	-0.254858	0.71	0.808	2.40962e-05	ENSMUSG00000027133	FALSE
Adrm1	9.11267e-10	-0.210606	0.326	0.514	2.55146e-05	ENSMUSG00000039041	FALSE
Msrb1	9.44369e-10	-0.364437	0.509	0.704	2.64414e-05	ENSMUSG00000075705	FALSE
Txndc15	1.11707e-09	0.304188	0.57	0.49	3.12768e-05	ENSMUSG00000021497	FALSE
Pigt	1.18562e-09	-0.20858	0.312	0.517	3.3196e-05	ENSMUSG00000017721	FALSE
Pura	1.19479e-09	-0.231102	0.384	0.576	3.34528e-05	ENSMUSG00000043991	FALSE
Cox8a	1.19876e-09	-0.217555	0.978	0.96	3.35641e-05	ENSMUSG00000035885	FALSE
Psmd2	1.3446e-09	-0.21481	0.348	0.553	3.76475e-05	ENSMUSG00000006998	FALSE
Eid1	1.46297e-09	-0.213741	0.315	0.533	4.09618e-05	ENSMUSG00000091337	FALSE
Hmgn1	1.5402e-09	-0.281172	0.763	0.816	4.31242e-05	ENSMUSG00000040681	FALSE
Vcp	1.61273e-09	-0.237245	0.577	0.723	4.51547e-05	ENSMUSG00000028452	FALSE
Mrps17	1.86098e-09	-0.214936	0.337	0.53	5.21057e-05	ENSMUSG00000034211	FALSE
Gm5900	1.86419e-09	-0.204775	0.301	0.514	5.21954e-05	ENSMUSG00000094685	FALSE
H2afv	1.8877e-09	-0.260422	0.584	0.706	5.28536e-05	ENSMUSG00000041126	FALSE
Cisd2	1.88814e-09	-0.210012	0.326	0.522	5.28659e-05	ENSMUSG00000028165	FALSE
Csnk1a1	1.89072e-09	-0.252193	0.584	0.725	5.29381e-05	ENSMUSG00000024576	FALSE
Gngt2	1.90155e-09	-0.415094	0.448	0.581	5.32414e-05	ENSMUSG00000038811	FALSE
Tmem14c	2.02441e-09	-0.254534	0.566	0.707	5.66816e-05	ENSMUSG00000021361	FALSE
Calm1	2.13272e-09	0.161439	1	0.977	5.97141e-05	ENSMUSG00000001175	FALSE
Evl	2.21433e-09	0.222227	0.516	0.386	6.19991e-05	ENSMUSG00000021262	FALSE
Prkar1a	2.41677e-09	-0.257632	0.577	0.713	6.76672e-05	ENSMUSG00000020612	FALSE
Strap	2.44956e-09	-0.207363	0.33	0.518	6.85851e-05	ENSMUSG00000030224	FALSE
Tpst2	2.54245e-09	-0.235745	0.33	0.509	7.1186e-05	ENSMUSG00000029344	FALSE
Cited2	2.57664e-09	-0.265905	0.319	0.503	7.21433e-05	ENSMUSG00000039910	FALSE
Rwdd1	2.63065e-09	-0.280844	0.57	0.653	7.36556e-05	ENSMUSG00000019782	FALSE
Serf2	2.6653e-09	0.0945565	1	0.992	7.46258e-05	ENSMUSG00000074884	FALSE
Luc7l3	3.01e-09	-0.213988	0.33	0.533	8.4277e-05	ENSMUSG00000020863	FALSE
Cox6c	3.02346e-09	-0.231353	0.986	0.961	8.46539e-05	ENSMUSG00000014313	FALSE
Sarnp	3.12975e-09	-0.234448	0.556	0.691	8.76298e-05	ENSMUSG00000078427	FALSE
Clic4	3.15298e-09	-0.324747	0.448	0.603	8.82802e-05	ENSMUSG00000037242	FALSE
Nucb1	3.21983e-09	-0.223792	0.323	0.522	9.0152e-05	ENSMUSG00000030824	FALSE
Rpl35	3.30926e-09	0.104226	1	0.995	9.26559e-05	ENSMUSG00000062997	FALSE
Psma7	3.49626e-09	-0.277631	0.878	0.877	9.78918e-05	ENSMUSG00000027566	FALSE
Gapdh	3.59625e-09	-0.507362	0.914	0.883	0.000100691	ENSMUSG00000057666	FALSE
Abcf1	3.63191e-09	-0.198381	0.294	0.509	0.00010169	ENSMUSG00000038762	FALSE
Hexb	3.73357e-09	0.193144	0.645	0.497	0.000104536	ENSMUSG00000021665	FALSE
Naa38	3.80588e-09	-0.239944	0.484	0.633	0.000106561	ENSMUSG00000059278	FALSE
Sod2	3.8637e-09	-0.262526	0.495	0.633	0.00010818	ENSMUSG00000006818	FALSE
Eif4a3	4.15926e-09	-0.241072	0.401	0.544	0.000116455	ENSMUSG00000025580	FALSE
Hnrnph1	4.2234e-09	-0.228248	0.373	0.567	0.000118251	ENSMUSG00000007850	FALSE
Ndufa1	4.25079e-09	-0.234486	0.699	0.777	0.000119018	ENSMUSG00000016427	FALSE
Glmp	4.30942e-09	-0.228307	0.43	0.598	0.000120659	ENSMUSG00000001418	FALSE
C1d	4.32871e-09	-0.208631	0.366	0.559	0.0001212	ENSMUSG00000000581	FALSE
Cope	4.54711e-09	-0.233821	0.534	0.703	0.000127315	ENSMUSG00000055681	FALSE
Emc4	4.7209e-09	-0.195727	0.294	0.506	0.000132181	ENSMUSG00000027131	FALSE
Psmb4	4.92557e-09	-0.262132	0.67	0.745	0.000137911	ENSMUSG00000005779	FALSE
Jun	5.02103e-09	-0.396141	0.789	0.848	0.000140584	ENSMUSG00000052684	FALSE
Ndufb11	5.94833e-09	-0.236241	0.753	0.819	0.000166547	ENSMUSG00000031059	FALSE
Eif4e	6.57664e-09	-0.214574	0.38	0.535	0.000184139	ENSMUSG00000028156	FALSE
Rpl27-ps3	6.62287e-09	0.251775	0.688	0.593	0.000185434	ENSMUSG00000073640	FALSE
Cbx3	6.83836e-09	-0.251837	0.38	0.556	0.000191467	ENSMUSG00000029836	FALSE
Cdc26	6.84165e-09	-0.200335	0.344	0.547	0.000191559	ENSMUSG00000066149	FALSE
H2-T23	6.91353e-09	0.247542	0.677	0.535	0.000193572	ENSMUSG00000067212	FALSE
Atp6v0e	7.11171e-09	0.14681	0.946	0.871	0.000199121	ENSMUSG00000015575	FALSE
Cd47	7.1653e-09	0.113336	0.91	0.839	0.000200621	ENSMUSG00000055447	FALSE
Ndufs7	7.42147e-09	-0.223521	0.581	0.732	0.000207794	ENSMUSG00000020153	FALSE
Eef1g	7.45148e-09	0.143113	0.971	0.906	0.000208634	ENSMUSG00000071644	FALSE
Sdf2l1	7.46414e-09	0.263913	0.616	0.518	0.000208988	ENSMUSG00000022769	FALSE
Snx6	7.54094e-09	-0.185138	0.283	0.509	0.000211139	ENSMUSG00000005656	FALSE
Ralbp1	7.78091e-09	-0.24216	0.581	0.718	0.000217858	ENSMUSG00000024096	FALSE
Tmbim4	8.34698e-09	-0.215365	0.416	0.614	0.000233707	ENSMUSG00000020225	FALSE
Mrpl34	8.43571e-09	-0.19042	0.323	0.52	0.000236191	ENSMUSG00000034880	FALSE
Map2k2	9.01507e-09	-0.236201	0.566	0.666	0.000252413	ENSMUSG00000035027	FALSE
Sec11a	9.38897e-09	-0.21989	0.423	0.622	0.000262882	ENSMUSG00000025724	FALSE
Csk	9.68488e-09	0.222499	0.595	0.496	0.000271167	ENSMUSG00000032312	FALSE
Sqstm1	1.01005e-08	-0.27335	0.545	0.7	0.000282804	ENSMUSG00000015837	FALSE
Mrpl42	1.15024e-08	-0.23571	0.487	0.621	0.000322057	ENSMUSG00000062981	FALSE
Clta	1.16113e-08	0.176429	0.932	0.883	0.000325105	ENSMUSG00000028478	FALSE
Znrd1	1.16634e-08	0.255064	0.545	0.456	0.000326563	ENSMUSG00000036315	TRUE
Etfa	1.21952e-08	-0.221625	0.384	0.566	0.000341453	ENSMUSG00000032314	FALSE
Sftpa1	1.24647e-08	-1.77127	0.466	0.539	0.000348998	ENSMUSG00000021789	FALSE
Pin1	1.25596e-08	-0.21269	0.412	0.577	0.000351655	ENSMUSG00000032171	FALSE
Tnfrsf1a	1.33974e-08	-0.232297	0.366	0.561	0.000375113	ENSMUSG00000030341	FALSE
Fosb	1.35877e-08	0.274032	0.713	0.6	0.000380441	ENSMUSG00000003545	FALSE
Kmt2e	1.43449e-08	-0.230933	0.409	0.589	0.000401642	ENSMUSG00000029004	FALSE
Lrrc59	1.46758e-08	-0.209794	0.33	0.502	0.000410908	ENSMUSG00000020869	FALSE
Mrpl28	1.55417e-08	-0.217968	0.434	0.58	0.000435153	ENSMUSG00000024181	FALSE
Tmem176a	1.98012e-08	-0.325976	0.473	0.675	0.000554415	ENSMUSG00000023367	FALSE
Dnajc19	1.98342e-08	-0.206118	0.409	0.571	0.000555337	ENSMUSG00000027679	FALSE
Banf1	2.09835e-08	-0.212404	0.448	0.605	0.000587517	ENSMUSG00000024844	FALSE
Rpl13-ps3	2.13969e-08	0.276258	0.674	0.625	0.000599092	ENSMUSG00000059835	FALSE
Dnajc3	2.19114e-08	-0.229932	0.355	0.555	0.000613498	ENSMUSG00000022136	FALSE
Atp6ap2	2.19196e-08	-0.220947	0.348	0.543	0.000613728	ENSMUSG00000031007	FALSE
Tax1bp3	2.40257e-08	-0.201057	0.312	0.521	0.000672696	ENSMUSG00000040158	FALSE
Ube2s	2.59403e-08	-0.299841	0.663	0.721	0.000726301	ENSMUSG00000060860	FALSE
Gnai2	2.61664e-08	0.10821	0.978	0.929	0.000732634	ENSMUSG00000032562	FALSE
St13	2.7811e-08	-0.236251	0.649	0.742	0.00077868	ENSMUSG00000022403	FALSE
Psma3	2.79462e-08	-0.255229	0.785	0.808	0.000782465	ENSMUSG00000060073	FALSE
Uba1	2.90133e-08	-0.185227	0.319	0.518	0.000812343	ENSMUSG00000001924	FALSE
Trf	3.30078e-08	-0.154591	0.799	0.646	0.000924186	ENSMUSG00000032554	FALSE
Nras	3.53573e-08	-0.196796	0.33	0.521	0.000989969	ENSMUSG00000027852	FALSE
Creg1	3.54486e-08	0.0950748	0.703	0.546	0.000992525	ENSMUSG00000040713	FALSE
Psma6	3.56645e-08	-0.236259	0.584	0.701	0.00099857	ENSMUSG00000021024	FALSE
Yipf4	3.81599e-08	-0.2222	0.401	0.572	0.00106844	ENSMUSG00000024072	FALSE
Ube2m	3.87892e-08	-0.186703	0.33	0.504	0.00108606	ENSMUSG00000005575	FALSE
Grpel1	3.99e-08	-0.193787	0.373	0.545	0.00111716	ENSMUSG00000029198	FALSE
Sra1	4.01237e-08	-0.202276	0.43	0.586	0.00112342	ENSMUSG00000006050	FALSE
Psmd4	4.23618e-08	-0.228694	0.573	0.685	0.00118609	ENSMUSG00000005625	FALSE
Mbd3	4.2541e-08	-0.196099	0.405	0.561	0.00119111	ENSMUSG00000035478	FALSE
Coro1b	4.54549e-08	0.22343	0.659	0.581	0.00127269	ENSMUSG00000024835	FALSE
D8Ertd738e	4.57684e-08	-0.226292	0.849	0.859	0.00128147	ENSMUSG00000019362	FALSE
Pgam1	4.71506e-08	-0.240698	0.556	0.678	0.00132017	ENSMUSG00000011752	FALSE
Tceb1	4.90108e-08	-0.205626	0.606	0.704	0.00137225	ENSMUSG00000079658	FALSE
Tcf25	5.22338e-08	-0.211379	0.498	0.649	0.00146249	ENSMUSG00000001472	FALSE
Aes	5.23361e-08	-0.246	0.746	0.786	0.00146536	ENSMUSG00000054452	FALSE
Atf4	5.39108e-08	-0.224184	0.484	0.65	0.00150945	ENSMUSG00000042406	FALSE
Cox4i1	5.41476e-08	-0.175641	0.996	0.989	0.00151608	ENSMUSG00000031818	FALSE
Fbxw2	5.67533e-08	-0.191106	0.305	0.504	0.00158904	ENSMUSG00000035949	FALSE
Cap1	6.45669e-08	0.120374	0.799	0.687	0.00180781	ENSMUSG00000028656	FALSE
Grn	6.62157e-08	-0.210303	0.667	0.784	0.00185397	ENSMUSG00000034708	FALSE
2700094K13Rik	6.73219e-08	-0.28062	0.448	0.552	0.00188495		FALSE
Ddx24	7.22943e-08	-0.203401	0.437	0.58	0.00202417	ENSMUSG00000041645	FALSE
Hspa5	7.4206e-08	-0.275436	0.857	0.885	0.00207769	ENSMUSG00000026864	FALSE
Eif5	7.46102e-08	-0.241305	0.634	0.714	0.00208901	ENSMUSG00000021282	FALSE
Suclg1	7.48943e-08	-0.192264	0.376	0.535	0.00209697	ENSMUSG00000052738	FALSE
Brk1	7.60058e-08	0.167284	0.907	0.814	0.00212809	ENSMUSG00000033940	FALSE
Hpcal1	7.70121e-08	-0.236929	0.333	0.505	0.00215626	ENSMUSG00000071379	FALSE
Lmo4	7.77424e-08	-0.343624	0.495	0.619	0.00217671	ENSMUSG00000028266	FALSE
Glo1	8.72379e-08	-0.173073	0.301	0.515	0.00244257	ENSMUSG00000024026	FALSE
Edf1	9.20399e-08	-0.256596	0.889	0.863	0.00257703	ENSMUSG00000015092	FALSE
Ndufb7	1.01519e-07	-0.209035	0.731	0.817	0.00284244	ENSMUSG00000033938	FALSE
Ftl1	1.0192e-07	-0.348228	1	1	0.00285367	ENSMUSG00000050708	FALSE
Cox6a1	1.0581e-07	-0.214601	0.932	0.923	0.00296257	ENSMUSG00000041697	FALSE
Atxn7l3b	1.06272e-07	-0.220743	0.484	0.628	0.0029755	ENSMUSG00000074748	FALSE
Uqcrc1	1.26656e-07	-0.212943	0.559	0.685	0.00354623	ENSMUSG00000025651	FALSE
Psma2	1.27378e-07	-0.219262	0.713	0.793	0.00356644	ENSMUSG00000015671	FALSE
Ufc1	1.31089e-07	-0.181454	0.38	0.556	0.00367036	ENSMUSG00000062963	FALSE
Rsu1	1.34557e-07	-0.226402	0.43	0.605	0.00376747	ENSMUSG00000026727	FALSE
Trib1	1.4171e-07	0.300765	0.516	0.431	0.00396774	ENSMUSG00000032501	FALSE
Tmem208	1.47045e-07	-0.193519	0.376	0.557	0.00411712	ENSMUSG00000014856	FALSE
B230219D22Rik	1.48128e-07	-0.191789	0.333	0.506	0.00414742	ENSMUSG00000045767	FALSE
Gnb2	1.7309e-07	0.149813	0.961	0.898	0.00484635	ENSMUSG00000029713	FALSE
Herpud1	1.82988e-07	0.216982	0.599	0.496	0.00512349	ENSMUSG00000031770	FALSE
Atp5b	1.84773e-07	-0.257197	0.943	0.911	0.00517345	ENSMUSG00000025393	FALSE
Capzb	1.92187e-07	0.149981	0.892	0.814	0.00538106	ENSMUSG00000028745	FALSE
Tmed2	1.94956e-07	-0.202831	0.753	0.833	0.00545858	ENSMUSG00000029390	FALSE
Pop5	2.10512e-07	-0.183177	0.348	0.519	0.00589413	ENSMUSG00000060152	FALSE
Imp3	2.18597e-07	-0.188107	0.358	0.56	0.00612049	ENSMUSG00000032288	FALSE
Cct7	2.26566e-07	-0.227774	0.606	0.681	0.00634363	ENSMUSG00000030007	FALSE
Dph3	2.34113e-07	-0.19157	0.38	0.536	0.00655492	ENSMUSG00000021905	FALSE
Sdhb	2.49227e-07	-0.226183	0.656	0.73	0.0069781	ENSMUSG00000009863	FALSE
1810022K09Rik	2.50478e-07	-0.178142	0.315	0.504	0.00701312		FALSE
Znhit1	2.5256e-07	-0.181435	0.355	0.529	0.00707144	ENSMUSG00000059518	FALSE
H3f3a	2.59934e-07	0.126619	0.996	0.978	0.00727789	ENSMUSG00000060743	FALSE
Ssr3	2.60459e-07	-0.208726	0.466	0.606	0.00729258	ENSMUSG00000027828	FALSE
Commd1	2.65954e-07	-0.180418	0.369	0.553	0.00744645	ENSMUSG00000051355	FALSE
Rrp1	2.69082e-07	-0.18072	0.362	0.559	0.00753403	ENSMUSG00000061032	FALSE
Anxa7	2.69887e-07	-0.190913	0.33	0.501	0.00755656	ENSMUSG00000021814	FALSE
Gm42418	2.84161e-07	-0.163612	1	0.998	0.00795622	ENSMUSG00000098178	FALSE
Pcmt1	3.0093e-07	-0.184567	0.362	0.529	0.00842575	ENSMUSG00000019795	FALSE
Spcs2	3.07041e-07	-0.197527	0.609	0.748	0.00859684	ENSMUSG00000035227	FALSE
Chmp3	3.07991e-07	-0.20155	0.38	0.558	0.00862344	ENSMUSG00000053119	FALSE
Mrpl33	3.08039e-07	-0.200476	0.706	0.791	0.00862478	ENSMUSG00000106918	FALSE
Fubp1	3.55545e-07	-0.183255	0.355	0.531	0.0099549	ENSMUSG00000028034	FALSE
Cfdp1	3.58469e-07	-0.193902	0.466	0.613	0.0100368	ENSMUSG00000031954	FALSE
Naa50	3.63373e-07	-0.189102	0.366	0.52	0.0101741	ENSMUSG00000022698	FALSE
Sec61a1	3.75785e-07	-0.164682	0.315	0.506	0.0105216	ENSMUSG00000030082	FALSE
Srrm2	3.93188e-07	-0.226117	0.774	0.797	0.0110089	ENSMUSG00000039218	FALSE
Actr2	4.10285e-07	0.142068	0.659	0.574	0.0114876	ENSMUSG00000020152	FALSE
Epn1	4.16035e-07	0.202131	0.538	0.45	0.0116486	ENSMUSG00000035203	FALSE
Fkbp4	4.16198e-07	-0.202846	0.462	0.586	0.0116531	ENSMUSG00000030357	FALSE
Nhp2	4.28905e-07	-0.296013	0.588	0.625	0.0120089	ENSMUSG00000001056	FALSE
Smc6	4.36409e-07	-0.206092	0.434	0.567	0.012219	ENSMUSG00000020608	FALSE
mt-Nd4l	4.37923e-07	-0.223364	0.427	0.594	0.0122614	ENSMUSG00000065947	FALSE
Hsp90ab1	4.40825e-07	-0.189874	0.989	0.984	0.0123427	ENSMUSG00000023944	FALSE
Ran	4.5043e-07	-0.310977	0.828	0.814	0.0126116	ENSMUSG00000029430	FALSE
Dpysl2	4.60227e-07	-0.285899	0.434	0.586	0.0128859	ENSMUSG00000022048	FALSE
Serinc3	4.91359e-07	-0.324786	0.627	0.739	0.0137576	ENSMUSG00000017707	FALSE
Cox6b1	5.04598e-07	-0.188461	0.971	0.952	0.0141282	ENSMUSG00000036751	FALSE
Mtdh	5.13005e-07	-0.200758	0.627	0.72	0.0143636	ENSMUSG00000022255	FALSE
Serbp1	5.14961e-07	-0.25066	0.871	0.865	0.0144184	ENSMUSG00000036371	FALSE
Mrpl57	5.17544e-07	-0.184724	0.427	0.577	0.0144907	ENSMUSG00000021967	FALSE
Ehd4	5.21762e-07	-0.550287	0.577	0.62	0.0146088	ENSMUSG00000027293	FALSE
Ostf1	5.44074e-07	0.191338	0.817	0.754	0.0152335	ENSMUSG00000024725	FALSE
Bloc1s1	5.74399e-07	-0.19533	0.473	0.643	0.0160826	ENSMUSG00000090247	FALSE
Ggnbp2	5.75736e-07	-0.177657	0.323	0.512	0.01612	ENSMUSG00000020530	FALSE
Ostc	5.94461e-07	-0.202792	0.581	0.681	0.0166443	ENSMUSG00000041084	FALSE
Smap1	6.14842e-07	-0.180396	0.344	0.523	0.017215	ENSMUSG00000026155	FALSE
Tmbim6	6.19614e-07	-0.255052	0.853	0.896	0.0173486	ENSMUSG00000023010	FALSE
Phb	6.78823e-07	-0.181278	0.355	0.509	0.0190064	ENSMUSG00000038845	FALSE
Lamtor5	6.92388e-07	-0.200723	0.663	0.727	0.0193862	ENSMUSG00000087260	FALSE
Hnrnpr	8.68064e-07	-0.176811	0.333	0.507	0.0243049	ENSMUSG00000066037	FALSE
Pcbp1	1.01327e-06	-0.195605	0.746	0.802	0.0283707	ENSMUSG00000051695	FALSE
Thoc7	1.0253e-06	-0.190229	0.434	0.564	0.0287074	ENSMUSG00000053453	FALSE
Degs1	1.05333e-06	-0.207953	0.434	0.593	0.0294921	ENSMUSG00000038633	FALSE
Tsn	1.10986e-06	-0.18416	0.441	0.599	0.031075	ENSMUSG00000026374	FALSE
Psmd11	1.15363e-06	-0.186586	0.423	0.556	0.0323004	ENSMUSG00000017428	FALSE
Capns1	1.16399e-06	-0.211804	0.792	0.86	0.0325907	ENSMUSG00000001794	FALSE
Rac2	1.20339e-06	0.272481	0.566	0.426	0.0336937	ENSMUSG00000033220	FALSE
Vdac2	1.21402e-06	-0.208937	0.746	0.795	0.0339913	ENSMUSG00000021771	FALSE
Tuba1b	1.25103e-06	-0.186195	0.86	0.892	0.0350275	ENSMUSG00000023004	FALSE
Sept2	1.31057e-06	-0.193303	0.398	0.553	0.0366946	ENSMUSG00000026276	FALSE
Atf3	1.32062e-06	0.214056	0.556	0.442	0.036976	ENSMUSG00000026628	FALSE
Naca	1.32162e-06	0.108455	0.993	0.969	0.037004	ENSMUSG00000061315	FALSE
Dnajb11	1.58437e-06	-0.18183	0.459	0.592	0.0443608	ENSMUSG00000004460	FALSE
Rab2a	1.6469e-06	-0.184762	0.627	0.757	0.0461116	ENSMUSG00000047187	FALSE
Mrpl23	1.66067e-06	-0.184126	0.484	0.651	0.0464971	ENSMUSG00000037772	FALSE
Wnk1	1.66376e-06	0.232131	0.71	0.644	0.0465836	ENSMUSG00000045962	FALSE
Bag1	1.76421e-06	-0.185338	0.624	0.733	0.0493962	ENSMUSG00000028416	FALSE
Gtf2a2	1.87444e-06	-0.180086	0.416	0.559	0.0524823	ENSMUSG00000033543	FALSE
Rbm8a	1.88047e-06	-0.216434	0.681	0.732	0.0526512	ENSMUSG00000038374	FALSE
Ndufb5	1.88208e-06	-0.201349	0.746	0.784	0.0526964	ENSMUSG00000027673	FALSE
Rpl31	2.09777e-06	0.147468	1	0.99	0.0587354	ENSMUSG00000073702	FALSE
Tmed7	2.18171e-06	-0.185269	0.337	0.504	0.0610856	ENSMUSG00000033184	FALSE
Ssna1	2.50832e-06	-0.163958	0.369	0.535	0.0702304	ENSMUSG00000026966	FALSE
Snrpc	2.56884e-06	-0.17981	0.466	0.6	0.0719249	ENSMUSG00000024217	FALSE
Cd82	2.59882e-06	0.173627	0.523	0.429	0.0727644	ENSMUSG00000027215	FALSE
Ndufv2	2.81597e-06	-0.184631	0.584	0.687	0.0788444	ENSMUSG00000024099	FALSE
Tgoln1	2.86023e-06	-0.189852	0.348	0.515	0.0800835	ENSMUSG00000056429	FALSE
Hcfc1r1	3.4832e-06	-0.211334	0.545	0.654	0.0975262	ENSMUSG00000023904	FALSE
U2af1	3.54468e-06	-0.19935	0.563	0.661	0.0992474	ENSMUSG00000061613	FALSE
Eif3m	3.88735e-06	0.171983	0.792	0.704	0.108842	ENSMUSG00000027170	FALSE
Ndufs2	3.9629e-06	-0.179152	0.487	0.625	0.110957	ENSMUSG00000013593	FALSE
Psmb5	3.98249e-06	-0.189698	0.606	0.718	0.111506	ENSMUSG00000022193	FALSE
Tmem176b	4.01156e-06	-0.273947	0.588	0.725	0.11232	ENSMUSG00000029810	FALSE
Tmem167	4.01967e-06	-0.203335	0.602	0.671	0.112547	ENSMUSG00000012422	FALSE
Spag9	4.07295e-06	0.205022	0.523	0.459	0.114039	ENSMUSG00000020859	FALSE
Kif5b	4.59702e-06	-0.190539	0.602	0.714	0.128712	ENSMUSG00000006740	FALSE
Prelid1	4.77758e-06	-0.216576	0.699	0.734	0.133768	ENSMUSG00000021486	FALSE
Minos1	5.0364e-06	-0.182758	0.882	0.887	0.141014	ENSMUSG00000050608	FALSE
Vapa	5.53402e-06	-0.184858	0.599	0.715	0.154947	ENSMUSG00000024091	FALSE
Rbbp7	5.63374e-06	-0.171568	0.398	0.545	0.157739	ENSMUSG00000031353	FALSE
Pttg1ip	5.87378e-06	-0.187478	0.341	0.507	0.16446	ENSMUSG00000009291	FALSE
Tcf4	6.32205e-06	-0.172132	0.376	0.565	0.177011	ENSMUSG00000053477	FALSE
Eif3c	6.49937e-06	-0.18075	0.541	0.648	0.181976	ENSMUSG00000030738	FALSE
Pid1	6.50513e-06	0.139598	0.538	0.427	0.182137	ENSMUSG00000045658	FALSE
Rps12-ps3	6.51233e-06	0.219544	0.767	0.736	0.182339	ENSMUSG00000067038	FALSE
Tm2d2	6.51363e-06	-0.181855	0.38	0.551	0.182375	ENSMUSG00000031556	FALSE
Mrps33	6.5337e-06	-0.174534	0.602	0.706	0.182937	ENSMUSG00000029918	FALSE
Ndufb3	7.10804e-06	-0.18974	0.534	0.676	0.199018	ENSMUSG00000026032	FALSE
Atp5j2	7.13247e-06	-0.174196	0.943	0.921	0.199702	ENSMUSG00000038690	FALSE
Ahsa1	7.27126e-06	-0.175869	0.48	0.605	0.203588	ENSMUSG00000021037	FALSE
G3bp2	7.45551e-06	-0.166975	0.358	0.534	0.208747	ENSMUSG00000029405	FALSE
Ndufa3	7.92459e-06	-0.183838	0.731	0.83	0.221881	ENSMUSG00000035674	FALSE
Rnf187	7.94867e-06	-0.189038	0.599	0.693	0.222555	ENSMUSG00000020496	FALSE
Gnas	8.25236e-06	-0.246858	0.971	0.94	0.231058	ENSMUSG00000027523	FALSE
Dpy30	8.74128e-06	-0.177365	0.419	0.56	0.244747	ENSMUSG00000024067	FALSE
Park7	8.82223e-06	-0.185485	0.774	0.808	0.247014	ENSMUSG00000028964	FALSE
Tspo	9.75614e-06	-0.137721	0.835	0.893	0.273162	ENSMUSG00000041736	FALSE
Cetn3	1.06887e-05	-0.185702	0.502	0.626	0.299272	ENSMUSG00000021537	FALSE
Hnrnpab	1.08287e-05	-0.214835	0.667	0.725	0.303192	ENSMUSG00000020358	FALSE
Rhoa	1.08547e-05	-0.203551	0.885	0.926	0.303921	ENSMUSG00000007815	FALSE
Ppp1cb	1.09548e-05	-0.186855	0.394	0.55	0.306723	ENSMUSG00000014956	FALSE
Smarca5	1.13078e-05	-0.143867	0.333	0.51	0.316607	ENSMUSG00000031715	FALSE
Mrpl36	1.14748e-05	-0.150093	0.348	0.514	0.321284	ENSMUSG00000021607	FALSE
Srsf6	1.17303e-05	-0.155152	0.47	0.634	0.328436	ENSMUSG00000016921	FALSE
Gm10709	1.18071e-05	0.11877	0.978	0.93	0.330587	ENSMUSG00000074516	FALSE
Pa2g4	1.24221e-05	-0.164518	0.387	0.539	0.347805	ENSMUSG00000025364	FALSE
Stard3nl	1.24559e-05	0.183671	0.534	0.482	0.348754	ENSMUSG00000003062	FALSE
Shfm1	1.25745e-05	-0.184872	0.971	0.953	0.352075	ENSMUSG00000042541	FALSE
Ube2l3	1.26196e-05	-0.180073	0.573	0.671	0.353337	ENSMUSG00000038965	FALSE
Gemin7	1.26496e-05	-0.157892	0.333	0.506	0.354177	ENSMUSG00000044709	FALSE
Atp5d	1.30804e-05	-0.20396	0.903	0.87	0.366238	ENSMUSG00000003072	FALSE
Ranbp1	1.33533e-05	-0.259916	0.728	0.748	0.37388	ENSMUSG00000005732	FALSE
Dnajc7	1.40591e-05	0.266519	0.534	0.475	0.393641	ENSMUSG00000014195	FALSE
Gnb1	1.42151e-05	-0.184603	0.681	0.78	0.398007	ENSMUSG00000029064	FALSE
Polr2j	1.43053e-05	-0.167126	0.498	0.625	0.400533	ENSMUSG00000039771	FALSE
Pfdn6	1.52038e-05	-0.146841	0.38	0.542	0.425692	ENSMUSG00000024309	FALSE
Glrx2	1.5321e-05	-0.141546	0.33	0.511	0.428972	ENSMUSG00000018196	FALSE
Sftpc	1.61723e-05	-2.18189	0.996	0.989	0.452808	ENSMUSG00000022097	FALSE
Ifngr1	1.62071e-05	0.120457	0.71	0.645	0.453782	ENSMUSG00000020009	FALSE
Klf6	1.65574e-05	0.189376	0.86	0.781	0.46359	ENSMUSG00000000078	FALSE
Ddrgk1	1.67686e-05	-0.15077	0.409	0.604	0.469505	ENSMUSG00000068290	FALSE
Itm2c	1.79803e-05	0.171888	0.71	0.668	0.503429	ENSMUSG00000026223	FALSE
Ufm1	1.95151e-05	-0.143673	0.373	0.534	0.546404	ENSMUSG00000027746	FALSE
Snrpd1	1.96526e-05	-0.218967	0.595	0.655	0.550253	ENSMUSG00000002477	FALSE
Lsm8	1.9916e-05	-0.163727	0.401	0.523	0.557629	ENSMUSG00000044155	FALSE
Pdcd10	2.0287e-05	-0.160872	0.348	0.53	0.568017	ENSMUSG00000027835	FALSE
Cltb	2.08255e-05	-0.182268	0.401	0.552	0.583094	ENSMUSG00000047547	FALSE
Klf13	2.18254e-05	-0.210396	0.523	0.664	0.611088	ENSMUSG00000052040	FALSE
Ddx39b	2.1911e-05	-0.174821	0.47	0.607	0.613485	ENSMUSG00000019432	FALSE
Nucks1	2.29381e-05	-0.159955	0.423	0.581	0.642243	ENSMUSG00000026434	FALSE
Ppp1r15a	2.30149e-05	0.234768	0.541	0.508	0.644395	ENSMUSG00000040435	FALSE
Xbp1	2.42293e-05	-0.206373	0.448	0.605	0.678396	ENSMUSG00000020484	FALSE
Mef2c	2.57737e-05	0.21333	0.52	0.47	0.721639	ENSMUSG00000005583	FALSE
Gm10073	2.63182e-05	0.175625	0.52	0.465	0.736883	ENSMUSG00000060019	FALSE
Psmc6	2.9748e-05	-0.161495	0.398	0.526	0.832913	ENSMUSG00000021832	FALSE
Myl6	3.08654e-05	-0.205735	0.989	0.992	0.864199	ENSMUSG00000090841	FALSE
Rtf1	3.20534e-05	-0.149746	0.48	0.623	0.897462	ENSMUSG00000027304	FALSE
Ndufa10	3.22989e-05	-0.150038	0.416	0.57	0.904338	ENSMUSG00000026260	FALSE
Guk1	3.27916e-05	-0.195066	0.498	0.607	0.918132	ENSMUSG00000020444	FALSE
Ppp2r1a	3.28261e-05	-0.1462	0.366	0.53	0.919097	ENSMUSG00000007564	FALSE
AY036118	3.40587e-05	0.0537014	1	0.994	0.95361	ENSMUSG00000105361	FALSE
Psmd13	3.43276e-05	-0.144313	0.348	0.52	0.961138	ENSMUSG00000025487	FALSE
Ddx3x	3.49189e-05	-0.184432	0.545	0.694	0.977693	ENSMUSG00000000787	FALSE
Wdr1	3.59009e-05	0.129606	0.667	0.607	1	ENSMUSG00000005103	FALSE
Ccnd3	3.6002e-05	0.16617	0.602	0.546	1	ENSMUSG00000034165	FALSE
Ewsr1	3.85816e-05	-0.144732	0.477	0.627	1	ENSMUSG00000009079	FALSE
Psmb2	3.86612e-05	-0.178083	0.746	0.776	1	ENSMUSG00000028837	FALSE
Smim11	4.06313e-05	-0.168185	0.412	0.567	1	ENSMUSG00000051989	FALSE
Chic2	4.20399e-05	-0.177538	0.473	0.62	1	ENSMUSG00000029229	FALSE
Vps36	4.22838e-05	-0.159192	0.348	0.505	1	ENSMUSG00000031479	FALSE
Atxn10	4.25143e-05	-0.15028	0.401	0.563	1	ENSMUSG00000016541	FALSE
Phb2	4.2932e-05	-0.201042	0.627	0.675	1	ENSMUSG00000004264	FALSE
Cyb5a	4.58936e-05	0.0722673	0.842	0.794	1	ENSMUSG00000024646	FALSE
Anapc13	4.83218e-05	-0.164285	0.552	0.666	1	ENSMUSG00000035048	FALSE
Arf5	5.21718e-05	0.115254	0.943	0.876	1	ENSMUSG00000020440	FALSE
Fis1	5.34336e-05	-0.177813	0.731	0.795	1	ENSMUSG00000019054	FALSE
Kras	5.95957e-05	-0.158335	0.43	0.582	1	ENSMUSG00000030265	FALSE
Plekhj1	6.11053e-05	0.14485	0.595	0.54	1	ENSMUSG00000035278	FALSE
Dnaja2	6.20567e-05	-0.146351	0.412	0.567	1	ENSMUSG00000031701	FALSE
Mrpl18	6.36564e-05	-0.157239	0.487	0.598	1	ENSMUSG00000057388	FALSE
Txndc9	6.52037e-05	-0.136413	0.344	0.507	1	ENSMUSG00000058407	FALSE
mt-Atp8	6.54333e-05	-0.251413	0.444	0.576	1	ENSMUSG00000064356	FALSE
Vdac3	6.64296e-05	-0.169199	0.52	0.653	1	ENSMUSG00000008892	FALSE
Mrps26	6.77394e-05	-0.135109	0.387	0.535	1	ENSMUSG00000037740	FALSE
Churc1	6.81493e-05	-0.145689	0.412	0.554	1	ENSMUSG00000090258	FALSE
Prrc2c	6.89806e-05	-0.160681	0.427	0.557	1	ENSMUSG00000040225	FALSE
S100a4	6.91534e-05	-0.637162	0.62	0.61	1	ENSMUSG00000001020	FALSE
Ifrd1	6.94973e-05	-0.154361	0.441	0.591	1	ENSMUSG00000001627	FALSE
Bud31	7.05853e-05	-0.133528	0.423	0.59	1	ENSMUSG00000038722	FALSE
Ppp2ca	7.08538e-05	-0.152438	0.57	0.68	1	ENSMUSG00000020349	FALSE
Snf8	7.14796e-05	-0.135692	0.448	0.597	1	ENSMUSG00000006058	FALSE
Tppp3	7.84955e-05	-0.513591	0.455	0.502	1	ENSMUSG00000014846	FALSE
Ube3a	7.99855e-05	-0.13822	0.366	0.534	1	ENSMUSG00000025326	FALSE
Nhp2l1	8.39668e-05	-0.180801	0.681	0.719	1	ENSMUSG00000063480	FALSE
Ube2e3	8.51472e-05	-0.134793	0.394	0.547	1	ENSMUSG00000027011	FALSE
Csnk2a1	8.62178e-05	-0.136614	0.373	0.532	1	ENSMUSG00000074698	FALSE
Vapb	8.65743e-05	-0.152969	0.38	0.524	1	ENSMUSG00000054455	FALSE
Nktr	8.83597e-05	-0.141326	0.358	0.518	1	ENSMUSG00000032525	FALSE
Dusp1	9.02645e-05	0.0627875	0.982	0.933	1	ENSMUSG00000024190	FALSE
Atp5f1	9.28414e-05	-0.19068	0.842	0.834	1	ENSMUSG00000000563	FALSE
Marc2	9.35824e-05	-0.159452	0.38	0.525	1	ENSMUSG00000073481	FALSE
Oser1	9.39481e-05	0.194757	0.566	0.511	1	ENSMUSG00000035399	FALSE
Ckb	9.55175e-05	0.135688	0.556	0.495	1	ENSMUSG00000001270	FALSE
Sod1	9.74614e-05	-0.188653	0.373	0.501	1	ENSMUSG00000022982	FALSE
Nadk	9.79723e-05	0.139473	0.52	0.467	1	ENSMUSG00000029063	FALSE
Snrpb	0.000104013	-0.170554	0.889	0.872	1	ENSMUSG00000027404	FALSE
Mpc2	0.000107764	-0.162545	0.588	0.711	1	ENSMUSG00000026568	FALSE
Ifi35	0.000118038	0.12167	0.516	0.453	1	ENSMUSG00000010358	FALSE
Ppdpf	0.000118101	-0.154889	0.43	0.578	1	ENSMUSG00000016344	FALSE
Mea1	0.000119679	-0.135567	0.373	0.503	1	ENSMUSG00000002768	FALSE
C1qbp	0.000121817	-0.183729	0.538	0.594	1	ENSMUSG00000018446	FALSE
Sec11c	0.000128481	0.147831	0.656	0.6	1	ENSMUSG00000024516	FALSE
Psma4	0.000129187	-0.16489	0.656	0.717	1	ENSMUSG00000032301	FALSE
Coa3	0.000132417	-0.145806	0.548	0.656	1	ENSMUSG00000017188	FALSE
Mrps36	0.000133699	-0.1337	0.416	0.567	1	ENSMUSG00000061474	FALSE
Pafah1b1	0.000144132	-0.140961	0.505	0.646	1	ENSMUSG00000020745	FALSE
Sf3b2	0.000144314	-0.156449	0.53	0.644	1	ENSMUSG00000024853	FALSE
Mrps16	0.000145599	-0.143747	0.473	0.583	1	ENSMUSG00000049960	FALSE
Tcp1	0.000149648	-0.152653	0.559	0.638	1	ENSMUSG00000068039	FALSE
2700060E02Rik	0.000150774	0.100832	0.878	0.772	1		FALSE
Rhog	0.000150975	0.133407	0.527	0.456	1	ENSMUSG00000073982	FALSE
Arl6ip5	0.000159129	-0.165587	0.577	0.682	1	ENSMUSG00000035199	FALSE
Smim14	0.000162163	0.0999884	0.735	0.67	1	ENSMUSG00000037822	FALSE
Chmp2a	0.000167764	-0.159462	0.71	0.775	1	ENSMUSG00000033916	FALSE
Chmp5	0.00017124	-0.169756	0.487	0.626	1	ENSMUSG00000028419	FALSE
Rab5c	0.000173018	-0.159359	0.591	0.701	1	ENSMUSG00000019173	FALSE
Pum2	0.000175029	-0.141915	0.369	0.505	1	ENSMUSG00000020594	FALSE
Tmem147	0.000187859	-0.127932	0.43	0.574	1	ENSMUSG00000006315	FALSE
Napa	0.000190401	-0.135901	0.394	0.544	1	ENSMUSG00000006024	FALSE
Pnrc1	0.000198017	0.114575	0.792	0.743	1	ENSMUSG00000040128	FALSE
Med28	0.000201079	-0.151701	0.634	0.722	1	ENSMUSG00000015804	FALSE
Wdr83os	0.000204891	-0.137636	0.455	0.6	1	ENSMUSG00000059355	FALSE
Anxa1	0.000245013	0.12074	0.789	0.7	1	ENSMUSG00000024659	FALSE
Sdcbp	0.000247002	-0.228356	0.731	0.792	1	ENSMUSG00000028249	FALSE
Neat1	0.000247285	-0.297642	0.799	0.794	1	ENSMUSG00000092274	FALSE
1110004F10Rik	0.000250562	-0.14614	0.516	0.629	1		FALSE
Atp6v0d1	0.000252548	-0.158732	0.419	0.569	1	ENSMUSG00000013160	FALSE
Manf	0.000254441	-0.172016	0.71	0.755	1	ENSMUSG00000032575	FALSE
Ncl	0.000260267	-0.203232	0.756	0.784	1	ENSMUSG00000026234	FALSE
Ap3s1	0.000265989	-0.157676	0.48	0.581	1	ENSMUSG00000024480	FALSE
Pdcd6ip	0.000275902	-0.144905	0.366	0.503	1	ENSMUSG00000032504	FALSE
Acin1	0.000290613	-0.119904	0.348	0.503	1	ENSMUSG00000022185	FALSE
Jak1	0.000294041	-0.160307	0.394	0.531	1	ENSMUSG00000028530	FALSE
Ociad1	0.000295124	-0.146739	0.466	0.611	1	ENSMUSG00000029152	FALSE
Snx5	0.000310648	0.147763	0.642	0.58	1	ENSMUSG00000027423	FALSE
Snx3	0.000323612	0.114484	0.9	0.822	1	ENSMUSG00000019804	FALSE
Denr	0.000329489	-0.115012	0.423	0.57	1	ENSMUSG00000023106	FALSE
Basp1	0.000345214	0.329032	0.52	0.436	1	ENSMUSG00000045763	FALSE
Ywhae	0.000347144	-0.167678	0.871	0.855	1	ENSMUSG00000020849	FALSE
Ppp1cc	0.000358712	-0.129121	0.534	0.66	1	ENSMUSG00000004455	FALSE
Spg21	0.000380507	0.147596	0.513	0.482	1	ENSMUSG00000032388	FALSE
Eif3a	0.000383467	-0.149927	0.48	0.601	1	ENSMUSG00000024991	FALSE
Pbrm1	0.000391293	-0.124088	0.405	0.545	1	ENSMUSG00000042323	FALSE
Aamp	0.000391879	-0.130337	0.462	0.602	1	ENSMUSG00000006299	FALSE
Gusb	0.000394266	0.162175	0.527	0.505	1	ENSMUSG00000025534	FALSE
Dnajb1	0.000411158	0.136274	0.638	0.591	1	ENSMUSG00000005483	FALSE
Supt4a	0.000411874	0.137005	0.663	0.629	1	ENSMUSG00000020485	FALSE
Tomm20	0.000430491	-0.207191	0.814	0.784	1	ENSMUSG00000093904	FALSE
Lyn	0.000435255	0.0936174	0.527	0.41	1	ENSMUSG00000042228	FALSE
Atg3	0.000438784	0.145288	0.577	0.545	1	ENSMUSG00000022663	FALSE
Use1	0.00048821	0.132532	0.738	0.696	1	ENSMUSG00000002395	FALSE
Mdh2	0.000504908	-0.135299	0.688	0.74	1	ENSMUSG00000019179	FALSE
Aimp1	0.000510901	-0.125335	0.427	0.55	1	ENSMUSG00000028029	FALSE
Arpc1a	0.000512877	-0.144626	0.509	0.624	1	ENSMUSG00000029621	FALSE
Ddt	0.000515173	-0.089224	0.362	0.51	1	ENSMUSG00000001666	FALSE
Tomm5	0.000525538	-0.139842	0.513	0.625	1	ENSMUSG00000078713	FALSE
Adipor1	0.000601588	-0.141332	0.52	0.653	1	ENSMUSG00000026457	FALSE
Eif5b	0.00060249	-0.12723	0.609	0.714	1	ENSMUSG00000026083	FALSE
Dctn3	0.000605152	-0.137691	0.437	0.551	1	ENSMUSG00000028447	FALSE
Brd2	0.000621445	-0.1419	0.513	0.637	1	ENSMUSG00000024335	FALSE
Ctsc	0.000621674	-0.588475	0.566	0.547	1	ENSMUSG00000030560	FALSE
Zfand6	0.000623663	0.134843	0.563	0.533	1	ENSMUSG00000030629	FALSE
Cd81	0.000628514	-0.403515	0.756	0.803	1	ENSMUSG00000037706	FALSE
2310036O22Rik	0.000659613	-0.13543	0.674	0.732	1		FALSE
H2-Q4	0.000662998	0.0856571	0.634	0.56	1	ENSMUSG00000035929	FALSE
Atp6v1d	0.000692984	-0.114902	0.373	0.531	1	ENSMUSG00000021114	FALSE
Ube2a	0.000695944	-0.116768	0.394	0.544	1	ENSMUSG00000016308	FALSE
Psmc4	0.000698476	-0.11826	0.398	0.534	1	ENSMUSG00000030603	FALSE
Mgat2	0.00070231	-0.117489	0.391	0.531	1	ENSMUSG00000043998	FALSE
Rab7	0.000727501	0.112795	0.778	0.732	1	ENSMUSG00000079477	FALSE
1500011K16Rik	0.000798291	-0.119819	0.358	0.506	1		FALSE
Txnl4a	0.000802559	-0.125296	0.437	0.55	1	ENSMUSG00000057130	FALSE
Gm2000	0.00080748	0.122559	0.86	0.824	1	ENSMUSG00000078193	FALSE
Sdhd	0.000855357	-0.104558	0.409	0.557	1	ENSMUSG00000000171	FALSE
Eif4b	0.000857431	0.169245	0.577	0.573	1	ENSMUSG00000058655	FALSE
Bcas2	0.000874471	-0.111365	0.448	0.585	1	ENSMUSG00000005687	FALSE
Srsf5	0.000888506	0.108716	0.828	0.785	1	ENSMUSG00000021134	FALSE
Snrpd3	0.000911331	-0.138699	0.577	0.646	1	ENSMUSG00000020180	FALSE
Kdelr1	0.000943	-0.129396	0.455	0.596	1	ENSMUSG00000002778	FALSE
Rps27l	0.000950046	-0.132655	0.95	0.916	1	ENSMUSG00000036781	FALSE
Stx4a	0.000994214	-0.124343	0.369	0.506	1	ENSMUSG00000030805	FALSE
Pdia3	0.00104663	-0.152316	0.771	0.83	1	ENSMUSG00000027248	FALSE
Tuba1a	0.00106273	-0.3411	0.771	0.774	1	ENSMUSG00000072235	FALSE
Sptssa	0.00113689	-0.114253	0.588	0.7	1	ENSMUSG00000044408	FALSE
Idh3b	0.00113938	-0.115814	0.401	0.526	1	ENSMUSG00000027406	FALSE
Mapre1	0.00117942	-0.135428	0.548	0.64	1	ENSMUSG00000027479	FALSE
Vti1b	0.00118621	-0.115762	0.444	0.568	1	ENSMUSG00000021124	FALSE
Lsm6	0.00126119	-0.146143	0.556	0.609	1	ENSMUSG00000031683	FALSE
Txndc17	0.00126421	-0.0601346	0.706	0.772	1	ENSMUSG00000020803	FALSE
Slirp	0.00130334	-0.141603	0.613	0.658	1	ENSMUSG00000021040	FALSE
Hn1	0.00132263	-0.315465	0.835	0.754	1	ENSMUSG00000020737	FALSE
Ptp4a1	0.00136466	-0.135233	0.394	0.534	1	ENSMUSG00000026064	FALSE
Bax	0.00138155	-0.149447	0.67	0.729	1	ENSMUSG00000003873	FALSE
Hnrnpa1	0.00141093	0.0893061	0.81	0.711	1	ENSMUSG00000046434	FALSE
Ngfrap1	0.0014474	-0.141993	0.423	0.51	1	ENSMUSG00000046432	FALSE
Snrnp70	0.00146837	-0.109509	0.394	0.542	1	ENSMUSG00000063511	FALSE
Rtcb	0.00152536	0.112934	0.609	0.562	1	ENSMUSG00000001783	FALSE
Cox5b	0.00154632	-0.130266	0.864	0.846	1	ENSMUSG00000061518	FALSE
Eif2s2	0.00159458	-0.14814	0.81	0.804	1	ENSMUSG00000074656	FALSE
Ndufb8	0.00161326	-0.136781	0.771	0.805	1	ENSMUSG00000025204	FALSE
Ndufs4	0.00161606	-0.116173	0.516	0.621	1	ENSMUSG00000021764	FALSE
Sri	0.00171488	0.125455	0.789	0.77	1	ENSMUSG00000003161	FALSE
Ccnl1	0.00220472	0.129981	0.659	0.632	1	ENSMUSG00000027829	FALSE
Klf4	0.00222929	-0.324187	0.62	0.654	1	ENSMUSG00000003032	FALSE
Ctsh	0.00225376	0.173709	0.613	0.59	1	ENSMUSG00000032359	FALSE
Psma5	0.00227509	-0.141777	0.652	0.682	1	ENSMUSG00000068749	FALSE
Ndufs8	0.00232876	-0.118793	0.527	0.631	1	ENSMUSG00000059734	FALSE
Pfdn2	0.0023356	-0.117323	0.62	0.721	1	ENSMUSG00000006412	FALSE
Hint2	0.00242572	-0.131842	0.387	0.515	1	ENSMUSG00000028470	FALSE
Top1	0.00247886	-0.14189	0.642	0.693	1	ENSMUSG00000070544	FALSE
4930523C07Rik	0.00252229	0.143872	0.563	0.523	1		FALSE
Snx2	0.00253522	-0.136944	0.384	0.505	1	ENSMUSG00000034484	FALSE
Emg1	0.00255276	-0.115329	0.591	0.673	1	ENSMUSG00000004268	FALSE
Khdrbs1	0.00265306	0.12223	0.545	0.521	1	ENSMUSG00000028790	FALSE
Ubl5	0.00285995	-0.119851	0.918	0.907	1	ENSMUSG00000084786	FALSE
1810058I24Rik	0.00286721	-0.122131	0.606	0.692	1		FALSE
Sf3b1	0.00292554	0.0988841	0.753	0.715	1	ENSMUSG00000025982	FALSE
Atp5o	0.00301603	-0.119261	0.774	0.799	1	ENSMUSG00000022956	FALSE
Ncor1	0.00309716	-0.119709	0.552	0.656	1	ENSMUSG00000018501	FALSE
Litaf	0.00323664	-0.123012	0.495	0.587	1	ENSMUSG00000022500	FALSE
Uqcrfs1	0.00337367	0.129149	0.71	0.681	1	ENSMUSG00000038462	FALSE
Nudc	0.0034314	-0.115942	0.541	0.644	1	ENSMUSG00000028851	FALSE
Rer1	0.00345587	-0.128559	0.548	0.636	1	ENSMUSG00000029048	FALSE
Actn1	0.00367794	-0.134066	0.473	0.559	1	ENSMUSG00000015143	FALSE
Prpf40a	0.00369169	-0.10811	0.43	0.538	1	ENSMUSG00000061136	FALSE
Ppp1r18	0.00374067	0.103439	0.548	0.512	1	ENSMUSG00000034595	FALSE
Tubb5	0.00375403	-0.0783507	0.86	0.858	1	ENSMUSG00000001525	FALSE
Cd36	0.00383277	-0.515601	0.566	0.517	1	ENSMUSG00000002944	FALSE
Hnrnpf	0.00384912	0.0632023	0.885	0.851	1	ENSMUSG00000042079	FALSE
Bub3	0.00389659	-0.10764	0.466	0.573	1	ENSMUSG00000066979	FALSE
Cox7c	0.00397716	-0.122333	0.961	0.952	1	ENSMUSG00000017778	FALSE
Samhd1	0.00412143	0.101271	0.513	0.491	1	ENSMUSG00000027639	FALSE
Psmb7	0.00434272	-0.131197	0.624	0.669	1	ENSMUSG00000026750	FALSE
Nap1l1	0.00434588	0.0766829	0.796	0.724	1	ENSMUSG00000058799	FALSE
Lrrfip1	0.00444455	0.0936944	0.516	0.485	1	ENSMUSG00000026305	FALSE
Spop	0.00448148	0.0734917	0.602	0.576	1	ENSMUSG00000057522	FALSE
Arpc5l	0.00449168	0.106046	0.599	0.543	1	ENSMUSG00000026755	FALSE
Ptges3	0.004629	-0.126663	0.595	0.65	1	ENSMUSG00000071072	FALSE
Sh3glb1	0.00463098	-0.126025	0.76	0.818	1	ENSMUSG00000037062	FALSE
Sfr1	0.00468963	-0.119876	0.57	0.676	1	ENSMUSG00000025066	FALSE
Luc7l2	0.00472542	-0.115599	0.548	0.649	1	ENSMUSG00000029823	FALSE
Ppib	0.00482529	-0.152417	0.918	0.879	1	ENSMUSG00000032383	FALSE
Mien1	0.00482858	-0.11546	0.53	0.642	1	ENSMUSG00000002580	FALSE
Tomm7	0.00521915	-0.121205	0.892	0.891	1	ENSMUSG00000028998	FALSE
Magoh	0.00528638	-0.10406	0.391	0.517	1	ENSMUSG00000028609	FALSE
Rab11b	0.00536297	-0.143347	0.591	0.662	1	ENSMUSG00000077450	FALSE
Esd	0.0053742	-0.126522	0.656	0.688	1	ENSMUSG00000021996	FALSE
Cdc37	0.00539443	-0.115195	0.656	0.701	1	ENSMUSG00000019471	FALSE
Flna	0.00541449	-0.20632	0.527	0.625	1	ENSMUSG00000031328	FALSE
Atp6v1g1	0.00566855	-0.137386	0.932	0.914	1	ENSMUSG00000039105	FALSE
Spag7	0.00622454	-0.0838781	0.394	0.532	1	ENSMUSG00000018287	FALSE
Sf3b5	0.00626535	-0.119195	0.631	0.686	1	ENSMUSG00000078348	FALSE
Cdc42se1	0.00626577	0.0881571	0.581	0.521	1	ENSMUSG00000046722	FALSE
Rps2	0.00641794	-0.107654	1	0.993	1	ENSMUSG00000044533	FALSE
Gabarapl2	0.00645695	-0.132261	0.674	0.745	1	ENSMUSG00000031950	FALSE
Cops6	0.00652798	-0.104895	0.487	0.59	1	ENSMUSG00000019494	FALSE
Anapc5	0.0067434	-0.101485	0.477	0.584	1	ENSMUSG00000029472	FALSE
Gabarap	0.00703536	-0.119888	0.957	0.948	1	ENSMUSG00000018567	FALSE
Fam96b	0.00741813	-0.0813534	0.434	0.55	1	ENSMUSG00000031879	FALSE
Hnrnpk	0.0074246	-0.132195	0.889	0.879	1	ENSMUSG00000021546	FALSE
Cwc15	0.00747611	-0.102561	0.548	0.638	1	ENSMUSG00000004096	FALSE
Smdt1	0.00749457	0.0790506	0.918	0.868	1	ENSMUSG00000022452	FALSE
Atp5a1	0.00788356	-0.0985363	0.824	0.866	1	ENSMUSG00000025428	FALSE
Krcc1	0.00791658	0.0901389	0.559	0.535	1	ENSMUSG00000053012	FALSE
Tonsl	0.00816522	-0.119121	0.591	0.669	1	ENSMUSG00000059323	FALSE
Arf4	0.0083165	-0.105068	0.624	0.706	1	ENSMUSG00000021877	FALSE
Eif3g	0.00834527	-0.103035	0.556	0.632	1	ENSMUSG00000070319	FALSE
Srp9	0.00837851	-0.0953253	0.656	0.747	1	ENSMUSG00000026511	FALSE
Zbtb7a	0.00856473	-0.0951838	0.409	0.543	1	ENSMUSG00000035011	FALSE
Trappc6b	0.00862517	-0.113746	0.484	0.584	1	ENSMUSG00000020993	FALSE
Idh3g	0.00886841	-0.099746	0.419	0.531	1	ENSMUSG00000002010	FALSE
Snrpf	0.00917462	-0.162973	0.735	0.726	1	ENSMUSG00000020018	FALSE
Ap2s1	0.00969421	-0.123888	0.703	0.728	1	ENSMUSG00000008036	FALSE
Akr1a1	0.00973631	-0.127238	0.896	0.878	1	ENSMUSG00000028692	FALSE
Cox17	0.0099823	-0.101601	0.771	0.823	1	ENSMUSG00000046516	FALSE
Bst2	0.010093	0.161132	0.409	0.577	1	ENSMUSG00000046718	FALSE
Myeov2	0.0100976	-0.117272	0.817	0.834	1	ENSMUSG00000073616	FALSE
Saraf	0.0104451	-0.152159	0.513	0.606	1	ENSMUSG00000031532	FALSE
Eif1	0.0105844	-0.0714122	1	0.999	1	ENSMUSG00000035530	FALSE
Stat3	0.010668	-0.0879691	0.394	0.52	1	ENSMUSG00000004040	FALSE
Mrpl4	0.0115068	-0.0908486	0.384	0.509	1	ENSMUSG00000003299	FALSE
Scand1	0.0115777	-0.0916808	0.749	0.789	1	ENSMUSG00000046229	FALSE
Rsrp1	0.0116661	-0.163494	0.896	0.927	1	ENSMUSG00000037266	FALSE
Ilk	0.0117986	-0.113308	0.43	0.549	1	ENSMUSG00000030890	FALSE
BC031181	0.0119381	-0.107514	0.477	0.604	1	ENSMUSG00000036299	FALSE
Ubald2	0.0121404	-0.115151	0.487	0.57	1	ENSMUSG00000050628	FALSE
Rtn4	0.012343	0.0702109	0.803	0.727	1	ENSMUSG00000020458	FALSE
Gm8797	0.0124535	-0.156991	0.996	0.989	1	ENSMUSG00000103034	FALSE
Psenen	0.0125063	-0.106416	0.659	0.74	1	ENSMUSG00000036835	FALSE
Ccdc124	0.0125388	-0.10722	0.53	0.591	1	ENSMUSG00000007721	FALSE
Pcbp2	0.0125791	0.0566248	0.892	0.832	1	ENSMUSG00000056851	FALSE
Tra2a	0.0126148	0.0891414	0.552	0.541	1	ENSMUSG00000029817	FALSE
Mrps14	0.0127055	-0.0959334	0.624	0.695	1	ENSMUSG00000058267	FALSE
Myh9	0.012992	-0.121829	0.437	0.545	1	ENSMUSG00000022443	FALSE
Sap18	0.0130676	-0.0802585	0.52	0.63	1	ENSMUSG00000021963	FALSE
Ctbp1	0.0137145	-0.098727	0.541	0.634	1	ENSMUSG00000037373	FALSE
Ahnak	0.0140609	-0.149538	0.742	0.763	1	ENSMUSG00000069833	FALSE
Tmed3	0.015418	-0.125251	0.577	0.626	1	ENSMUSG00000032353	FALSE
2410015M20Rik	0.0156486	-0.105642	0.699	0.726	1		FALSE
Limd2	0.0158128	0.122253	0.563	0.558	1	ENSMUSG00000040699	FALSE
Lims1	0.0164095	-0.112068	0.434	0.553	1	ENSMUSG00000019920	FALSE
Abhd17a	0.0164243	0.11042	0.559	0.546	1	ENSMUSG00000003346	FALSE
Emc6	0.0164402	-0.111656	0.548	0.609	1	ENSMUSG00000047260	FALSE
Ube2b	0.0164615	-0.113661	0.688	0.74	1	ENSMUSG00000020390	FALSE
Iqgap1	0.0169302	-0.200317	0.624	0.701	1	ENSMUSG00000030536	FALSE
Eif4a1	0.0170033	-0.16773	0.95	0.906	1	ENSMUSG00000059796	FALSE
Mrpl52	0.0170595	0.0714716	0.832	0.761	1	ENSMUSG00000010406	FALSE
Ghitm	0.0173811	-0.0866423	0.484	0.59	1	ENSMUSG00000041028	FALSE
Zfand5	0.017412	-0.0783669	0.405	0.546	1	ENSMUSG00000024750	FALSE
Jtb	0.0176776	-0.0890427	0.462	0.568	1	ENSMUSG00000027937	FALSE
Atrx	0.0182733	-0.0845188	0.401	0.538	1	ENSMUSG00000031229	FALSE
Ube2i	0.0184717	-0.108943	0.677	0.695	1	ENSMUSG00000015120	FALSE
Tomm22	0.0194526	-0.093914	0.437	0.543	1	ENSMUSG00000022427	FALSE
Rpl38	0.0203811	-0.184812	1	0.998	1	ENSMUSG00000057322	FALSE
Fkbp8	0.0205715	-0.0817466	0.634	0.704	1	ENSMUSG00000019428	FALSE
Sumo1	0.0208514	-0.0984874	0.706	0.748	1	ENSMUSG00000026021	FALSE
Ppig	0.0213716	-0.105351	0.57	0.624	1	ENSMUSG00000042133	FALSE
Ech1	0.0214645	-0.0871153	0.423	0.544	1	ENSMUSG00000053898	FALSE
Hsd17b10	0.0214853	-0.0850602	0.459	0.542	1	ENSMUSG00000025260	FALSE
Higd2a	0.0217441	0.0681269	0.724	0.695	1	ENSMUSG00000025868	FALSE
Mcl1	0.0224952	0.0498417	0.781	0.752	1	ENSMUSG00000038612	FALSE
Ubb	0.023499	-0.159995	1	0.989	1	ENSMUSG00000019505	FALSE
Tln1	0.0238334	0.0762804	0.613	0.597	1	ENSMUSG00000028465	FALSE
Zc3h15	0.0240944	-0.0683426	0.43	0.541	1	ENSMUSG00000027091	FALSE
Mrpl30	0.0249652	-0.0863555	0.602	0.664	1	ENSMUSG00000026087	FALSE
Slc3a2	0.025236	-0.106741	0.631	0.713	1	ENSMUSG00000010095	FALSE
Tpm4	0.0258941	-0.0868119	0.642	0.707	1	ENSMUSG00000031799	FALSE
Trp53	0.0259385	-0.0852015	0.427	0.517	1	ENSMUSG00000059552	FALSE
H2afj	0.0265791	-0.108442	0.781	0.811	1	ENSMUSG00000060032	FALSE
Pole4	0.026694	0.0751819	0.534	0.523	1	ENSMUSG00000030042	FALSE
S100a10	0.0267795	-0.0803285	0.968	0.915	1	ENSMUSG00000041959	FALSE
Bzw1	0.0274453	-0.0889422	0.487	0.576	1	ENSMUSG00000051223	FALSE
Ssr1	0.0276506	-0.0812635	0.409	0.526	1	ENSMUSG00000021427	FALSE
Npc2	0.028014	-0.21725	0.968	0.931	1	ENSMUSG00000021242	FALSE
Sec61g	0.0282288	-0.106071	0.961	0.935	1	ENSMUSG00000078974	FALSE
Atp1a1	0.0289549	-0.108602	0.659	0.681	1	ENSMUSG00000033161	FALSE
Glud1	0.0292359	0.0518248	0.62	0.602	1	ENSMUSG00000021794	FALSE
Mrps18c	0.0308109	-0.0816856	0.427	0.53	1	ENSMUSG00000016833	FALSE
Hprt	0.0314769	-0.0933586	0.47	0.576	1	ENSMUSG00000025630	FALSE
Zfp706	0.031543	-0.0749611	0.749	0.782	1	ENSMUSG00000062397	FALSE
Rbm25	0.031893	-0.0879582	0.62	0.676	1	ENSMUSG00000010608	FALSE
Grb2	0.031933	0.0677482	0.62	0.57	1	ENSMUSG00000059923	FALSE
Arhgdia	0.0350347	-0.13429	0.907	0.86	1	ENSMUSG00000025132	FALSE
Hnrnpc	0.03581	-0.0832728	0.62	0.689	1	ENSMUSG00000060373	FALSE
Ptpn1	0.0361958	-0.050984	0.419	0.546	1	ENSMUSG00000027540	FALSE
Lsm5	0.0364623	-0.0927666	0.52	0.582	1	ENSMUSG00000091625	FALSE
Mat2a	0.0387393	-0.143307	0.62	0.681	1	ENSMUSG00000053907	FALSE
Ubap2l	0.0393888	-0.072259	0.416	0.51	1	ENSMUSG00000042520	FALSE
Tprgl	0.0395691	-0.159978	0.541	0.602	1	ENSMUSG00000029030	FALSE
Sys1	0.0406904	-0.0816196	0.516	0.587	1	ENSMUSG00000045503	FALSE
Hba-a1	0.0408295	-0.2668	0.814	0.783	1	ENSMUSG00000069919	FALSE
Tkt	0.0411663	-0.105708	0.581	0.64	1	ENSMUSG00000021957	FALSE
Psmb10	0.0418526	-0.14958	0.642	0.662	1	ENSMUSG00000031897	FALSE
Trappc6a	0.0422187	-0.0683567	0.401	0.508	1	ENSMUSG00000002043	FALSE
Rheb	0.0427755	-0.107136	0.72	0.743	1	ENSMUSG00000028945	FALSE
Mtpn	0.0438017	-0.0785988	0.548	0.644	1	ENSMUSG00000029840	FALSE
Cox14	0.044768	-0.103367	0.713	0.723	1	ENSMUSG00000023020	FALSE
Mdh1	0.0449093	0.0753429	0.67	0.656	1	ENSMUSG00000020321	FALSE
Hnrnpa2b1	0.0452991	-0.101832	0.925	0.9	1	ENSMUSG00000004980	FALSE
Snrpd2	0.045777	-0.10686	0.792	0.767	1	ENSMUSG00000040824	FALSE
Copz1	0.0464387	-0.0692575	0.391	0.502	1	ENSMUSG00000060992	FALSE
Ctnna1	0.0486803	-0.117627	0.477	0.567	1	ENSMUSG00000037815	FALSE

## Sheet: Endothelial
Supplementary Table 6. Lung scRNAseq Cell Types - Endothelial
Gene	p_val	avg_log2FC	pct.1	pct.2	p_val_adj	ensembl_ids	unique
Cldn5	0	2.95812	0.982	0.471	0	ENSMUSG00000041378	FALSE
Ramp2	0	2.5263	0.998	0.46	0	ENSMUSG00000001240	FALSE
Tmem100	0	2.48339	0.925	0.284	0	ENSMUSG00000069763	TRUE
Egfl7	0	2.44	0.988	0.388	0	ENSMUSG00000026921	FALSE
Tspan7	0	2.27242	0.95	0.279	0	ENSMUSG00000058254	TRUE
Epas1	0	2.26873	0.954	0.424	0	ENSMUSG00000024140	FALSE
Cdh5	0	2.2071	0.964	0.215	0	ENSMUSG00000031871	TRUE
Ctla2a	0	2.19807	0.951	0.407	0	ENSMUSG00000044258	FALSE
Aqp1	0	2.19352	0.975	0.477	0	ENSMUSG00000004655	FALSE
Calcrl	0	2.17507	0.931	0.215	0	ENSMUSG00000059588	TRUE
Sdpr	0	2.16102	0.979	0.428	0	ENSMUSG00000045954	FALSE
Icam2	0	2.15551	0.963	0.288	0	ENSMUSG00000001029	TRUE
Tspan13	0	2.06201	0.976	0.377	0	ENSMUSG00000020577	FALSE
Pecam1	0	2.04074	0.97	0.224	0	ENSMUSG00000020717	TRUE
Adgrf5	0	2.0037	0.922	0.23	0	ENSMUSG00000056492	FALSE
Ecscr	0	1.96083	0.956	0.182	0	ENSMUSG00000073599	TRUE
Pltp	0	1.92365	0.944	0.533	0	ENSMUSG00000017754	FALSE
Acvrl1	0	1.89772	0.95	0.349	0	ENSMUSG00000000530	TRUE
Ehd4	0	1.87765	0.944	0.558	0	ENSMUSG00000027293	FALSE
Eng	0	1.87254	0.943	0.298	0	ENSMUSG00000026814	TRUE
Cav1	0	1.84423	0.983	0.451	0	ENSMUSG00000007655	FALSE
Thbd	0	1.82864	0.94	0.325	0	ENSMUSG00000074743	FALSE
Slc9a3r2	0	1.8015	0.966	0.41	0	ENSMUSG00000002504	FALSE
Ly6a	0	1.70313	0.985	0.794	0	ENSMUSG00000075602	FALSE
Klf2	0	1.6883	0.994	0.793	0	ENSMUSG00000055148	FALSE
Sptbn1	0	1.43623	0.966	0.638	0	ENSMUSG00000020315	FALSE
Crip2	0	1.33408	0.976	0.575	0	ENSMUSG00000006356	FALSE
Fkbp1a	0	1.18921	0.989	0.863	0	ENSMUSG00000032966	FALSE
Itm2b	0	1.02897	0.999	0.993	0	ENSMUSG00000022108	FALSE
H2-D1	0	0.907802	1	0.997	0	ENSMUSG00000073411	FALSE
Basp1	0	-0.758957	0.044	0.511	0	ENSMUSG00000045763	FALSE
Lgals3	0	-1.49791	0.37	0.835	0	ENSMUSG00000050335	FALSE
Ctss	0	-1.89966	0.26	0.705	0	ENSMUSG00000038642	FALSE
Ly6c1	0	2.12092	0.947	0.512	0	ENSMUSG00000079018	FALSE
Clec14a	0	2.07285	0.906	0.164	0	ENSMUSG00000045930	TRUE
Cd36	0	1.77482	0.925	0.446	1.19676e-307	ENSMUSG00000002944	FALSE
Cav2	0	1.72928	0.938	0.347	2.04393e-304	ENSMUSG00000000058	FALSE
BC028528	1.0922e-302	1.79408	0.907	0.298	3.05806e-298	ENSMUSG00000038543	TRUE
Mt1	2.32637e-301	-1.52086	0.225	0.723	6.51359e-297	ENSMUSG00000031765	FALSE
Gng11	7.70614e-296	1.25132	0.924	0.41	2.15764e-291	ENSMUSG00000032766	FALSE
Esam	1.80638e-289	1.70987	0.894	0.18	5.05769e-285	ENSMUSG00000001946	TRUE
Sepp1	6.40575e-285	1.19889	0.98	0.752	1.79355e-280	ENSMUSG00000064373	FALSE
S100a16	4.77196e-281	1.23188	0.931	0.527	1.3361e-276	ENSMUSG00000074457	FALSE
Foxf1	1.6094e-277	1.83001	0.886	0.233	4.50615e-273	ENSMUSG00000042812	TRUE
S1pr1	2.87154e-277	1.48753	0.879	0.201	8.04001e-273	ENSMUSG00000045092	TRUE
S100a4	2.70574e-273	-1.72695	0.292	0.668	7.57581e-269	ENSMUSG00000001020	FALSE
Clec1a	1.17241e-265	1.81671	0.851	0.093	3.28264e-261	ENSMUSG00000033082	TRUE
Lgals1	1.36536e-251	-1.7977	0.606	0.921	3.82286e-247	ENSMUSG00000068220	FALSE
Ptprb	2.21593e-251	1.95698	0.837	0.128	6.20438e-247	ENSMUSG00000020154	TRUE
Gpihbp1	1.71527e-250	2.11062	0.845	0.23	4.80259e-246	ENSMUSG00000022579	TRUE
Slc43a3	5.17663e-249	1.31596	0.86	0.229	1.44941e-244	ENSMUSG00000027074	FALSE
Ace	2.1886e-248	1.57224	0.875	0.367	6.12787e-244	ENSMUSG00000020681	FALSE
Nrp1	4.51822e-246	1.49107	0.898	0.507	1.26506e-241	ENSMUSG00000025810	FALSE
Cyyr1	6.5114e-246	1.5857	0.827	0.11	1.82313e-241	ENSMUSG00000041134	TRUE
Tyrobp	2.02627e-245	-1.66575	0.425	0.792	5.67336e-241	ENSMUSG00000030579	FALSE
Cotl1	3.45063e-244	-1.1049	0.209	0.702	9.66141e-240	ENSMUSG00000031827	FALSE
Sparc	3.98531e-242	0.800173	0.973	0.802	1.11585e-237	ENSMUSG00000018593	FALSE
Plvap	4.21157e-241	1.97991	0.843	0.249	1.1792e-236	ENSMUSG00000034845	TRUE
Hpgd	8.28904e-241	2.04956	0.834	0.136	2.32085e-236	ENSMUSG00000031613	TRUE
Lyz2	1.73497e-237	-2.33395	0.769	0.937	4.85775e-233	ENSMUSG00000069516	FALSE
Myct1	3.22774e-237	1.45255	0.811	0.073	9.03736e-233	ENSMUSG00000046916	TRUE
Bmpr2	1.36554e-235	1.4797	0.852	0.353	3.82336e-231	ENSMUSG00000067336	FALSE
Arhgap31	1.41059e-235	1.31333	0.852	0.279	3.9495e-231	ENSMUSG00000022799	TRUE
Fcer1g	4.4368e-234	-1.6149	0.331	0.705	1.24226e-229	ENSMUSG00000058715	FALSE
Cd93	5.90888e-234	1.7435	0.805	0.157	1.65443e-229	ENSMUSG00000027435	TRUE
Ifitm2	1.26397e-233	0.70277	0.985	0.865	3.53899e-229	ENSMUSG00000060591	FALSE
Afap1l1	7.00862e-231	1.44324	0.811	0.107	1.96234e-226	ENSMUSG00000033032	TRUE
Id3	5.15327e-230	0.894903	0.947	0.635	1.44286e-225	ENSMUSG00000007872	FALSE
Cd44	1.40543e-228	-1.19498	0.238	0.688	3.93506e-224	ENSMUSG00000005087	FALSE
Slco2a1	1.37296e-225	1.41092	0.851	0.403	3.84415e-221	ENSMUSG00000032548	FALSE
Sema3c	4.13111e-222	1.99683	0.82	0.197	1.15667e-217	ENSMUSG00000028780	TRUE
Spp1	5.57729e-222	-2.02668	0.396	0.755	1.56158e-217	ENSMUSG00000029304	FALSE
Fmo1	9.84425e-221	1.48082	0.803	0.138	2.75629e-216	ENSMUSG00000040181	TRUE
Fth1	9.61327e-220	-0.986527	1	1	2.69162e-215	ENSMUSG00000024661	FALSE
Adgre5	9.0301e-219	1.28433	0.843	0.292	2.52834e-214	ENSMUSG00000002885	TRUE
Gstm1	1.26589e-218	0.80958	0.928	0.598	3.54437e-214	ENSMUSG00000058135	FALSE
Rasip1	1.38706e-216	1.31626	0.782	0.077	3.88362e-212	ENSMUSG00000044562	TRUE
Cxx1a	3.46153e-216	1.24981	0.854	0.355	9.69195e-212	ENSMUSG00000067925	FALSE
Laptm5	1.06141e-213	-1.08735	0.218	0.627	2.97185e-209	ENSMUSG00000028581	FALSE
Myl12a	1.12837e-212	0.6571	0.994	0.954	3.15932e-208	ENSMUSG00000024048	FALSE
Ly6e	1.8229e-211	0.74163	0.993	0.88	5.10394e-207	ENSMUSG00000022587	FALSE
Klf4	2.09443e-211	1.09731	0.918	0.604	5.86418e-207	ENSMUSG00000003032	FALSE
Aprt	5.11941e-210	-0.949606	0.395	0.76	1.43338e-205	ENSMUSG00000006589	FALSE
Tuba1c	1.90202e-207	-0.717535	0.129	0.538	5.32548e-203	ENSMUSG00000043091	FALSE
Stmn2	2.11656e-207	1.67027	0.771	0.11	5.92617e-203	ENSMUSG00000027500	TRUE
Kdr	7.36462e-207	1.63316	0.777	0.125	2.06202e-202	ENSMUSG00000062960	TRUE
Ubb	5.24421e-204	0.586385	1	0.987	1.46833e-199	ENSMUSG00000019505	FALSE
Podxl	1.16637e-202	1.35013	0.771	0.133	3.26573e-198	ENSMUSG00000025608	TRUE
Kank3	5.33607e-202	1.19069	0.789	0.15	1.49405e-197	ENSMUSG00000042099	TRUE
Ptrf	1.01503e-201	1.09714	0.848	0.383	2.84198e-197	ENSMUSG00000004044	FALSE
Jup	1.43706e-200	1.18965	0.819	0.333	4.02364e-196	ENSMUSG00000001552	TRUE
Emcn	1.82372e-199	1.40115	0.77	0.074	5.10623e-195	ENSMUSG00000054690	TRUE
Cks1b	6.01096e-199	-0.853853	0.16	0.533	1.68301e-194	ENSMUSG00000028044	FALSE
Gm8797	8.29413e-198	0.577138	0.999	0.988	2.32227e-193	ENSMUSG00000103034	FALSE
Flt1	8.67947e-198	1.29177	0.789	0.268	2.43017e-193	ENSMUSG00000029648	FALSE
C1qc	1.47663e-196	-1.83478	0.168	0.516	4.13442e-192	ENSMUSG00000036896	FALSE
Pitpnc1	5.63716e-195	1.30225	0.782	0.21	1.57835e-190	ENSMUSG00000040430	TRUE
Gimap4	1.88361e-194	1.14181	0.785	0.182	5.27391e-190	ENSMUSG00000054435	FALSE
Cebpb	4.13979e-193	-1.1449	0.493	0.885	1.1591e-188	ENSMUSG00000056501	FALSE
Sept4	5.66423e-193	1.15026	0.807	0.275	1.58593e-188	ENSMUSG00000020486	FALSE
Klf7	2.13882e-192	1.19335	0.803	0.334	5.98848e-188	ENSMUSG00000025959	TRUE
Ifitm3	2.16841e-192	0.761417	0.98	0.88	6.07134e-188	ENSMUSG00000025492	FALSE
Jun	2.4252e-192	0.842347	0.969	0.823	6.79031e-188	ENSMUSG00000052684	FALSE
C1qb	3.27094e-192	-1.81997	0.18	0.52	9.1583e-188	ENSMUSG00000036905	FALSE
C1qa	3.68985e-191	-2.00579	0.203	0.553	1.03312e-186	ENSMUSG00000036887	FALSE
Lysmd2	1.868e-190	1.14279	0.795	0.239	5.23021e-186	ENSMUSG00000032184	TRUE
Capg	3.35862e-190	-0.816739	0.251	0.691	9.4038e-186	ENSMUSG00000056737	FALSE
Alox5ap	7.79718e-190	-0.976233	0.184	0.521	2.18313e-185	ENSMUSG00000060063	FALSE
Gimap6	2.45927e-188	1.18897	0.777	0.175	6.88571e-184	ENSMUSG00000047867	FALSE
Tm4sf1	1.01614e-186	0.730431	0.957	0.692	2.84509e-182	ENSMUSG00000027800	FALSE
Id1	1.1988e-186	1.16311	0.851	0.442	3.35651e-182	ENSMUSG00000042745	FALSE
Tuba1a	2.79243e-186	0.825353	0.942	0.743	7.81852e-182	ENSMUSG00000072235	FALSE
Gapdh	1.02461e-185	-1.19711	0.769	0.906	2.8688e-181	ENSMUSG00000057666	FALSE
Axl	4.11202e-185	-0.658349	0.159	0.594	1.15132e-180	ENSMUSG00000002602	FALSE
Cd63	9.44608e-185	-1.35773	0.535	0.834	2.64481e-180	ENSMUSG00000025351	FALSE
Igfbp7	1.94153e-184	1.31064	0.918	0.655	5.4361e-180	ENSMUSG00000036256	FALSE
Col4a1	2.33879e-183	1.2848	0.76	0.191	6.54839e-179	ENSMUSG00000031502	TRUE
Smagp	6.01036e-182	1.16463	0.766	0.184	1.68284e-177	ENSMUSG00000053559	TRUE
Fermt2	8.47531e-182	0.995988	0.814	0.38	2.373e-177	ENSMUSG00000037712	FALSE
S100a6	1.32473e-181	-1.88852	0.647	0.876	3.70911e-177	ENSMUSG00000001025	FALSE
Rpl35a	1.39481e-181	-0.702473	0.998	0.999	3.90534e-177	ENSMUSG00000060636	FALSE
Rpl41	1.82576e-179	-0.513723	1	1	5.11194e-175	ENSMUSG00000093674	FALSE
Clic4	1.38299e-178	1.02872	0.852	0.548	3.87223e-174	ENSMUSG00000037242	FALSE
Ftl1	2.31939e-178	-0.771857	1	1	6.49405e-174	ENSMUSG00000050708	FALSE
Scn7a	2.34148e-178	1.42418	0.732	0.133	6.5559e-174	ENSMUSG00000034810	TRUE
Ece1	2.75584e-174	1.11168	0.764	0.289	7.71609e-170	ENSMUSG00000057530	FALSE
Tek	1.13536e-173	1.27649	0.714	0.083	3.1789e-169	ENSMUSG00000006386	TRUE
Cxcl2	2.02152e-173	-1.68978	0.229	0.584	5.66006e-169	ENSMUSG00000058427	FALSE
Gpx1	5.21404e-172	-0.975915	0.721	0.952	1.45988e-167	ENSMUSG00000063856	FALSE
Rpl32	2.09436e-171	-0.701809	0.992	0.998	5.86399e-167	ENSMUSG00000057841	FALSE
Adgrl4	1.09318e-170	1.15606	0.703	0.062	3.06079e-166	ENSMUSG00000039167	TRUE
App	2.20066e-170	0.853532	0.921	0.748	6.16163e-166	ENSMUSG00000022892	FALSE
Acer2	4.07132e-169	1.282	0.694	0.076	1.13993e-164	ENSMUSG00000038007	TRUE
Dlc1	3.30742e-168	1.07676	0.719	0.166	9.26045e-164	ENSMUSG00000031523	TRUE
Cracr2b	9.7353e-168	1.05576	0.733	0.144	2.72579e-163	ENSMUSG00000048200	TRUE
Tcn2	1.22513e-167	1.06131	0.819	0.389	3.43024e-163	ENSMUSG00000020432	TRUE
Myzap	1.78309e-167	1.24342	0.699	0.068	4.99248e-163	ENSMUSG00000041361	TRUE
Grap	1.07589e-165	1.06346	0.741	0.164	3.01237e-161	ENSMUSG00000004837	TRUE
Clic5	1.10245e-165	1.15026	0.708	0.115	3.08674e-161	ENSMUSG00000023959	TRUE
Rdx	1.06235e-164	1.0694	0.874	0.617	2.97447e-160	ENSMUSG00000032050	FALSE
Cyp4b1	1.22153e-164	1.65243	0.749	0.181	3.42017e-160	ENSMUSG00000028713	FALSE
Coro1a	1.65925e-164	-1.05987	0.248	0.617	4.64575e-160	ENSMUSG00000030707	FALSE
Plpp1	1.0606e-163	1.19977	0.766	0.28	2.96957e-159	ENSMUSG00000021759	FALSE
Heg1	5.12054e-163	1.11545	0.788	0.357	1.4337e-158	ENSMUSG00000075254	FALSE
Serinc3	3.73102e-161	0.824702	0.913	0.7	1.04465e-156	ENSMUSG00000017707	FALSE
Tspan18	7.7127e-161	1.18887	0.683	0.068	2.15948e-156	ENSMUSG00000027217	TRUE
Anxa1	4.73253e-159	-0.792214	0.349	0.769	1.32506e-154	ENSMUSG00000024659	FALSE
Hilpda	3.27061e-158	1.45546	0.778	0.366	9.15739e-154	ENSMUSG00000043421	FALSE
Stmn1	4.82643e-158	1.09242	0.8	0.396	1.35135e-153	ENSMUSG00000028832	FALSE
Cd52	4.83204e-158	-1.32686	0.293	0.641	1.35292e-153	ENSMUSG00000000682	FALSE
Wfdc2	5.01688e-158	-1.28327	0.284	0.581	1.40468e-153	ENSMUSG00000017723	FALSE
Smad6	1.82915e-157	1.29478	0.674	0.085	5.12142e-153	ENSMUSG00000036867	TRUE
Rpl38	3.44713e-157	-0.647489	0.994	0.998	9.65163e-153	ENSMUSG00000057322	FALSE
Snrk	6.36779e-157	0.985066	0.725	0.216	1.78292e-152	ENSMUSG00000038145	TRUE
Trf	4.21018e-156	-1.23735	0.351	0.708	1.17881e-151	ENSMUSG00000032554	FALSE
Smarca2	3.75042e-154	1.0533	0.757	0.328	1.05008e-149	ENSMUSG00000024921	TRUE
Mif	4.74847e-154	-1.15948	0.613	0.797	1.32952e-149	ENSMUSG00000033307	FALSE
Rps2	8.19857e-154	-0.734837	0.989	0.995	2.29552e-149	ENSMUSG00000044533	FALSE
Nostrin	1.5546e-153	1.1263	0.686	0.115	4.35273e-149	ENSMUSG00000034738	TRUE
Mapk3	2.04496e-153	0.829757	0.858	0.63	5.72569e-149	ENSMUSG00000063065	FALSE
Hspb1	3.19825e-153	0.878595	0.888	0.618	8.95479e-149	ENSMUSG00000004951	FALSE
Ctnna1	3.55482e-152	0.892127	0.82	0.515	9.95314e-148	ENSMUSG00000037815	FALSE
Tcf4	5.5328e-152	0.906231	0.807	0.51	1.54913e-147	ENSMUSG00000053477	FALSE
Ddah2	2.33454e-151	0.958475	0.759	0.306	6.53649e-147	ENSMUSG00000007039	FALSE
Laptm4a	1.16843e-150	0.542515	0.985	0.909	3.27149e-146	ENSMUSG00000020585	FALSE
Dusp3	1.39853e-150	1.07042	0.77	0.333	3.91574e-146	ENSMUSG00000003518	TRUE
Rps26	1.32262e-149	-0.69174	0.957	0.991	3.7032e-145	ENSMUSG00000025362	FALSE
Pmp22	3.07398e-149	1.13259	0.816	0.399	8.60684e-145	ENSMUSG00000018217	FALSE
Tmem176a	4.60265e-149	0.75538	0.884	0.625	1.2887e-144	ENSMUSG00000023367	FALSE
Ctsc	3.67306e-148	-1.16914	0.294	0.594	1.02842e-143	ENSMUSG00000030560	FALSE
Foxp1	4.76258e-148	0.966085	0.823	0.532	1.33347e-143	ENSMUSG00000030067	FALSE
Rps27a	3.42049e-147	-0.565798	0.994	0.998	9.57703e-143	ENSMUSG00000020460	FALSE
Srgn	3.28345e-146	0.679483	0.915	0.626	9.19332e-142	ENSMUSG00000020077	FALSE
Cstb	7.77131e-146	-0.811462	0.573	0.833	2.17589e-141	ENSMUSG00000005054	FALSE
Metrnl	1.1882e-145	-0.558473	0.126	0.527	3.32684e-141	ENSMUSG00000039208	FALSE
Gimap1	1.34424e-145	0.923854	0.692	0.12	3.76373e-141	ENSMUSG00000090019	FALSE
Rps18	1.9966e-145	-0.627482	0.993	0.996	5.59028e-141	ENSMUSG00000008668	FALSE
Hyal2	7.76339e-145	1.0521	0.698	0.228	2.17367e-140	ENSMUSG00000010047	TRUE
Cmtm7	3.00046e-144	-0.565708	0.202	0.592	8.40099e-140	ENSMUSG00000032436	FALSE
Col4a2	8.39052e-144	1.06722	0.677	0.154	2.34926e-139	ENSMUSG00000031503	TRUE
Tie1	5.50117e-142	0.996237	0.637	0.061	1.54027e-137	ENSMUSG00000033191	TRUE
Tjp1	1.6013e-141	0.947107	0.677	0.207	4.48348e-137	ENSMUSG00000030516	TRUE
H2afz	1.79011e-141	-1.03269	0.816	0.915	5.01213e-137	ENSMUSG00000037894	FALSE
Malat1	4.05274e-140	0.510146	1	1	1.13473e-135	ENSMUSG00000092341	FALSE
Hmcn1	4.91609e-140	1.13568	0.649	0.08	1.37646e-135	ENSMUSG00000066842	TRUE
Nkd1	5.06713e-140	1.15661	0.673	0.135	1.41875e-135	ENSMUSG00000031661	TRUE
Tmem204	5.21383e-140	0.999093	0.67	0.164	1.45982e-135	ENSMUSG00000024168	TRUE
Cyth3	2.93479e-139	0.988765	0.72	0.279	8.21711e-135	ENSMUSG00000018001	TRUE
Rplp1	8.71773e-138	-0.570585	0.996	0.997	2.44088e-133	ENSMUSG00000007892	FALSE
Txnip	3.9803e-137	0.652786	0.866	0.522	1.11445e-132	ENSMUSG00000038393	FALSE
Arhgef15	4.17279e-137	0.968403	0.619	0.046	1.16834e-132	ENSMUSG00000052921	TRUE
Impdh1	9.95776e-137	1.05255	0.679	0.225	2.78807e-132	ENSMUSG00000003500	TRUE
B2m	1.01773e-136	0.386832	0.999	0.995	2.84954e-132	ENSMUSG00000060802	FALSE
Ppp1r16b	3.2043e-136	1.11268	0.644	0.071	8.97171e-132	ENSMUSG00000037754	TRUE
Emp3	4.56518e-136	-0.74658	0.459	0.825	1.27821e-131	ENSMUSG00000040212	FALSE
Ctsh	1.41848e-135	-0.635829	0.179	0.666	3.97161e-131	ENSMUSG00000032359	FALSE
Clec2d	1.89958e-135	0.935149	0.701	0.203	5.31863e-131	ENSMUSG00000030157	TRUE
Fam49b	8.31037e-135	-0.605174	0.206	0.6	2.32682e-130	ENSMUSG00000022378	FALSE
Anxa3	1.33596e-134	0.838414	0.86	0.6	3.74054e-130	ENSMUSG00000029484	FALSE
Lcn2	1.39131e-134	-1.52707	0.224	0.543	3.89552e-130	ENSMUSG00000026822	FALSE
Rpl10	2.3114e-133	-0.467297	0.998	0.998	6.47169e-129	ENSMUSG00000008682	FALSE
Myl12b	2.51707e-133	0.72774	0.924	0.831	7.04755e-129	ENSMUSG00000034868	FALSE
Klhl5	9.97266e-133	0.983342	0.684	0.238	2.79225e-128	ENSMUSG00000054920	TRUE
Aplp2	2.45689e-132	0.667675	0.89	0.682	6.87904e-128	ENSMUSG00000031996	FALSE
Pcdh1	3.12016e-132	1.11346	0.638	0.145	8.73613e-128	ENSMUSG00000051375	TRUE
Bvht	4.89498e-132	0.890174	0.632	0.146	1.37055e-127	ENSMUSG00000098098	TRUE
Bcam	1.37847e-131	0.967937	0.706	0.2	3.85957e-127	ENSMUSG00000002980	FALSE
Cd151	1.82035e-130	0.782122	0.815	0.504	5.09679e-126	ENSMUSG00000025510	FALSE
Pllp	3.52896e-130	1.0915	0.6	0.057	9.88074e-126	ENSMUSG00000031775	TRUE
Rps3a1	4.21578e-130	-0.565939	0.988	0.997	1.18038e-125	ENSMUSG00000028081	FALSE
Kitl	9.38781e-130	1.09887	0.679	0.256	2.62849e-125	ENSMUSG00000019966	TRUE
1110008P14Rik	3.42169e-129	-0.960331	0.356	0.602	9.58038e-125		FALSE
Cxcl12	8.19306e-129	1.38929	0.69	0.167	2.29398e-124	ENSMUSG00000061353	TRUE
Prx	3.71116e-127	1.11365	0.605	0.066	1.03909e-122	ENSMUSG00000053198	TRUE
Rps7	4.29528e-127	-0.622945	0.986	0.995	1.20263e-122	ENSMUSG00000061477	FALSE
Pfn1	4.68749e-127	-0.624003	0.979	0.992	1.31245e-122	ENSMUSG00000018293	FALSE
Rps28	1.9342e-126	-0.574911	0.991	0.998	5.41557e-122	ENSMUSG00000067288	FALSE
Rplp0	2.84162e-126	-0.607746	0.992	0.993	7.95626e-122	ENSMUSG00000067274	FALSE
Eno1	3.16988e-126	-0.832201	0.511	0.739	8.87534e-122	ENSMUSG00000063524	FALSE
Gngt2	5.23232e-126	0.536431	0.86	0.523	1.465e-121	ENSMUSG00000038811	FALSE
Rpsa	6.36244e-126	-0.681177	0.955	0.99	1.78142e-121	ENSMUSG00000032518	FALSE
Emp2	8.58967e-126	1.55106	0.795	0.585	2.40502e-121	ENSMUSG00000022505	FALSE
Sox18	3.49239e-125	0.970274	0.584	0.022	9.77833e-121	ENSMUSG00000046470	TRUE
Lmo2	5.20937e-125	0.878389	0.712	0.249	1.45857e-120	ENSMUSG00000032698	FALSE
Ushbp1	7.7186e-125	0.877981	0.574	0.046	2.16113e-120	ENSMUSG00000034911	TRUE
Mgll	9.44566e-125	1.01805	0.66	0.146	2.64469e-120	ENSMUSG00000033174	TRUE
Ccdc85a	3.89191e-124	0.903248	0.569	0.028	1.0897e-119	ENSMUSG00000032878	TRUE
H3f3b	6.47541e-124	-0.828748	0.985	0.991	1.81305e-119	ENSMUSG00000016559	FALSE
Dbi	1.32971e-123	-0.878781	0.716	0.876	3.72307e-119	ENSMUSG00000026385	FALSE
9430020K01Rik	1.53065e-123	0.906638	0.629	0.174	4.28565e-119		TRUE
Ets1	1.60298e-123	0.841455	0.684	0.279	4.48819e-119	ENSMUSG00000032035	FALSE
Ctsz	3.3695e-123	-0.780194	0.606	0.852	9.43427e-119	ENSMUSG00000016256	FALSE
Elk3	3.4498e-123	0.865561	0.707	0.343	9.6591e-119	ENSMUSG00000008398	FALSE
Cd9	4.90136e-123	0.462776	0.98	0.855	1.37233e-118	ENSMUSG00000030342	FALSE
Nsg1	1.57156e-122	0.984783	0.606	0.073	4.40021e-118	ENSMUSG00000029126	TRUE
Oaz2	1.76829e-121	0.775845	0.852	0.62	4.95102e-117	ENSMUSG00000040652	FALSE
Tmem59	2.03344e-121	0.612185	0.932	0.809	5.69344e-117	ENSMUSG00000028618	FALSE
Ifi30	2.91761e-121	-0.711846	0.205	0.539	8.16901e-117	ENSMUSG00000031838	FALSE
Wfdc17	3.55444e-121	-1.25295	0.159	0.505	9.95209e-117	ENSMUSG00000069792	FALSE
S100a10	3.36085e-120	-0.866495	0.81	0.937	9.41004e-116	ENSMUSG00000041959	FALSE
Arhgef12	5.48742e-120	0.873754	0.652	0.256	1.53642e-115	ENSMUSG00000059495	TRUE
Csrp1	1.68453e-119	0.539643	0.804	0.477	4.71651e-115	ENSMUSG00000026421	FALSE
Tpi1	5.1731e-119	-0.805873	0.499	0.719	1.44842e-114	ENSMUSG00000023456	FALSE
Pea15a	5.36775e-119	0.751404	0.76	0.447	1.50292e-114	ENSMUSG00000013698	FALSE
Cd47	6.84694e-119	0.622203	0.924	0.828	1.91707e-114	ENSMUSG00000055447	FALSE
Tmcc3	7.14863e-119	0.830389	0.679	0.27	2.00155e-114	ENSMUSG00000020023	TRUE
Rpl39	9.50446e-119	-0.516155	0.992	0.998	2.66115e-114	ENSMUSG00000079641	FALSE
Tubb6	9.55088e-119	-0.550312	0.157	0.53	2.67415e-114	ENSMUSG00000001473	FALSE
Tspan12	1.35397e-118	0.983653	0.612	0.114	3.79099e-114	ENSMUSG00000029669	TRUE
Edn1	2.10643e-118	1.37555	0.577	0.049	5.8978e-114	ENSMUSG00000021367	TRUE
Tnfsf10	3.25957e-118	0.895056	0.56	0.055	9.12647e-114	ENSMUSG00000039304	TRUE
Prdx5	2.41084e-117	-0.706386	0.561	0.84	6.75012e-113	ENSMUSG00000024953	FALSE
Glrx	1.44658e-116	-0.42852	0.16	0.51	4.05027e-112	ENSMUSG00000021591	FALSE
Arhgap29	1.88755e-116	0.792903	0.61	0.18	5.28494e-112	ENSMUSG00000039831	TRUE
Pcdh17	4.86793e-116	0.875124	0.541	0.023	1.36297e-111	ENSMUSG00000035566	TRUE
Mapt	1.44379e-115	0.830894	0.561	0.064	4.04246e-111	ENSMUSG00000018411	TRUE
Rab11a	2.38364e-115	0.700428	0.856	0.677	6.67396e-111	ENSMUSG00000004771	FALSE
Cxx1b	5.19323e-115	0.86258	0.669	0.286	1.45405e-110	ENSMUSG00000067924	FALSE
Car4	7.95755e-115	2.0119	0.663	0.27	2.22803e-110	ENSMUSG00000000805	TRUE
Ifi203	9.40583e-115	0.860304	0.652	0.186	2.63354e-110	ENSMUSG00000039997	TRUE
Dpysl2	9.83924e-115	0.702953	0.803	0.538	2.75489e-110	ENSMUSG00000022048	FALSE
Tmem2	1.06032e-114	0.966499	0.604	0.166	2.96879e-110	ENSMUSG00000024754	TRUE
Rpl10a	1.65858e-114	-0.582873	0.961	0.989	4.64386e-110	ENSMUSG00000037805	FALSE
Rasgrp3	6.51642e-114	0.88065	0.547	0.047	1.82453e-109	ENSMUSG00000071042	TRUE
H2-Q4	6.52484e-114	0.780966	0.811	0.519	1.82689e-109	ENSMUSG00000035929	FALSE
Hopx	3.16011e-113	0.912228	0.673	0.2	8.848e-109	ENSMUSG00000059325	FALSE
Msn	6.84682e-113	0.580983	0.91	0.809	1.91704e-108	ENSMUSG00000031207	FALSE
Gata2	8.49509e-113	0.865218	0.548	0.048	2.37854e-108	ENSMUSG00000015053	TRUE
Sox17	1.55682e-112	0.931111	0.549	0.039	4.35894e-108	ENSMUSG00000025902	TRUE
Efhd2	2.50231e-112	-0.573552	0.218	0.55	7.00621e-108	ENSMUSG00000040659	FALSE
Gja4	4.5333e-112	1.00083	0.555	0.051	1.26928e-107	ENSMUSG00000050234	TRUE
Cd34	2.70723e-111	0.827558	0.669	0.195	7.57996e-107	ENSMUSG00000016494	FALSE
Tbx3	4.63117e-111	0.970134	0.553	0.05	1.29668e-106	ENSMUSG00000018604	TRUE
Palmd	1.29223e-110	0.847106	0.554	0.056	3.61812e-106	ENSMUSG00000033377	TRUE
Sema6a	1.92103e-110	0.813895	0.56	0.092	5.37868e-106	ENSMUSG00000019647	TRUE
Anp32a	1.96414e-110	0.692128	0.878	0.736	5.4994e-106	ENSMUSG00000032249	FALSE
Ripply3	1.98898e-110	0.915293	0.537	0.054	5.56895e-106	ENSMUSG00000022941	TRUE
Tubb2a	2.05733e-110	0.871435	0.724	0.401	5.76032e-106	ENSMUSG00000058672	FALSE
Rps8	2.29434e-110	-0.452888	0.996	0.999	6.42392e-106	ENSMUSG00000047675	FALSE
Tmcc2	3.68778e-110	1.00071	0.575	0.084	1.03254e-105	ENSMUSG00000042066	TRUE
Rplp2	3.94091e-110	-0.446382	0.998	0.999	1.10342e-105	ENSMUSG00000025508	FALSE
Efnb2	1.1994e-109	0.951953	0.55	0.092	3.3582e-105	ENSMUSG00000001300	TRUE
Unc45b	3.59007e-109	0.820114	0.537	0.038	1.00518e-104	ENSMUSG00000018845	TRUE
Ccser2	3.67962e-109	0.790406	0.682	0.354	1.03026e-104	ENSMUSG00000058690	FALSE
Gnai2	4.12459e-109	0.510629	0.976	0.923	1.15485e-104	ENSMUSG00000032562	FALSE
Arpc1b	5.98749e-109	-0.74189	0.807	0.905	1.67644e-104	ENSMUSG00000029622	FALSE
Efnb1	7.48725e-109	0.834251	0.63	0.259	2.09636e-104	ENSMUSG00000031217	FALSE
Sema3f	8.42301e-109	0.799546	0.597	0.193	2.35836e-104	ENSMUSG00000034684	TRUE
Rpl23	1.15069e-108	-0.469329	0.994	0.998	3.22181e-104	ENSMUSG00000071415	FALSE
Dnajc8	6.11722e-108	0.714826	0.829	0.649	1.71276e-103	ENSMUSG00000054405	FALSE
4931406P16Rik	8.42395e-107	0.759143	0.594	0.17	2.35862e-102		TRUE
Arhgdib	8.8443e-107	-0.749006	0.308	0.64	2.47632e-102	ENSMUSG00000030220	FALSE
Ankrd33b	1.67893e-106	0.848938	0.541	0.071	4.70083e-102	ENSMUSG00000022237	TRUE
Rnf144a	1.38011e-105	0.855093	0.524	0.043	3.86418e-101	ENSMUSG00000020642	TRUE
Rprml	1.39508e-105	0.984114	0.536	0.051	3.90609e-101	ENSMUSG00000046215	TRUE
Ccl6	1.72471e-105	-1.56249	0.348	0.619	4.82902e-101	ENSMUSG00000018927	FALSE
Col6a1	2.87322e-105	-0.699381	0.279	0.543	8.04472e-101	ENSMUSG00000001119	FALSE
Ldb2	3.61716e-105	0.792497	0.527	0.042	1.01277e-100	ENSMUSG00000039706	TRUE
Myo10	4.16545e-105	0.798359	0.614	0.268	1.16628e-100	ENSMUSG00000022272	TRUE
Rpl37	5.11227e-105	-0.409958	0.998	0.999	1.43139e-100	ENSMUSG00000041841	FALSE
H2-K1	7.90898e-105	0.481611	0.981	0.956	2.21443e-100	ENSMUSG00000061232	FALSE
Rap1a	1.27084e-104	0.654015	0.896	0.745	3.55823e-100	ENSMUSG00000068798	FALSE
Klf9	1.50118e-104	0.667247	0.753	0.44	4.20314e-100	ENSMUSG00000033863	FALSE
Sptan1	2.3582e-104	0.760054	0.705	0.424	6.60271e-100	ENSMUSG00000057738	FALSE
St3gal6	3.00216e-104	0.803102	0.582	0.159	8.40575e-100	ENSMUSG00000022747	TRUE
Rpl13	6.54236e-104	-0.447112	0.998	1	1.83179e-99	ENSMUSG00000000740	FALSE
Tprgl	7.16859e-104	0.624377	0.792	0.564	2.00713e-99	ENSMUSG00000029030	FALSE
Msrb1	7.76361e-104	-0.772127	0.427	0.743	2.17373e-99	ENSMUSG00000075705	FALSE
Rpl36al	9.10275e-104	-0.627172	0.867	0.952	2.54868e-99	ENSMUSG00000049751	FALSE
Tmem176b	9.90022e-104	0.49901	0.877	0.689	2.77196e-99	ENSMUSG00000029810	FALSE
Plscr3	1.7865e-103	0.765257	0.648	0.316	5.00203e-99	ENSMUSG00000019461	FALSE
Hn1	1.86299e-103	-0.779229	0.617	0.784	5.21619e-99	ENSMUSG00000020737	FALSE
Rps11	2.01708e-103	-0.497563	0.993	0.998	5.64761e-99	ENSMUSG00000003429	FALSE
Fendrr	3.10651e-103	0.777992	0.529	0.086	8.69792e-99	ENSMUSG00000097336	TRUE
Scn3b	1.01683e-102	0.8454	0.526	0.056	2.84702e-98	ENSMUSG00000049281	TRUE
Galnt18	1.89264e-102	0.769556	0.559	0.09	5.29921e-98	ENSMUSG00000038296	TRUE
Rps24	2.40486e-102	-0.503634	0.991	0.996	6.73337e-98	ENSMUSG00000025290	FALSE
S100a11	2.96424e-102	-0.691761	0.794	0.94	8.29959e-98	ENSMUSG00000027907	FALSE
Rgs10	4.05365e-102	-0.649243	0.259	0.547	1.13498e-97	ENSMUSG00000030844	FALSE
Lsp1	4.36933e-102	-0.831223	0.259	0.539	1.22337e-97	ENSMUSG00000018819	FALSE
Cnn3	6.60916e-102	0.543843	0.86	0.551	1.8505e-97	ENSMUSG00000053931	FALSE
Tmem50a	8.54029e-102	0.51664	0.905	0.795	2.3912e-97	ENSMUSG00000028822	FALSE
Rpl37a	1.11267e-101	-0.419578	0.998	0.999	3.11537e-97	ENSMUSG00000046330	FALSE
Sec62	1.39271e-101	0.567366	0.909	0.776	3.89944e-97	ENSMUSG00000027706	FALSE
Arap3	3.86072e-101	0.716618	0.51	0.062	1.08096e-96	ENSMUSG00000024451	TRUE
Klf3	9.80898e-101	0.681781	0.741	0.45	2.74642e-96	ENSMUSG00000029178	FALSE
Fam174b	1.8562e-100	0.89702	0.571	0.104	5.19718e-96	ENSMUSG00000078670	TRUE
Casz1	8.69824e-100	0.818412	0.522	0.068	2.43542e-95	ENSMUSG00000028977	TRUE
Arap2	5.98121e-99	0.731857	0.509	0.059	1.67468e-94	ENSMUSG00000037999	TRUE
Rpl26	7.15569e-99	-0.442291	0.994	0.999	2.00352e-94	ENSMUSG00000060938	FALSE
Prex2	9.18372e-99	0.657476	0.594	0.141	2.57135e-94	ENSMUSG00000048960	TRUE
Rps10	1.61434e-98	-0.512603	0.972	0.992	4.52e-94	ENSMUSG00000052146	FALSE
Slc3a2	1.73125e-98	0.717691	0.854	0.683	4.84734e-94	ENSMUSG00000010095	FALSE
Rabac1	3.4606e-98	0.503397	0.91	0.836	9.68933e-94	ENSMUSG00000003380	FALSE
Hspe1	9.91993e-98	-0.614055	0.7	0.876	2.77748e-93	ENSMUSG00000073676	FALSE
Qk	2.05673e-97	0.656108	0.737	0.493	5.75863e-93	ENSMUSG00000062078	FALSE
Ybx1	2.88446e-97	0.428876	0.992	0.965	8.07619e-93	ENSMUSG00000028639	FALSE
Rsrp1	1.46019e-96	0.504805	0.956	0.92	4.08838e-92	ENSMUSG00000037266	FALSE
Rpl12	1.53824e-96	-0.624072	0.904	0.97	4.30691e-92	ENSMUSG00000038900	FALSE
Tmem140	2.01941e-96	0.784075	0.594	0.188	5.65415e-92	ENSMUSG00000057137	TRUE
Plp2	4.45985e-96	-0.427091	0.196	0.53	1.24871e-91	ENSMUSG00000031146	FALSE
Rpl23a	5.69493e-96	-0.462587	0.987	0.999	1.59452e-91	ENSMUSG00000058546	FALSE
Dap	1.12253e-95	-0.560016	0.368	0.635	3.14298e-91	ENSMUSG00000039168	FALSE
Ctsb	1.682e-95	-0.771116	0.709	0.888	4.70943e-91	ENSMUSG00000021939	FALSE
Kctd10	3.11759e-95	0.683841	0.662	0.328	8.72893e-91	ENSMUSG00000001098	TRUE
Ifi27l2a	8.58111e-95	-0.92363	0.247	0.558	2.40263e-90	ENSMUSG00000079017	FALSE
Cox5a	9.51789e-95	-0.646165	0.785	0.888	2.66491e-90	ENSMUSG00000000088	FALSE
Ptp4a3	1.92431e-94	1.01932	0.661	0.372	5.38788e-90	ENSMUSG00000059895	FALSE
Rps15a	2.41025e-94	-0.454844	0.989	0.998	6.74847e-90	ENSMUSG00000008683	FALSE
Hspa1a	2.78027e-94	0.704776	0.789	0.517	7.78449e-90	ENSMUSG00000091971	FALSE
Son	2.79168e-94	0.602253	0.897	0.828	7.81641e-90	ENSMUSG00000022961	FALSE
H2-T23	3.27493e-94	0.69694	0.785	0.499	9.16947e-90	ENSMUSG00000067212	FALSE
Kit	5.53372e-94	0.787071	0.502	0.067	1.54939e-89	ENSMUSG00000005672	TRUE
Rpl28	1.96195e-93	-0.519533	0.975	0.99	5.49326e-89	ENSMUSG00000030432	FALSE
Phlda1	2.21405e-93	-0.851508	0.464	0.695	6.19913e-89	ENSMUSG00000020205	FALSE
Rpl36	4.59732e-93	-0.417128	0.996	0.997	1.2872e-88	ENSMUSG00000057863	FALSE
Nme1	1.22513e-92	-0.644539	0.562	0.776	3.43025e-88	ENSMUSG00000037601	FALSE
Arl2bp	3.55485e-92	0.742948	0.701	0.436	9.95321e-88	ENSMUSG00000031776	FALSE
Dynll1	4.84919e-92	0.357836	0.992	0.966	1.35772e-87	ENSMUSG00000009013	FALSE
Rpl14	4.86072e-92	-0.443905	0.993	0.996	1.36095e-87	ENSMUSG00000025794	FALSE
Gnb2l1	8.75581e-92	-0.558809	0.891	0.958	2.45154e-87	ENSMUSG00000020372	FALSE
Hexa	3.16335e-91	-0.572679	0.375	0.703	8.85707e-87	ENSMUSG00000025232	FALSE
Itpkb	4.64546e-91	0.683277	0.606	0.234	1.30068e-86	ENSMUSG00000038855	TRUE
Adgrl2	5.30855e-91	0.724008	0.549	0.177	1.48634e-86	ENSMUSG00000028184	TRUE
Tns1	1.03639e-90	0.70189	0.689	0.333	2.9018e-86	ENSMUSG00000055322	FALSE
Eva1b	1.50694e-90	0.670673	0.728	0.51	4.21927e-86	ENSMUSG00000050212	FALSE
Myl6	1.66964e-90	0.276937	0.996	0.991	4.67484e-86	ENSMUSG00000090841	FALSE
Arl4d	3.05646e-90	0.784054	0.505	0.084	8.55779e-86	ENSMUSG00000034936	TRUE
Cyb5a	3.08068e-90	0.48828	0.894	0.778	8.6256e-86	ENSMUSG00000024646	FALSE
Ifi204	1.91081e-89	0.754881	0.535	0.139	5.35009e-85	ENSMUSG00000073489	TRUE
Rps19	2.48393e-89	-0.389351	0.999	0.999	6.95475e-85	ENSMUSG00000040952	FALSE
Sod1	3.19839e-89	0.650032	0.708	0.456	8.95517e-85	ENSMUSG00000022982	FALSE
Rhob	3.43333e-89	0.642691	0.823	0.613	9.61298e-85	ENSMUSG00000054364	FALSE
Fn1	5.20213e-89	-0.891941	0.321	0.628	1.45655e-84	ENSMUSG00000026193	FALSE
Lims2	9.29902e-89	0.750738	0.531	0.099	2.60363e-84	ENSMUSG00000024395	TRUE
Aldh2	2.49369e-88	0.61043	0.873	0.746	6.98207e-84	ENSMUSG00000029455	FALSE
Tspan9	2.78718e-88	0.69538	0.572	0.251	7.80382e-84	ENSMUSG00000030352	FALSE
Cbfa2t3	2.80423e-88	0.659924	0.567	0.158	7.85157e-84	ENSMUSG00000006362	FALSE
Celf2	9.86049e-88	-0.487051	0.238	0.588	2.76084e-83	ENSMUSG00000002107	FALSE
Pde4b	1.09397e-87	0.722975	0.637	0.314	3.06301e-83	ENSMUSG00000028525	TRUE
Lamp1	1.42697e-87	0.476582	0.958	0.909	3.99537e-83	ENSMUSG00000031447	FALSE
Hdac7	1.56769e-87	0.654093	0.563	0.224	4.38939e-83	ENSMUSG00000022475	TRUE
Rac1	4.81793e-87	0.498966	0.934	0.874	1.34897e-82	ENSMUSG00000001847	FALSE
Rps12	7.48896e-87	-0.50713	0.962	0.992	2.09683e-82	ENSMUSG00000061983	FALSE
Psap	5.1094e-86	-0.922317	0.929	0.961	1.43058e-81	ENSMUSG00000004207	FALSE
Nhlrc2	9.57601e-86	0.809046	0.516	0.137	2.68119e-81	ENSMUSG00000025078	TRUE
Tmco1	1.7781e-85	0.605239	0.811	0.654	4.97851e-81	ENSMUSG00000052428	FALSE
Rps13	2.07924e-85	-0.425438	0.983	0.995	5.82168e-81	ENSMUSG00000090862	FALSE
Npm1	2.37144e-85	-0.616846	0.819	0.92	6.6398e-81	ENSMUSG00000057113	FALSE
Gdpd3	4.54648e-85	0.720448	0.789	0.604	1.27297e-80	ENSMUSG00000030703	FALSE
Sdc4	1.80618e-84	-0.564243	0.306	0.564	5.05711e-80	ENSMUSG00000017009	FALSE
Rbpms	2.70446e-84	0.559977	0.612	0.22	7.57222e-80	ENSMUSG00000031586	FALSE
Ddah1	3.45883e-84	0.68778	0.504	0.15	9.68437e-80	ENSMUSG00000028194	TRUE
Cers4	9.04013e-84	0.648695	0.511	0.093	2.53115e-79	ENSMUSG00000008206	TRUE
Gm2a	2.0291e-83	-0.623455	0.265	0.562	5.68127e-79	ENSMUSG00000000594	FALSE
Parvb	2.91226e-83	0.621373	0.528	0.128	8.15404e-79	ENSMUSG00000022438	TRUE
Rhoj	4.90668e-83	0.6234	0.556	0.222	1.37382e-78	ENSMUSG00000046768	TRUE
Macf1	5.87559e-83	0.608556	0.694	0.443	1.64511e-78	ENSMUSG00000028649	FALSE
Rpl19	8.47233e-83	-0.414884	0.992	0.997	2.37217e-78	ENSMUSG00000017404	FALSE
Rps9	1.70754e-82	-0.39087	0.995	1	4.78095e-78	ENSMUSG00000006333	FALSE
Ctnnd1	1.91132e-82	0.624936	0.594	0.292	5.35149e-78	ENSMUSG00000034101	TRUE
Rassf1	3.74133e-82	0.649492	0.654	0.377	1.04754e-77	ENSMUSG00000010067	FALSE
Dock9	4.03108e-82	0.636397	0.522	0.172	1.12866e-77	ENSMUSG00000025558	TRUE
Marcksl1	4.92186e-82	-0.590002	0.295	0.602	1.37807e-77	ENSMUSG00000047945	FALSE
Rpl27	5.72652e-82	-0.434349	0.981	0.992	1.60337e-77	ENSMUSG00000063316	FALSE
Eif1	6.61363e-82	0.251476	0.999	1	1.85175e-77	ENSMUSG00000035530	FALSE
Ablim1	1.4535e-81	0.627098	0.582	0.243	4.06967e-77	ENSMUSG00000025085	FALSE
Ppp1r2	1.48991e-81	0.558905	0.846	0.667	4.1716e-77	ENSMUSG00000047714	FALSE
Nfib	1.50074e-81	0.529459	0.803	0.542	4.20191e-77	ENSMUSG00000008575	FALSE
Lrp1	2.23393e-81	-0.497223	0.308	0.633	6.25478e-77	ENSMUSG00000040249	FALSE
Pkm	3.20236e-81	-0.770189	0.756	0.839	8.96629e-77	ENSMUSG00000032294	FALSE
Itgb1	5.70549e-81	0.555798	0.847	0.712	1.59748e-76	ENSMUSG00000025809	FALSE
Tmem109	1.12988e-80	0.590599	0.681	0.403	3.16356e-76	ENSMUSG00000034659	TRUE
Rps5	3.30894e-80	-0.391347	0.995	0.998	9.26471e-76	ENSMUSG00000012848	FALSE
Ackr3	3.52447e-80	0.823331	0.516	0.095	9.86816e-76	ENSMUSG00000044337	TRUE
Gm12216	4.23726e-80	0.873005	0.58	0.22	1.18639e-75	ENSMUSG00000081769	TRUE
1810011O10Rik	5.62229e-80	0.689599	0.516	0.177	1.57419e-75		TRUE
Rpl34	6.93764e-80	-0.404315	0.987	0.998	1.94247e-75	ENSMUSG00000062006	FALSE
Adamts1	8.96847e-80	0.793994	0.58	0.249	2.51108e-75	ENSMUSG00000022893	FALSE
Vat1	1.52897e-79	0.609188	0.708	0.463	4.28095e-75	ENSMUSG00000034993	FALSE
2700094K13Rik	2.57318e-79	-0.512216	0.323	0.588	7.20464e-75		FALSE
Lifr	3.1754e-79	0.68623	0.509	0.155	8.89081e-75	ENSMUSG00000054263	TRUE
Rpl4	4.17649e-79	-0.494029	0.975	0.98	1.16938e-74	ENSMUSG00000032399	FALSE
Gnas	7.64504e-79	0.318638	0.976	0.935	2.14053e-74	ENSMUSG00000027523	FALSE
Ghr	8.1704e-79	0.581134	0.528	0.159	2.28763e-74	ENSMUSG00000055737	TRUE
Plscr1	3.19695e-78	0.690575	0.578	0.26	8.95113e-74	ENSMUSG00000032369	TRUE
Pabpc1	8.26768e-78	-0.508322	0.757	0.921	2.31487e-73	ENSMUSG00000022283	FALSE
Rras	9.14759e-78	0.601977	0.604	0.326	2.56123e-73	ENSMUSG00000038387	FALSE
Npc2	9.25188e-78	-0.631926	0.872	0.944	2.59043e-73	ENSMUSG00000021242	FALSE
Amotl1	1.25691e-77	0.65735	0.567	0.292	3.51921e-73	ENSMUSG00000013076	FALSE
Mxd4	2.06927e-77	0.593067	0.735	0.525	5.79375e-73	ENSMUSG00000037235	FALSE
Nes	4.70297e-77	0.69689	0.537	0.232	1.31679e-72	ENSMUSG00000004891	TRUE
Sbds	8.99421e-77	0.591204	0.665	0.411	2.51829e-72	ENSMUSG00000025337	FALSE
Tspan8	1.10344e-76	0.75264	0.51	0.098	3.08951e-72	ENSMUSG00000034127	TRUE
Cyb5r3	3.27919e-76	0.600683	0.809	0.663	9.18139e-72	ENSMUSG00000018042	FALSE
Crim1	4.5939e-76	0.691543	0.543	0.235	1.28624e-71	ENSMUSG00000024074	TRUE
F11r	3.85042e-75	0.57804	0.581	0.233	1.07808e-70	ENSMUSG00000038235	TRUE
Btg1	5.31163e-75	-0.602468	0.708	0.896	1.4872e-70	ENSMUSG00000036478	FALSE
Sdf2l1	1.59938e-74	-0.440384	0.256	0.572	4.47809e-70	ENSMUSG00000022769	FALSE
Ets2	4.57006e-74	0.614928	0.573	0.269	1.27957e-69	ENSMUSG00000022895	TRUE
Gm8730	1.64177e-73	-0.483497	0.979	0.985	4.59679e-69	ENSMUSG00000063696	FALSE
Clstn1	2.51668e-73	0.622575	0.598	0.352	7.04646e-69	ENSMUSG00000039953	TRUE
Fau	2.87698e-73	-0.369066	0.995	0.999	8.05525e-69	ENSMUSG00000038274	FALSE
Rpl3	4.78666e-73	-0.45409	0.981	0.984	1.34022e-68	ENSMUSG00000060036	FALSE
Gpr146	5.6544e-73	0.609237	0.51	0.167	1.58318e-68	ENSMUSG00000044197	TRUE
Eif5a	5.7378e-73	-0.597684	0.852	0.908	1.60653e-68	ENSMUSG00000078812	FALSE
Gabarapl2	1.02074e-72	0.518316	0.843	0.723	2.85798e-68	ENSMUSG00000031950	FALSE
Rps14	1.21586e-72	-0.336099	0.996	0.999	3.4043e-68	ENSMUSG00000024608	FALSE
Tpd52	2.92067e-72	-0.377014	0.206	0.534	8.17757e-68	ENSMUSG00000027506	FALSE
Sparcl1	3.35051e-72	0.651843	0.65	0.36	9.3811e-68	ENSMUSG00000029309	FALSE
Luzp1	9.90393e-72	0.603909	0.652	0.434	2.773e-67	ENSMUSG00000001089	FALSE
Cd200	9.95527e-72	0.668594	0.607	0.315	2.78738e-67	ENSMUSG00000022661	TRUE
Eef1b2	1.98964e-71	-0.4894	0.776	0.899	5.5708e-67	ENSMUSG00000025967	FALSE
Lmo4	4.08975e-71	-0.581672	0.382	0.654	1.14509e-66	ENSMUSG00000028266	FALSE
Plpp3	4.85567e-71	0.437273	0.671	0.347	1.35954e-66	ENSMUSG00000028517	FALSE
Lcp1	5.5217e-71	-0.659947	0.343	0.542	1.54602e-66	ENSMUSG00000021998	FALSE
Rhoa	1.67239e-70	0.457375	0.951	0.919	4.68254e-66	ENSMUSG00000007815	FALSE
Ppp1r14b	2.05955e-70	-0.445766	0.321	0.588	5.76652e-66	ENSMUSG00000056612	FALSE
Saraf	2.33112e-70	0.474538	0.773	0.57	6.52692e-66	ENSMUSG00000031532	FALSE
Sypl	2.93517e-70	0.549436	0.771	0.587	8.21818e-66	ENSMUSG00000020570	FALSE
S100a13	4.02557e-70	0.476033	0.899	0.824	1.12712e-65	ENSMUSG00000042312	FALSE
Npm3	4.94451e-70	-0.366964	0.247	0.537	1.38441e-65	ENSMUSG00000056209	FALSE
Ptgfrn	5.56322e-70	0.618314	0.562	0.312	1.55764e-65	ENSMUSG00000027864	FALSE
Rgs2	6.02645e-70	-0.58389	0.327	0.652	1.68734e-65	ENSMUSG00000026360	FALSE
Map7d1	8.56875e-70	0.578455	0.65	0.435	2.39916e-65	ENSMUSG00000028849	FALSE
Pxdc1	1.93491e-69	0.583044	0.556	0.247	5.41755e-65	ENSMUSG00000021411	TRUE
Ehd2	2.22406e-69	0.556308	0.626	0.377	6.22715e-65	ENSMUSG00000074364	TRUE
Amotl2	3.85244e-69	0.581675	0.518	0.22	1.07864e-64	ENSMUSG00000032531	TRUE
Dnajc15	7.04778e-69	-0.337816	0.214	0.527	1.97331e-64	ENSMUSG00000022013	FALSE
Ldha	7.47298e-69	-0.60819	0.763	0.846	2.09236e-64	ENSMUSG00000063229	FALSE
Rpl8	1.02117e-68	-0.350259	0.995	0.998	2.85918e-64	ENSMUSG00000003970	FALSE
Rbm39	1.3015e-68	0.413628	0.951	0.922	3.64406e-64	ENSMUSG00000027620	FALSE
Serp1	1.50182e-68	-0.436568	0.454	0.755	4.20494e-64	ENSMUSG00000027808	FALSE
Sh3bp5	3.00438e-68	0.521708	0.544	0.205	8.41195e-64	ENSMUSG00000021892	TRUE
Wars	5.0857e-68	0.642194	0.534	0.275	1.42395e-63	ENSMUSG00000021266	TRUE
Mbnl2	6.25016e-67	0.546402	0.709	0.534	1.74998e-62	ENSMUSG00000022139	FALSE
Slc50a1	1.24152e-66	0.537883	0.656	0.441	3.47614e-62	ENSMUSG00000027953	FALSE
Klf13	6.57151e-66	0.522798	0.782	0.634	1.83996e-61	ENSMUSG00000052040	FALSE
Thra	8.22363e-66	0.554976	0.581	0.329	2.30253e-61	ENSMUSG00000058756	FALSE
Tpst2	1.63148e-65	0.569574	0.67	0.469	4.56799e-61	ENSMUSG00000029344	FALSE
Slc25a5	3.44666e-65	-0.491578	0.795	0.896	9.6503e-61	ENSMUSG00000016319	FALSE
Rpl6	4.58568e-65	-0.345436	0.991	0.996	1.28394e-60	ENSMUSG00000029614	FALSE
Agfg1	5.78262e-65	0.614032	0.52	0.25	1.61907e-60	ENSMUSG00000026159	TRUE
Atp5l	5.93004e-65	-0.456187	0.931	0.971	1.66035e-60	ENSMUSG00000038717	FALSE
Oxct1	9.61004e-65	-0.340048	0.223	0.502	2.69072e-60	ENSMUSG00000022186	FALSE
Guk1	1.19047e-64	0.60375	0.725	0.579	3.33321e-60	ENSMUSG00000020444	FALSE
Carhsp1	1.51865e-64	0.572291	0.649	0.446	4.25206e-60	ENSMUSG00000008393	FALSE
Cpne8	4.53762e-64	0.546267	0.517	0.22	1.27049e-59	ENSMUSG00000052560	TRUE
Rasgrp2	6.45853e-64	0.58893	0.522	0.18	1.80832e-59	ENSMUSG00000032946	TRUE
Timp3	1.97673e-63	0.305696	0.705	0.424	5.53464e-59	ENSMUSG00000020044	FALSE
Pdlim1	2.21928e-63	0.51407	0.625	0.332	6.21376e-59	ENSMUSG00000055044	FALSE
Nhp2	5.39405e-63	-0.492357	0.445	0.655	1.51028e-58	ENSMUSG00000001056	FALSE
Dram2	6.93558e-63	0.572342	0.586	0.325	1.94189e-58	ENSMUSG00000027900	TRUE
Wasf2	7.87137e-63	0.521583	0.699	0.545	2.2039e-58	ENSMUSG00000028868	FALSE
Syf2	9.86253e-63	0.506357	0.713	0.519	2.76141e-58	ENSMUSG00000028821	FALSE
Actg1	9.94222e-63	-0.45109	0.992	0.994	2.78372e-58	ENSMUSG00000062825	FALSE
Camk2n1	1.09261e-62	0.519298	0.563	0.249	3.0592e-58	ENSMUSG00000046447	FALSE
Tmbim6	3.6301e-62	0.434973	0.928	0.887	1.01639e-57	ENSMUSG00000023010	FALSE
Mylk	4.28831e-62	0.456344	0.547	0.221	1.20068e-57	ENSMUSG00000022836	FALSE
Npdc1	5.31611e-62	0.537111	0.616	0.385	1.48846e-57	ENSMUSG00000015094	FALSE
2010107E04Rik	5.5715e-62	-0.426375	0.778	0.894	1.55996e-57		FALSE
Atp5e	5.88308e-62	-0.393976	0.894	0.962	1.6472e-57	ENSMUSG00000016252	FALSE
Lats2	8.38198e-62	0.525884	0.507	0.227	2.34687e-57	ENSMUSG00000021959	TRUE
Sec11c	9.3299e-62	-0.376132	0.359	0.647	2.61228e-57	ENSMUSG00000024516	FALSE
Ap3s1	9.989e-62	-0.379971	0.338	0.619	2.79682e-57	ENSMUSG00000024480	FALSE
Rps23	2.73622e-61	-0.312117	0.998	0.998	7.66114e-57	ENSMUSG00000049517	FALSE
Rps20	3.13057e-61	-0.373291	0.977	0.996	8.76528e-57	ENSMUSG00000028234	FALSE
Ypel3	1.01119e-60	0.447721	0.773	0.629	2.83122e-56	ENSMUSG00000042675	FALSE
Elovl5	1.2264e-60	0.54652	0.591	0.351	3.4338e-56	ENSMUSG00000032349	FALSE
Add3	1.96562e-60	0.532516	0.52	0.223	5.50353e-56	ENSMUSG00000025026	TRUE
Rpl18	2.55744e-60	-0.362336	0.976	0.994	7.16056e-56	ENSMUSG00000059070	FALSE
Il6st	2.89225e-60	0.650574	0.592	0.354	8.09802e-56	ENSMUSG00000021756	FALSE
Xiap	4.92985e-60	0.502587	0.54	0.292	1.38031e-55	ENSMUSG00000025860	TRUE
Gna11	6.87885e-60	0.527679	0.603	0.382	1.92601e-55	ENSMUSG00000034781	FALSE
Selk	7.09758e-60	0.395555	0.943	0.904	1.98725e-55	ENSMUSG00000042682	FALSE
Rpl35	1.63898e-59	-0.326229	0.992	0.996	4.58898e-55	ENSMUSG00000062997	FALSE
Atp5g1	1.86544e-59	-0.530605	0.771	0.844	5.22305e-55	ENSMUSG00000006057	FALSE
Comt	4.49538e-59	-0.393843	0.408	0.679	1.25866e-54	ENSMUSG00000000326	FALSE
Rpl18a	5.00255e-59	-0.314899	1	0.999	1.40066e-54	ENSMUSG00000045128	FALSE
Notch1	5.22184e-59	0.525326	0.543	0.309	1.46206e-54	ENSMUSG00000026923	TRUE
Psmb9	6.43795e-59	0.474596	0.735	0.501	1.80256e-54	ENSMUSG00000096727	FALSE
Smco4	7.04249e-59	0.511195	0.554	0.309	1.97183e-54	ENSMUSG00000058173	TRUE
Rpl22l1	8.25095e-59	-0.434339	0.859	0.953	2.31018e-54	ENSMUSG00000039221	FALSE
Rnpepl1	3.56806e-58	0.501151	0.523	0.223	9.99022e-54	ENSMUSG00000026269	TRUE
Rps16	3.82899e-58	-0.315652	0.992	0.999	1.07208e-53	ENSMUSG00000037563	FALSE
Igfbp4	5.61086e-58	0.407057	0.777	0.562	1.57098e-53	ENSMUSG00000017493	FALSE
Hpcal1	7.18918e-58	0.518127	0.657	0.467	2.0129e-53	ENSMUSG00000071379	FALSE
Morf4l1	1.37058e-57	0.363554	0.941	0.905	3.83749e-53	ENSMUSG00000062270	FALSE
Eef1a1	2.34299e-57	-0.263293	1	1	6.56013e-53	ENSMUSG00000037742	FALSE
Siva1	2.4909e-57	-0.376418	0.326	0.581	6.97427e-53	ENSMUSG00000064326	FALSE
Git2	3.5143e-57	0.525026	0.59	0.373	9.83969e-53	ENSMUSG00000041890	TRUE
Erh	5.18718e-57	-0.567861	0.683	0.784	1.45236e-52	ENSMUSG00000021131	FALSE
Adrb2	7.25278e-57	0.558761	0.539	0.238	2.03071e-52	ENSMUSG00000045730	TRUE
Mrpl14	4.76306e-56	-0.387195	0.492	0.719	1.33361e-51	ENSMUSG00000023939	FALSE
Ankrd44	1.31397e-55	0.506274	0.524	0.242	3.67898e-51	ENSMUSG00000052331	TRUE
Tnfrsf1a	3.06228e-55	0.501588	0.686	0.526	8.57408e-51	ENSMUSG00000030341	FALSE
Fam96a	5.07227e-55	-0.350926	0.293	0.585	1.42018e-50	ENSMUSG00000032381	FALSE
Hmgb1	5.96458e-55	0.327942	0.961	0.903	1.67002e-50	ENSMUSG00000066551	FALSE
Creg1	1.20743e-54	-0.529738	0.38	0.586	3.38069e-50	ENSMUSG00000040713	FALSE
Jund	2.04515e-54	0.334525	0.937	0.921	5.72623e-50	ENSMUSG00000071076	FALSE
Zfp36l2	2.30454e-54	-0.469825	0.501	0.763	6.45249e-50	ENSMUSG00000045817	FALSE
Rpl17	3.39444e-54	-0.336523	0.989	0.998	9.50408e-50	ENSMUSG00000062328	FALSE
Nr4a1	4.04491e-54	-0.504925	0.442	0.696	1.13253e-49	ENSMUSG00000023034	FALSE
Tsc22d3	5.48185e-54	0.344335	0.797	0.633	1.53486e-49	ENSMUSG00000031431	FALSE
Prkar1a	7.11624e-54	0.444655	0.804	0.688	1.99248e-49	ENSMUSG00000020612	FALSE
Tkt	8.3857e-54	-0.391014	0.428	0.675	2.34791e-49	ENSMUSG00000021957	FALSE
Tma7	1.01159e-53	-0.411507	0.786	0.897	2.83236e-49	ENSMUSG00000091537	FALSE
Odc1	1.11683e-53	-0.46473	0.287	0.502	3.127e-49	ENSMUSG00000011179	FALSE
Rpl11	1.85584e-53	-0.308769	0.991	0.994	5.19617e-49	ENSMUSG00000059291	FALSE
Mrpl12	2.84368e-53	-0.467804	0.491	0.656	7.96203e-49	ENSMUSG00000039640	FALSE
Bnip3l	2.9046e-53	0.393197	0.82	0.712	8.13259e-49	ENSMUSG00000022051	FALSE
Fabp5	4.68674e-53	-0.715318	0.429	0.634	1.31224e-48	ENSMUSG00000027533	FALSE
Gm42418	5.02271e-53	0.223914	0.999	0.998	1.40631e-48	ENSMUSG00000098178	FALSE
Fmo2	6.59074e-53	0.443803	0.562	0.254	1.84534e-48	ENSMUSG00000040170	FALSE
Rpl36a	1.19575e-52	-0.343036	0.968	0.991	3.34798e-48	ENSMUSG00000079435	FALSE
Tgm2	1.27346e-52	0.489944	0.66	0.482	3.56557e-48	ENSMUSG00000037820	FALSE
Cltb	2.02056e-52	0.51042	0.674	0.521	5.65737e-48	ENSMUSG00000047547	FALSE
Lgals9	2.1306e-52	0.486914	0.595	0.409	5.96546e-48	ENSMUSG00000001123	FALSE
Rps4x	2.28178e-52	-0.310748	0.992	0.998	6.38875e-48	ENSMUSG00000031320	FALSE
Ngfrap1	2.60332e-52	-0.356193	0.312	0.54	7.28902e-48	ENSMUSG00000046432	FALSE
Fxyd5	3.03851e-52	-0.489593	0.62	0.805	8.50753e-48	ENSMUSG00000009687	FALSE
Lrrc58	4.14531e-52	0.479477	0.614	0.44	1.16064e-47	ENSMUSG00000034158	FALSE
Rsu1	5.37253e-52	0.430467	0.722	0.573	1.50425e-47	ENSMUSG00000026727	FALSE
Chmp5	7.60379e-52	0.463928	0.726	0.6	2.12899e-47	ENSMUSG00000028419	FALSE
Cox4i1	8.2001e-52	-0.306074	0.977	0.991	2.29595e-47	ENSMUSG00000031818	FALSE
Rpl13a	8.36098e-52	-0.296012	0.995	0.999	2.34099e-47	ENSMUSG00000074129	FALSE
Fam104a	1.23915e-51	-0.483386	0.495	0.652	3.4695e-47	ENSMUSG00000041629	FALSE
Zbtb20	2.08228e-51	0.412452	0.795	0.62	5.83017e-47	ENSMUSG00000022708	FALSE
Raph1	5.48548e-51	0.4468	0.503	0.273	1.53588e-46	ENSMUSG00000026014	TRUE
Rpl22	5.59903e-51	-0.34377	0.934	0.976	1.56767e-46	ENSMUSG00000028936	FALSE
Lsm4	1.09376e-50	-0.341816	0.401	0.645	3.06243e-46	ENSMUSG00000031848	FALSE
Bnip2	1.61679e-50	0.48904	0.708	0.575	4.52684e-46	ENSMUSG00000011958	FALSE
Baz1a	1.99916e-50	-0.326738	0.253	0.512	5.59745e-46	ENSMUSG00000035021	FALSE
Tmem243	2.02031e-50	0.476308	0.554	0.323	5.65667e-46	ENSMUSG00000079659	FALSE
Map1lc3a	4.51304e-50	0.508941	0.798	0.676	1.26361e-45	ENSMUSG00000027602	FALSE
Ptma	4.87458e-50	0.170091	0.999	0.994	1.36483e-45	ENSMUSG00000026238	FALSE
Arglu1	5.61026e-50	0.467876	0.635	0.469	1.57082e-45	ENSMUSG00000040459	FALSE
Gltp	1.56886e-49	0.487633	0.749	0.627	4.39266e-45	ENSMUSG00000011884	FALSE
Hes1	1.73443e-49	0.520658	0.644	0.419	4.85624e-45	ENSMUSG00000022528	FALSE
Cpd	3.27621e-49	0.489877	0.526	0.327	9.17306e-45	ENSMUSG00000020841	TRUE
Rps3	5.85637e-49	-0.269695	0.995	0.998	1.63972e-44	ENSMUSG00000030744	FALSE
Mllt4	6.387e-49	0.466253	0.518	0.317	1.7883e-44	ENSMUSG00000068036	TRUE
Sec61b	1.42013e-48	-0.365628	0.779	0.904	3.97621e-44	ENSMUSG00000053317	FALSE
Rps27l	1.42053e-48	-0.458995	0.894	0.922	3.97736e-44	ENSMUSG00000036781	FALSE
1700020I14Rik	1.75022e-48	0.459208	0.586	0.424	4.90043e-44		FALSE
Limd2	2.49823e-48	-0.381362	0.335	0.599	6.99478e-44	ENSMUSG00000040699	FALSE
Tagln2	4.71982e-48	0.323827	0.936	0.923	1.3215e-43	ENSMUSG00000026547	FALSE
Cdc42se1	8.51831e-48	-0.309368	0.307	0.563	2.38504e-43	ENSMUSG00000046722	FALSE
Prkcdbp	8.69962e-48	0.433836	0.521	0.202	2.43581e-43	ENSMUSG00000037060	FALSE
Tmbim1	9.3832e-48	0.447376	0.614	0.428	2.6272e-43	ENSMUSG00000006301	FALSE
P4hb	1.14787e-47	-0.420865	0.625	0.766	3.21391e-43	ENSMUSG00000025130	FALSE
Sipa1	2.84078e-47	0.453943	0.502	0.279	7.95391e-43	ENSMUSG00000056917	TRUE
Snrpd1	4.52488e-47	-0.371851	0.479	0.683	1.26692e-42	ENSMUSG00000002477	FALSE
Tmod3	5.94092e-47	0.432211	0.518	0.303	1.6634e-42	ENSMUSG00000058587	TRUE
Xist	1.92381e-46	0.207005	0.907	0.783	5.38648e-42	ENSMUSG00000086503	FALSE
Itpripl2	2.15033e-46	0.434082	0.552	0.344	6.0207e-42	ENSMUSG00000095115	FALSE
Snrpf	2.48033e-46	-0.386979	0.573	0.754	6.94468e-42	ENSMUSG00000020018	FALSE
Ppp1r15a	4.34526e-46	0.533957	0.643	0.486	1.21663e-41	ENSMUSG00000040435	FALSE
Cox7b	5.85737e-46	-0.364159	0.713	0.837	1.64e-41	ENSMUSG00000031231	FALSE
Rpl30	7.80277e-46	-0.317699	0.945	0.982	2.1847e-41	ENSMUSG00000058600	FALSE
Serinc1	1.18629e-45	0.458894	0.695	0.564	3.3215e-41	ENSMUSG00000019877	FALSE
Snx5	1.34707e-45	-0.355168	0.369	0.622	3.77167e-41	ENSMUSG00000027423	FALSE
Dnaja1	1.37601e-45	0.384258	0.888	0.831	3.8527e-41	ENSMUSG00000028410	FALSE
Cr1l	7.92465e-45	0.463653	0.53	0.329	2.21882e-40	ENSMUSG00000016481	TRUE
Tinagl1	9.45217e-45	0.548827	0.523	0.296	2.64651e-40	ENSMUSG00000028776	FALSE
Pam	1.4841e-44	0.417043	0.594	0.39	4.15534e-40	ENSMUSG00000026335	FALSE
Cflar	1.83673e-44	0.435349	0.53	0.34	5.14266e-40	ENSMUSG00000026031	TRUE
Gstm2	2.32748e-44	0.352877	0.511	0.224	6.5167e-40	ENSMUSG00000040562	FALSE
Kras	3.42762e-44	0.453417	0.674	0.557	9.59699e-40	ENSMUSG00000030265	FALSE
Marcks	3.5636e-44	0.464619	0.709	0.6	9.97772e-40	ENSMUSG00000069662	FALSE
AI413582	1.13715e-43	-0.289987	0.311	0.562	3.18392e-39	ENSMUSG00000062753	FALSE
Tsc22d1	2.0096e-43	0.440655	0.751	0.589	5.62669e-39	ENSMUSG00000022010	FALSE
Rpl5	2.01516e-43	-0.335666	0.852	0.944	5.64225e-39	ENSMUSG00000058558	FALSE
Smad7	3.91515e-43	0.463747	0.526	0.346	1.0962e-38	ENSMUSG00000025880	FALSE
Adam15	4.95454e-43	0.540715	0.586	0.457	1.38722e-38	ENSMUSG00000028041	FALSE
Ehd1	5.13316e-43	0.460441	0.631	0.478	1.43723e-38	ENSMUSG00000024772	FALSE
Nck1	1.09139e-42	0.427206	0.549	0.359	3.0558e-38	ENSMUSG00000032475	FALSE
Lmna	1.16166e-42	-0.521033	0.695	0.787	3.25253e-38	ENSMUSG00000028063	FALSE
Stx12	1.24638e-42	0.436123	0.548	0.382	3.48973e-38	ENSMUSG00000028879	FALSE
Hmgn2	1.37804e-42	-0.34536	0.367	0.603	3.85838e-38	ENSMUSG00000003038	FALSE
Tapbp	1.42958e-42	0.419269	0.777	0.667	4.00269e-38	ENSMUSG00000024308	FALSE
Tpm4	1.95648e-42	0.426977	0.789	0.688	5.47796e-38	ENSMUSG00000031799	FALSE
Iscu	3.43358e-42	0.402132	0.721	0.634	9.61368e-38	ENSMUSG00000025825	FALSE
Oaz1	4.39545e-42	-0.267736	0.98	0.99	1.23068e-37	ENSMUSG00000035242	FALSE
Ppic	4.72928e-42	0.386281	0.584	0.405	1.32415e-37	ENSMUSG00000024538	FALSE
Mrps7	4.80152e-42	-0.354298	0.378	0.54	1.34438e-37	ENSMUSG00000046756	FALSE
Snrpg	7.41146e-42	-0.362387	0.846	0.92	2.07514e-37	ENSMUSG00000057278	FALSE
Ddx3x	9.05018e-42	0.43499	0.74	0.677	2.53396e-37	ENSMUSG00000000787	FALSE
Ppp2r5a	9.38632e-42	0.424059	0.51	0.331	2.62808e-37	ENSMUSG00000026626	TRUE
Hmgb2	1.05859e-41	-0.560169	0.496	0.651	2.96395e-37	ENSMUSG00000054717	FALSE
Rbms1	1.29519e-41	0.403072	0.797	0.716	3.6264e-37	ENSMUSG00000026970	FALSE
Psmb10	2.11964e-41	0.414831	0.759	0.643	5.93477e-37	ENSMUSG00000031897	FALSE
Myo1c	2.26376e-41	0.415997	0.518	0.344	6.3383e-37	ENSMUSG00000017774	TRUE
Nupr1	3.14895e-41	-0.546742	0.364	0.632	8.81673e-37	ENSMUSG00000030717	FALSE
Pttg1ip	1.2503e-40	0.420451	0.629	0.475	3.5007e-36	ENSMUSG00000009291	FALSE
Reep5	1.96922e-40	-0.363352	0.661	0.833	5.51363e-36	ENSMUSG00000005873	FALSE
Dync1i2	2.96963e-40	0.405577	0.709	0.595	8.31468e-36	ENSMUSG00000027012	FALSE
Apoe	3.18625e-40	-1.19895	0.752	0.887	8.92119e-36	ENSMUSG00000002985	FALSE
Ktn1	4.43227e-40	0.425501	0.567	0.408	1.24099e-35	ENSMUSG00000021843	FALSE
Tmbim4	4.70343e-40	0.42505	0.7	0.586	1.31691e-35	ENSMUSG00000020225	FALSE
Gbp7	5.09586e-40	0.464717	0.512	0.303	1.42679e-35	ENSMUSG00000040253	TRUE
Itgb5	6.61014e-40	-0.311781	0.324	0.57	1.85077e-35	ENSMUSG00000022817	FALSE
Nudt4	8.1402e-40	-0.316437	0.284	0.502	2.27918e-35	ENSMUSG00000020029	FALSE
Ctsa	2.34167e-39	-0.366191	0.441	0.666	6.55644e-35	ENSMUSG00000017760	FALSE
Mprip	2.38105e-39	0.416572	0.566	0.428	6.66669e-35	ENSMUSG00000005417	FALSE
Ran	2.45546e-39	-0.42067	0.741	0.828	6.87504e-35	ENSMUSG00000029430	FALSE
Atpif1	2.59876e-39	-0.368426	0.804	0.872	7.27626e-35	ENSMUSG00000054428	FALSE
Wwtr1	2.83067e-39	0.416362	0.539	0.368	7.9256e-35	ENSMUSG00000027803	FALSE
Arf1	3.3332e-39	0.337522	0.912	0.864	9.33262e-35	ENSMUSG00000048076	FALSE
Mocs2	3.80118e-39	0.442896	0.577	0.439	1.06429e-34	ENSMUSG00000015536	TRUE
Vps36	4.28453e-39	0.453626	0.593	0.48	1.19963e-34	ENSMUSG00000031479	FALSE
B230219D22Rik	7.12771e-39	0.403864	0.605	0.478	1.99569e-34	ENSMUSG00000045767	FALSE
Abracl	1.06196e-38	-0.31709	0.563	0.758	2.9734e-34	ENSMUSG00000078453	FALSE
Ppdpf	1.24373e-38	0.415975	0.671	0.552	3.48231e-34	ENSMUSG00000016344	FALSE
Ctnnb1	1.39122e-38	0.369934	0.735	0.654	3.89527e-34	ENSMUSG00000006932	FALSE
Emp1	2.40729e-38	0.412984	0.727	0.572	6.74018e-34	ENSMUSG00000030208	FALSE
Sh3glb1	3.83744e-38	0.35484	0.859	0.807	1.07445e-33	ENSMUSG00000037062	FALSE
Gpx3	8.43119e-38	0.587041	0.69	0.637	2.36065e-33	ENSMUSG00000018339	FALSE
Rpl7a	1.51122e-37	-0.283127	0.944	0.974	4.23126e-33	ENSMUSG00000062647	FALSE
Nxf1	4.21754e-37	0.368641	0.574	0.411	1.18087e-32	ENSMUSG00000010097	FALSE
Lgmn	4.44848e-37	-0.561726	0.486	0.666	1.24553e-32	ENSMUSG00000021190	FALSE
Ddx5	6.35437e-37	0.281108	0.966	0.962	1.77916e-32	ENSMUSG00000020719	FALSE
Tbca	8.08002e-37	-0.306704	0.744	0.87	2.26233e-32	ENSMUSG00000042043	FALSE
Sep15	1.07076e-36	0.292132	0.932	0.869	2.99803e-32	ENSMUSG00000037072	FALSE
Rps17	1.22377e-36	-0.25468	0.989	0.994	3.42642e-32	ENSMUSG00000061787	FALSE
Hexb	1.43773e-36	-0.431444	0.329	0.536	4.0255e-32	ENSMUSG00000021665	FALSE
Tppp3	2.48287e-36	0.130723	0.689	0.465	6.9518e-32	ENSMUSG00000014846	FALSE
Elovl1	3.11075e-36	0.320612	0.624	0.481	8.70979e-32	ENSMUSG00000006390	FALSE
Alyref	4.38014e-36	-0.380432	0.446	0.58	1.2264e-31	ENSMUSG00000025134	FALSE
Rpl15	4.83734e-36	-0.292663	0.98	0.986	1.35441e-31	ENSMUSG00000012405	FALSE
Pcolce	5.19711e-36	-0.546881	0.371	0.563	1.45514e-31	ENSMUSG00000029718	FALSE
Rexo2	6.20609e-36	-0.340386	0.537	0.729	1.73764e-31	ENSMUSG00000032026	FALSE
Rps25	6.71111e-36	-0.245324	0.987	0.995	1.87904e-31	ENSMUSG00000009927	FALSE
Gusb	7.51831e-36	-0.280704	0.286	0.546	2.10505e-31	ENSMUSG00000025534	FALSE
Ginm1	8.64948e-36	0.370608	0.515	0.346	2.42177e-31	ENSMUSG00000040006	TRUE
Rbm3	8.73452e-36	-0.38299	0.81	0.854	2.44558e-31	ENSMUSG00000031167	FALSE
Plekhj1	9.47492e-36	-0.25563	0.329	0.582	2.65288e-31	ENSMUSG00000035278	FALSE
Mef2a	9.69151e-36	0.385202	0.572	0.435	2.71353e-31	ENSMUSG00000030557	FALSE
Fam162a	1.02445e-35	-0.376437	0.476	0.622	2.86835e-31	ENSMUSG00000003955	FALSE
Vamp3	1.0279e-35	0.379288	0.503	0.345	2.87801e-31	ENSMUSG00000028955	FALSE
Rps15	1.40686e-35	-0.234119	0.993	0.999	3.93906e-31	ENSMUSG00000063457	FALSE
Mrpl54	1.60733e-35	-0.265189	0.422	0.646	4.50037e-31	ENSMUSG00000034932	FALSE
Spg21	2.0465e-35	-0.233064	0.263	0.523	5.72999e-31	ENSMUSG00000032388	FALSE
Vamp5	2.60424e-35	0.383665	0.541	0.396	7.29161e-31	ENSMUSG00000073002	TRUE
Sec61g	2.6278e-35	-0.30002	0.898	0.943	7.35757e-31	ENSMUSG00000078974	FALSE
Cdkn1a	3.72892e-35	0.560662	0.677	0.548	1.04406e-30	ENSMUSG00000023067	FALSE
Ralbp1	4.71115e-35	0.390628	0.757	0.703	1.31907e-30	ENSMUSG00000024096	FALSE
Eif4a1	5.49743e-35	-0.344055	0.856	0.917	1.53922e-30	ENSMUSG00000059796	FALSE
Leprot	5.90501e-35	0.381243	0.595	0.459	1.65334e-30	ENSMUSG00000035212	FALSE
Ostf1	8.63868e-35	0.290133	0.82	0.746	2.41874e-30	ENSMUSG00000024725	FALSE
Gnb2	1.05854e-34	0.298573	0.937	0.895	2.96379e-30	ENSMUSG00000029713	FALSE
Ndufa2	1.89822e-34	-0.294223	0.87	0.933	5.31482e-30	ENSMUSG00000014294	FALSE
BC031181	5.05228e-34	0.357715	0.677	0.583	1.41459e-29	ENSMUSG00000036299	FALSE
Ctdsp2	5.21948e-34	0.359335	0.533	0.39	1.4614e-29	ENSMUSG00000078429	FALSE
Clk1	7.13481e-34	0.363683	0.65	0.521	1.99768e-29	ENSMUSG00000026034	FALSE
Hnrnpa1	1.69357e-33	-0.306915	0.587	0.74	4.74182e-29	ENSMUSG00000046434	FALSE
Mgp	1.73576e-33	-0.932885	0.859	0.924	4.85996e-29	ENSMUSG00000030218	FALSE
Sertad1	2.07216e-33	0.406145	0.529	0.396	5.80183e-29	ENSMUSG00000008384	FALSE
Vdac3	2.17997e-33	0.393986	0.706	0.635	6.1037e-29	ENSMUSG00000008892	FALSE
Ifngr1	2.65127e-33	0.278824	0.749	0.63	7.42328e-29	ENSMUSG00000020009	FALSE
Mgst3	2.86858e-33	0.413879	0.501	0.358	8.03174e-29	ENSMUSG00000026688	FALSE
Cald1	5.30337e-33	0.237223	0.74	0.552	1.48489e-28	ENSMUSG00000029761	FALSE
Csnk1a1	5.34728e-33	0.359349	0.785	0.706	1.49718e-28	ENSMUSG00000024576	FALSE
Ezr	7.41338e-33	-0.338049	0.318	0.536	2.07567e-28	ENSMUSG00000052397	FALSE
Atp5g3	7.55604e-33	-0.296738	0.606	0.763	2.11561e-28	ENSMUSG00000018770	FALSE
Fundc2	8.50564e-33	0.326087	0.541	0.329	2.38149e-28	ENSMUSG00000031198	FALSE
Rpl24	8.84946e-33	-0.240197	0.977	0.991	2.47776e-28	ENSMUSG00000098274	FALSE
Vmp1	1.07149e-32	-0.229411	0.275	0.514	3.00007e-28	ENSMUSG00000018171	FALSE
Nol7	1.19139e-32	0.384578	0.694	0.617	3.33576e-28	ENSMUSG00000063200	FALSE
Plekho1	1.23667e-32	0.374357	0.531	0.395	3.46255e-28	ENSMUSG00000015745	FALSE
Dazap2	1.51436e-32	0.328715	0.733	0.661	4.24007e-28	ENSMUSG00000000346	FALSE
Bin1	1.65348e-32	-0.382924	0.442	0.567	4.62957e-28	ENSMUSG00000024381	FALSE
Neat1	1.89725e-32	-0.435266	0.701	0.811	5.31211e-28	ENSMUSG00000092274	FALSE
Smim10l1	1.98882e-32	0.36151	0.575	0.457	5.56851e-28	ENSMUSG00000072704	FALSE
Cct4	2.03033e-32	-0.28042	0.54	0.719	5.68472e-28	ENSMUSG00000007739	FALSE
Ctdsp1	3.22582e-32	0.373624	0.511	0.376	9.03197e-28	ENSMUSG00000026176	FALSE
Set	3.8494e-32	-0.350769	0.637	0.756	1.07779e-27	ENSMUSG00000054766	FALSE
Bst2	4.06639e-32	0.306649	0.679	0.549	1.13855e-27	ENSMUSG00000046718	FALSE
Zcrb1	6.04338e-32	0.387667	0.715	0.629	1.69208e-27	ENSMUSG00000022635	FALSE
Actn4	6.31332e-32	0.372484	0.677	0.573	1.76767e-27	ENSMUSG00000054808	FALSE
Uqcc2	7.7716e-32	-0.339769	0.607	0.73	2.17597e-27	ENSMUSG00000024208	FALSE
Cycs	1.82678e-31	-0.346321	0.682	0.793	5.11479e-27	ENSMUSG00000063694	FALSE
Ifi35	2.2285e-31	0.384941	0.562	0.437	6.23958e-27	ENSMUSG00000010358	FALSE
Myh9	2.34363e-31	0.373743	0.613	0.526	6.56192e-27	ENSMUSG00000022443	FALSE
Ckb	2.5625e-31	-0.344797	0.307	0.532	7.17474e-27	ENSMUSG00000001270	FALSE
Fhl1	4.70046e-31	0.187189	0.584	0.358	1.31608e-26	ENSMUSG00000023092	FALSE
Cenpb	5.57605e-31	0.381038	0.527	0.417	1.56124e-26	ENSMUSG00000068267	FALSE
Rps21	5.68865e-31	-0.225378	0.967	0.993	1.59277e-26	ENSMUSG00000039001	FALSE
Naca	6.83677e-31	-0.244719	0.938	0.976	1.91423e-26	ENSMUSG00000061315	FALSE
Ier3	9.72881e-31	0.346952	0.816	0.692	2.72397e-26	ENSMUSG00000003541	FALSE
Bola2	9.9884e-31	-0.305191	0.614	0.752	2.79665e-26	ENSMUSG00000047721	FALSE
2700060E02Rik	1.10616e-30	-0.271698	0.662	0.799	3.09713e-26		FALSE
Acp1	1.1673e-30	-0.256549	0.333	0.512	3.26833e-26	ENSMUSG00000044573	FALSE
Ndufb5	1.72067e-30	-0.273701	0.673	0.802	4.8177e-26	ENSMUSG00000027673	FALSE
Mien1	1.83633e-30	-0.247726	0.427	0.674	5.14153e-26	ENSMUSG00000002580	FALSE
Cdk2ap2	1.85852e-30	-0.284502	0.482	0.709	5.20366e-26	ENSMUSG00000024856	FALSE
Hdgf	1.94246e-30	-0.327124	0.568	0.698	5.4387e-26	ENSMUSG00000004897	FALSE
Gnb1	2.67643e-30	0.367221	0.784	0.773	7.49374e-26	ENSMUSG00000029064	FALSE
Pgls	2.80372e-30	-0.269676	0.56	0.734	7.85013e-26	ENSMUSG00000031807	FALSE
Gabarapl1	3.06793e-30	0.327183	0.584	0.468	8.58989e-26	ENSMUSG00000030161	FALSE
Rhoc	3.35833e-30	0.249877	0.837	0.65	9.40298e-26	ENSMUSG00000002233	FALSE
Eif1ax	3.40731e-30	-0.270133	0.44	0.613	9.54013e-26	ENSMUSG00000067194	FALSE
Agpat4	3.79709e-30	0.344092	0.502	0.357	1.06315e-25	ENSMUSG00000023827	FALSE
Cnbp	3.82006e-30	0.277229	0.903	0.828	1.06958e-25	ENSMUSG00000030057	FALSE
Rock2	4.11388e-30	0.344283	0.552	0.432	1.15185e-25	ENSMUSG00000020580	TRUE
Hebp1	4.21262e-30	-0.375725	0.415	0.613	1.17949e-25	ENSMUSG00000042770	FALSE
Tspan3	4.28996e-30	-0.313468	0.41	0.562	1.20114e-25	ENSMUSG00000032324	FALSE
Atp5h	5.09673e-30	-0.397779	0.938	0.943	1.42703e-25	ENSMUSG00000034566	FALSE
Tax1bp1	5.83149e-30	0.367828	0.633	0.542	1.63276e-25	ENSMUSG00000004535	FALSE
Cst3	6.84718e-30	-0.463403	0.996	0.986	1.91714e-25	ENSMUSG00000027447	FALSE
Inmt	7.10953e-30	0.177213	0.821	0.808	1.9906e-25	ENSMUSG00000003477	FALSE
Tpt1	7.56358e-30	-0.196576	0.998	0.998	2.11773e-25	ENSMUSG00000060126	FALSE
Fbxw2	8.64712e-30	0.35283	0.579	0.479	2.42111e-25	ENSMUSG00000035949	FALSE
Nudt21	9.88454e-30	-0.224663	0.345	0.563	2.76757e-25	ENSMUSG00000031754	FALSE
Impdh2	1.62295e-29	-0.252623	0.4	0.595	4.54409e-25	ENSMUSG00000062867	FALSE
Dhrs7	2.30824e-29	0.329171	0.535	0.393	6.46284e-25	ENSMUSG00000021094	FALSE
Ssr4	2.48589e-29	-0.272755	0.658	0.811	6.96023e-25	ENSMUSG00000002014	FALSE
Eif2s1	2.80687e-29	-0.229995	0.31	0.521	7.85895e-25	ENSMUSG00000021116	FALSE
Anp32b	4.21813e-29	-0.29801	0.644	0.785	1.18103e-24	ENSMUSG00000028333	FALSE
Eif4a2	6.95538e-29	0.262296	0.816	0.744	1.94744e-24	ENSMUSG00000022884	FALSE
Nr3c1	1.21513e-28	0.356445	0.567	0.475	3.40223e-24	ENSMUSG00000024431	FALSE
Plin2	1.36795e-28	-0.47156	0.454	0.641	3.83013e-24	ENSMUSG00000028494	FALSE
Cdk4	1.52709e-28	-0.34581	0.556	0.658	4.27569e-24	ENSMUSG00000006728	FALSE
Lsm5	1.58554e-28	-0.245743	0.409	0.609	4.43936e-24	ENSMUSG00000091625	FALSE
Sepw1	1.70825e-28	0.22854	0.936	0.905	4.78292e-24	ENSMUSG00000041571	FALSE
Ranbp1	2.82752e-28	-0.383376	0.68	0.759	7.91676e-24	ENSMUSG00000005732	FALSE
Srsf5	3.70256e-28	0.341428	0.797	0.786	1.03668e-23	ENSMUSG00000021134	FALSE
Tmsb10	4.34186e-28	-0.33308	0.951	0.988	1.21568e-23	ENSMUSG00000079523	FALSE
March2	4.40613e-28	0.31717	0.58	0.475	1.23367e-23	ENSMUSG00000079557	FALSE
Crip1	4.90796e-28	-0.359013	0.986	0.968	1.37418e-23	ENSMUSG00000006360	FALSE
Mrpl28	5.50327e-28	-0.239191	0.41	0.602	1.54086e-23	ENSMUSG00000024181	FALSE
Nfic	8.71628e-28	0.345068	0.598	0.501	2.44047e-23	ENSMUSG00000055053	FALSE
Phlda3	1.32039e-27	0.440454	0.552	0.414	3.69696e-23	ENSMUSG00000041801	FALSE
Arpc1a	1.3879e-27	0.357844	0.677	0.608	3.88598e-23	ENSMUSG00000029621	FALSE
Wdr89	3.46984e-27	-0.236234	0.979	0.992	9.7152e-23	ENSMUSG00000045690	FALSE
Rpl27a	3.9948e-27	-0.206992	0.998	0.996	1.1185e-22	ENSMUSG00000046364	FALSE
Shisa5	4.55866e-27	0.264006	0.834	0.808	1.27638e-22	ENSMUSG00000025647	FALSE
Rab1a	5.7742e-27	0.328039	0.756	0.691	1.61672e-22	ENSMUSG00000020149	FALSE
Sept7	6.59521e-27	0.326804	0.771	0.707	1.84659e-22	ENSMUSG00000001833	FALSE
Arf6	6.86046e-27	-0.258548	0.554	0.705	1.92086e-22	ENSMUSG00000044147	FALSE
Eif4g2	7.66864e-27	0.275462	0.879	0.837	2.14714e-22	ENSMUSG00000005610	FALSE
Lsm6	7.94002e-27	-0.252887	0.464	0.632	2.22313e-22	ENSMUSG00000031683	FALSE
Tspan4	9.10353e-27	0.317718	0.662	0.537	2.5489e-22	ENSMUSG00000025511	FALSE
Uqcrq	1.0726e-26	-0.299423	0.822	0.87	3.00318e-22	ENSMUSG00000044894	FALSE
Flna	1.39043e-26	-0.352682	0.438	0.654	3.89306e-22	ENSMUSG00000031328	FALSE
Dhrs3	1.90852e-26	0.345302	0.514	0.327	5.34368e-22	ENSMUSG00000066026	FALSE
Erp29	2.1927e-26	-0.296018	0.559	0.735	6.13933e-22	ENSMUSG00000029616	FALSE
Gmfg	2.33466e-26	0.23891	0.715	0.55	6.53682e-22	ENSMUSG00000060791	FALSE
Capns1	2.879e-26	0.276136	0.877	0.852	8.0609e-22	ENSMUSG00000001794	FALSE
Dst	3.48712e-26	0.333934	0.516	0.395	9.7636e-22	ENSMUSG00000026131	FALSE
Syngr2	4.00561e-26	-0.261682	0.473	0.665	1.12153e-21	ENSMUSG00000048277	FALSE
Pgam1	4.4698e-26	-0.279063	0.555	0.692	1.2515e-21	ENSMUSG00000011752	FALSE
Tap2	4.75001e-26	0.331428	0.516	0.389	1.32996e-21	ENSMUSG00000024339	FALSE
Capn2	4.98007e-26	0.336181	0.526	0.421	1.39437e-21	ENSMUSG00000026509	TRUE
H2afj	9.83804e-26	-0.268715	0.693	0.831	2.75455e-21	ENSMUSG00000060032	FALSE
Ptpn18	1.15028e-25	-0.387299	0.414	0.569	3.22067e-21	ENSMUSG00000026126	FALSE
Eef1d	1.36373e-25	-0.233919	0.772	0.879	3.81832e-21	ENSMUSG00000055762	FALSE
Fbl	1.48946e-25	-0.216609	0.393	0.599	4.17033e-21	ENSMUSG00000046865	FALSE
Pold4	1.52138e-25	-0.232604	0.332	0.55	4.25971e-21	ENSMUSG00000024854	FALSE
Timm13	2.59666e-25	-0.27891	0.719	0.815	7.2704e-21	ENSMUSG00000020219	FALSE
1110008F13Rik	2.95221e-25	-0.233892	0.579	0.727	8.2659e-21		FALSE
Eif3h	3.32585e-25	-0.247556	0.778	0.875	9.31204e-21	ENSMUSG00000022312	FALSE
Strn3	4.89976e-25	0.336737	0.55	0.46	1.37188e-20	ENSMUSG00000020954	FALSE
Nedd4	5.90146e-25	0.264341	0.684	0.545	1.65235e-20	ENSMUSG00000032216	FALSE
Aph1a	6.03314e-25	0.324018	0.555	0.478	1.68922e-20	ENSMUSG00000015750	FALSE
Mdh1	6.25936e-25	-0.242451	0.491	0.686	1.75256e-20	ENSMUSG00000020321	FALSE
Tmem167	7.57587e-25	-0.226688	0.517	0.694	2.12117e-20	ENSMUSG00000012422	FALSE
Pole4	7.63216e-25	-0.211224	0.333	0.558	2.13693e-20	ENSMUSG00000030042	FALSE
Tomm20	7.85181e-25	-0.285686	0.716	0.798	2.19843e-20	ENSMUSG00000093904	FALSE
Ndfip2	8.6547e-25	0.332936	0.502	0.411	2.42323e-20	ENSMUSG00000053253	TRUE
Elof1	9.80973e-25	-0.28547	0.414	0.585	2.74663e-20	ENSMUSG00000013822	FALSE
Hnrnpf	1.00133e-24	0.298648	0.873	0.849	2.80363e-20	ENSMUSG00000042079	FALSE
Clic1	1.02455e-24	0.239768	0.925	0.886	2.86863e-20	ENSMUSG00000007041	FALSE
Atp5c1	1.27125e-24	-0.259202	0.779	0.858	3.55938e-20	ENSMUSG00000025781	FALSE
Sf3b6	1.91014e-24	-0.212265	0.577	0.747	5.34821e-20	ENSMUSG00000037361	FALSE
Ubl3	1.92164e-24	0.27842	0.647	0.564	5.38039e-20	ENSMUSG00000001687	FALSE
Snx3	1.93122e-24	0.300272	0.874	0.817	5.40721e-20	ENSMUSG00000019804	FALSE
Reep3	2.7721e-24	0.306566	0.562	0.474	7.7616e-20	ENSMUSG00000019873	FALSE
Rcn1	2.9814e-24	0.290559	0.509	0.38	8.34762e-20	ENSMUSG00000005973	FALSE
Ubald2	3.79936e-24	0.322949	0.645	0.552	1.06378e-19	ENSMUSG00000050628	FALSE
Phb2	4.95915e-24	-0.248618	0.556	0.694	1.38851e-19	ENSMUSG00000004264	FALSE
Avpi1	8.33998e-24	0.392623	0.514	0.429	2.33511e-19	ENSMUSG00000018821	FALSE
Cct5	9.57018e-24	-0.235998	0.582	0.733	2.67955e-19	ENSMUSG00000022234	FALSE
C1qbp	9.69486e-24	-0.236642	0.456	0.616	2.71446e-19	ENSMUSG00000018446	FALSE
Ninj1	9.85237e-24	-0.338774	0.419	0.57	2.75857e-19	ENSMUSG00000037966	FALSE
Nsa2	1.03429e-23	-0.215098	0.489	0.707	2.89591e-19	ENSMUSG00000060739	FALSE
mt-Atp6	1.04505e-23	0.132302	1	1	2.92603e-19	ENSMUSG00000064357	FALSE
Mrps16	1.12171e-23	-0.207965	0.421	0.605	3.14066e-19	ENSMUSG00000049960	FALSE
Epb41l2	1.24998e-23	0.286328	0.527	0.433	3.49982e-19	ENSMUSG00000019978	FALSE
Lamtor2	1.30652e-23	-0.218447	0.636	0.794	3.65813e-19	ENSMUSG00000028062	FALSE
Rab6a	1.38285e-23	0.324736	0.54	0.45	3.87184e-19	ENSMUSG00000030704	TRUE
Pfdn1	1.80417e-23	-0.26616	0.529	0.649	5.05148e-19	ENSMUSG00000024346	FALSE
Surf4	2.36892e-23	-0.199934	0.343	0.547	6.63274e-19	ENSMUSG00000014867	FALSE
Hsp90aa1	2.82681e-23	-0.421402	0.862	0.895	7.91477e-19	ENSMUSG00000021270	FALSE
Hnrnpab	4.94347e-23	-0.253654	0.601	0.744	1.38412e-18	ENSMUSG00000020358	FALSE
Cisd2	5.70492e-23	-0.189533	0.34	0.543	1.59732e-18	ENSMUSG00000028165	FALSE
Nt5c	6.18474e-23	-0.19531	0.375	0.575	1.73167e-18	ENSMUSG00000020736	FALSE
Lrrc59	7.31332e-23	-0.201452	0.324	0.524	2.04766e-18	ENSMUSG00000020869	FALSE
Cct2	7.68377e-23	-0.2143	0.463	0.646	2.15138e-18	ENSMUSG00000034024	FALSE
mt-Nd1	9.12809e-23	-0.179193	1	0.999	2.55577e-18	ENSMUSG00000064341	FALSE
Map1lc3b	1.13028e-22	0.26004	0.868	0.851	3.16468e-18	ENSMUSG00000031812	FALSE
Imp3	1.8084e-22	0.309902	0.6	0.54	5.06334e-18	ENSMUSG00000032288	FALSE
Dtymk	1.96005e-22	-0.195009	0.324	0.503	5.48795e-18	ENSMUSG00000026281	FALSE
Rnf187	3.03e-22	0.303328	0.74	0.679	8.48369e-18	ENSMUSG00000020496	FALSE
Dad1	3.15395e-22	0.253465	0.89	0.865	8.83074e-18	ENSMUSG00000022174	FALSE
Nfe2l1	3.4351e-22	0.276521	0.51	0.41	9.61794e-18	ENSMUSG00000038615	TRUE
Lsm3	3.439e-22	-0.205876	0.337	0.519	9.62886e-18	ENSMUSG00000034192	FALSE
Grb2	3.60176e-22	-0.202304	0.4	0.604	1.00846e-17	ENSMUSG00000059923	FALSE
Uqcrfs1	4.29262e-22	-0.20944	0.535	0.709	1.20189e-17	ENSMUSG00000038462	FALSE
Kif5b	4.8279e-22	0.295076	0.744	0.702	1.35176e-17	ENSMUSG00000006740	FALSE
Ptpn1	5.93173e-22	-0.225132	0.383	0.568	1.66082e-17	ENSMUSG00000027540	FALSE
Smpdl3a	7.359e-22	0.167045	0.559	0.337	2.06045e-17	ENSMUSG00000019872	TRUE
Unc50	8.91454e-22	0.299019	0.501	0.417	2.49598e-17	ENSMUSG00000026111	FALSE
Rheb	8.96331e-22	0.276303	0.788	0.734	2.50964e-17	ENSMUSG00000028945	FALSE
Pdia6	9.61559e-22	-0.28978	0.702	0.797	2.69227e-17	ENSMUSG00000020571	FALSE
Snrpd3	1.01373e-21	-0.219265	0.523	0.664	2.83836e-17	ENSMUSG00000020180	FALSE
Oat	1.06918e-21	-0.268023	0.299	0.507	2.99361e-17	ENSMUSG00000030934	FALSE
Ppib	1.28132e-21	-0.227175	0.824	0.891	3.58757e-17	ENSMUSG00000032383	FALSE
Mat2b	1.69111e-21	0.282973	0.518	0.419	4.73494e-17	ENSMUSG00000042032	FALSE
Nucb1	1.84709e-21	0.288068	0.569	0.502	5.17166e-17	ENSMUSG00000030824	FALSE
Uqcc3	1.88565e-21	0.268872	0.562	0.478	5.27962e-17	ENSMUSG00000071654	FALSE
Atrx	2.20307e-21	0.31542	0.59	0.521	6.16838e-17	ENSMUSG00000031229	FALSE
Tcp1	2.61371e-21	-0.20917	0.499	0.659	7.31814e-17	ENSMUSG00000068039	FALSE
Pnisr	2.9863e-21	0.288652	0.531	0.447	8.36135e-17	ENSMUSG00000028248	FALSE
Atxn7l3b	3.48429e-21	0.307701	0.661	0.614	9.75566e-17	ENSMUSG00000074748	FALSE
Cyba	3.57658e-21	-0.65694	0.795	0.814	1.00141e-16	ENSMUSG00000006519	FALSE
Rab2a	5.19931e-21	0.304947	0.762	0.748	1.45576e-16	ENSMUSG00000047187	FALSE
Lims1	5.4029e-21	0.296214	0.594	0.538	1.51276e-16	ENSMUSG00000019920	FALSE
Cited2	6.18658e-21	-0.247618	0.312	0.526	1.73218e-16	ENSMUSG00000039910	FALSE
Rtn3	6.32441e-21	0.268172	0.665	0.605	1.77077e-16	ENSMUSG00000024758	FALSE
Myadm	6.78386e-21	0.210563	0.54	0.372	1.89941e-16	ENSMUSG00000068566	FALSE
Mtch2	7.42831e-21	-0.203333	0.501	0.657	2.07985e-16	ENSMUSG00000027282	FALSE
Ppt1	7.8473e-21	-0.324339	0.384	0.576	2.19716e-16	ENSMUSG00000028657	FALSE
Pnkd	8.16365e-21	0.309249	0.593	0.528	2.28574e-16	ENSMUSG00000026179	FALSE
Yipf4	9.03867e-21	0.292571	0.616	0.554	2.53074e-16	ENSMUSG00000024072	FALSE
Fus	9.57179e-21	0.271	0.754	0.711	2.68001e-16	ENSMUSG00000030795	FALSE
Paip2	1.02488e-20	0.255064	0.77	0.717	2.86957e-16	ENSMUSG00000037058	FALSE
Rps29	1.06135e-20	-0.172705	1	1	2.97168e-16	ENSMUSG00000034892	FALSE
Cox6c	1.10312e-20	-0.218119	0.948	0.964	3.08861e-16	ENSMUSG00000014313	FALSE
Shfm1	1.28199e-20	-0.21779	0.932	0.958	3.58945e-16	ENSMUSG00000042541	FALSE
Ndufv3	1.33659e-20	-0.217041	0.619	0.743	3.74231e-16	ENSMUSG00000024038	FALSE
Id2	1.59586e-20	-0.348313	0.438	0.599	4.46824e-16	ENSMUSG00000020644	FALSE
Mrpl51	1.61147e-20	-0.19208	0.432	0.609	4.51194e-16	ENSMUSG00000030335	FALSE
Slc6a6	1.71613e-20	0.410165	0.626	0.631	4.80498e-16	ENSMUSG00000030096	FALSE
Csrp2	1.94622e-20	0.188204	0.505	0.373	5.44923e-16	ENSMUSG00000020186	TRUE
Clta	2.01866e-20	-0.23555	0.814	0.899	5.65205e-16	ENSMUSG00000028478	FALSE
Atp5f1	2.33207e-20	-0.247478	0.779	0.844	6.52957e-16	ENSMUSG00000000563	FALSE
Litaf	2.5804e-20	-0.194099	0.41	0.614	7.22487e-16	ENSMUSG00000022500	FALSE
Adipor1	3.4722e-20	0.287552	0.677	0.641	9.72183e-16	ENSMUSG00000026457	FALSE
4930523C07Rik	3.50791e-20	0.237783	0.61	0.51	9.82181e-16		FALSE
Fkbp3	4.19388e-20	-0.23567	0.435	0.564	1.17424e-15	ENSMUSG00000020949	FALSE
Hsd17b10	6.83336e-20	-0.176641	0.381	0.566	1.91327e-15	ENSMUSG00000025260	FALSE
Cap1	7.13077e-20	-0.233137	0.516	0.724	1.99655e-15	ENSMUSG00000028656	FALSE
Sdf4	8.21128e-20	0.253606	0.687	0.655	2.29908e-15	ENSMUSG00000029076	FALSE
Ifrd1	9.5046e-20	-0.222575	0.429	0.611	2.66119e-15	ENSMUSG00000001627	FALSE
Gltscr2	1.17048e-19	0.235354	0.785	0.767	3.27723e-15	ENSMUSG00000041560	FALSE
Actr3	1.38815e-19	-0.282872	0.618	0.755	3.88667e-15	ENSMUSG00000026341	FALSE
Ubc	1.49099e-19	0.241366	0.967	0.97	4.17463e-15	ENSMUSG00000008348	FALSE
Gemin7	1.57811e-19	0.274365	0.548	0.488	4.41854e-15	ENSMUSG00000044709	FALSE
Ecm1	1.61015e-19	-0.398705	0.552	0.629	4.50827e-15	ENSMUSG00000028108	FALSE
Ywhaq	1.75984e-19	0.229125	0.845	0.783	4.92738e-15	ENSMUSG00000076432	FALSE
Pcnp	1.93972e-19	0.272406	0.522	0.459	5.43103e-15	ENSMUSG00000071533	TRUE
Trappc6b	2.0008e-19	0.291881	0.622	0.571	5.60203e-15	ENSMUSG00000020993	FALSE
Eif2s2	2.10726e-19	-0.226217	0.714	0.821	5.90012e-15	ENSMUSG00000074656	FALSE
Pebp1	2.14159e-19	-0.298187	0.727	0.776	5.99624e-15	ENSMUSG00000032959	FALSE
Ech1	2.39888e-19	0.27013	0.597	0.527	6.71662e-15	ENSMUSG00000053898	FALSE
Tmsb4x	3.15121e-19	-0.619654	1	1	8.82309e-15	ENSMUSG00000049775	FALSE
Hnrnpk	3.54948e-19	0.245844	0.898	0.876	9.93819e-15	ENSMUSG00000021546	FALSE
Eif4h	3.70253e-19	0.287382	0.671	0.622	1.03667e-14	ENSMUSG00000040731	FALSE
Jak1	4.54121e-19	0.250859	0.578	0.515	1.27149e-14	ENSMUSG00000028530	FALSE
Ddt	4.83079e-19	-0.19724	0.35	0.53	1.35257e-14	ENSMUSG00000001666	FALSE
Dnajc3	5.25375e-19	0.266118	0.6	0.534	1.471e-14	ENSMUSG00000022136	FALSE
Pdlim2	5.48255e-19	0.201039	0.536	0.424	1.53506e-14	ENSMUSG00000022090	FALSE
Atf4	6.05562e-19	0.286204	0.677	0.635	1.69551e-14	ENSMUSG00000042406	FALSE
Sri	6.15866e-19	0.267054	0.785	0.768	1.72436e-14	ENSMUSG00000003161	FALSE
Rpl7	6.46765e-19	-0.165899	0.982	0.991	1.81088e-14	ENSMUSG00000043716	FALSE
Hspa9	7.26569e-19	-0.210723	0.457	0.606	2.03432e-14	ENSMUSG00000024359	FALSE
Pura	7.64974e-19	0.292983	0.604	0.56	2.14185e-14	ENSMUSG00000043991	FALSE
Arpc3	7.92749e-19	0.209186	0.897	0.876	2.21962e-14	ENSMUSG00000029465	FALSE
Chmp2a	8.31618e-19	0.267128	0.79	0.768	2.32845e-14	ENSMUSG00000033916	FALSE
Ier2	8.41919e-19	0.343724	0.864	0.85	2.35729e-14	ENSMUSG00000053560	FALSE
Psmd14	8.68912e-19	-0.165811	0.314	0.509	2.43287e-14	ENSMUSG00000026914	FALSE
Trappc2l	1.49786e-18	-0.185395	0.453	0.638	4.19385e-14	ENSMUSG00000015013	FALSE
Mrpl33	1.6062e-18	-0.198715	0.675	0.807	4.49719e-14	ENSMUSG00000106918	FALSE
Taf10	1.88404e-18	-0.181749	0.459	0.636	5.27513e-14	ENSMUSG00000043866	FALSE
Rpl21	1.96496e-18	-0.155459	0.996	0.997	5.5017e-14	ENSMUSG00000041453	FALSE
Mafg	2.27875e-18	-0.207333	0.386	0.519	6.38026e-14	ENSMUSG00000051510	FALSE
Xbp1	2.79378e-18	0.248561	0.637	0.589	7.82232e-14	ENSMUSG00000020484	FALSE
Anxa2	2.86202e-18	-0.333971	0.868	0.901	8.01337e-14	ENSMUSG00000032231	FALSE
Mrpl30	3.1331e-18	-0.167535	0.507	0.689	8.77236e-14	ENSMUSG00000026087	FALSE
Etfa	3.52434e-18	-0.187149	0.399	0.585	9.86781e-14	ENSMUSG00000032314	FALSE
Myeov2	4.99604e-18	-0.189523	0.726	0.853	1.39884e-13	ENSMUSG00000073616	FALSE
Arpc4	5.51166e-18	-0.210091	0.645	0.796	1.54321e-13	ENSMUSG00000079426	FALSE
Rpl9	5.67001e-18	-0.158171	0.993	0.997	1.58755e-13	ENSMUSG00000047215	FALSE
Hspd1	6.04138e-18	-0.205687	0.482	0.631	1.69153e-13	ENSMUSG00000025980	FALSE
Eid1	6.71992e-18	0.281652	0.565	0.515	1.88151e-13	ENSMUSG00000091337	FALSE
Sept2	6.96024e-18	0.274029	0.565	0.542	1.9488e-13	ENSMUSG00000026276	FALSE
Nfkbia	7.77701e-18	0.101548	0.906	0.848	2.17749e-13	ENSMUSG00000021025	FALSE
Vdac1	8.43554e-18	-0.173344	0.496	0.657	2.36187e-13	ENSMUSG00000020402	FALSE
Rab18	9.08959e-18	0.271538	0.66	0.603	2.545e-13	ENSMUSG00000073639	FALSE
Arpc2	9.93603e-18	-0.305806	0.887	0.928	2.78199e-13	ENSMUSG00000006304	FALSE
Plec	1.08025e-17	0.272068	0.524	0.432	3.0246e-13	ENSMUSG00000022565	FALSE
Rnh1	1.18565e-17	-0.189483	0.514	0.702	3.31969e-13	ENSMUSG00000038650	FALSE
Tspo	1.18928e-17	0.215732	0.903	0.888	3.32986e-13	ENSMUSG00000041736	FALSE
Etfb	1.38317e-17	-0.196278	0.539	0.726	3.87273e-13	ENSMUSG00000004610	FALSE
Hmgn1	1.98582e-17	-0.22655	0.74	0.826	5.56011e-13	ENSMUSG00000040681	FALSE
Mrpl42	2.37609e-17	-0.189043	0.497	0.635	6.65283e-13	ENSMUSG00000062981	FALSE
Hint1	2.41389e-17	-0.242127	0.912	0.928	6.75865e-13	ENSMUSG00000020267	FALSE
Pdcd10	2.42032e-17	0.283242	0.565	0.512	6.77665e-13	ENSMUSG00000027835	FALSE
Atraid	2.63872e-17	0.252979	0.629	0.585	7.38815e-13	ENSMUSG00000013622	FALSE
Eif3e	2.67593e-17	-0.193443	0.696	0.81	7.49234e-13	ENSMUSG00000022336	FALSE
S100a8	2.68098e-17	-0.175866	0.349	0.569	7.50647e-13	ENSMUSG00000056054	FALSE
Ddost	2.72085e-17	-0.183345	0.511	0.674	7.61812e-13	ENSMUSG00000028757	FALSE
Eif4e2	3.29898e-17	-0.157328	0.338	0.545	9.23681e-13	ENSMUSG00000026254	FALSE
Smim11	3.52464e-17	0.228672	0.604	0.551	9.86865e-13	ENSMUSG00000051989	FALSE
Atp5g2	3.74246e-17	-0.198316	0.824	0.891	1.04785e-12	ENSMUSG00000062683	FALSE
Ube2s	4.05227e-17	-0.300711	0.652	0.73	1.13459e-12	ENSMUSG00000060860	FALSE
Naa50	4.26847e-17	-0.176222	0.374	0.537	1.19513e-12	ENSMUSG00000022698	FALSE
Rab11b	4.95794e-17	0.273931	0.677	0.655	1.38817e-12	ENSMUSG00000077450	FALSE
Polr1d	5.06662e-17	-0.182813	0.675	0.787	1.4186e-12	ENSMUSG00000029642	FALSE
Sin3b	5.28872e-17	-0.161316	0.403	0.587	1.48079e-12	ENSMUSG00000031622	FALSE
Gm10260	5.57957e-17	-0.218463	0.829	0.924	1.56223e-12	ENSMUSG00000069117	FALSE
Uqcrh	6.22115e-17	-0.172669	0.899	0.953	1.74186e-12	ENSMUSG00000063882	FALSE
Spag9	7.11023e-17	0.261165	0.511	0.453	1.99079e-12	ENSMUSG00000020859	FALSE
Marc2	8.97128e-17	0.250217	0.565	0.509	2.51187e-12	ENSMUSG00000073481	FALSE
Romo1	1.18407e-16	-0.186526	0.663	0.792	3.31527e-12	ENSMUSG00000067847	FALSE
Mfap4	1.36144e-16	0.190822	0.614	0.598	3.8119e-12	ENSMUSG00000042436	FALSE
Tonsl	1.40956e-16	0.251919	0.693	0.66	3.94663e-12	ENSMUSG00000059323	FALSE
Atp5j	1.91393e-16	0.196306	0.922	0.899	5.3588e-12	ENSMUSG00000022890	FALSE
Acaa1a	2.74625e-16	-0.17648	0.321	0.507	7.68922e-12	ENSMUSG00000036138	FALSE
Atp5d	2.8502e-16	-0.195878	0.821	0.88	7.98029e-12	ENSMUSG00000003072	FALSE
Tmed3	3.53527e-16	-0.171485	0.466	0.652	9.89841e-12	ENSMUSG00000032353	FALSE
Brd2	3.60731e-16	0.289292	0.652	0.627	1.01001e-11	ENSMUSG00000024335	FALSE
Dync1h1	3.90449e-16	0.248863	0.51	0.461	1.09322e-11	ENSMUSG00000018707	FALSE
Anxa4	3.9149e-16	-0.188261	0.396	0.579	1.09613e-11	ENSMUSG00000029994	FALSE
Ankrd12	4.69864e-16	0.246973	0.501	0.433	1.31557e-11	ENSMUSG00000034647	TRUE
Pfdn6	4.74615e-16	-0.159359	0.39	0.56	1.32887e-11	ENSMUSG00000024309	FALSE
Ndufa1	4.89978e-16	-0.168068	0.661	0.794	1.37189e-11	ENSMUSG00000016427	FALSE
Gpi1	4.9542e-16	-0.191224	0.595	0.737	1.38713e-11	ENSMUSG00000036427	FALSE
Esd	5.10881e-16	-0.170751	0.553	0.711	1.43041e-11	ENSMUSG00000021996	FALSE
Rab5c	5.14648e-16	0.232194	0.735	0.688	1.44096e-11	ENSMUSG00000019173	FALSE
Mrpl57	5.98536e-16	-0.162467	0.432	0.595	1.67584e-11	ENSMUSG00000021967	FALSE
Ppp1r18	8.87614e-16	-0.17042	0.352	0.543	2.48523e-11	ENSMUSG00000034595	FALSE
Aimp1	9.07337e-16	-0.160863	0.412	0.568	2.54045e-11	ENSMUSG00000028029	FALSE
Abhd17a	1.08773e-15	0.270944	0.582	0.54	3.04554e-11	ENSMUSG00000003346	FALSE
Rps18-ps3	1.13293e-15	-0.196873	0.66	0.824	3.1721e-11	ENSMUSG00000057657	FALSE
H1f0	1.16063e-15	-0.422377	0.543	0.59	3.24965e-11	ENSMUSG00000096210	FALSE
Ndufb9	1.229e-15	-0.212749	0.744	0.808	3.44108e-11	ENSMUSG00000022354	FALSE
Psma5	1.30379e-15	-0.186977	0.577	0.699	3.65049e-11	ENSMUSG00000068749	FALSE
Atp2b1	1.3237e-15	0.277138	0.706	0.678	3.70624e-11	ENSMUSG00000019943	FALSE
H2afy	1.33486e-15	-0.207143	0.537	0.693	3.73749e-11	ENSMUSG00000015937	FALSE
Eef1g	1.52583e-15	-0.225632	0.896	0.912	4.27217e-11	ENSMUSG00000071644	FALSE
Eif3i	1.62644e-15	-0.173138	0.597	0.732	4.55387e-11	ENSMUSG00000028798	FALSE
Tmem234	1.66189e-15	0.253476	0.759	0.746	4.65313e-11	ENSMUSG00000028797	FALSE
Lhfp	1.75525e-15	0.238643	0.56	0.474	4.91453e-11	ENSMUSG00000048332	FALSE
Nras	2.31491e-15	0.248597	0.552	0.504	6.4815e-11	ENSMUSG00000027852	FALSE
Rps2-ps6	2.35857e-15	-0.160204	0.356	0.557	6.60377e-11	ENSMUSG00000095427	FALSE
Lyn	2.36072e-15	0.205847	0.524	0.397	6.60977e-11	ENSMUSG00000042228	FALSE
Rtf1	2.3756e-15	0.25027	0.658	0.608	6.65145e-11	ENSMUSG00000027304	FALSE
Suclg1	2.40858e-15	-0.160119	0.386	0.552	6.74378e-11	ENSMUSG00000052738	FALSE
Mrpl52	2.43031e-15	-0.191308	0.695	0.777	6.80462e-11	ENSMUSG00000010406	FALSE
Ncl	3.23145e-15	-0.233246	0.719	0.794	9.04773e-11	ENSMUSG00000026234	FALSE
Tmem9b	3.45912e-15	0.257716	0.53	0.492	9.68519e-11	ENSMUSG00000031021	FALSE
Ndufc1	4.42175e-15	-0.210422	0.728	0.796	1.23805e-10	ENSMUSG00000037152	FALSE
Cct3	5.11923e-15	-0.190146	0.479	0.605	1.43333e-10	ENSMUSG00000001416	FALSE
Apoa1bp	5.97476e-15	-0.164066	0.405	0.567	1.67287e-10	ENSMUSG00000028070	FALSE
Prdx4	6.15824e-15	-0.196565	0.461	0.595	1.72424e-10	ENSMUSG00000025289	FALSE
Nme2	6.35047e-15	-0.160597	0.631	0.753	1.77807e-10	ENSMUSG00000020857	FALSE
Mrps15	6.82743e-15	-0.143595	0.329	0.515	1.91161e-10	ENSMUSG00000028861	FALSE
Timm10b	6.99556e-15	-0.157373	0.505	0.691	1.95869e-10	ENSMUSG00000089847	FALSE
Cisd1	7.96369e-15	-0.15428	0.369	0.537	2.22975e-10	ENSMUSG00000037710	FALSE
Gm26917	8.4366e-15	-0.176909	0.835	0.883	2.36216e-10	ENSMUSG00000097971	FALSE
Gm10076	8.62909e-15	-0.185547	0.798	0.883	2.41606e-10	ENSMUSG00000060143	FALSE
Serf2	9.09174e-15	-0.140347	0.988	0.993	2.5456e-10	ENSMUSG00000074884	FALSE
Ube2l3	1.26161e-14	-0.166469	0.554	0.686	3.53238e-10	ENSMUSG00000038965	FALSE
Rps6	1.29857e-14	-0.164924	0.998	0.996	3.63587e-10	ENSMUSG00000028495	FALSE
1810043H04Rik	1.31145e-14	-0.180013	0.53	0.643	3.67193e-10		FALSE
Eif4e	1.46328e-14	-0.152209	0.399	0.55	4.09702e-10	ENSMUSG00000028156	FALSE
Eny2	1.63957e-14	-0.160472	0.477	0.629	4.59062e-10	ENSMUSG00000022338	FALSE
Cox5b	1.73296e-14	-0.159056	0.767	0.862	4.8521e-10	ENSMUSG00000061518	FALSE
Sod2	1.83895e-14	-0.180425	0.491	0.651	5.14888e-10	ENSMUSG00000006818	FALSE
Timm8b	1.90047e-14	-0.184259	0.539	0.646	5.32114e-10	ENSMUSG00000039016	FALSE
Spop	1.94963e-14	0.254731	0.591	0.575	5.45876e-10	ENSMUSG00000057522	FALSE
Fam32a	2.07545e-14	0.236831	0.694	0.683	5.81107e-10	ENSMUSG00000003039	FALSE
Aldoa	2.40218e-14	-0.254017	0.902	0.91	6.72586e-10	ENSMUSG00000030695	FALSE
Vasp	2.45385e-14	-0.18919	0.441	0.64	6.87053e-10	ENSMUSG00000030403	FALSE
Snapc5	2.47926e-14	0.22614	0.512	0.458	6.94169e-10	ENSMUSG00000032398	FALSE
Snrpe	2.67572e-14	-0.170745	0.73	0.823	7.49175e-10	ENSMUSG00000090553	FALSE
Ankrd11	2.816e-14	0.233064	0.572	0.531	7.88453e-10	ENSMUSG00000035569	FALSE
Arpc5	3.46284e-14	-0.210451	0.722	0.835	9.69561e-10	ENSMUSG00000008475	FALSE
Hba-a1	3.74096e-14	0.50225	0.784	0.785	1.04743e-09	ENSMUSG00000069919	FALSE
Thoc7	3.79299e-14	-0.154514	0.438	0.579	1.062e-09	ENSMUSG00000053453	FALSE
Atp1b3	3.96151e-14	0.251518	0.663	0.647	1.10918e-09	ENSMUSG00000032412	FALSE
Ociad1	4.44788e-14	0.246142	0.628	0.599	1.24536e-09	ENSMUSG00000029152	FALSE
Prelid1	5.66163e-14	-0.192421	0.665	0.745	1.5852e-09	ENSMUSG00000021486	FALSE
Maf1	6.07113e-14	0.219017	0.531	0.49	1.69986e-09	ENSMUSG00000022553	FALSE
Rbm42	8.21929e-14	0.242521	0.523	0.474	2.30132e-09	ENSMUSG00000036733	FALSE
Wbp5	1.20511e-13	-0.2399	0.62	0.681	3.37418e-09	ENSMUSG00000042712	FALSE
Atox1	1.27977e-13	-0.230807	0.873	0.886	3.58322e-09	ENSMUSG00000018585	FALSE
Anapc5	1.33711e-13	0.23306	0.612	0.572	3.74377e-09	ENSMUSG00000029472	FALSE
Serbp1	1.55488e-13	-0.218094	0.824	0.873	4.35352e-09	ENSMUSG00000036371	FALSE
Slc25a3	1.57142e-13	-0.155527	0.817	0.885	4.39982e-09	ENSMUSG00000061904	FALSE
Ywhag	1.60192e-13	-0.13455	0.335	0.523	4.48522e-09	ENSMUSG00000051391	FALSE
Mpc2	1.71867e-13	-0.180982	0.579	0.727	4.8121e-09	ENSMUSG00000026568	FALSE
mt-Cytb	1.92899e-13	0.0654706	1	0.998	5.40099e-09	ENSMUSG00000064370	FALSE
Stard3nl	2.08545e-13	0.252762	0.514	0.48	5.83906e-09	ENSMUSG00000003062	FALSE
Pdcl3	2.54868e-13	0.201712	0.51	0.463	7.13606e-09	ENSMUSG00000026078	FALSE
Btf3	2.96383e-13	-0.16201	0.935	0.951	8.29842e-09	ENSMUSG00000021660	FALSE
Rnf7	3.91369e-13	0.235784	0.743	0.7	1.09579e-08	ENSMUSG00000051234	FALSE
Snrpb2	3.97683e-13	-0.148003	0.514	0.663	1.11347e-08	ENSMUSG00000008333	FALSE
Tmem30a	4.0428e-13	0.222176	0.59	0.556	1.13194e-08	ENSMUSG00000032328	FALSE
Psmb4	4.16755e-13	-0.175465	0.667	0.755	1.16687e-08	ENSMUSG00000005779	FALSE
Eif3l	4.46752e-13	-0.127975	0.368	0.548	1.25086e-08	ENSMUSG00000033047	FALSE
Emc6	5.10103e-13	-0.13965	0.466	0.631	1.42824e-08	ENSMUSG00000047260	FALSE
Etf1	5.13826e-13	-0.128989	0.331	0.514	1.43866e-08	ENSMUSG00000024360	FALSE
Cox8a	5.8262e-13	-0.153031	0.938	0.965	1.63128e-08	ENSMUSG00000035885	FALSE
Ap2s1	6.33055e-13	-0.155917	0.619	0.746	1.77249e-08	ENSMUSG00000008036	FALSE
Ctsl	7.21795e-13	0.109831	0.773	0.689	2.02096e-08	ENSMUSG00000021477	FALSE
Fos	7.40195e-13	-0.237036	0.823	0.923	2.07247e-08	ENSMUSG00000021250	FALSE
Gm2000	8.30747e-13	-0.13761	0.712	0.847	2.32601e-08	ENSMUSG00000078193	FALSE
Atp6v1f	9.97485e-13	-0.157566	0.779	0.865	2.79286e-08	ENSMUSG00000004285	FALSE
Eef2	1.11897e-12	-0.147586	0.966	0.983	3.13301e-08	ENSMUSG00000034994	FALSE
Hbb-bs	1.19729e-12	0.300196	0.874	0.883	3.35229e-08	ENSMUSG00000052305	FALSE
Kmt2e	1.61268e-12	0.226252	0.605	0.575	4.51533e-08	ENSMUSG00000029004	FALSE
Top1	1.66868e-12	0.241479	0.712	0.686	4.67215e-08	ENSMUSG00000070544	FALSE
Nap1l1	1.69937e-12	-0.161324	0.613	0.749	4.75807e-08	ENSMUSG00000058799	FALSE
Vamp8	1.71555e-12	-0.187983	0.784	0.865	4.80336e-08	ENSMUSG00000050732	FALSE
Ubl5	1.97606e-12	-0.155458	0.877	0.913	5.53277e-08	ENSMUSG00000084786	FALSE
Ghitm	1.99196e-12	0.223286	0.599	0.582	5.5773e-08	ENSMUSG00000041028	FALSE
Ubap2l	2.06794e-12	-0.125334	0.364	0.531	5.79001e-08	ENSMUSG00000042520	FALSE
Snrpd2	2.3111e-12	-0.161557	0.695	0.782	6.47085e-08	ENSMUSG00000040824	FALSE
Actb	2.35331e-12	-0.322729	0.994	0.997	6.58904e-08	ENSMUSG00000029580	FALSE
Fis1	2.84955e-12	0.21801	0.782	0.794	7.97845e-08	ENSMUSG00000019054	FALSE
Dynlt3	3.27949e-12	0.221797	0.514	0.481	9.18225e-08	ENSMUSG00000031176	FALSE
Nudcd3	3.49405e-12	0.209615	0.501	0.46	9.783e-08	ENSMUSG00000053838	TRUE
Ufm1	3.52564e-12	-0.130637	0.393	0.55	9.87143e-08	ENSMUSG00000027746	FALSE
Atp6v0b	3.74528e-12	-0.158675	0.731	0.846	1.04864e-07	ENSMUSG00000033379	FALSE
Dusp1	3.9054e-12	0.0641545	0.949	0.933	1.09347e-07	ENSMUSG00000024190	FALSE
Lamtor4	4.04731e-12	-0.155744	0.539	0.693	1.13321e-07	ENSMUSG00000050552	FALSE
Tgoln1	4.57828e-12	0.196181	0.543	0.5	1.28187e-07	ENSMUSG00000056429	FALSE
Morf4l2	4.67552e-12	-0.157315	0.581	0.694	1.3091e-07	ENSMUSG00000031422	FALSE
Gabarap	4.80731e-12	-0.171214	0.924	0.953	1.346e-07	ENSMUSG00000018567	FALSE
Drap1	4.85339e-12	-0.139419	0.448	0.612	1.3589e-07	ENSMUSG00000024914	FALSE
Chmp3	5.50661e-12	0.220645	0.567	0.546	1.5418e-07	ENSMUSG00000053119	FALSE
Ifnar2	5.65926e-12	0.200867	0.502	0.429	1.58454e-07	ENSMUSG00000022971	FALSE
mt-Nd4	6.5666e-12	0.0949271	0.995	0.997	1.83858e-07	ENSMUSG00000064363	FALSE
Mff	6.82859e-12	0.241878	0.501	0.488	1.91194e-07	ENSMUSG00000026150	FALSE
Fkbp2	7.07395e-12	-0.146482	0.523	0.677	1.98063e-07	ENSMUSG00000056629	FALSE
mt-Nd4l	7.20367e-12	0.224582	0.597	0.584	2.01696e-07	ENSMUSG00000065947	FALSE
Slc29a1	8.00214e-12	0.188519	0.609	0.533	2.24052e-07	ENSMUSG00000023942	FALSE
Med28	8.81345e-12	0.205659	0.726	0.716	2.46768e-07	ENSMUSG00000015804	FALSE
Arf5	8.99535e-12	-0.139594	0.82	0.89	2.51861e-07	ENSMUSG00000020440	FALSE
Fkbp4	9.31048e-12	-0.149011	0.476	0.598	2.60684e-07	ENSMUSG00000030357	FALSE
1810022K09Rik	1.16254e-11	-0.125102	0.352	0.52	3.25499e-07		FALSE
Capza1	1.19899e-11	-0.130999	0.394	0.569	3.35706e-07	ENSMUSG00000070372	FALSE
Sub1	1.27327e-11	-0.193756	0.865	0.903	3.56503e-07	ENSMUSG00000022205	FALSE
Trmt112	2.00076e-11	-0.131284	0.541	0.7	5.60193e-07	ENSMUSG00000038812	FALSE
Eif3k	3.36169e-11	-0.134364	0.746	0.831	9.41239e-07	ENSMUSG00000053565	FALSE
Atp5j2	3.78995e-11	-0.141003	0.892	0.928	1.06115e-06	ENSMUSG00000038690	FALSE
mt-Co3	3.84077e-11	-0.114288	0.999	1	1.07538e-06	ENSMUSG00000064358	FALSE
Sar1b	4.74424e-11	0.214086	0.503	0.487	1.32834e-06	ENSMUSG00000020386	FALSE
Cnpy2	5.26973e-11	-0.134384	0.44	0.581	1.47547e-06	ENSMUSG00000025381	FALSE
Chchd1	5.53299e-11	-0.137788	0.518	0.637	1.54918e-06	ENSMUSG00000063787	FALSE
Trp53	5.58371e-11	-0.129858	0.403	0.532	1.56338e-06	ENSMUSG00000059552	FALSE
Snf8	5.79129e-11	-0.118044	0.472	0.61	1.6215e-06	ENSMUSG00000006058	FALSE
Rpl10-ps3	6.41658e-11	-0.187823	0.796	0.907	1.79658e-06	ENSMUSG00000058443	FALSE
Prr13	6.42744e-11	-0.178613	0.559	0.727	1.79962e-06	ENSMUSG00000023048	FALSE
Mrps21	7.034e-11	-0.145376	0.709	0.788	1.96945e-06	ENSMUSG00000054312	FALSE
Chmp4b	9.60744e-11	-0.13071	0.639	0.783	2.68999e-06	ENSMUSG00000038467	FALSE
Mrpl24	1.01731e-10	-0.113316	0.422	0.583	2.84836e-06	ENSMUSG00000019710	FALSE
Fuca1	1.04857e-10	-0.15353	0.441	0.617	2.93589e-06	ENSMUSG00000028673	FALSE
Tm9sf3	1.1195e-10	0.17226	0.587	0.571	3.13449e-06	ENSMUSG00000025016	FALSE
Atg3	1.3475e-10	-0.112343	0.401	0.573	3.77287e-06	ENSMUSG00000022663	FALSE
Rsrc2	1.36848e-10	0.210241	0.613	0.602	3.8316e-06	ENSMUSG00000029422	FALSE
Cib1	1.53396e-10	-0.123936	0.332	0.502	4.29492e-06	ENSMUSG00000030538	FALSE
Psme1	1.60645e-10	0.149463	0.804	0.772	4.4979e-06	ENSMUSG00000022216	FALSE
Ppp1ca	1.62503e-10	0.161246	0.881	0.853	4.54993e-06	ENSMUSG00000040385	FALSE
Mrpl18	1.64829e-10	-0.130666	0.486	0.612	4.61506e-06	ENSMUSG00000057388	FALSE
Sdhd	2.22139e-10	-0.109895	0.414	0.574	6.21967e-06	ENSMUSG00000000171	FALSE
Polr2f	2.63395e-10	-0.128915	0.61	0.723	7.3748e-06	ENSMUSG00000033020	FALSE
Clu	2.7136e-10	0.292479	0.503	0.439	7.5978e-06	ENSMUSG00000022037	FALSE
Tecr	2.93482e-10	-0.137204	0.55	0.677	8.21721e-06	ENSMUSG00000031708	FALSE
Nars	3.41903e-10	-0.120871	0.356	0.501	9.57295e-06	ENSMUSG00000024587	FALSE
Prrc2c	3.74041e-10	0.209714	0.562	0.548	1.04728e-05	ENSMUSG00000040225	FALSE
Eif4b	4.31363e-10	-0.119974	0.427	0.6	1.20777e-05	ENSMUSG00000058655	FALSE
Nisch	4.70244e-10	0.172585	0.652	0.618	1.31664e-05	ENSMUSG00000021910	FALSE
Prdx6	4.72715e-10	-0.317598	0.684	0.797	1.32356e-05	ENSMUSG00000026701	FALSE
Ostc	5.32676e-10	-0.128403	0.584	0.693	1.49144e-05	ENSMUSG00000041084	FALSE
Map2k2	5.43049e-10	-0.122852	0.563	0.679	1.52048e-05	ENSMUSG00000035027	FALSE
Btg2	5.86714e-10	0.176563	0.8	0.814	1.64274e-05	ENSMUSG00000020423	FALSE
Pon2	6.02491e-10	0.197685	0.548	0.522	1.68691e-05	ENSMUSG00000032667	FALSE
Actn1	6.34903e-10	-0.173857	0.474	0.569	1.77766e-05	ENSMUSG00000015143	FALSE
Txn2	7.176e-10	-0.115075	0.501	0.635	2.00921e-05	ENSMUSG00000005354	FALSE
Dctn2	7.4779e-10	0.205461	0.552	0.54	2.09374e-05	ENSMUSG00000025410	FALSE
Degs1	7.92818e-10	0.203702	0.604	0.581	2.21981e-05	ENSMUSG00000038633	FALSE
Slc25a11	8.15066e-10	-0.105602	0.345	0.519	2.2821e-05	ENSMUSG00000014606	FALSE
Cope	9.22741e-10	0.172948	0.715	0.691	2.58358e-05	ENSMUSG00000055681	FALSE
Pigt	9.23185e-10	0.22762	0.511	0.506	2.58482e-05	ENSMUSG00000017721	FALSE
Grn	1.03535e-09	-0.228554	0.724	0.788	2.89887e-05	ENSMUSG00000034708	FALSE
Ywhab	1.08098e-09	0.193814	0.758	0.78	3.02663e-05	ENSMUSG00000018326	FALSE
Akr1b3	1.13489e-09	-0.2454	0.616	0.747	3.17758e-05	ENSMUSG00000001642	FALSE
Psmd7	1.31978e-09	0.182137	0.669	0.627	3.69526e-05	ENSMUSG00000039067	FALSE
Socs3	1.37118e-09	0.287602	0.516	0.52	3.83916e-05	ENSMUSG00000053113	FALSE
Mrpl34	1.43538e-09	-0.102222	0.388	0.532	4.01893e-05	ENSMUSG00000034880	FALSE
Snrnp27	1.50031e-09	0.196265	0.675	0.644	4.20072e-05	ENSMUSG00000001158	FALSE
Eif4a3	1.60928e-09	-0.132103	0.439	0.554	4.50581e-05	ENSMUSG00000025580	FALSE
Prdx1	1.62147e-09	-0.196239	0.954	0.966	4.53995e-05	ENSMUSG00000028691	FALSE
0610012G03Rik	1.75192e-09	-0.198343	0.622	0.664	4.90521e-05		FALSE
Ptp4a2	1.8987e-09	0.20464	0.714	0.733	5.31617e-05	ENSMUSG00000028788	FALSE
Vapb	1.95762e-09	0.200912	0.528	0.514	5.48113e-05	ENSMUSG00000054455	FALSE
Ahsa1	1.98698e-09	-0.119049	0.491	0.619	5.56334e-05	ENSMUSG00000021037	FALSE
Ppp3ca	2.16087e-09	0.174159	0.675	0.625	6.05023e-05	ENSMUSG00000028161	FALSE
Spcs2	2.18128e-09	0.180911	0.746	0.74	6.10738e-05	ENSMUSG00000035227	FALSE
Ddx39b	2.3955e-09	0.198857	0.616	0.597	6.70715e-05	ENSMUSG00000019432	FALSE
Dynll2	2.69209e-09	-0.120735	0.438	0.568	7.53758e-05	ENSMUSG00000020483	FALSE
Polr2m	2.74478e-09	0.195039	0.584	0.558	7.68512e-05	ENSMUSG00000032199	FALSE
Ndufa11	2.80364e-09	-0.11421	0.713	0.808	7.84992e-05	ENSMUSG00000002379	FALSE
Ptp4a1	3.05277e-09	-0.139592	0.396	0.551	8.54745e-05	ENSMUSG00000026064	FALSE
Hdlbp	3.16466e-09	-0.0994115	0.363	0.523	8.86073e-05	ENSMUSG00000034088	FALSE
Mrpl17	3.66272e-09	-0.093373	0.445	0.588	0.000102553	ENSMUSG00000030879	FALSE
Chp1	4.14799e-09	-0.132352	0.342	0.505	0.00011614	ENSMUSG00000014077	FALSE
Hint2	4.32828e-09	0.193459	0.517	0.507	0.000121188	ENSMUSG00000028470	FALSE
Sap18	4.92789e-09	0.188723	0.636	0.623	0.000137976	ENSMUSG00000021963	FALSE
M6pr	5.03579e-09	-0.126914	0.467	0.632	0.000140997	ENSMUSG00000007458	FALSE
Uqcrb	5.1027e-09	0.138617	0.918	0.893	0.000142871	ENSMUSG00000021520	FALSE
Ndufa12	5.18319e-09	-0.143912	0.667	0.743	0.000145124	ENSMUSG00000020022	FALSE
Gpx4	5.19981e-09	-0.231164	0.938	0.944	0.000145589	ENSMUSG00000075706	FALSE
Slc25a4	5.33412e-09	0.1308	0.835	0.797	0.00014935	ENSMUSG00000031633	FALSE
Srsf9	5.38187e-09	-0.10934	0.428	0.567	0.000150687	ENSMUSG00000029538	FALSE
Serpinb6a	5.55775e-09	0.157072	0.662	0.626	0.000155611	ENSMUSG00000060147	FALSE
Rps27	5.7416e-09	-0.126736	0.996	1	0.000160759	ENSMUSG00000090733	FALSE
Nop10	5.79961e-09	-0.112729	0.733	0.816	0.000162383	ENSMUSG00000027133	FALSE
Gsk3b	6.28812e-09	0.202247	0.562	0.558	0.000176061	ENSMUSG00000022812	FALSE
Hnrnph1	6.61594e-09	0.181782	0.571	0.554	0.00018524	ENSMUSG00000007850	FALSE
Smim14	7.11836e-09	0.146863	0.669	0.674	0.000199307	ENSMUSG00000037822	FALSE
Csnk2a1	8.98358e-09	0.190429	0.531	0.523	0.000251531	ENSMUSG00000074698	FALSE
Pin4	9.26309e-09	-0.100637	0.389	0.549	0.000259357	ENSMUSG00000079480	FALSE
Scand1	9.43279e-09	-0.0979776	0.686	0.806	0.000264109	ENSMUSG00000046229	FALSE
2410015M20Rik	9.85895e-09	-0.110149	0.637	0.74	0.000276041		FALSE
Metap2	9.97756e-09	-0.127537	0.605	0.697	0.000279362	ENSMUSG00000036112	FALSE
Smarca5	1.11753e-08	-0.107239	0.378	0.523	0.000312899	ENSMUSG00000031715	FALSE
Mcl1	1.22807e-08	-0.174498	0.642	0.774	0.000343847	ENSMUSG00000038612	FALSE
Bcas2	1.30345e-08	-0.100564	0.467	0.599	0.000364952	ENSMUSG00000005687	FALSE
Mydgf	1.38314e-08	-0.105192	0.477	0.605	0.000387267	ENSMUSG00000019579	FALSE
Hras	1.58213e-08	0.196479	0.534	0.516	0.000442982	ENSMUSG00000025499	FALSE
Krtcap2	1.73303e-08	-0.1407	0.789	0.839	0.00048523	ENSMUSG00000042747	FALSE
Ube2i	1.74493e-08	-0.109979	0.609	0.709	0.000488563	ENSMUSG00000015120	FALSE
Ndufs6	1.88335e-08	-0.112621	0.707	0.79	0.000527319	ENSMUSG00000021606	FALSE
Ddrgk1	1.96307e-08	0.192038	0.585	0.595	0.00054964	ENSMUSG00000068290	FALSE
Tubb4b	1.99672e-08	0.0935314	0.688	0.624	0.000559061	ENSMUSG00000036752	FALSE
Sox4	2.27261e-08	0.0855225	0.568	0.437	0.000636309	ENSMUSG00000076431	FALSE
St13	2.40825e-08	-0.108854	0.641	0.755	0.000674285	ENSMUSG00000022403	FALSE
Cbx3	2.57009e-08	0.181679	0.569	0.543	0.000719599	ENSMUSG00000029836	FALSE
Glul	2.97339e-08	0.104809	0.529	0.451	0.00083252	ENSMUSG00000026473	FALSE
Glrx5	3.05405e-08	-0.113035	0.526	0.626	0.000855104	ENSMUSG00000021102	FALSE
Tmed9	3.32928e-08	0.16997	0.744	0.733	0.000932164	ENSMUSG00000058569	FALSE
Cyc1	3.54136e-08	-0.130864	0.548	0.637	0.000991546	ENSMUSG00000022551	FALSE
Cbr2	3.61564e-08	-1.0917	0.511	0.578	0.00101234	ENSMUSG00000025150	FALSE
Taldo1	3.91018e-08	-0.141963	0.664	0.796	0.00109481	ENSMUSG00000025503	FALSE
Pdap1	4.0699e-08	-0.1368	0.556	0.633	0.00113953	ENSMUSG00000029623	FALSE
Card19	4.34073e-08	0.18105	0.552	0.531	0.00121536	ENSMUSG00000037960	FALSE
Cox6b1	4.59639e-08	-0.106341	0.932	0.956	0.00128694	ENSMUSG00000036751	FALSE
Map2k3	4.97478e-08	-0.0967616	0.383	0.521	0.00139289	ENSMUSG00000018932	FALSE
Ndufab1	4.98877e-08	-0.108541	0.607	0.723	0.00139681	ENSMUSG00000030869	FALSE
Swi5	5.10573e-08	-0.159554	0.784	0.82	0.00142955	ENSMUSG00000044627	FALSE
Cetn3	5.26232e-08	0.186061	0.624	0.619	0.0014734	ENSMUSG00000021537	FALSE
Dcun1d5	5.49007e-08	-0.0848637	0.459	0.608	0.00153717	ENSMUSG00000032002	FALSE
Sf3b5	5.81242e-08	-0.0954321	0.581	0.701	0.00162742	ENSMUSG00000078348	FALSE
Sf3b1	6.44963e-08	0.188461	0.715	0.717	0.00180583	ENSMUSG00000025982	FALSE
Lrrfip1	7.12333e-08	-0.129051	0.367	0.509	0.00199446	ENSMUSG00000026305	FALSE
Smc6	8.43302e-08	-0.105703	0.469	0.577	0.00236116	ENSMUSG00000020608	FALSE
Ndufa10	8.59604e-08	-0.0946393	0.451	0.582	0.00240681	ENSMUSG00000026260	FALSE
H3f3a	8.6532e-08	0.071977	0.98	0.979	0.00242281	ENSMUSG00000060743	FALSE
Wnk1	8.70725e-08	0.196326	0.631	0.651	0.00243794	ENSMUSG00000045962	FALSE
Eif1b	8.78748e-08	0.166142	0.573	0.567	0.00246041	ENSMUSG00000006941	FALSE
Txnl4a	9.08332e-08	-0.0820073	0.42	0.567	0.00254324	ENSMUSG00000057130	FALSE
Arl6ip1	9.3743e-08	0.0551285	0.746	0.717	0.00262471	ENSMUSG00000030654	FALSE
S100a1	9.38165e-08	-0.181543	0.664	0.739	0.00262677	ENSMUSG00000044080	FALSE
Stra13	1.01227e-07	-0.102702	0.524	0.644	0.00283425	ENSMUSG00000025144	FALSE
Calm1	1.09855e-07	0.0885898	0.977	0.979	0.00307582	ENSMUSG00000001175	FALSE
Ndufb3	1.23662e-07	0.174186	0.651	0.672	0.00346241	ENSMUSG00000026032	FALSE
Mtpn	1.6924e-07	-0.0996352	0.52	0.661	0.00473855	ENSMUSG00000029840	FALSE
Rab7	1.78186e-07	0.189778	0.721	0.737	0.00498902	ENSMUSG00000079477	FALSE
Psma4	1.95804e-07	-0.121319	0.655	0.724	0.00548232	ENSMUSG00000032301	FALSE
Hcfc1r1	2.26278e-07	-0.111507	0.541	0.668	0.00633556	ENSMUSG00000023904	FALSE
Naa38	2.40531e-07	0.211191	0.629	0.625	0.00673462	ENSMUSG00000059278	FALSE
Trappc6a	2.4191e-07	-0.0867892	0.376	0.525	0.00677324	ENSMUSG00000002043	FALSE
Rap1b	2.68045e-07	0.129293	0.792	0.811	0.007505	ENSMUSG00000052681	FALSE
Txnl1	2.78054e-07	-0.090143	0.514	0.625	0.00778525	ENSMUSG00000024583	FALSE
Ndufa13	3.21829e-07	-0.105388	0.846	0.889	0.00901088	ENSMUSG00000036199	FALSE
Gng5	3.25347e-07	-0.123586	0.931	0.949	0.0091094	ENSMUSG00000068523	FALSE
Nfix	3.37341e-07	-0.133325	0.407	0.514	0.0094452	ENSMUSG00000001911	FALSE
Dnajc19	3.44943e-07	-0.0925011	0.456	0.582	0.00965807	ENSMUSG00000027679	FALSE
Slirp	3.55358e-07	-0.0834707	0.559	0.673	0.00994966	ENSMUSG00000021040	FALSE
Mfge8	3.61396e-07	0.139613	0.614	0.571	0.0101187	ENSMUSG00000030605	FALSE
Mef2c	3.90772e-07	0.118377	0.502	0.467	0.0109412	ENSMUSG00000005583	FALSE
Sys1	4.37535e-07	-0.0883373	0.483	0.601	0.0122505	ENSMUSG00000045503	FALSE
Herpud1	5.36989e-07	0.133479	0.531	0.495	0.0150352	ENSMUSG00000031770	FALSE
Cmpk1	5.87291e-07	-0.0988209	0.432	0.597	0.0164436	ENSMUSG00000028719	FALSE
Churc1	5.98521e-07	-0.0745539	0.415	0.571	0.016758	ENSMUSG00000090258	FALSE
Cebpg	6.17834e-07	0.162165	0.488	0.503	0.0172987	ENSMUSG00000056216	FALSE
Uqcr11	6.53063e-07	-0.150677	0.894	0.899	0.0182851	ENSMUSG00000020163	FALSE
Junb	7.0683e-07	-0.102601	0.89	0.951	0.0197905	ENSMUSG00000052837	FALSE
Higd1a	7.75446e-07	-0.143932	0.622	0.693	0.0217117	ENSMUSG00000038412	FALSE
Fubp1	7.86575e-07	0.171276	0.539	0.519	0.0220233	ENSMUSG00000028034	FALSE
Cd164	8.0691e-07	-0.215279	0.502	0.622	0.0225927	ENSMUSG00000019818	FALSE
Cox7c	8.09269e-07	-0.0992713	0.931	0.956	0.0226587	ENSMUSG00000017778	FALSE
Vimp	8.23498e-07	-0.0970932	0.509	0.664	0.0230571	ENSMUSG00000075701	FALSE
Zyx	8.25123e-07	-0.100246	0.456	0.635	0.0231026	ENSMUSG00000029860	FALSE
Ube2m	8.48549e-07	-0.0914951	0.405	0.512	0.0237585	ENSMUSG00000005575	FALSE
Emc4	8.51477e-07	0.169043	0.507	0.493	0.0238405	ENSMUSG00000027131	FALSE
Ccnl1	9.56661e-07	-0.112893	0.528	0.652	0.0267856	ENSMUSG00000027829	FALSE
Zmat2	9.66608e-07	-0.0862599	0.447	0.578	0.0270641	ENSMUSG00000001383	FALSE
Ssb	1.00329e-06	0.161277	0.695	0.678	0.0280911	ENSMUSG00000068882	FALSE
Lsm2	1.00635e-06	-0.0924769	0.4	0.504	0.0281769	ENSMUSG00000007050	FALSE
Wls	1.00956e-06	-0.108725	0.407	0.512	0.0282667	ENSMUSG00000028173	FALSE
Tax1bp3	1.02652e-06	0.180255	0.508	0.511	0.0287415	ENSMUSG00000040158	FALSE
Rbx1	1.03039e-06	0.140756	0.87	0.856	0.0288498	ENSMUSG00000022400	FALSE
Ccnd3	1.03084e-06	0.181265	0.537	0.551	0.0288624	ENSMUSG00000034165	FALSE
Sqstm1	1.1168e-06	0.116792	0.69	0.692	0.0312692	ENSMUSG00000015837	FALSE
Stx7	1.12835e-06	0.152197	0.544	0.537	0.0315926	ENSMUSG00000019998	FALSE
Pcbd2	1.14131e-06	-0.0861136	0.375	0.519	0.0319556	ENSMUSG00000021496	FALSE
1810037I17Rik	1.15473e-06	0.125189	0.832	0.835	0.0323313		FALSE
Denr	1.26776e-06	-0.0795305	0.459	0.581	0.035496	ENSMUSG00000023106	FALSE
Luc7l3	1.29206e-06	0.165956	0.524	0.522	0.0361764	ENSMUSG00000020863	FALSE
Ndufb2	1.2944e-06	-0.0828876	0.662	0.763	0.0362418	ENSMUSG00000002416	FALSE
Pdcd5	1.32406e-06	-0.0991771	0.631	0.719	0.0370723	ENSMUSG00000030417	FALSE
Ap1s1	1.36715e-06	-0.0769366	0.397	0.526	0.0382789	ENSMUSG00000004849	FALSE
Mkrn1	1.43206e-06	-0.0896669	0.356	0.51	0.0400964	ENSMUSG00000029922	FALSE
Tgfb1	1.56662e-06	0.111855	0.585	0.558	0.0438639	ENSMUSG00000002603	FALSE
Rps12-ps3	1.58845e-06	-0.118508	0.629	0.758	0.044475	ENSMUSG00000067038	FALSE
Tmem256	1.63245e-06	0.159066	0.846	0.848	0.0457071	ENSMUSG00000070394	FALSE
Mrpl4	1.64883e-06	0.183638	0.486	0.505	0.0461655	ENSMUSG00000003299	FALSE
Ssr1	1.76335e-06	0.149704	0.521	0.52	0.0493722	ENSMUSG00000021427	FALSE
Calm2	1.80534e-06	-0.177799	0.919	0.928	0.0505477	ENSMUSG00000036438	FALSE
Sdhb	1.81115e-06	-0.105356	0.67	0.736	0.0507104	ENSMUSG00000009863	FALSE
Mrps26	1.87522e-06	-0.0770208	0.429	0.545	0.0525043	ENSMUSG00000037740	FALSE
Rbm17	1.94102e-06	-0.0696162	0.386	0.526	0.0543465	ENSMUSG00000037197	FALSE
Vcp	1.99929e-06	0.166149	0.714	0.716	0.0559781	ENSMUSG00000028452	FALSE
Eif3c	2.01059e-06	-0.0826455	0.541	0.661	0.0562945	ENSMUSG00000030738	FALSE
Sars	2.06322e-06	-0.0855924	0.418	0.532	0.0577681	ENSMUSG00000068739	FALSE
Spcs1	2.08273e-06	-0.143377	0.779	0.815	0.0583143	ENSMUSG00000021917	FALSE
Vps29	2.2029e-06	0.17398	0.63	0.638	0.0616791	ENSMUSG00000029462	FALSE
Ptges3	2.30826e-06	-0.0801868	0.548	0.665	0.064629	ENSMUSG00000071072	FALSE
Ncor1	2.46046e-06	0.172967	0.638	0.653	0.0688903	ENSMUSG00000018501	FALSE
Zc3h15	2.46381e-06	-0.0733165	0.42	0.557	0.0689842	ENSMUSG00000027091	FALSE
Pgrmc1	2.94605e-06	0.130975	0.561	0.536	0.0824864	ENSMUSG00000006373	FALSE
Chd4	2.95345e-06	-0.0953517	0.433	0.56	0.0826936	ENSMUSG00000063870	FALSE
Gm5900	3.11452e-06	0.157709	0.499	0.504	0.0872035	ENSMUSG00000094685	FALSE
Ergic3	3.34379e-06	-0.103602	0.582	0.684	0.0936227	ENSMUSG00000005881	FALSE
Kdelr1	3.3695e-06	0.151294	0.579	0.59	0.0943427	ENSMUSG00000002778	FALSE
Pin1	3.39305e-06	-0.0898187	0.486	0.583	0.0950021	ENSMUSG00000032171	FALSE
Rpl23a-ps3	3.52361e-06	-0.0958807	0.786	0.89	0.0986574	ENSMUSG00000078126	FALSE
Camk2d	3.52685e-06	-0.0948481	0.461	0.563	0.0987481	ENSMUSG00000053819	FALSE
mt-Atp8	3.53734e-06	0.0775363	0.578	0.568	0.0990421	ENSMUSG00000064356	FALSE
2310036O22Rik	3.6075e-06	0.15846	0.73	0.729	0.101006		FALSE
Sec11a	3.61951e-06	0.170832	0.597	0.615	0.101343	ENSMUSG00000025724	FALSE
Tra2a	3.67827e-06	0.161839	0.534	0.543	0.102988	ENSMUSG00000029817	FALSE
Sumo2	3.71274e-06	-0.268649	0.937	0.903	0.103953	ENSMUSG00000020738	FALSE
Smap1	4.53922e-06	0.164267	0.496	0.517	0.127094	ENSMUSG00000026155	FALSE
Eif3m	4.90106e-06	-0.0679649	0.616	0.725	0.137225	ENSMUSG00000027170	FALSE
Gsn	4.91551e-06	-0.695046	0.904	0.936	0.137629	ENSMUSG00000026879	FALSE
Mrps36	5.25322e-06	-0.0748372	0.454	0.579	0.147085	ENSMUSG00000061474	FALSE
Bcl10	5.38699e-06	-0.0753201	0.358	0.505	0.15083	ENSMUSG00000028191	FALSE
Rps27rt	6.04596e-06	0.077425	0.974	0.987	0.169281	ENSMUSG00000050621	FALSE
Cd81	6.30622e-06	-0.164247	0.649	0.829	0.176568	ENSMUSG00000037706	FALSE
Luc7l2	6.39124e-06	0.156493	0.632	0.646	0.178948	ENSMUSG00000029823	FALSE
Trappc1	6.77792e-06	-0.0653277	0.358	0.506	0.189775	ENSMUSG00000049299	FALSE
Cct8	7.09792e-06	-0.0615756	0.498	0.644	0.198735	ENSMUSG00000025613	FALSE
Atp6v0e	7.17966e-06	-0.0773151	0.802	0.888	0.201023	ENSMUSG00000015575	FALSE
Emg1	7.25267e-06	-0.0725215	0.592	0.683	0.203068	ENSMUSG00000004268	FALSE
Lrpap1	7.59263e-06	0.121717	0.542	0.547	0.212586	ENSMUSG00000029103	FALSE
Txn1	7.6022e-06	-0.168634	0.938	0.921	0.212854	ENSMUSG00000028367	FALSE
Arl1	7.66388e-06	0.139569	0.61	0.597	0.214581	ENSMUSG00000060904	FALSE
Manf	7.97574e-06	-0.107642	0.696	0.762	0.223313	ENSMUSG00000032575	FALSE
Cdc42	8.18398e-06	0.0885156	0.919	0.923	0.229143	ENSMUSG00000006699	FALSE
Bud31	8.4293e-06	0.143306	0.579	0.582	0.236012	ENSMUSG00000038722	FALSE
Iqgap1	8.98896e-06	-0.191704	0.6	0.714	0.251682	ENSMUSG00000030536	FALSE
Atp5o	9.41135e-06	-0.0746066	0.73	0.81	0.263508	ENSMUSG00000022956	FALSE
Snx2	9.63102e-06	-0.110689	0.39	0.518	0.269659	ENSMUSG00000034484	FALSE
Srp19	9.95489e-06	-0.0747617	0.485	0.587	0.278727	ENSMUSG00000014504	FALSE
Llph	1.1894e-05	-0.0860148	0.548	0.648	0.33302	ENSMUSG00000020224	FALSE
Spr	1.21867e-05	0.157628	0.517	0.517	0.341216	ENSMUSG00000033735	FALSE
Mapre1	1.2336e-05	0.150124	0.642	0.634	0.345397	ENSMUSG00000027479	FALSE
Sdha	1.50374e-05	0.144621	0.528	0.54	0.421031	ENSMUSG00000021577	FALSE
Max	1.63724e-05	-0.0696383	0.364	0.504	0.45841	ENSMUSG00000059436	FALSE
Csk	1.66385e-05	-0.0749061	0.386	0.522	0.46586	ENSMUSG00000032312	FALSE
Tomm5	1.78625e-05	-0.0670656	0.524	0.636	0.500132	ENSMUSG00000078713	FALSE
Srrm1	2.25199e-05	0.142481	0.573	0.581	0.630534	ENSMUSG00000028809	FALSE
Anapc11	2.39815e-05	-0.142484	0.718	0.73	0.671457	ENSMUSG00000025135	FALSE
Cox7a2	2.40216e-05	0.0626961	0.945	0.915	0.672581	ENSMUSG00000032330	FALSE
Bax	2.63758e-05	0.171138	0.711	0.728	0.738495	ENSMUSG00000003873	FALSE
Mrps17	2.78589e-05	-0.0612793	0.395	0.543	0.780022	ENSMUSG00000034211	FALSE
H13	3.08552e-05	-0.0681359	0.517	0.634	0.863915	ENSMUSG00000019188	FALSE
G3bp1	3.25057e-05	-0.0706783	0.59	0.68	0.910127	ENSMUSG00000018583	FALSE
Ppp1cb	3.27153e-05	0.121351	0.529	0.545	0.915994	ENSMUSG00000014956	FALSE
mt-Co2	3.30719e-05	-0.0782145	0.999	0.999	0.925981	ENSMUSG00000064354	FALSE
Ift20	3.34438e-05	0.157249	0.566	0.592	0.936392	ENSMUSG00000001105	FALSE
Cox14	3.39007e-05	-0.071879	0.648	0.736	0.949186	ENSMUSG00000023020	FALSE
Rock1	3.81844e-05	0.120569	0.512	0.51	1	ENSMUSG00000024290	FALSE
H2afv	4.03472e-05	-0.118268	0.644	0.71	1	ENSMUSG00000041126	FALSE
Polr2c	4.32169e-05	0.151493	0.556	0.553	1	ENSMUSG00000031783	FALSE
Gdi2	4.47497e-05	-0.110615	0.777	0.829	1	ENSMUSG00000021218	FALSE
Pa2g4	4.47822e-05	-0.0795911	0.445	0.547	1	ENSMUSG00000025364	FALSE
Hspa5	4.52203e-05	-0.145826	0.849	0.889	1	ENSMUSG00000026864	FALSE
Cox17	4.83114e-05	0.111852	0.808	0.822	1	ENSMUSG00000046516	FALSE
Pcmt1	4.84492e-05	0.140361	0.522	0.521	1	ENSMUSG00000019795	FALSE
Cryab	4.90978e-05	-0.17188	0.437	0.548	1	ENSMUSG00000032060	FALSE
Ptms	5.04591e-05	-0.103286	0.797	0.874	1	ENSMUSG00000030122	FALSE
Snrpb	5.09537e-05	0.119356	0.878	0.872	1	ENSMUSG00000027404	FALSE
Egr1	6.02585e-05	-0.088255	0.647	0.759	1	ENSMUSG00000038418	FALSE
Higd2a	6.9802e-05	0.146357	0.676	0.7	1	ENSMUSG00000025868	FALSE
Hsp90b1	7.05152e-05	0.0754136	0.902	0.917	1	ENSMUSG00000020048	FALSE
Prpf40a	7.57478e-05	-0.0493483	0.426	0.552	1	ENSMUSG00000061136	FALSE
Psmc2	7.90907e-05	0.126747	0.541	0.532	1	ENSMUSG00000028932	FALSE
Ilk	8.03691e-05	0.104346	0.527	0.545	1	ENSMUSG00000030890	FALSE
Ssr3	8.25562e-05	-0.0653112	0.504	0.616	1	ENSMUSG00000027828	FALSE
Nudc	8.68533e-05	0.114332	0.652	0.637	1	ENSMUSG00000028851	FALSE
Ppp1r11	9.61801e-05	0.133939	0.687	0.676	1	ENSMUSG00000036398	FALSE
Srsf11	9.97373e-05	0.137156	0.635	0.633	1	ENSMUSG00000055436	FALSE
Ndufa4	0.00010073	0.0632842	0.942	0.924	1	ENSMUSG00000029632	FALSE
Eif3a	0.000113029	0.128445	0.578	0.598	1	ENSMUSG00000024991	FALSE
Snrpc	0.000113188	-0.0510437	0.501	0.61	1	ENSMUSG00000024217	FALSE
Zbtb7a	0.000115647	0.119568	0.524	0.539	1	ENSMUSG00000035011	FALSE
Dnajb11	0.000124561	-0.0529994	0.497	0.601	1	ENSMUSG00000004460	FALSE
Zfp36	0.000125745	-0.0924639	0.624	0.758	1	ENSMUSG00000044786	FALSE
Edf1	0.000133646	-0.12115	0.851	0.867	1	ENSMUSG00000015092	FALSE
Atp6v1g1	0.000136404	-0.0821856	0.885	0.92	1	ENSMUSG00000039105	FALSE
Ap2m1	0.00014041	0.148958	0.7	0.712	1	ENSMUSG00000022841	FALSE
Rwdd1	0.000141885	-0.0949042	0.599	0.658	1	ENSMUSG00000019782	FALSE
Dpy30	0.000145024	-0.0567017	0.46	0.569	1	ENSMUSG00000024067	FALSE
Sf3b2	0.0001594	0.135044	0.629	0.64	1	ENSMUSG00000024853	FALSE
Atxn10	0.000171298	-0.0625266	0.46	0.572	1	ENSMUSG00000016541	FALSE
Gm10709	0.000174342	0.0967668	0.937	0.932	1	ENSMUSG00000074516	FALSE
Psmd4	0.00018024	-0.0665458	0.611	0.691	1	ENSMUSG00000005625	FALSE
Ndufb10	0.000190937	-0.0540153	0.671	0.757	1	ENSMUSG00000040048	FALSE
Ctbp1	0.000202108	0.156978	0.604	0.634	1	ENSMUSG00000037373	FALSE
Sptssa	0.000221591	0.133529	0.69	0.695	1	ENSMUSG00000044408	FALSE
Scgb1a1	0.000223345	-1.18637	1	1	1	ENSMUSG00000024653	FALSE
Rpl27-ps3	0.000232299	-0.0688329	0.482	0.619	1	ENSMUSG00000073640	FALSE
Aup1	0.000245758	-0.0552301	0.459	0.569	1	ENSMUSG00000068328	FALSE
Bola3	0.000251542	-0.0528644	0.467	0.576	1	ENSMUSG00000045160	FALSE
Glo1	0.000253046	0.135109	0.493	0.506	1	ENSMUSG00000024026	FALSE
Hnrnpa3	0.000253983	0.121959	0.805	0.819	1	ENSMUSG00000059005	FALSE
Rpl31	0.000258745	-0.0884158	0.993	0.99	1	ENSMUSG00000073702	FALSE
Ssu72	0.000263401	0.150144	0.633	0.662	1	ENSMUSG00000029038	FALSE
Stx4a	0.000271126	0.128338	0.483	0.502	1	ENSMUSG00000030805	FALSE
Srrm2	0.000281936	0.139097	0.786	0.798	1	ENSMUSG00000039218	FALSE
Sfpq	0.000291178	0.140674	0.604	0.617	1	ENSMUSG00000028820	FALSE
Samhd1	0.000321766	-0.145824	0.413	0.507	1	ENSMUSG00000027639	FALSE
Pfdn5	0.000336539	0.0774592	0.926	0.958	1	ENSMUSG00000001289	FALSE
AY036118	0.00037494	0.0626183	0.996	0.994	1	ENSMUSG00000105361	FALSE
Ndufs5	0.000375919	0.11895	0.783	0.775	1	ENSMUSG00000028648	FALSE
Usmg5	0.00039	-0.0572594	0.75	0.818	1	ENSMUSG00000071528	FALSE
Ppp1cc	0.00040573	-0.0550365	0.574	0.668	1	ENSMUSG00000004455	FALSE
Atp6ap1	0.000438063	0.0928637	0.623	0.628	1	ENSMUSG00000019087	FALSE
Bsg	0.000496229	-0.145656	0.88	0.878	1	ENSMUSG00000023175	FALSE
Cox6a1	0.000517078	0.102945	0.916	0.925	1	ENSMUSG00000041697	FALSE
Calm3	0.000521563	0.128406	0.724	0.767	1	ENSMUSG00000019370	FALSE
Psmb6	0.000524332	-0.0719817	0.771	0.815	1	ENSMUSG00000018286	FALSE
Camk1	0.000629895	-0.0851263	0.601	0.67	1	ENSMUSG00000030272	FALSE
Tomm7	0.000633878	-0.0648631	0.864	0.896	1	ENSMUSG00000028998	FALSE
Psmd2	0.000640696	-0.0498653	0.448	0.56	1	ENSMUSG00000006998	FALSE
Tmem14c	0.000653812	-0.0489709	0.619	0.714	1	ENSMUSG00000021361	FALSE
Med21	0.000679283	0.128207	0.495	0.52	1	ENSMUSG00000030291	FALSE
Hsbp1	0.000701996	0.0990172	0.791	0.777	1	ENSMUSG00000031839	FALSE
Slc48a1	0.000716241	0.142694	0.486	0.524	1	ENSMUSG00000081534	FALSE
Vdac2	0.000725625	-0.0495863	0.739	0.802	1	ENSMUSG00000021771	FALSE
Pum2	0.000811748	0.126853	0.471	0.504	1	ENSMUSG00000020594	FALSE
mt-Nd5	0.000823369	0.11389	0.737	0.756	1	ENSMUSG00000064367	FALSE
Eif3f	0.0009616	-0.0740608	0.881	0.92	1	ENSMUSG00000031029	FALSE
Sftpa1	0.000967494	-1.31082	0.472	0.547	1	ENSMUSG00000021789	FALSE
Atp5a1	0.0010469	0.108369	0.84	0.869	1	ENSMUSG00000025428	FALSE
Banf1	0.00104697	-0.0565674	0.526	0.61	1	ENSMUSG00000024844	FALSE
Pfdn2	0.00109558	0.114377	0.693	0.72	1	ENSMUSG00000006412	FALSE
Emc7	0.00124225	0.116604	0.611	0.626	1	ENSMUSG00000055943	FALSE
Rrp1	0.00125048	0.132232	0.523	0.554	1	ENSMUSG00000061032	FALSE
Psmb5	0.00128669	-0.0511641	0.644	0.725	1	ENSMUSG00000022193	FALSE
Ccdc12	0.00133244	0.108686	0.539	0.577	1	ENSMUSG00000019659	FALSE
Ube3a	0.00136224	0.118348	0.505	0.529	1	ENSMUSG00000025326	FALSE
Rnaset2a	0.00140062	-0.10316	0.775	0.843	1	ENSMUSG00000095687	FALSE
Canx	0.0014033	0.0997457	0.714	0.753	1	ENSMUSG00000020368	FALSE
Tpm1	0.00142815	-0.209254	0.609	0.611	1	ENSMUSG00000032366	FALSE
Arf4	0.00143426	-0.068701	0.649	0.711	1	ENSMUSG00000021877	FALSE
Mrpl23	0.00145945	-0.0512404	0.542	0.66	1	ENSMUSG00000037772	FALSE
Ptbp3	0.00153428	0.0541747	0.509	0.52	1	ENSMUSG00000028382	FALSE
Tra2b	0.00168215	-0.0611914	0.693	0.756	1	ENSMUSG00000022858	FALSE
Anapc13	0.00175373	-0.0521929	0.569	0.677	1	ENSMUSG00000035048	FALSE
Tpr	0.00178861	0.115546	0.578	0.612	1	ENSMUSG00000006005	FALSE
Vkorc1	0.00190785	0.0811249	0.497	0.52	1	ENSMUSG00000096145	FALSE
Uqcrc2	0.0019543	0.127822	0.52	0.542	1	ENSMUSG00000030884	FALSE
Ywhae	0.0019734	0.0826918	0.87	0.854	1	ENSMUSG00000020849	FALSE
Zfand6	0.00207268	0.0902202	0.512	0.538	1	ENSMUSG00000030629	FALSE
Nfe2l2	0.00221322	0.101907	0.565	0.585	1	ENSMUSG00000015839	FALSE
Tm2d2	0.0022559	0.0945146	0.521	0.546	1	ENSMUSG00000031556	FALSE
Srsf3	0.00254262	0.0942998	0.807	0.804	1	ENSMUSG00000071172	FALSE
Tsen34	0.00279216	0.121608	0.52	0.538	1	ENSMUSG00000035585	FALSE
Mtch1	0.00279521	0.0748569	0.728	0.7	1	ENSMUSG00000024012	FALSE
U2af1	0.00281311	-0.0529444	0.603	0.666	1	ENSMUSG00000061613	FALSE
Psmb1	0.00286621	-0.0644345	0.847	0.865	1	ENSMUSG00000014769	FALSE
Ctsd	0.00293161	-0.463304	0.88	0.879	1	ENSMUSG00000007891	FALSE
Rnf130	0.00295626	-0.0625374	0.401	0.511	1	ENSMUSG00000020376	FALSE
Zfand5	0.00296947	0.10986	0.516	0.543	1	ENSMUSG00000024750	FALSE
mt-Nd3	0.00349689	0.0744134	0.893	0.899	1	ENSMUSG00000064360	FALSE
Snx17	0.00381266	0.118725	0.49	0.53	1	ENSMUSG00000029146	FALSE
Ier5	0.00383231	0.0928024	0.641	0.668	1	ENSMUSG00000056708	FALSE
Pcbp1	0.0039704	0.0922491	0.802	0.799	1	ENSMUSG00000051695	FALSE
Pdia3	0.0043441	0.0963566	0.811	0.83	1	ENSMUSG00000027248	FALSE
Ndufs4	0.00442023	0.0913814	0.605	0.617	1	ENSMUSG00000021764	FALSE
Hnrnpu	0.00476815	0.105225	0.671	0.696	1	ENSMUSG00000039630	FALSE
Tln1	0.00506805	0.0866004	0.561	0.605	1	ENSMUSG00000028465	FALSE
Ewsr1	0.00549849	0.115632	0.599	0.623	1	ENSMUSG00000009079	FALSE
Adrm1	0.00645745	0.116926	0.485	0.508	1	ENSMUSG00000039041	FALSE
Gm9843	0.00761542	-0.0940456	0.745	0.855	1	ENSMUSG00000050299	FALSE
Cript	0.00798604	0.116527	0.563	0.61	1	ENSMUSG00000024146	FALSE
H2-Ab1	0.00863854	-0.88823	0.873	0.811	1	ENSMUSG00000073421	FALSE
Hnrnpa2b1	0.00890223	0.0669416	0.897	0.902	1	ENSMUSG00000004980	FALSE
BC005537	0.00963639	-0.0821243	0.515	0.621	1	ENSMUSG00000019132	FALSE
Ppp2r1a	0.010701	0.0941967	0.485	0.528	1	ENSMUSG00000007564	FALSE
Mrpl20	0.0111228	0.106548	0.644	0.657	1	ENSMUSG00000029066	FALSE
Nhp2l1	0.0119828	-0.0511208	0.684	0.723	1	ENSMUSG00000063480	FALSE
Rpl9-ps6	0.0121716	0.0866655	0.529	0.582	1	ENSMUSG00000062456	FALSE
Ucp2	0.0123378	-0.153106	0.784	0.835	1	ENSMUSG00000033685	FALSE
Zfos1	0.0127144	0.0946004	0.565	0.608	1	ENSMUSG00000074578	FALSE
Dynlrb1	0.0128231	0.095861	0.783	0.786	1	ENSMUSG00000047459	FALSE
Tpm3	0.0130075	0.0614536	0.854	0.827	1	ENSMUSG00000027940	FALSE
Ubxn1	0.0132779	0.113238	0.642	0.688	1	ENSMUSG00000071655	FALSE
Tmed10	0.0133266	0.119093	0.788	0.811	1	ENSMUSG00000021248	FALSE
Pkig	0.0141156	0.0983381	0.555	0.598	1	ENSMUSG00000035268	FALSE
Mat2a	0.0141457	0.061655	0.647	0.683	1	ENSMUSG00000053907	FALSE
Polr2l	0.0154328	0.0838466	0.587	0.61	1	ENSMUSG00000038489	FALSE
Bub3	0.0157822	0.102309	0.542	0.573	1	ENSMUSG00000066979	FALSE
Rab14	0.0165547	0.101722	0.727	0.767	1	ENSMUSG00000026878	FALSE
Pnrc1	0.0170988	-0.0651842	0.676	0.758	1	ENSMUSG00000040128	FALSE
Zfp36l1	0.0176089	0.0535889	0.732	0.758	1	ENSMUSG00000021127	FALSE
Sugt1	0.0180258	0.113265	0.45	0.507	1	ENSMUSG00000022024	FALSE
Ndufa7	0.0180924	0.0949405	0.836	0.852	1	ENSMUSG00000041881	FALSE
Psma1	0.0184566	0.103792	0.643	0.681	1	ENSMUSG00000030751	FALSE
Bri3	0.0185922	-0.0817212	0.784	0.838	1	ENSMUSG00000047843	FALSE
Dnajb6	0.01959	0.0919388	0.622	0.661	1	ENSMUSG00000029131	FALSE
Aes	0.0220347	0.0921768	0.766	0.787	1	ENSMUSG00000054452	FALSE
Cdc37	0.0228248	0.0970298	0.693	0.7	1	ENSMUSG00000019471	FALSE
C1d	0.0231283	0.106161	0.512	0.555	1	ENSMUSG00000000581	FALSE
Mrps18a	0.0233876	0.112082	0.509	0.551	1	ENSMUSG00000023967	FALSE
Use1	0.0242256	0.0993543	0.645	0.708	1	ENSMUSG00000002395	FALSE
Psmc1	0.028776	0.10865	0.514	0.548	1	ENSMUSG00000021178	FALSE
Vim	0.0290671	-0.248657	0.981	0.949	1	ENSMUSG00000026728	FALSE
Grcc10	0.0322915	0.0861075	0.642	0.689	1	ENSMUSG00000072772	FALSE
Dpm3	0.0387685	0.0895599	0.671	0.708	1	ENSMUSG00000042737	FALSE
G3bp2	0.0415208	0.0868192	0.484	0.532	1	ENSMUSG00000029405	FALSE
Stub1	0.0417019	0.100127	0.603	0.635	1	ENSMUSG00000039615	FALSE
Glmp	0.0422736	0.0975715	0.56	0.595	1	ENSMUSG00000001418	FALSE
Psmc4	0.0488026	0.0836811	0.501	0.532	1	ENSMUSG00000030603	FALSE

## Sheet: Epithelial
Supplementary Table 6. Lung scRNAseq Cell Types - Epithelial
Gene	p_val	avg_log2FC	pct.1	pct.2	p_val_adj	ensembl_ids	unique
Vim	2.64325e-166	-1.94941	0.652	0.973	7.40085e-162	ENSMUSG00000026728	FALSE
Emp3	3.97718e-158	-1.19614	0.272	0.802	1.11357e-153	ENSMUSG00000040212	FALSE
Spint2	1.97443e-155	1.80756	0.974	0.227	5.52821e-151	ENSMUSG00000074227	TRUE
Lrp1	2.65873e-155	-0.813532	0.143	0.612	7.44418e-151	ENSMUSG00000040249	FALSE
Wfdc2	3.71706e-152	2.17562	0.968	0.506	1.04074e-147	ENSMUSG00000017723	FALSE
Ctss	2.29513e-146	-1.84879	0.292	0.659	6.42614e-142	ENSMUSG00000038642	FALSE
Chchd10	3.85592e-134	2.31997	0.953	0.285	1.07962e-129	ENSMUSG00000049422	TRUE
Fxyd5	8.28163e-129	-1.16482	0.354	0.805	2.31877e-124	ENSMUSG00000009687	FALSE
Cbr2	1.55698e-123	3.50099	0.904	0.545	4.35938e-119	ENSMUSG00000025150	FALSE
Bin1	8.19804e-119	-0.846785	0.202	0.571	2.29537e-114	ENSMUSG00000024381	FALSE
Fcer1g	3.60568e-117	-1.62273	0.319	0.67	1.00956e-112	ENSMUSG00000058715	FALSE
Cotl1	1.1344e-112	-1.08312	0.281	0.649	3.17622e-108	ENSMUSG00000031827	FALSE
Arpc1b	2.14824e-105	-1.20694	0.649	0.906	6.01485e-101	ENSMUSG00000029622	FALSE
Axl	1.0655e-104	-0.677707	0.132	0.553	2.98329e-100	ENSMUSG00000002602	FALSE
Fn1	2.34958e-103	-1.22148	0.272	0.602	6.57859e-99	ENSMUSG00000026193	FALSE
Selm	1.06878e-101	-0.748234	0.193	0.595	2.99247e-97	ENSMUSG00000075702	FALSE
Igfbp4	1.52064e-101	-1.0149	0.219	0.62	4.25763e-97	ENSMUSG00000017493	FALSE
Gnai2	6.09958e-99	-1.05564	0.681	0.948	1.70782e-94	ENSMUSG00000032562	FALSE
Lgals1	3.29338e-98	-1.83735	0.591	0.891	9.22113e-94	ENSMUSG00000068220	FALSE
Slc29a1	1.50568e-97	-0.653373	0.173	0.569	4.21575e-93	ENSMUSG00000023942	FALSE
Rps29	8.61309e-97	-0.688621	1	1	2.41158e-92	ENSMUSG00000034892	FALSE
Srgn	2.52355e-96	-1.11793	0.322	0.693	7.06569e-92	ENSMUSG00000020077	FALSE
Ifitm3	2.72566e-95	-1.4063	0.763	0.904	7.63156e-91	ENSMUSG00000025492	FALSE
Cldn3	1.13728e-94	1.77871	0.804	0.059	3.18427e-90	ENSMUSG00000070473	TRUE
Atp1b1	1.38243e-94	1.48801	0.801	0.082	3.87067e-90	ENSMUSG00000026576	TRUE
Tmsb10	5.85691e-93	-1.219	0.915	0.986	1.63988e-88	ENSMUSG00000079523	FALSE
Rpl35a	2.58643e-92	-0.861512	0.994	0.999	7.24175e-88	ENSMUSG00000060636	FALSE
Hn1	3.28314e-92	-1.07104	0.474	0.777	9.19247e-88	ENSMUSG00000020737	FALSE
S100a4	8.00367e-92	-1.60184	0.345	0.628	2.24095e-87	ENSMUSG00000001020	FALSE
Marcks	3.08401e-91	-0.744462	0.222	0.643	8.63493e-87	ENSMUSG00000069662	FALSE
Tyrobp	4.50976e-91	-1.59478	0.509	0.751	1.26269e-86	ENSMUSG00000030579	FALSE
Psap	1.65559e-90	-1.33892	0.807	0.966	4.6355e-86	ENSMUSG00000004207	FALSE
Laptm5	1.69438e-90	-1.03438	0.24	0.586	4.74409e-86	ENSMUSG00000028581	FALSE
Selenbp1	2.8149e-90	0.963433	0.886	0.359	7.88143e-86	ENSMUSG00000068874	FALSE
Zeb2	2.1398e-89	-0.604558	0.096	0.503	5.99124e-85	ENSMUSG00000026872	FALSE
Rgs2	2.40172e-89	-0.887285	0.205	0.629	6.72457e-85	ENSMUSG00000026360	FALSE
Ppp1r18	4.67255e-88	-0.530605	0.135	0.539	1.30827e-83	ENSMUSG00000034595	FALSE
Pfn1	3.67094e-87	-0.829563	0.988	0.991	1.02783e-82	ENSMUSG00000018293	FALSE
Alcam	5.45101e-87	1.31557	0.836	0.218	1.52623e-82	ENSMUSG00000022636	FALSE
Marcksl1	7.51636e-87	-0.835502	0.251	0.575	2.1045e-82	ENSMUSG00000047945	FALSE
Rpl13	3.13174e-86	-0.718884	1	0.999	8.76856e-82	ENSMUSG00000000740	FALSE
C1qa	7.73845e-86	-1.90678	0.263	0.515	2.16669e-81	ENSMUSG00000036887	FALSE
Rps11	9.58333e-86	-0.795629	0.988	0.998	2.68324e-81	ENSMUSG00000003429	FALSE
Cmtm7	3.6164e-85	-0.605613	0.178	0.556	1.01256e-80	ENSMUSG00000032436	FALSE
Rpl39	6.51796e-85	-0.796072	0.982	0.998	1.82496e-80	ENSMUSG00000079641	FALSE
Prdx6	1.3807e-81	1.71721	0.962	0.767	3.86581e-77	ENSMUSG00000026701	FALSE
Ecm1	2.15729e-81	-0.894185	0.322	0.637	6.04021e-77	ENSMUSG00000028108	FALSE
Gngt2	2.1644e-81	-0.940642	0.266	0.595	6.06011e-77	ENSMUSG00000038811	FALSE
Aprt	2.70687e-81	-0.906365	0.439	0.722	7.57896e-77	ENSMUSG00000006589	FALSE
Tubb5	2.25326e-80	-1.00141	0.591	0.875	6.3089e-76	ENSMUSG00000001525	FALSE
Spp1	5.16644e-80	-2.15475	0.453	0.717	1.44655e-75	ENSMUSG00000029304	FALSE
Hebp1	4.98858e-79	-0.710211	0.199	0.608	1.39675e-74	ENSMUSG00000042770	FALSE
Tgfb1	1.42403e-78	-0.652696	0.161	0.589	3.98713e-74	ENSMUSG00000002603	FALSE
Arhgdib	3.31023e-78	-0.887416	0.278	0.61	9.26831e-74	ENSMUSG00000030220	FALSE
Dcxr	4.7327e-78	1.34289	0.789	0.33	1.32511e-73	ENSMUSG00000039450	TRUE
Rps2	1.41727e-77	-0.921028	0.971	0.995	3.96821e-73	ENSMUSG00000044533	FALSE
Ptprf	1.19642e-75	1.20118	0.746	0.056	3.34986e-71	ENSMUSG00000033295	TRUE
Sftpb	8.15396e-75	3.551	0.769	0.299	2.28303e-70	ENSMUSG00000056370	TRUE
Ybx1	8.64366e-75	-0.847017	0.889	0.974	2.42014e-70	ENSMUSG00000028639	FALSE
Rpl15	5.46244e-73	-0.716626	0.971	0.986	1.52943e-68	ENSMUSG00000012405	FALSE
Rplp0	9.73416e-73	-0.757739	0.991	0.993	2.72547e-68	ENSMUSG00000067274	FALSE
Rplp2	1.19337e-72	-0.606529	0.997	0.999	3.34133e-68	ENSMUSG00000025508	FALSE
B2m	2.85863e-72	-0.929424	0.98	0.997	8.00389e-68	ENSMUSG00000060802	FALSE
Rps18	4.79488e-72	-0.799958	0.982	0.997	1.34252e-67	ENSMUSG00000008668	FALSE
Itgb5	5.6564e-72	-0.563966	0.181	0.556	1.58374e-67	ENSMUSG00000022817	FALSE
Sftpa1	1.07794e-71	4.12028	0.813	0.517	3.01812e-67	ENSMUSG00000021789	FALSE
Klf4	1.97249e-71	-0.927052	0.325	0.674	5.52277e-67	ENSMUSG00000003032	FALSE
Mgp	2.2588e-71	-1.85402	0.848	0.918	6.3244e-67	ENSMUSG00000030218	FALSE
Cystm1	4.55638e-71	1.47191	0.833	0.3	1.27574e-66	ENSMUSG00000046727	TRUE
Eno1	1.10015e-70	-0.919194	0.477	0.719	3.08032e-66	ENSMUSG00000063524	FALSE
S100a10	3.98297e-70	-1.03304	0.822	0.924	1.11519e-65	ENSMUSG00000041959	FALSE
Rpl19	4.64887e-70	-0.6441	0.994	0.996	1.30164e-65	ENSMUSG00000017404	FALSE
Rpl28	7.9579e-70	-0.741331	0.971	0.989	2.22813e-65	ENSMUSG00000030432	FALSE
Mettl7a1	2.22952e-69	1.02274	0.857	0.381	6.24242e-65	ENSMUSG00000054619	FALSE
Vamp8	2.44566e-69	0.832599	0.974	0.845	6.84761e-65	ENSMUSG00000050732	FALSE
Mgst1	2.68813e-69	0.926248	0.851	0.435	7.52648e-65	ENSMUSG00000008540	FALSE
Rps4x	7.10076e-69	-0.680733	0.982	0.998	1.98814e-64	ENSMUSG00000031320	FALSE
Sftpd	8.47092e-69	2.85253	0.708	0.106	2.37177e-64	ENSMUSG00000021795	TRUE
Rhoc	1.18774e-68	-0.892913	0.468	0.693	3.32557e-64	ENSMUSG00000002233	FALSE
Ces1d	1.89556e-68	1.19053	0.769	0.204	5.30737e-64	ENSMUSG00000056973	TRUE
Rpl4	3.25224e-68	-0.771076	0.956	0.981	9.10596e-64	ENSMUSG00000032399	FALSE
Rpsa	3.93166e-68	-0.801226	0.959	0.986	1.10083e-63	ENSMUSG00000032518	FALSE
Col6a1	6.77081e-68	-0.763287	0.234	0.52	1.89576e-63	ENSMUSG00000001119	FALSE
Cldn18	1.01908e-67	1.95977	0.746	0.109	2.85333e-63	ENSMUSG00000032473	TRUE
Cxcl15	1.3137e-67	2.98078	0.693	0.13	3.67823e-63	ENSMUSG00000029375	TRUE
Rpl38	1.6404e-67	-0.647549	0.997	0.998	4.59295e-63	ENSMUSG00000057322	FALSE
Coro1a	3.58902e-67	-0.998209	0.289	0.578	1.00489e-62	ENSMUSG00000030707	FALSE
Crip2	3.89836e-67	1.09433	0.947	0.616	1.0915e-62	ENSMUSG00000006356	FALSE
Cd52	1.03263e-66	-1.27045	0.339	0.604	2.89126e-62	ENSMUSG00000000682	FALSE
Tcf4	2.26576e-66	-0.614501	0.225	0.577	6.34391e-62	ENSMUSG00000053477	FALSE
Rps5	2.68552e-66	-0.63396	0.988	0.999	7.51917e-62	ENSMUSG00000012848	FALSE
Epcam	2.83716e-66	0.862705	0.734	0.106	7.94375e-62	ENSMUSG00000045394	TRUE
Psmb8	3.3894e-66	-0.881793	0.488	0.808	9.48999e-62	ENSMUSG00000024338	FALSE
Rpl37	5.02155e-66	-0.604097	0.994	0.999	1.40598e-61	ENSMUSG00000041841	FALSE
Rpl35	8.6102e-66	-0.607052	0.994	0.995	2.41077e-61	ENSMUSG00000062997	FALSE
Rps26	1.31584e-65	-0.634247	0.985	0.986	3.68423e-61	ENSMUSG00000025362	FALSE
Ager	1.39517e-65	3.34237	0.871	0.374	3.90633e-61	ENSMUSG00000015452	TRUE
Zfp36l2	1.50762e-65	-0.740074	0.357	0.747	4.22118e-61	ENSMUSG00000045817	FALSE
Cdh1	3.04853e-65	1.05725	0.702	0.047	8.53559e-61	ENSMUSG00000000303	TRUE
Rps16	5.61231e-65	-0.61613	0.988	0.998	1.57139e-60	ENSMUSG00000037563	FALSE
Capg	7.8125e-65	-0.733463	0.307	0.644	2.18742e-60	ENSMUSG00000056737	FALSE
Eif5a	1.0878e-64	-0.873269	0.795	0.907	3.04574e-60	ENSMUSG00000078812	FALSE
Lmna	1.27272e-64	-0.897065	0.556	0.787	3.56349e-60	ENSMUSG00000028063	FALSE
Hexb	1.51646e-64	-0.660205	0.181	0.526	4.24593e-60	ENSMUSG00000021665	FALSE
Lsp1	2.0482e-64	-0.878767	0.251	0.512	5.73474e-60	ENSMUSG00000018819	FALSE
Smc6	2.69687e-64	-0.535115	0.225	0.583	7.55096e-60	ENSMUSG00000020608	FALSE
Pabpc1	3.15931e-64	-0.767112	0.69	0.91	8.84574e-60	ENSMUSG00000022283	FALSE
Cxcl2	6.60675e-64	-1.59216	0.322	0.544	1.84982e-59	ENSMUSG00000058427	FALSE
Rps23	7.09243e-64	-0.65268	0.985	0.999	1.98581e-59	ENSMUSG00000049517	FALSE
Gmfg	7.85547e-64	-0.773432	0.295	0.594	2.19945e-59	ENSMUSG00000060791	FALSE
Rps20	9.77987e-64	-0.638077	0.985	0.994	2.73827e-59	ENSMUSG00000028234	FALSE
Rpl32	1.17937e-63	-0.685539	0.988	0.998	3.30211e-59	ENSMUSG00000057841	FALSE
Rps7	1.41053e-63	-0.75965	0.974	0.995	3.94934e-59	ENSMUSG00000061477	FALSE
Rpl23	3.49145e-63	-0.57904	0.991	0.998	9.77572e-59	ENSMUSG00000071415	FALSE
Psmb10	7.65133e-63	-0.63914	0.316	0.684	2.14229e-58	ENSMUSG00000031897	FALSE
Gusb	1.29658e-62	-0.488345	0.175	0.528	3.63029e-58	ENSMUSG00000025534	FALSE
Cfl1	1.68095e-62	-0.753396	0.863	0.966	4.70649e-58	ENSMUSG00000056201	FALSE
Cnn3	6.47458e-62	-0.736367	0.292	0.618	1.81282e-57	ENSMUSG00000053931	FALSE
Rpl23a	7.12513e-62	-0.58479	0.997	0.997	1.99496e-57	ENSMUSG00000058546	FALSE
Rps24	7.52753e-62	-0.690932	0.98	0.996	2.10763e-57	ENSMUSG00000025290	FALSE
Hp	2.39112e-61	2.06279	0.719	0.202	6.69489e-57	ENSMUSG00000031722	TRUE
Rpl13a	3.82671e-61	-0.591241	0.994	0.999	1.07144e-56	ENSMUSG00000074129	FALSE
Nkx2-1	4.18452e-61	1.09932	0.667	0.021	1.17162e-56	ENSMUSG00000001496	TRUE
Clic3	8.23146e-61	1.59945	0.711	0.079	2.30473e-56	ENSMUSG00000015093	TRUE
Rpl26	9.54896e-61	-0.558475	0.997	0.998	2.67361e-56	ENSMUSG00000060938	FALSE
Csk	9.66648e-61	-0.438854	0.161	0.523	2.70652e-56	ENSMUSG00000032312	FALSE
Krt8	1.46734e-60	1.28728	0.661	0.048	4.10841e-56	ENSMUSG00000049382	TRUE
Grn	1.91567e-60	-0.753273	0.477	0.798	5.36368e-56	ENSMUSG00000034708	FALSE
Rplp1	2.08242e-60	-0.637582	0.988	0.998	5.83058e-56	ENSMUSG00000007892	FALSE
Car8	2.40423e-60	1.13471	0.664	0.039	6.7316e-56	ENSMUSG00000041261	TRUE
Gltp	3.16468e-60	-0.629522	0.31	0.668	8.86078e-56	ENSMUSG00000011884	FALSE
Smim22	3.2121e-60	0.995555	0.632	0.022	8.99356e-56	ENSMUSG00000096215	TRUE
Fau	9.95625e-60	-0.550379	0.997	0.998	2.78765e-55	ENSMUSG00000038274	FALSE
Emp1	1.85609e-59	-0.642173	0.313	0.615	5.19686e-55	ENSMUSG00000030208	FALSE
Sec14l3	2.14197e-59	1.8936	0.664	0.068	5.99729e-55	ENSMUSG00000054986	TRUE
Ifitm2	2.27324e-59	-0.889976	0.719	0.894	6.36484e-55	ENSMUSG00000060591	FALSE
Nfkbia	1.03374e-58	-0.84544	0.579	0.875	2.89438e-54	ENSMUSG00000021025	FALSE
Junb	1.14605e-58	-0.91438	0.798	0.951	3.20884e-54	ENSMUSG00000052837	FALSE
Npm1	1.74353e-58	-0.790242	0.822	0.91	4.88172e-54	ENSMUSG00000057113	FALSE
Dusp1	1.03391e-57	-0.89101	0.76	0.947	2.89485e-53	ENSMUSG00000024190	FALSE
Sftpc	1.68975e-57	4.48593	1	0.989	4.73114e-53	ENSMUSG00000022097	FALSE
Rpl36	2.83271e-57	-0.578992	0.985	0.998	7.93131e-53	ENSMUSG00000057863	FALSE
Rpl8	3.74231e-57	-0.529261	0.994	0.998	1.04781e-52	ENSMUSG00000003970	FALSE
Dstn	4.29705e-57	0.622206	0.962	0.812	1.20313e-52	ENSMUSG00000015932	FALSE
Rps15	5.35331e-57	-0.477365	1	0.998	1.49887e-52	ENSMUSG00000063457	FALSE
Fam104a	2.54422e-56	-0.698175	0.404	0.642	7.12356e-52	ENSMUSG00000041629	FALSE
Nme1	2.59599e-56	-0.755035	0.506	0.759	7.2685e-52	ENSMUSG00000037601	FALSE
Rps13	2.60129e-56	-0.540586	0.991	0.994	7.28335e-52	ENSMUSG00000090862	FALSE
H2-D1	3.16975e-56	-0.837888	0.985	0.998	8.87499e-52	ENSMUSG00000073411	FALSE
Cldn7	4.19677e-56	0.997181	0.611	0.039	1.17505e-51	ENSMUSG00000018569	TRUE
Tst	1.05801e-55	0.9336	0.652	0.138	2.96232e-51	ENSMUSG00000044986	TRUE
Rps27a	1.17144e-55	-0.576138	0.991	0.998	3.27991e-51	ENSMUSG00000020460	FALSE
Actg1	6.78651e-55	-0.653555	0.997	0.994	1.90015e-50	ENSMUSG00000062825	FALSE
Rpl14	8.20201e-55	-0.553969	0.991	0.996	2.29648e-50	ENSMUSG00000025794	FALSE
Rpl12	9.1421e-55	-0.756461	0.895	0.964	2.5597e-50	ENSMUSG00000038900	FALSE
Klf2	1.0771e-54	-1.12339	0.608	0.838	3.01577e-50	ENSMUSG00000055148	FALSE
Sfta2	1.51668e-54	1.72839	0.614	0.036	4.24655e-50	ENSMUSG00000090509	TRUE
Abracl	2.41631e-54	-0.590328	0.392	0.75	6.76543e-50	ENSMUSG00000078453	FALSE
Rps10	3.09138e-54	-0.607706	0.977	0.99	8.65556e-50	ENSMUSG00000052146	FALSE
Alyref	4.53912e-54	-0.6044	0.316	0.575	1.27091e-49	ENSMUSG00000025134	FALSE
Krt18	1.30535e-53	0.89772	0.673	0.227	3.65485e-49	ENSMUSG00000023043	FALSE
Flna	1.36091e-53	-0.625275	0.287	0.643	3.81041e-49	ENSMUSG00000031328	FALSE
Eef1a1	1.37411e-53	-0.514021	0.997	1	3.84737e-49	ENSMUSG00000037742	FALSE
Rpl34	1.58401e-53	-0.527086	0.991	0.997	4.43508e-49	ENSMUSG00000062006	FALSE
Cat	1.92034e-53	0.850392	0.737	0.332	5.37677e-49	ENSMUSG00000027187	TRUE
Rps14	2.19243e-53	-0.496933	0.997	0.999	6.13857e-49	ENSMUSG00000024608	FALSE
Cyb5a	2.74019e-53	0.764934	0.921	0.788	7.67226e-49	ENSMUSG00000024646	FALSE
Arpc2	2.94247e-53	-0.735984	0.763	0.932	8.23861e-49	ENSMUSG00000006304	FALSE
Ehd4	1.18996e-52	-0.885269	0.357	0.635	3.33176e-48	ENSMUSG00000027293	FALSE
Hexa	2.38482e-52	-0.630601	0.339	0.674	6.67724e-48	ENSMUSG00000025232	FALSE
Ccl6	2.63678e-52	-1.55841	0.395	0.589	7.38272e-48	ENSMUSG00000018927	FALSE
Emb	6.44472e-52	0.874767	0.711	0.221	1.80446e-47	ENSMUSG00000021728	FALSE
Pkm	6.66456e-52	-0.912966	0.743	0.832	1.86601e-47	ENSMUSG00000032294	FALSE
Muc1	1.23649e-51	1.08497	0.57	0.033	3.46204e-47	ENSMUSG00000042784	TRUE
Gdpd3	1.93549e-51	-0.779032	0.348	0.651	5.41918e-47	ENSMUSG00000030703	FALSE
Rpl6	2.27655e-51	-0.514036	0.991	0.995	6.3741e-47	ENSMUSG00000029614	FALSE
Rps3a1	5.60161e-51	-0.591002	0.985	0.996	1.56839e-46	ENSMUSG00000028081	FALSE
Camk2d	5.64284e-51	-0.485145	0.228	0.568	1.57994e-46	ENSMUSG00000053819	FALSE
Zyx	1.12343e-50	-0.543618	0.284	0.629	3.14549e-46	ENSMUSG00000029860	FALSE
Rpl18a	2.02394e-50	-0.547176	0.988	1	5.66683e-46	ENSMUSG00000045128	FALSE
Eif4ebp1	2.98262e-50	-0.463175	0.211	0.542	8.35104e-46	ENSMUSG00000031490	FALSE
Myh14	3.09591e-50	1.00156	0.588	0.03	8.66824e-46	ENSMUSG00000030739	TRUE
Rps25	3.60346e-50	-0.523257	0.98	0.994	1.00893e-45	ENSMUSG00000009927	FALSE
Gm8730	6.29107e-50	-0.660567	0.953	0.986	1.76144e-45	ENSMUSG00000063696	FALSE
Gapdh	6.64746e-50	-0.9677	0.863	0.886	1.86122e-45	ENSMUSG00000057666	FALSE
Ly6a	9.44996e-50	-1.15116	0.708	0.831	2.6459e-45	ENSMUSG00000075602	FALSE
Rpl27a	9.52708e-50	-0.495526	0.988	0.997	2.66749e-45	ENSMUSG00000046364	FALSE
Eif4a1	2.00474e-49	-0.680078	0.795	0.915	5.61306e-45	ENSMUSG00000059796	FALSE
Ctsh	2.09077e-49	0.882407	0.857	0.574	5.85394e-45	ENSMUSG00000032359	FALSE
Cmtm8	2.37095e-49	0.895884	0.64	0.193	6.63843e-45	ENSMUSG00000041012	TRUE
Rbm3	2.51389e-49	-0.678268	0.687	0.858	7.03864e-45	ENSMUSG00000031167	FALSE
Aqp5	5.61072e-49	1.6746	0.681	0.153	1.57095e-44	ENSMUSG00000044217	TRUE
Rpl37a	8.54869e-49	-0.469341	0.997	0.999	2.39355e-44	ENSMUSG00000046330	FALSE
Slc34a2	8.89665e-49	2.50847	0.538	0.071	2.49097e-44	ENSMUSG00000029188	TRUE
Ctsz	1.2028e-48	-0.739973	0.605	0.828	3.36773e-44	ENSMUSG00000016256	FALSE
Pitpna	1.45436e-48	-0.557849	0.436	0.745	4.07206e-44	ENSMUSG00000017781	FALSE
Fam49b	2.1826e-48	-0.540911	0.249	0.559	6.11105e-44	ENSMUSG00000022378	FALSE
Rps15a	2.44325e-48	-0.534861	0.988	0.997	6.84085e-44	ENSMUSG00000008683	FALSE
Litaf	2.46318e-48	-0.482571	0.263	0.604	6.89665e-44	ENSMUSG00000022500	FALSE
Abca3	2.77028e-48	0.973716	0.649	0.195	7.75651e-44	ENSMUSG00000024130	TRUE
Rps8	5.4799e-48	-0.454746	0.997	0.999	1.53432e-43	ENSMUSG00000047675	FALSE
H2afz	5.81604e-48	-0.931068	0.851	0.903	1.62843e-43	ENSMUSG00000037894	FALSE
Sh3bgrl	2.95528e-47	-0.590261	0.442	0.763	8.27448e-43	ENSMUSG00000031246	FALSE
Arpc4	3.64265e-47	-0.572745	0.488	0.791	1.01991e-42	ENSMUSG00000079426	FALSE
Trp53	3.91015e-47	-0.432348	0.225	0.531	1.0948e-42	ENSMUSG00000059552	FALSE
Ldhb	3.93058e-47	0.908	0.749	0.392	1.10052e-42	ENSMUSG00000030246	FALSE
Id3	4.04488e-47	-0.858396	0.447	0.699	1.13253e-42	ENSMUSG00000007872	FALSE
Vat1	5.26975e-47	-0.484381	0.205	0.52	1.47548e-42	ENSMUSG00000034993	FALSE
Sgk1	7.6767e-47	-0.710473	0.325	0.65	2.1494e-42	ENSMUSG00000019970	FALSE
Capza1	1.11224e-46	-0.421023	0.225	0.563	3.11416e-42	ENSMUSG00000070372	FALSE
Rrbp1	1.46153e-46	-0.580341	0.497	0.791	4.09213e-42	ENSMUSG00000027422	FALSE
Rnase4	2.25106e-46	1.20487	0.728	0.341	6.30274e-42	ENSMUSG00000021876	FALSE
Ppp1r14b	3.13843e-46	-0.518024	0.316	0.562	8.78728e-42	ENSMUSG00000056612	FALSE
Gnb2l1	3.31181e-46	-0.631029	0.868	0.953	9.27273e-42	ENSMUSG00000020372	FALSE
Gm2a	3.45754e-46	-0.635303	0.246	0.534	9.68077e-42	ENSMUSG00000000594	FALSE
Pla2g1b	3.87655e-46	1.38008	0.541	0.026	1.0854e-41	ENSMUSG00000029522	TRUE
Ctsb	4.88579e-46	-0.800046	0.684	0.873	1.36797e-41	ENSMUSG00000021939	FALSE
Atox1	8.55308e-46	-0.657178	0.781	0.891	2.39478e-41	ENSMUSG00000018585	FALSE
S100g	8.6706e-46	2.3023	0.55	0.089	2.42768e-41	ENSMUSG00000040808	TRUE
Mif	9.61919e-46	-1.00707	0.74	0.771	2.69328e-41	ENSMUSG00000033307	FALSE
Rpl17	1.05159e-45	-0.50837	0.991	0.997	2.94435e-41	ENSMUSG00000062328	FALSE
Rwdd1	2.95141e-45	-0.535362	0.406	0.665	8.26366e-41	ENSMUSG00000019782	FALSE
Ppp1r14c	4.19473e-45	0.846895	0.55	0.057	1.17448e-40	ENSMUSG00000040653	TRUE
Ranbp1	7.99964e-45	-0.673131	0.588	0.757	2.23982e-40	ENSMUSG00000005732	FALSE
Prr15l	1.04133e-44	0.731526	0.518	0.02	2.91561e-40	ENSMUSG00000047040	TRUE
Rpl41	2.37895e-44	-0.395607	1	1	6.66083e-40	ENSMUSG00000093674	FALSE
Rpl10a	6.24193e-44	-0.553325	0.968	0.986	1.74768e-39	ENSMUSG00000037805	FALSE
Lpcat1	7.98648e-44	1.23201	0.608	0.24	2.23613e-39	ENSMUSG00000021608	TRUE
Fth1	9.02153e-44	-0.643857	1	1	2.52594e-39	ENSMUSG00000024661	FALSE
Klf13	1.80719e-43	-0.546161	0.339	0.678	5.05996e-39	ENSMUSG00000052040	FALSE
Rpl27	1.97734e-43	-0.477052	0.988	0.99	5.53635e-39	ENSMUSG00000063316	FALSE
Ninj1	2.29484e-43	-0.56605	0.278	0.565	6.42532e-39	ENSMUSG00000037966	FALSE
Rps3	2.93772e-43	-0.444664	0.991	0.998	8.22533e-39	ENSMUSG00000030744	FALSE
Gde1	6.04351e-43	0.771487	0.734	0.434	1.69212e-38	ENSMUSG00000033917	FALSE
Rps9	6.30436e-43	-0.476465	0.994	0.999	1.76516e-38	ENSMUSG00000006333	FALSE
Crb3	7.33372e-43	0.725664	0.515	0.019	2.05337e-38	ENSMUSG00000044279	TRUE
Bri3	9.70427e-43	0.60755	0.944	0.822	2.7171e-38	ENSMUSG00000047843	FALSE
Lbh	1.07649e-42	-0.492124	0.196	0.503	3.01406e-38	ENSMUSG00000024063	FALSE
Set	2.19402e-42	-0.59468	0.538	0.751	6.14304e-38	ENSMUSG00000054766	FALSE
mt-Nd2	3.10451e-42	0.603999	0.985	0.985	8.69233e-38	ENSMUSG00000064345	FALSE
Sdf2l1	7.81568e-42	-0.47267	0.249	0.542	2.18831e-37	ENSMUSG00000022769	FALSE
Cyp2f2	8.44811e-42	2.46187	0.541	0.156	2.36539e-37	ENSMUSG00000052974	TRUE
Scd2	9.13788e-42	1.23342	0.658	0.302	2.55852e-37	ENSMUSG00000025203	TRUE
Timp2	1.05044e-41	-0.758751	0.608	0.812	2.94111e-37	ENSMUSG00000017466	FALSE
Ier5	1.235e-41	-0.564468	0.383	0.683	3.45788e-37	ENSMUSG00000056708	FALSE
Tspan4	1.44279e-41	-0.482571	0.284	0.574	4.03966e-37	ENSMUSG00000025511	FALSE
Gas6	3.29737e-41	0.581535	0.757	0.339	9.23231e-37	ENSMUSG00000031451	FALSE
Rps17	4.48598e-41	-0.464721	0.98	0.994	1.25603e-36	ENSMUSG00000061787	FALSE
Rpl36a	4.86595e-41	-0.500474	0.968	0.988	1.36242e-36	ENSMUSG00000079435	FALSE
Rps12	5.79942e-41	-0.548108	0.959	0.989	1.62378e-36	ENSMUSG00000061983	FALSE
Napsa	9.86032e-41	1.80243	0.567	0.234	2.76079e-36	ENSMUSG00000002204	FALSE
Rpl11	1.40907e-40	-0.45644	0.977	0.995	3.94526e-36	ENSMUSG00000059291	FALSE
Rpl31	1.52311e-40	-0.434275	0.985	0.991	4.26455e-36	ENSMUSG00000073702	FALSE
Dap	1.75156e-40	-0.539009	0.377	0.608	4.90419e-36	ENSMUSG00000039168	FALSE
Bola2	2.23332e-40	-0.526949	0.5	0.746	6.25308e-36	ENSMUSG00000047721	FALSE
Atp8a1	5.84447e-40	0.743765	0.582	0.147	1.63639e-35	ENSMUSG00000037685	TRUE
Serbp1	7.84929e-40	-0.569798	0.746	0.874	2.19772e-35	ENSMUSG00000036371	FALSE
Rps6	8.99887e-40	-0.477857	0.98	0.997	2.51959e-35	ENSMUSG00000028495	FALSE
mt-Co1	9.3265e-40	0.521256	0.997	0.999	2.61133e-35	ENSMUSG00000064351	FALSE
Anp32b	9.59645e-40	-0.551293	0.567	0.776	2.68691e-35	ENSMUSG00000028333	FALSE
Ctsa	1.12479e-39	-0.513262	0.33	0.651	3.14931e-35	ENSMUSG00000017760	FALSE
Psmb9	1.26973e-39	-0.544531	0.289	0.554	3.55512e-35	ENSMUSG00000096727	FALSE
Hspa8	1.67539e-39	-0.47437	0.971	0.996	4.69094e-35	ENSMUSG00000015656	FALSE
Sdc1	1.9172e-39	0.663169	0.673	0.306	5.36797e-35	ENSMUSG00000020592	FALSE
Ptpn18	2.00779e-39	-0.603976	0.31	0.561	5.62161e-35	ENSMUSG00000026126	FALSE
Snx3	2.03387e-39	-0.522926	0.655	0.837	5.69463e-35	ENSMUSG00000019804	FALSE
Ifi27l2a	3.49144e-39	-0.759301	0.269	0.527	9.77569e-35	ENSMUSG00000079017	FALSE
Rgcc	4.32431e-39	1.05873	0.629	0.201	1.21076e-34	ENSMUSG00000022018	TRUE
Ap3s1	5.48024e-39	-0.450857	0.325	0.592	1.53441e-34	ENSMUSG00000024480	FALSE
Vimp	9.17672e-39	0.64249	0.833	0.628	2.56939e-34	ENSMUSG00000075701	FALSE
Clic1	1.49986e-38	-0.541059	0.713	0.904	4.19946e-34	ENSMUSG00000007041	FALSE
Mal2	1.58313e-38	1.24864	0.558	0.043	4.43262e-34	ENSMUSG00000024479	TRUE
Actb	1.64634e-38	-0.715501	0.994	0.997	4.60959e-34	ENSMUSG00000029580	FALSE
0610012G03Rik	2.06725e-38	-0.52905	0.468	0.67	5.78808e-34		FALSE
Lcp1	2.07382e-38	-0.678286	0.351	0.522	5.80649e-34	ENSMUSG00000021998	FALSE
Rps28	2.35351e-38	-0.513901	0.98	0.998	6.58961e-34	ENSMUSG00000067288	FALSE
Gsta4	3.39764e-38	0.759325	0.506	0.115	9.51306e-34	ENSMUSG00000032348	TRUE
Pold4	4.02195e-38	-0.415878	0.24	0.535	1.12611e-33	ENSMUSG00000024854	FALSE
Rpl30	4.31492e-38	-0.463413	0.965	0.977	1.20813e-33	ENSMUSG00000058600	FALSE
Rpl3	4.38661e-38	-0.55177	0.944	0.986	1.22821e-33	ENSMUSG00000060036	FALSE
Lsm2	4.72984e-38	-0.41204	0.237	0.505	1.32431e-33	ENSMUSG00000007050	FALSE
Chia1	5.45136e-38	1.77022	0.512	0.034	1.52633e-33	ENSMUSG00000062778	TRUE
Tmed5	8.62526e-38	-0.42145	0.213	0.602	2.41499e-33	ENSMUSG00000063406	FALSE
Pi4k2b	1.05635e-37	0.902075	0.553	0.165	2.95769e-33	ENSMUSG00000029186	TRUE
Ran	1.09203e-37	-0.623511	0.708	0.822	3.05756e-33	ENSMUSG00000029430	FALSE
Apoa1bp	1.09794e-37	0.637524	0.787	0.526	3.07413e-33	ENSMUSG00000028070	FALSE
Arl6ip5	1.21087e-37	-0.460833	0.377	0.697	3.39031e-33	ENSMUSG00000035199	FALSE
Cdk4	2.01813e-37	-0.545616	0.453	0.655	5.65055e-33	ENSMUSG00000006728	FALSE
Scd1	2.30145e-37	1.84524	0.556	0.195	6.44382e-33	ENSMUSG00000037071	TRUE
Ppt1	2.97027e-37	-0.539273	0.278	0.565	8.31647e-33	ENSMUSG00000028657	FALSE
Alas1	2.99134e-37	1.00813	0.582	0.254	8.37547e-33	ENSMUSG00000032786	TRUE
AI413582	3.8123e-37	-0.383908	0.216	0.544	1.06741e-32	ENSMUSG00000062753	FALSE
Erp29	5.70763e-37	-0.515473	0.477	0.723	1.59808e-32	ENSMUSG00000029616	FALSE
Pcolce2	6.41628e-37	-0.934413	0.269	0.505	1.79649e-32	ENSMUSG00000015354	FALSE
Lims1	7.2452e-37	-0.41834	0.208	0.569	2.02858e-32	ENSMUSG00000019920	FALSE
Rpl7a	9.10738e-37	-0.469415	0.927	0.973	2.54998e-32	ENSMUSG00000062647	FALSE
Atp11a	1.21486e-36	0.606873	0.544	0.156	3.40148e-32	ENSMUSG00000031441	TRUE
Sh3glb1	1.2155e-36	-0.476368	0.541	0.833	3.40329e-32	ENSMUSG00000037062	FALSE
Calr	1.55915e-36	-0.536624	0.772	0.906	4.36545e-32	ENSMUSG00000003814	FALSE
Mcl1	1.99915e-36	-0.530326	0.488	0.771	5.59743e-32	ENSMUSG00000038612	FALSE
Rac1	2.10583e-36	-0.508889	0.722	0.894	5.8961e-32	ENSMUSG00000001847	FALSE
Gdi2	2.99005e-36	-0.514981	0.64	0.833	8.37183e-32	ENSMUSG00000021218	FALSE
Prelid1	3.88069e-36	-0.501229	0.538	0.745	1.08655e-31	ENSMUSG00000021486	FALSE
Bst2	4.95496e-36	-0.517429	0.269	0.589	1.38734e-31	ENSMUSG00000046718	FALSE
Cyba	5.47268e-36	-0.891794	0.725	0.817	1.5323e-31	ENSMUSG00000006519	FALSE
Wdr89	5.55732e-36	-0.444359	0.974	0.991	1.55599e-31	ENSMUSG00000045690	FALSE
Arhgdia	5.66805e-36	-0.513208	0.737	0.871	1.587e-31	ENSMUSG00000025132	FALSE
Card19	9.75908e-36	-0.403097	0.26	0.552	2.73244e-31	ENSMUSG00000037960	FALSE
Nme2	1.31967e-35	-0.466025	0.494	0.751	3.69493e-31	ENSMUSG00000020857	FALSE
Rps21	1.33657e-35	-0.415112	0.98	0.99	3.74227e-31	ENSMUSG00000039001	FALSE
Krt19	1.57929e-35	0.941635	0.585	0.162	4.42185e-31	ENSMUSG00000020911	FALSE
Elovl1	1.58205e-35	1.15296	0.725	0.489	4.42958e-31	ENSMUSG00000006390	FALSE
Camk1	1.9609e-35	-0.465569	0.418	0.676	5.49033e-31	ENSMUSG00000030272	FALSE
Tnfrsf1a	2.62017e-35	-0.403031	0.278	0.569	7.3362e-31	ENSMUSG00000030341	FALSE
Sumo2	3.23268e-35	-0.610702	0.874	0.911	9.05119e-31	ENSMUSG00000020738	FALSE
Cst3	3.54221e-35	-1.24219	0.997	0.987	9.91784e-31	ENSMUSG00000027447	FALSE
Pgam1	3.96355e-35	-0.480711	0.45	0.686	1.10975e-30	ENSMUSG00000011752	FALSE
Atp5g1	5.3195e-35	-0.606248	0.757	0.838	1.48941e-30	ENSMUSG00000006057	FALSE
Tmbim6	6.33136e-35	0.500607	0.953	0.889	1.77272e-30	ENSMUSG00000023010	FALSE
Ccnd1	7.14202e-35	-0.695631	0.471	0.597	1.9997e-30	ENSMUSG00000070348	FALSE
Hnrnpa1	9.62414e-35	-0.497132	0.532	0.728	2.69466e-30	ENSMUSG00000046434	FALSE
Capza2	1.18173e-34	-0.486791	0.553	0.804	3.30872e-30	ENSMUSG00000015733	FALSE
Nap1l1	1.2713e-34	-0.478838	0.509	0.742	3.55952e-30	ENSMUSG00000058799	FALSE
Sh3bgrl3	1.28452e-34	-0.557595	0.728	0.885	3.59652e-30	ENSMUSG00000028843	FALSE
Prnp	1.47785e-34	0.693268	0.643	0.333	4.13784e-30	ENSMUSG00000079037	FALSE
Ndufc2	1.71044e-34	0.54977	0.904	0.754	4.78905e-30	ENSMUSG00000030647	FALSE
Clic4	2.30367e-34	-0.519354	0.363	0.61	6.45003e-30	ENSMUSG00000037242	FALSE
Ifngr1	2.62169e-34	-0.528653	0.354	0.668	7.34048e-30	ENSMUSG00000020009	FALSE
Cebpb	2.80169e-34	-0.820673	0.716	0.832	7.84444e-30	ENSMUSG00000056501	FALSE
Pcolce	2.81744e-34	-0.719379	0.374	0.544	7.88856e-30	ENSMUSG00000029718	FALSE
Cd44	5.62432e-34	-0.842751	0.442	0.631	1.57475e-29	ENSMUSG00000005087	FALSE
Arpc3	5.67696e-34	-0.501717	0.711	0.89	1.58949e-29	ENSMUSG00000029465	FALSE
Tpt1	6.02065e-34	-0.374865	0.991	0.999	1.68572e-29	ENSMUSG00000060126	FALSE
C1qbp	7.2382e-34	-0.437066	0.383	0.605	2.02662e-29	ENSMUSG00000018446	FALSE
Ftl1	7.42454e-34	-0.548943	1	1	2.0788e-29	ENSMUSG00000050708	FALSE
Fdx1	7.75953e-34	0.656197	0.646	0.333	2.17259e-29	ENSMUSG00000032051	TRUE
H2-K1	8.04511e-34	-0.604016	0.915	0.963	2.25255e-29	ENSMUSG00000061232	FALSE
Rpl22	1.06103e-33	-0.453862	0.924	0.972	2.97077e-29	ENSMUSG00000028936	FALSE
Psme2	1.99639e-33	-0.525694	0.637	0.815	5.5897e-29	ENSMUSG00000079197	FALSE
Npc2	2.09519e-33	1.30684	0.944	0.932	5.86631e-29	ENSMUSG00000021242	FALSE
Nr4a1	4.56723e-33	-0.563677	0.406	0.674	1.27878e-28	ENSMUSG00000023034	FALSE
Fos	5.04361e-33	-0.711737	0.763	0.917	1.41216e-28	ENSMUSG00000021250	FALSE
Tppp3	5.29526e-33	1.50927	0.763	0.482	1.48262e-28	ENSMUSG00000014846	FALSE
Bcam	6.15513e-33	0.708162	0.661	0.252	1.72338e-28	ENSMUSG00000002980	FALSE
Uba52	7.53788e-33	-0.474544	0.889	0.959	2.11053e-28	ENSMUSG00000090137	FALSE
Ctsd	7.85949e-33	-0.857598	0.766	0.887	2.20058e-28	ENSMUSG00000007891	FALSE
Nfib	7.96051e-33	-0.591595	0.447	0.591	2.22886e-28	ENSMUSG00000008575	FALSE
Mpc1	1.86217e-32	0.530421	0.816	0.622	5.2139e-28	ENSMUSG00000023861	FALSE
Snrpg	1.90129e-32	-0.494719	0.842	0.913	5.32341e-28	ENSMUSG00000057278	FALSE
Tpst2	2.1928e-32	-0.371826	0.231	0.517	6.13963e-28	ENSMUSG00000029344	FALSE
Emg1	2.21118e-32	-0.420638	0.447	0.684	6.19108e-28	ENSMUSG00000004268	FALSE
Bsg	2.46129e-32	0.41288	0.968	0.873	6.89136e-28	ENSMUSG00000023175	FALSE
Glud1	3.52559e-32	-0.417444	0.333	0.62	9.87129e-28	ENSMUSG00000021794	FALSE
Atp5l	6.79567e-32	-0.455837	0.971	0.965	1.90272e-27	ENSMUSG00000038717	FALSE
Eef2	7.13386e-32	-0.40858	0.965	0.981	1.99741e-27	ENSMUSG00000034994	FALSE
Btg1	7.13859e-32	-0.62391	0.699	0.879	1.99873e-27	ENSMUSG00000036478	FALSE
Tomm20	7.52833e-32	-0.50206	0.67	0.793	2.10786e-27	ENSMUSG00000093904	FALSE
Gpi1	1.35876e-31	-0.448681	0.488	0.73	3.8044e-27	ENSMUSG00000036427	FALSE
Ccnl1	1.3974e-31	-0.430722	0.368	0.651	3.91258e-27	ENSMUSG00000027829	FALSE
Eef1g	1.57593e-31	-0.489631	0.833	0.914	4.41245e-27	ENSMUSG00000071644	FALSE
Cdkn1a	1.64994e-31	-0.616572	0.351	0.582	4.61967e-27	ENSMUSG00000023067	FALSE
Tmem243	1.68935e-31	0.707131	0.649	0.339	4.73001e-27	ENSMUSG00000079659	FALSE
Picalm	1.81052e-31	-0.411507	0.263	0.536	5.06926e-27	ENSMUSG00000039361	FALSE
Rpl9	1.9477e-31	-0.358498	0.991	0.997	5.45337e-27	ENSMUSG00000047215	FALSE
Bax	2.20401e-31	-0.431231	0.5	0.741	6.171e-27	ENSMUSG00000003873	FALSE
Arl6ip1	2.82445e-31	0.475281	0.874	0.712	7.90818e-27	ENSMUSG00000030654	FALSE
Mrps7	3.12645e-31	-0.426805	0.322	0.528	8.75374e-27	ENSMUSG00000046756	FALSE
Ppp1cc	3.35394e-31	-0.402621	0.389	0.671	9.39069e-27	ENSMUSG00000004455	FALSE
Eef1b2	4.53149e-31	-0.496164	0.787	0.887	1.26877e-26	ENSMUSG00000025967	FALSE
Svbp	5.25288e-31	-0.341906	0.222	0.55	1.47075e-26	ENSMUSG00000028643	FALSE
Nhp2	5.54222e-31	-0.506965	0.433	0.636	1.55177e-26	ENSMUSG00000001056	FALSE
Grb2	5.76994e-31	-0.374297	0.313	0.59	1.61553e-26	ENSMUSG00000059923	FALSE
Lmo7	7.51869e-31	0.940167	0.573	0.254	2.10516e-26	ENSMUSG00000033060	TRUE
Rpl24	9.50887e-31	-0.371534	0.98	0.99	2.66239e-26	ENSMUSG00000098274	FALSE
Arpc5	1.39703e-30	-0.464984	0.602	0.832	3.91154e-26	ENSMUSG00000008475	FALSE
Ppp1r2	1.83241e-30	-0.476484	0.485	0.708	5.13058e-26	ENSMUSG00000047714	FALSE
Cald1	2.10004e-30	-0.570032	0.404	0.593	5.87991e-26	ENSMUSG00000029761	FALSE
Eif3e	2.23189e-30	-0.431765	0.576	0.807	6.24906e-26	ENSMUSG00000022336	FALSE
Efhd2	2.2963e-30	-0.46173	0.292	0.513	6.42942e-26	ENSMUSG00000040659	FALSE
Socs3	3.45802e-30	-0.485719	0.281	0.535	9.68212e-26	ENSMUSG00000053113	FALSE
Actr3	6.71429e-30	-0.499616	0.518	0.749	1.87993e-25	ENSMUSG00000026341	FALSE
Wasf2	7.34037e-30	-0.376436	0.304	0.586	2.05523e-25	ENSMUSG00000028868	FALSE
Wbp5	8.5707e-30	0.611359	0.854	0.659	2.39971e-25	ENSMUSG00000042712	FALSE
Serf2	8.93803e-30	-0.357825	0.977	0.993	2.50256e-25	ENSMUSG00000074884	FALSE
Tmem167	1.30041e-29	-0.401929	0.444	0.682	3.64102e-25	ENSMUSG00000012422	FALSE
Rnf130	1.60816e-29	-0.342749	0.208	0.513	4.50267e-25	ENSMUSG00000020376	FALSE
Rhob	1.69093e-29	-0.496219	0.462	0.657	4.73444e-25	ENSMUSG00000054364	FALSE
Lhfp	2.03613e-29	-0.423458	0.225	0.505	5.70095e-25	ENSMUSG00000048332	FALSE
Snrpd1	2.11974e-29	-0.44147	0.456	0.665	5.93507e-25	ENSMUSG00000002477	FALSE
Vasp	2.19547e-29	-0.409057	0.342	0.627	6.1471e-25	ENSMUSG00000030403	FALSE
Pgls	3.1899e-29	-0.41503	0.529	0.719	8.93139e-25	ENSMUSG00000031807	FALSE
Psma5	3.6878e-29	-0.423372	0.509	0.692	1.03255e-24	ENSMUSG00000068749	FALSE
Ptpn1	3.96397e-29	-0.366154	0.263	0.558	1.10987e-24	ENSMUSG00000027540	FALSE
Coro1b	4.38003e-29	-0.364209	0.295	0.604	1.22636e-24	ENSMUSG00000024835	FALSE
Ankrd11	4.40821e-29	-0.363946	0.275	0.555	1.23425e-24	ENSMUSG00000035569	FALSE
Calu	5.04667e-29	-0.3982	0.339	0.566	1.41302e-24	ENSMUSG00000029767	FALSE
H3f3b	5.45566e-29	-0.632777	0.985	0.99	1.52753e-24	ENSMUSG00000016559	FALSE
Capzb	6.37632e-29	-0.423849	0.582	0.834	1.78531e-24	ENSMUSG00000028745	FALSE
Rap1b	7.3131e-29	-0.465547	0.588	0.823	2.04759e-24	ENSMUSG00000052681	FALSE
Lyz1	1.36717e-28	3.65578	0.579	0.366	3.82793e-24	ENSMUSG00000069515	FALSE
Sdc4	1.99483e-28	0.595939	0.769	0.509	5.58531e-24	ENSMUSG00000017009	FALSE
Scgb1a1	2.18169e-28	3.59402	1	1	6.10851e-24	ENSMUSG00000024653	FALSE
Creg1	2.78875e-28	0.319581	0.798	0.538	7.80822e-24	ENSMUSG00000040713	FALSE
H1f0	3.12679e-28	-0.640169	0.444	0.592	8.7547e-24	ENSMUSG00000096210	FALSE
Glrx3	3.78674e-28	-0.34299	0.336	0.61	1.06025e-23	ENSMUSG00000031068	FALSE
Bnip2	4.38878e-28	-0.359744	0.313	0.614	1.22882e-23	ENSMUSG00000011958	FALSE
Eif3h	5.00598e-28	-0.438095	0.769	0.866	1.40162e-23	ENSMUSG00000022312	FALSE
Rabac1	5.70801e-28	0.442005	0.927	0.842	1.59819e-23	ENSMUSG00000003380	FALSE
Eif4e	7.04596e-28	-0.337464	0.301	0.542	1.9728e-23	ENSMUSG00000028156	FALSE
Fcgrt	7.41887e-28	-0.47786	0.295	0.513	2.07721e-23	ENSMUSG00000003420	FALSE
Snx5	7.70881e-28	-0.398777	0.342	0.599	2.15839e-23	ENSMUSG00000027423	FALSE
Nsa2	8.48072e-28	-0.387689	0.418	0.69	2.37452e-23	ENSMUSG00000060739	FALSE
Cox7a2l	8.55406e-28	-0.421651	0.827	0.91	2.39505e-23	ENSMUSG00000024248	FALSE
Ppia	9.11395e-28	-0.35465	0.991	0.998	2.55182e-23	ENSMUSG00000071866	FALSE
Lrrc59	9.19686e-28	-0.342288	0.275	0.508	2.57503e-23	ENSMUSG00000020869	FALSE
Rpl7	1.13707e-27	-0.333455	0.988	0.99	3.1837e-23	ENSMUSG00000043716	FALSE
Psma7	1.1593e-27	-0.459456	0.792	0.882	3.24591e-23	ENSMUSG00000027566	FALSE
H2-Q4	2.01292e-27	-0.479416	0.36	0.577	5.63598e-23	ENSMUSG00000035929	FALSE
Phb2	3.01651e-27	-0.41976	0.512	0.684	8.44594e-23	ENSMUSG00000004264	FALSE
Msrb1	3.81941e-27	-0.645678	0.526	0.705	1.0694e-22	ENSMUSG00000075705	FALSE
Fbl	4.98661e-27	-0.345471	0.33	0.583	1.3962e-22	ENSMUSG00000046865	FALSE
Mafg	5.32486e-27	-0.35725	0.295	0.512	1.49091e-22	ENSMUSG00000051510	FALSE
Tra2b	5.48127e-27	-0.405603	0.526	0.761	1.5347e-22	ENSMUSG00000022858	FALSE
Aqp1	6.33018e-27	-0.919238	0.409	0.563	1.77239e-22	ENSMUSG00000004655	FALSE
Ifrd1	6.49435e-27	-0.393789	0.348	0.599	1.81835e-22	ENSMUSG00000001627	FALSE
Gm11808	7.02899e-27	-0.424798	0.83	0.92	1.96805e-22	ENSMUSG00000068240	FALSE
Snrpd3	7.21497e-27	-0.380745	0.436	0.657	2.02012e-22	ENSMUSG00000020180	FALSE
H2-T23	8.69574e-27	-0.47599	0.345	0.556	2.43472e-22	ENSMUSG00000067212	FALSE
Rap1a	2.08324e-26	-0.44356	0.558	0.782	5.83286e-22	ENSMUSG00000068798	FALSE
Aldh1a1	2.38754e-26	1.08386	0.529	0.272	6.68487e-22	ENSMUSG00000053279	FALSE
Jak1	3.57639e-26	-0.353512	0.272	0.541	1.00135e-21	ENSMUSG00000028530	FALSE
Por	6.35829e-26	0.545898	0.605	0.406	1.78026e-21	ENSMUSG00000005514	FALSE
Tma7	6.56479e-26	-0.43792	0.833	0.883	1.83807e-21	ENSMUSG00000091537	FALSE
Apoe	6.71527e-26	-1.3322	0.807	0.87	1.88021e-21	ENSMUSG00000002985	FALSE
Mid1ip1	6.7993e-26	0.810611	0.605	0.369	1.90374e-21	ENSMUSG00000008035	FALSE
Serpinh1	7.60736e-26	-0.633548	0.602	0.673	2.12999e-21	ENSMUSG00000070436	FALSE
Cct4	8.20003e-26	-0.391243	0.503	0.704	2.29593e-21	ENSMUSG00000007739	FALSE
Clta	8.26856e-26	-0.428545	0.819	0.89	2.31512e-21	ENSMUSG00000028478	FALSE
Avpi1	8.78987e-26	0.484987	0.658	0.428	2.46108e-21	ENSMUSG00000018821	FALSE
Hmgb2	9.46932e-26	-0.629563	0.488	0.636	2.65131e-21	ENSMUSG00000054717	FALSE
Gpx4	9.85184e-26	0.231919	0.997	0.94	2.75842e-21	ENSMUSG00000075706	FALSE
Tln1	9.86901e-26	-0.350965	0.33	0.616	2.76322e-21	ENSMUSG00000028465	FALSE
Gm10260	1.29748e-25	-0.451016	0.778	0.918	3.63281e-21	ENSMUSG00000069117	FALSE
Naa50	1.61048e-25	-0.324736	0.272	0.528	4.50918e-21	ENSMUSG00000022698	FALSE
Ramp2	1.68406e-25	-1.03528	0.421	0.55	4.7152e-21	ENSMUSG00000001240	FALSE
Mgat2	1.75196e-25	-0.30731	0.278	0.54	4.90531e-21	ENSMUSG00000043998	FALSE
Alad	2.13062e-25	0.507244	0.632	0.393	5.96552e-21	ENSMUSG00000028393	TRUE
Cnih4	2.65365e-25	-0.335371	0.351	0.588	7.42997e-21	ENSMUSG00000062169	FALSE
Erh	3.46798e-25	-0.561274	0.74	0.771	9.71e-21	ENSMUSG00000021131	FALSE
Snrpb2	3.67079e-25	-0.358975	0.421	0.655	1.02778e-20	ENSMUSG00000008333	FALSE
Scp2	3.8629e-25	0.511476	0.868	0.786	1.08157e-20	ENSMUSG00000028603	FALSE
Ppp1ca	5.85326e-25	-0.398861	0.769	0.863	1.63885e-20	ENSMUSG00000040385	FALSE
Eid1	6.24932e-25	-0.315385	0.263	0.54	1.74975e-20	ENSMUSG00000091337	FALSE
Eif3i	6.43709e-25	-0.374458	0.518	0.724	1.80232e-20	ENSMUSG00000028798	FALSE
Rtn4	6.45264e-25	-0.370935	0.506	0.746	1.80667e-20	ENSMUSG00000020458	FALSE
Rbms1	6.73399e-25	-0.378098	0.506	0.744	1.88545e-20	ENSMUSG00000026970	FALSE
Sdhb	6.73566e-25	-0.387138	0.556	0.737	1.88592e-20	ENSMUSG00000009863	FALSE
Ap2s1	7.92951e-25	-0.370805	0.55	0.739	2.22018e-20	ENSMUSG00000008036	FALSE
Atp5h	1.12389e-24	-0.491082	0.953	0.942	3.14679e-20	ENSMUSG00000034566	FALSE
Cyp4b1	1.13191e-24	0.720152	0.553	0.249	3.16925e-20	ENSMUSG00000028713	FALSE
Hopx	1.52076e-24	1.77772	0.582	0.252	4.25798e-20	ENSMUSG00000059325	FALSE
Shisa5	1.54227e-24	-0.435624	0.579	0.827	4.31821e-20	ENSMUSG00000025647	FALSE
Stx4a	1.94348e-24	-0.2978	0.231	0.517	5.44155e-20	ENSMUSG00000030805	FALSE
Pdap1	2.08267e-24	-0.396214	0.477	0.631	5.83127e-20	ENSMUSG00000029623	FALSE
mt-Nd4	3.72086e-24	0.390444	0.997	0.996	1.0418e-19	ENSMUSG00000064363	FALSE
Hspe1	3.78811e-24	-0.453227	0.772	0.854	1.06063e-19	ENSMUSG00000073676	FALSE
Tm4sf1	5.66782e-24	-0.833813	0.643	0.739	1.58693e-19	ENSMUSG00000027800	FALSE
Rab5c	7.44082e-24	-0.354944	0.482	0.71	2.08336e-19	ENSMUSG00000019173	FALSE
Pcbp1	1.10912e-23	-0.360325	0.635	0.81	3.10543e-19	ENSMUSG00000051695	FALSE
Ube2e3	1.20119e-23	-0.309184	0.295	0.556	3.36321e-19	ENSMUSG00000027011	FALSE
Rps27	1.49803e-23	-0.326371	0.997	0.999	4.19432e-19	ENSMUSG00000090733	FALSE
Txndc17	1.8061e-23	-0.368021	0.632	0.778	5.05689e-19	ENSMUSG00000020803	FALSE
Swt1	1.89985e-23	0.50253	0.526	0.294	5.31938e-19	ENSMUSG00000052748	TRUE
Rpl18	2.03298e-23	-0.33108	0.985	0.991	5.69214e-19	ENSMUSG00000059070	FALSE
Tmem176b	2.0656e-23	0.229237	0.868	0.708	5.78346e-19	ENSMUSG00000029810	FALSE
Fkbp1a	2.21795e-23	-0.477274	0.819	0.886	6.21004e-19	ENSMUSG00000032966	FALSE
Uqcc2	2.33196e-23	-0.441549	0.596	0.719	6.52925e-19	ENSMUSG00000024208	FALSE
2700060E02Rik	2.50055e-23	-0.379982	0.64	0.787	7.00129e-19		FALSE
Cdc42se1	2.90233e-23	-0.319543	0.31	0.538	8.12623e-19	ENSMUSG00000046722	FALSE
Psma3	3.39169e-23	-0.394939	0.675	0.816	9.4964e-19	ENSMUSG00000060073	FALSE
Ncl	3.76052e-23	-0.417023	0.64	0.792	1.05291e-18	ENSMUSG00000026234	FALSE
Nono	4.06632e-23	-0.318814	0.371	0.609	1.13853e-18	ENSMUSG00000031311	FALSE
Rexo2	4.27093e-23	-0.394922	0.477	0.715	1.19582e-18	ENSMUSG00000032026	FALSE
M6pr	5.49154e-23	-0.345752	0.38	0.622	1.53758e-18	ENSMUSG00000007458	FALSE
Pea15a	6.51195e-23	-0.349546	0.269	0.51	1.82328e-18	ENSMUSG00000013698	FALSE
Rgs10	6.59426e-23	-0.469601	0.307	0.516	1.84633e-18	ENSMUSG00000030844	FALSE
Anapc11	6.90277e-23	-0.417979	0.596	0.737	1.93271e-18	ENSMUSG00000025135	FALSE
Zdhhc3	6.92055e-23	0.667418	0.544	0.332	1.93768e-18	ENSMUSG00000025786	TRUE
Itm2b	7.97672e-23	-0.543039	0.982	0.995	2.2334e-18	ENSMUSG00000022108	FALSE
Btg2	7.9938e-23	-0.529129	0.62	0.824	2.23818e-18	ENSMUSG00000020423	FALSE
Dnajb11	9.36219e-23	-0.322661	0.377	0.599	2.62132e-18	ENSMUSG00000004460	FALSE
Lsm5	1.09009e-22	-0.339371	0.392	0.591	3.05214e-18	ENSMUSG00000091625	FALSE
Mrps16	1.56391e-22	-0.320275	0.365	0.591	4.37879e-18	ENSMUSG00000049960	FALSE
Psmg4	1.73934e-22	-0.281936	0.269	0.512	4.86999e-18	ENSMUSG00000071451	FALSE
Nhp2l1	2.08119e-22	-0.357791	0.535	0.73	5.82713e-18	ENSMUSG00000063480	FALSE
Ywhab	2.09508e-22	-0.351262	0.585	0.789	5.866e-18	ENSMUSG00000018326	FALSE
Rpl5	2.8388e-22	-0.380333	0.883	0.933	7.94837e-18	ENSMUSG00000058558	FALSE
Wdr1	3.10063e-22	-0.345928	0.365	0.626	8.68146e-18	ENSMUSG00000005103	FALSE
Aldoa	3.16123e-22	-0.430617	0.886	0.91	8.85113e-18	ENSMUSG00000030695	FALSE
Acot7	3.18414e-22	0.769136	0.515	0.329	8.91528e-18	ENSMUSG00000028937	FALSE
Naca	3.62526e-22	-0.325057	0.959	0.971	1.01504e-17	ENSMUSG00000061315	FALSE
Cdc42	5.51594e-22	-0.350459	0.816	0.93	1.54441e-17	ENSMUSG00000006699	FALSE
Tpm3	5.75733e-22	-0.333187	0.661	0.842	1.612e-17	ENSMUSG00000027940	FALSE
Oat	6.13783e-22	0.415408	0.673	0.462	1.71853e-17	ENSMUSG00000030934	FALSE
Lgmn	7.43785e-22	-0.563881	0.45	0.651	2.08252e-17	ENSMUSG00000021190	FALSE
Atp1b3	9.4993e-22	-0.349275	0.453	0.663	2.65971e-17	ENSMUSG00000032412	FALSE
Mtdh	9.93149e-22	-0.344651	0.535	0.727	2.78072e-17	ENSMUSG00000022255	FALSE
Llph	1.04453e-21	-0.334962	0.43	0.646	2.92457e-17	ENSMUSG00000020224	FALSE
Metap2	1.14019e-21	-0.368744	0.535	0.692	3.19243e-17	ENSMUSG00000036112	FALSE
Rab10	1.27193e-21	-0.312143	0.406	0.66	3.56128e-17	ENSMUSG00000020671	FALSE
H2afj	1.28268e-21	0.495385	0.892	0.804	3.59137e-17	ENSMUSG00000060032	FALSE
Ehd1	1.57316e-21	-0.316672	0.251	0.518	4.40469e-17	ENSMUSG00000024772	FALSE
Sod1	1.66125e-21	0.404523	0.675	0.483	4.65133e-17	ENSMUSG00000022982	FALSE
Snrpb	1.74412e-21	-0.347507	0.778	0.88	4.88336e-17	ENSMUSG00000027404	FALSE
Ptma	1.75696e-21	-0.295715	0.974	0.996	4.9193e-17	ENSMUSG00000026238	FALSE
Impdh2	1.8586e-21	-0.31853	0.368	0.578	5.20389e-17	ENSMUSG00000062867	FALSE
Cldn5	2.45025e-21	-1.24059	0.439	0.557	6.86045e-17	ENSMUSG00000041378	FALSE
Bub3	3.16764e-21	-0.31278	0.36	0.582	8.86907e-17	ENSMUSG00000066979	FALSE
Rsu1	3.82755e-21	-0.311567	0.307	0.615	1.07167e-16	ENSMUSG00000026727	FALSE
Dph3	4.35537e-21	-0.288602	0.304	0.542	1.21946e-16	ENSMUSG00000021905	FALSE
Lsm4	4.35974e-21	-0.33819	0.444	0.618	1.22068e-16	ENSMUSG00000031848	FALSE
Snrpf	4.92695e-21	-0.405621	0.637	0.732	1.3795e-16	ENSMUSG00000020018	FALSE
Snx6	7.99644e-21	-0.271396	0.26	0.513	2.23892e-16	ENSMUSG00000005656	FALSE
Hint2	9.97984e-21	0.467859	0.667	0.498	2.79426e-16	ENSMUSG00000028470	FALSE
Atp5c1	1.00474e-20	-0.379598	0.81	0.848	2.81318e-16	ENSMUSG00000025781	FALSE
Gyg	1.06248e-20	-0.376213	0.275	0.51	2.97485e-16	ENSMUSG00000019528	FALSE
Fam96a	1.16882e-20	-0.323942	0.336	0.554	3.27259e-16	ENSMUSG00000032381	FALSE
Lsm3	1.1793e-20	-0.291265	0.289	0.504	3.30193e-16	ENSMUSG00000034192	FALSE
Snrpc	1.19693e-20	-0.299854	0.412	0.605	3.3513e-16	ENSMUSG00000024217	FALSE
Tmem176a	1.26175e-20	0.230618	0.819	0.654	3.53278e-16	ENSMUSG00000023367	FALSE
Ly6e	1.30537e-20	-0.517272	0.863	0.9	3.65492e-16	ENSMUSG00000022587	FALSE
Zc3h15	1.37743e-20	-0.290126	0.354	0.548	3.85667e-16	ENSMUSG00000027091	FALSE
Eif4a3	1.63858e-20	-0.323568	0.36	0.548	4.58786e-16	ENSMUSG00000025580	FALSE
S100a6	2.09074e-20	-1.04404	0.775	0.845	5.85385e-16	ENSMUSG00000001025	FALSE
Tceb2	2.45047e-20	-0.348598	0.895	0.927	6.86108e-16	ENSMUSG00000055839	FALSE
Esd	2.64263e-20	-0.324093	0.5	0.699	7.39909e-16	ENSMUSG00000021996	FALSE
Tubb4b	3.45861e-20	0.750372	0.766	0.625	9.68377e-16	ENSMUSG00000036752	FALSE
Rbm17	3.46447e-20	-0.271325	0.295	0.518	9.70017e-16	ENSMUSG00000037197	FALSE
Rpl10	3.53902e-20	-0.273125	0.988	0.999	9.90891e-16	ENSMUSG00000008682	FALSE
Chka	4.02058e-20	0.454886	0.518	0.286	1.12572e-15	ENSMUSG00000024843	FALSE
G3bp1	4.80705e-20	-0.324098	0.48	0.679	1.34593e-15	ENSMUSG00000018583	FALSE
Cap1	4.94893e-20	-0.347005	0.442	0.709	1.38565e-15	ENSMUSG00000028656	FALSE
Ift20	6.55794e-20	0.431619	0.731	0.578	1.83616e-15	ENSMUSG00000001105	FALSE
Txn2	7.05958e-20	-0.300294	0.401	0.628	1.97661e-15	ENSMUSG00000005354	FALSE
Sf3b1	7.07313e-20	-0.329201	0.52	0.73	1.98041e-15	ENSMUSG00000025982	FALSE
Ppig	1.10375e-19	-0.307555	0.444	0.633	3.09038e-15	ENSMUSG00000042133	FALSE
Psma4	1.54655e-19	-0.347555	0.585	0.722	4.33018e-15	ENSMUSG00000032301	FALSE
Ddx24	2.04855e-19	-0.287865	0.348	0.588	5.73574e-15	ENSMUSG00000041645	FALSE
Ezr	2.43913e-19	0.523292	0.661	0.492	6.82932e-15	ENSMUSG00000052397	FALSE
Irx1	2.98814e-19	0.511354	0.52	0.287	8.36649e-15	ENSMUSG00000060969	FALSE
Cycs	3.03812e-19	-0.405835	0.702	0.781	8.50643e-15	ENSMUSG00000063694	FALSE
Map1lc3a	3.68712e-19	0.437961	0.813	0.687	1.03236e-14	ENSMUSG00000027602	FALSE
Nudt21	4.58989e-19	-0.272792	0.313	0.544	1.28512e-14	ENSMUSG00000031754	FALSE
Klf6	5.02434e-19	-0.336955	0.561	0.8	1.40676e-14	ENSMUSG00000000078	FALSE
Cdv3	7.77418e-19	-0.271478	0.284	0.504	2.17669e-14	ENSMUSG00000032803	FALSE
Ctsl	8.52832e-19	-0.422846	0.544	0.713	2.38784e-14	ENSMUSG00000021477	FALSE
Mrpl12	9.15457e-19	-0.417565	0.544	0.637	2.56319e-14	ENSMUSG00000039640	FALSE
Ier2	9.73383e-19	-0.403245	0.702	0.862	2.72538e-14	ENSMUSG00000053560	FALSE
Icam1	1.48358e-18	0.871778	0.515	0.275	4.15388e-14	ENSMUSG00000037405	TRUE
Emp2	2.36162e-18	0.738083	0.787	0.606	6.61229e-14	ENSMUSG00000022505	FALSE
Rps18-ps3	2.40573e-18	-0.353628	0.596	0.812	6.73581e-14	ENSMUSG00000057657	FALSE
Fkbp3	2.84342e-18	-0.32058	0.374	0.556	7.9613e-14	ENSMUSG00000020949	FALSE
Ctnnb1	2.88417e-18	0.390599	0.787	0.659	8.07539e-14	ENSMUSG00000006932	FALSE
Tpi1	3.13966e-18	-0.524104	0.675	0.686	8.79074e-14	ENSMUSG00000023456	FALSE
Eif2s1	3.21057e-18	-0.273823	0.31	0.501	8.98927e-14	ENSMUSG00000021116	FALSE
Tgoln1	3.50716e-18	0.479442	0.649	0.497	9.8197e-14	ENSMUSG00000056429	FALSE
Azin1	3.61302e-18	0.42487	0.515	0.314	1.01161e-13	ENSMUSG00000037458	TRUE
Mrps24	3.81537e-18	-0.311863	0.529	0.696	1.06826e-13	ENSMUSG00000020477	FALSE
Eif3d	3.87236e-18	-0.2649	0.313	0.538	1.08422e-13	ENSMUSG00000016554	FALSE
Srsf9	3.8811e-18	-0.260493	0.319	0.561	1.08667e-13	ENSMUSG00000029538	FALSE
Nmt1	6.44446e-18	-0.298399	0.398	0.633	1.80439e-13	ENSMUSG00000020936	FALSE
Eif4g2	6.69429e-18	-0.318152	0.734	0.851	1.87433e-13	ENSMUSG00000005610	FALSE
Cct5	7.04532e-18	-0.30012	0.535	0.722	1.97262e-13	ENSMUSG00000022234	FALSE
Hnrnpab	7.78638e-18	-0.337887	0.588	0.731	2.18011e-13	ENSMUSG00000020358	FALSE
Polr2m	7.79368e-18	-0.277081	0.371	0.574	2.18215e-13	ENSMUSG00000032199	FALSE
Capns1	8.37681e-18	-0.303936	0.711	0.866	2.34542e-13	ENSMUSG00000001794	FALSE
Tmem238	9.52558e-18	0.385072	0.538	0.332	2.66707e-13	ENSMUSG00000030431	FALSE
Ssb	1.00541e-17	-0.305611	0.518	0.691	2.81505e-13	ENSMUSG00000068882	FALSE
Aimp1	1.33675e-17	-0.276458	0.363	0.556	3.74277e-13	ENSMUSG00000028029	FALSE
Plin2	1.39572e-17	-0.501184	0.433	0.624	3.90787e-13	ENSMUSG00000028494	FALSE
Rps27l	1.40985e-17	-0.393536	0.915	0.918	3.94745e-13	ENSMUSG00000036781	FALSE
Ppp1r11	1.45343e-17	-0.290353	0.488	0.691	4.06946e-13	ENSMUSG00000036398	FALSE
Cdc37	1.52884e-17	-0.29927	0.556	0.709	4.28059e-13	ENSMUSG00000019471	FALSE
Eif6	1.76165e-17	-0.296024	0.471	0.653	4.93245e-13	ENSMUSG00000027613	FALSE
Pdcd5	1.82227e-17	-0.299503	0.55	0.715	5.10217e-13	ENSMUSG00000030417	FALSE
Jun	1.8528e-17	-0.501009	0.751	0.851	5.18765e-13	ENSMUSG00000052684	FALSE
Dcun1d5	2.56006e-17	-0.267763	0.368	0.599	7.16792e-13	ENSMUSG00000032002	FALSE
Ptp4a2	2.64972e-17	-0.330655	0.55	0.742	7.41895e-13	ENSMUSG00000028788	FALSE
Sf3b6	2.81023e-17	-0.281592	0.544	0.732	7.86836e-13	ENSMUSG00000037361	FALSE
Lgals3	2.9393e-17	-0.617478	0.681	0.769	8.22974e-13	ENSMUSG00000050335	FALSE
Carkd	2.97763e-17	0.349783	0.509	0.29	8.33706e-13	ENSMUSG00000031505	TRUE
Ube2l3	3.04399e-17	-0.290374	0.509	0.676	8.52287e-13	ENSMUSG00000038965	FALSE
Prpf38b	3.0602e-17	-0.25165	0.287	0.526	8.56825e-13	ENSMUSG00000027881	FALSE
Papola	3.1654e-17	-0.266673	0.371	0.619	8.8628e-13	ENSMUSG00000021111	FALSE
Anp32e	3.23651e-17	-0.262461	0.301	0.503	9.0619e-13	ENSMUSG00000015749	FALSE
1110008P14Rik	3.98696e-17	-0.642236	0.538	0.566	1.11631e-12		FALSE
Trf	4.01802e-17	-0.761074	0.456	0.667	1.12501e-12	ENSMUSG00000032554	FALSE
Chmp4b	4.40576e-17	-0.292948	0.585	0.773	1.23357e-12	ENSMUSG00000038467	FALSE
S100a1	4.41046e-17	0.519399	0.819	0.721	1.23488e-12	ENSMUSG00000044080	FALSE
Paip2	4.48571e-17	0.458794	0.795	0.72	1.25595e-12	ENSMUSG00000037058	FALSE
Emc10	5.05896e-17	-0.278113	0.468	0.674	1.41646e-12	ENSMUSG00000008140	FALSE
Psmb1	5.60479e-17	-0.31251	0.778	0.868	1.56929e-12	ENSMUSG00000014769	FALSE
Snrpe	6.13029e-17	-0.318198	0.725	0.814	1.71642e-12	ENSMUSG00000090553	FALSE
Gstm1	6.46227e-17	0.578575	0.781	0.639	1.80937e-12	ENSMUSG00000058135	FALSE
Gm10709	7.33531e-17	-0.303648	0.892	0.935	2.05381e-12	ENSMUSG00000074516	FALSE
Gm2000	7.93489e-17	-0.306513	0.67	0.836	2.22169e-12	ENSMUSG00000078193	FALSE
Cyr61	1.10531e-16	-0.62061	0.401	0.579	3.09477e-12	ENSMUSG00000028195	FALSE
Anapc13	1.10801e-16	0.39672	0.772	0.653	3.10231e-12	ENSMUSG00000035048	FALSE
Manf	1.21342e-16	-0.322785	0.623	0.761	3.39744e-12	ENSMUSG00000032575	FALSE
Brk1	1.22079e-16	-0.292782	0.719	0.825	3.41809e-12	ENSMUSG00000033940	FALSE
Prpf40a	1.27365e-16	-0.250667	0.325	0.546	3.56609e-12	ENSMUSG00000061136	FALSE
Psmd4	1.28297e-16	-0.290869	0.541	0.688	3.59218e-12	ENSMUSG00000005625	FALSE
mt-Nd5	1.29231e-16	0.371862	0.825	0.748	3.61835e-12	ENSMUSG00000064367	FALSE
Psmb7	1.60323e-16	-0.297095	0.532	0.676	4.48889e-12	ENSMUSG00000026750	FALSE
Ube2d3	1.7501e-16	-0.267103	0.827	0.909	4.90009e-12	ENSMUSG00000078578	FALSE
Serinc3	2.35454e-16	-0.442256	0.594	0.742	6.59248e-12	ENSMUSG00000017707	FALSE
Prrc2c	2.3617e-16	-0.261302	0.345	0.564	6.61252e-12	ENSMUSG00000040225	FALSE
Mbnl1	2.66077e-16	-0.314132	0.488	0.709	7.44988e-12	ENSMUSG00000027763	FALSE
Sars	2.68177e-16	-0.260687	0.339	0.526	7.50868e-12	ENSMUSG00000068739	FALSE
Tmed3	2.85602e-16	-0.298551	0.45	0.635	7.99657e-12	ENSMUSG00000032353	FALSE
Eif3k	3.20443e-16	-0.294681	0.716	0.825	8.97209e-12	ENSMUSG00000053565	FALSE
Sepw1	3.20558e-16	-0.344052	0.868	0.912	8.97531e-12	ENSMUSG00000041571	FALSE
Actr2	3.5033e-16	-0.31707	0.386	0.591	9.8089e-12	ENSMUSG00000020152	FALSE
Rtf1	3.91091e-16	-0.278821	0.442	0.627	1.09502e-11	ENSMUSG00000027304	FALSE
P4hb	4.35715e-16	-0.355884	0.658	0.75	1.21996e-11	ENSMUSG00000025130	FALSE
Csde1	5.05593e-16	-0.290494	0.553	0.701	1.41561e-11	ENSMUSG00000068823	FALSE
Ube2i	5.52448e-16	-0.285411	0.544	0.704	1.5468e-11	ENSMUSG00000015120	FALSE
Egr1	5.95246e-16	-0.387276	0.576	0.753	1.66663e-11	ENSMUSG00000038418	FALSE
Vps29	6.29259e-16	-0.256459	0.444	0.649	1.76186e-11	ENSMUSG00000029462	FALSE
Mbd3	6.33333e-16	-0.2583	0.38	0.564	1.77327e-11	ENSMUSG00000035478	FALSE
Ppic	7.1006e-16	0.380924	0.605	0.421	1.9881e-11	ENSMUSG00000024538	FALSE
Hnrnpf	7.19003e-16	-0.295363	0.705	0.862	2.01314e-11	ENSMUSG00000042079	FALSE
Pgrmc1	7.57535e-16	0.679645	0.591	0.536	2.12102e-11	ENSMUSG00000006373	FALSE
Lman2	8.32704e-16	-0.261264	0.386	0.618	2.33149e-11	ENSMUSG00000021484	FALSE
Morf4l1	8.95147e-16	-0.27664	0.813	0.917	2.50632e-11	ENSMUSG00000062270	FALSE
Cadm1	9.57888e-16	0.787456	0.52	0.375	2.68199e-11	ENSMUSG00000032076	FALSE
Tmem59	9.84975e-16	0.348098	0.886	0.824	2.75783e-11	ENSMUSG00000028618	FALSE
Ccdc124	9.99981e-16	-0.259885	0.404	0.6	2.79985e-11	ENSMUSG00000007721	FALSE
Tomm5	1.06902e-15	-0.271147	0.453	0.63	2.99316e-11	ENSMUSG00000078713	FALSE
Hspa5	1.09102e-15	-0.32395	0.769	0.891	3.05476e-11	ENSMUSG00000026864	FALSE
Sptssa	1.09767e-15	-0.26433	0.506	0.707	3.07336e-11	ENSMUSG00000044408	FALSE
Atp2b1	1.12575e-15	-0.302485	0.491	0.694	3.15198e-11	ENSMUSG00000019943	FALSE
Tapbp	1.24255e-15	-0.31104	0.503	0.696	3.47902e-11	ENSMUSG00000024308	FALSE
Polr1d	1.45946e-15	-0.292512	0.667	0.776	4.08634e-11	ENSMUSG00000029642	FALSE
Hpcal1	1.4599e-15	-0.281001	0.266	0.512	4.08757e-11	ENSMUSG00000071379	FALSE
Psmb2	1.5858e-15	-0.293043	0.673	0.781	4.44008e-11	ENSMUSG00000028837	FALSE
Snf8	1.73696e-15	-0.253624	0.412	0.601	4.86331e-11	ENSMUSG00000006058	FALSE
Syngr2	1.76225e-15	-0.298678	0.471	0.647	4.93414e-11	ENSMUSG00000048277	FALSE
Eif5b	1.86674e-15	-0.274506	0.538	0.72	5.22668e-11	ENSMUSG00000026083	FALSE
Tcf25	1.90189e-15	-0.252611	0.43	0.655	5.3251e-11	ENSMUSG00000001472	FALSE
Eif2s2	1.96438e-15	-0.317861	0.716	0.81	5.50007e-11	ENSMUSG00000074656	FALSE
Dnajc19	2.02895e-15	-0.249516	0.371	0.575	5.68086e-11	ENSMUSG00000027679	FALSE
Ostc	2.24844e-15	-0.271219	0.526	0.686	6.2954e-11	ENSMUSG00000041084	FALSE
Shfm1	4.31181e-15	-0.236813	0.918	0.956	1.20726e-10	ENSMUSG00000042541	FALSE
Btf3	4.58833e-15	-0.268899	0.921	0.95	1.28469e-10	ENSMUSG00000021660	FALSE
Map2k2	4.71455e-15	-0.276508	0.532	0.67	1.32003e-10	ENSMUSG00000035027	FALSE
Cox5a	4.80885e-15	-0.390821	0.877	0.872	1.34643e-10	ENSMUSG00000000088	FALSE
Eif3f	5.06921e-15	-0.28857	0.848	0.918	1.41933e-10	ENSMUSG00000031029	FALSE
Hsp90b1	5.07667e-15	-0.309036	0.83	0.92	1.42142e-10	ENSMUSG00000020048	FALSE
Raly	5.10932e-15	-0.296286	0.69	0.77	1.43056e-10	ENSMUSG00000027593	FALSE
Nfic	5.82081e-15	-0.25713	0.316	0.529	1.62977e-10	ENSMUSG00000055053	FALSE
Mrpl42	6.46882e-15	-0.268781	0.459	0.624	1.81121e-10	ENSMUSG00000062981	FALSE
Mgst3	6.67901e-15	0.497068	0.529	0.37	1.87006e-10	ENSMUSG00000026688	FALSE
Ppp1r15a	7.99747e-15	-0.316038	0.304	0.523	2.23921e-10	ENSMUSG00000040435	FALSE
Atf4	8.22741e-15	-0.2872	0.488	0.652	2.30359e-10	ENSMUSG00000042406	FALSE
Lsm8	9.32029e-15	-0.243608	0.327	0.53	2.60959e-10	ENSMUSG00000044155	FALSE
Ap1s1	9.38092e-15	-0.216334	0.31	0.519	2.62656e-10	ENSMUSG00000004849	FALSE
Nt5c	9.51155e-15	-0.237488	0.357	0.557	2.66314e-10	ENSMUSG00000020736	FALSE
Pkig	9.77863e-15	-0.264202	0.368	0.607	2.73792e-10	ENSMUSG00000035268	FALSE
Mapre1	9.87493e-15	-0.245751	0.433	0.649	2.76488e-10	ENSMUSG00000027479	FALSE
Pomp	1.15964e-14	-0.286176	0.746	0.843	3.24687e-10	ENSMUSG00000029649	FALSE
Pak2	1.17591e-14	-0.23815	0.348	0.557	3.29244e-10	ENSMUSG00000022781	FALSE
Sec61g	1.17835e-14	-0.274158	0.915	0.938	3.29926e-10	ENSMUSG00000078974	FALSE
Slc25a4	1.31535e-14	-0.305255	0.69	0.81	3.68286e-10	ENSMUSG00000031633	FALSE
Cd47	1.38294e-14	-0.406786	0.716	0.851	3.8721e-10	ENSMUSG00000055447	FALSE
Tpr	1.47073e-14	-0.258847	0.418	0.619	4.1179e-10	ENSMUSG00000006005	FALSE
Grina	1.50547e-14	-0.252054	0.31	0.518	4.21517e-10	ENSMUSG00000022564	FALSE
Aldh2	1.54317e-14	0.21402	0.857	0.759	4.32073e-10	ENSMUSG00000029455	FALSE
Zcrb1	1.58713e-14	-0.260114	0.474	0.654	4.4438e-10	ENSMUSG00000022635	FALSE
Anapc5	1.78411e-14	-0.252042	0.377	0.591	4.99532e-10	ENSMUSG00000029472	FALSE
Ptbp3	1.91557e-14	-0.297815	0.327	0.531	5.36341e-10	ENSMUSG00000028382	FALSE
Gm9843	2.00433e-14	-0.358928	0.678	0.849	5.61192e-10	ENSMUSG00000050299	FALSE
Tpm4	2.01433e-14	-0.286082	0.55	0.714	5.63992e-10	ENSMUSG00000031799	FALSE
Tuba1b	2.16881e-14	-0.364751	0.81	0.896	6.07245e-10	ENSMUSG00000023004	FALSE
Abhd17a	2.2043e-14	-0.234616	0.342	0.56	6.17182e-10	ENSMUSG00000003346	FALSE
Smarca5	2.23573e-14	-0.228874	0.307	0.514	6.25982e-10	ENSMUSG00000031715	FALSE
Psmc2	2.26315e-14	-0.22834	0.342	0.546	6.33659e-10	ENSMUSG00000028932	FALSE
Tmem234	2.56473e-14	-0.261345	0.57	0.759	7.18098e-10	ENSMUSG00000028797	FALSE
Chchd1	2.6724e-14	-0.254376	0.444	0.63	7.48245e-10	ENSMUSG00000063787	FALSE
Id1	2.84731e-14	-0.320298	0.322	0.517	7.97217e-10	ENSMUSG00000042745	FALSE
Zfp207	3.33859e-14	-0.226973	0.322	0.541	9.34772e-10	ENSMUSG00000017421	TRUE
Zbtb20	4.22402e-14	-0.371634	0.541	0.654	1.18268e-09	ENSMUSG00000022708	FALSE
Herpud1	4.33105e-14	0.277782	0.673	0.49	1.21265e-09	ENSMUSG00000031770	FALSE
Acaa1a	4.35689e-14	0.332115	0.608	0.47	1.21989e-09	ENSMUSG00000036138	FALSE
Prmt1	4.4292e-14	-0.252878	0.383	0.544	1.24013e-09	ENSMUSG00000109324	FALSE
Lamtor5	4.49492e-14	-0.237283	0.588	0.732	1.25853e-09	ENSMUSG00000087260	FALSE
Aplp2	5.2474e-14	0.27147	0.819	0.707	1.46922e-09	ENSMUSG00000031996	FALSE
Hnrnpc	5.27017e-14	-0.265367	0.518	0.696	1.4756e-09	ENSMUSG00000060373	FALSE
Mrps18a	5.66264e-14	-0.230101	0.365	0.557	1.58548e-09	ENSMUSG00000023967	FALSE
Vdac2	6.27848e-14	-0.271288	0.711	0.798	1.75791e-09	ENSMUSG00000021771	FALSE
Tspan3	6.94826e-14	-0.283759	0.395	0.548	1.94544e-09	ENSMUSG00000032324	FALSE
Hnrnpm	7.59703e-14	-0.259824	0.485	0.673	2.12709e-09	ENSMUSG00000059208	FALSE
Cstb	8.62203e-14	-0.389338	0.751	0.796	2.41408e-09	ENSMUSG00000005054	FALSE
Cct2	9.30265e-14	-0.258891	0.477	0.627	2.60465e-09	ENSMUSG00000034024	FALSE
Eif3a	1.14967e-13	-0.249895	0.395	0.608	3.21896e-09	ENSMUSG00000024991	FALSE
Msn	1.17092e-13	-0.177096	0.617	0.839	3.27845e-09	ENSMUSG00000031207	FALSE
Prkar1a	1.1784e-13	-0.266911	0.518	0.719	3.29939e-09	ENSMUSG00000020612	FALSE
Eif3m	1.34565e-13	-0.257292	0.561	0.718	3.76767e-09	ENSMUSG00000027170	FALSE
Gpx1	1.44627e-13	-0.40355	0.921	0.917	4.04942e-09	ENSMUSG00000063856	FALSE
Hint1	1.59236e-13	-0.275792	0.904	0.927	4.45845e-09	ENSMUSG00000020267	FALSE
C1d	1.79342e-13	-0.218928	0.348	0.562	5.0214e-09	ENSMUSG00000000581	FALSE
Gpx8	1.79889e-13	0.305917	0.523	0.352	5.0367e-09	ENSMUSG00000021760	FALSE
Arf5	1.9047e-13	-0.239836	0.795	0.885	5.33298e-09	ENSMUSG00000020440	FALSE
Cfdp1	1.98537e-13	-0.238976	0.43	0.617	5.55884e-09	ENSMUSG00000031954	FALSE
Pa2g4	2.19234e-13	-0.253779	0.374	0.541	6.13834e-09	ENSMUSG00000025364	FALSE
Gpx3	2.36132e-13	-0.725569	0.52	0.653	6.61146e-09	ENSMUSG00000018339	FALSE
Emc6	2.60604e-13	0.432509	0.696	0.6	7.29666e-09	ENSMUSG00000047260	FALSE
Edf1	3.1701e-13	-0.301452	0.857	0.865	8.87596e-09	ENSMUSG00000015092	FALSE
Nras	3.18509e-13	-0.218289	0.313	0.525	8.91794e-09	ENSMUSG00000027852	FALSE
Tgm2	3.31848e-13	-0.240047	0.278	0.524	9.29141e-09	ENSMUSG00000037820	FALSE
Ssr3	3.63874e-13	-0.240122	0.433	0.609	1.01881e-08	ENSMUSG00000027828	FALSE
mt-Nd3	4.01761e-13	0.274213	0.942	0.896	1.12489e-08	ENSMUSG00000064360	FALSE
Srsf11	4.2564e-13	-0.238462	0.459	0.645	1.19175e-08	ENSMUSG00000055436	FALSE
Aup1	4.40879e-13	-0.220516	0.357	0.565	1.23442e-08	ENSMUSG00000068328	FALSE
Rdx	4.5476e-13	-0.358358	0.535	0.664	1.27328e-08	ENSMUSG00000032050	FALSE
Srsf2	4.69106e-13	-0.266016	0.667	0.777	1.31345e-08	ENSMUSG00000034120	FALSE
Ppp4c	4.77493e-13	-0.234245	0.409	0.611	1.33693e-08	ENSMUSG00000030697	FALSE
Fam195b	5.37528e-13	-0.264551	0.535	0.646	1.50502e-08	ENSMUSG00000061111	FALSE
Cct8	7.13419e-13	-0.252398	0.459	0.632	1.9975e-08	ENSMUSG00000025613	FALSE
Sept7	7.55568e-13	-0.259134	0.558	0.727	2.11551e-08	ENSMUSG00000001833	FALSE
Sra1	7.58515e-13	-0.227313	0.412	0.589	2.12377e-08	ENSMUSG00000006050	FALSE
Eif3l	7.82787e-13	-0.217481	0.336	0.532	2.19173e-08	ENSMUSG00000033047	FALSE
Lamtor1	7.84671e-13	-0.23934	0.477	0.654	2.197e-08	ENSMUSG00000030842	FALSE
Mfge8	8.32151e-13	-0.276914	0.412	0.589	2.32994e-08	ENSMUSG00000030605	FALSE
Rbm39	8.38124e-13	-0.212539	0.839	0.932	2.34666e-08	ENSMUSG00000027620	FALSE
Chic2	9.671e-13	-0.245453	0.406	0.627	2.70778e-08	ENSMUSG00000029229	FALSE
Rbm8a	1.1414e-12	-0.27156	0.64	0.735	3.1958e-08	ENSMUSG00000038374	FALSE
Srsf7	1.18697e-12	-0.244719	0.459	0.618	3.32339e-08	ENSMUSG00000024097	FALSE
Psma6	1.49903e-12	-0.257329	0.561	0.704	4.19713e-08	ENSMUSG00000021024	FALSE
Cyc1	1.53402e-12	-0.258336	0.503	0.631	4.29511e-08	ENSMUSG00000022551	FALSE
Hspa9	1.55821e-12	-0.252635	0.43	0.594	4.36283e-08	ENSMUSG00000024359	FALSE
Itgb1	1.61484e-12	-0.285008	0.596	0.742	4.5214e-08	ENSMUSG00000025809	FALSE
Aph1a	1.72805e-12	-0.203341	0.284	0.503	4.83838e-08	ENSMUSG00000015750	FALSE
Ctbp1	1.8556e-12	-0.208743	0.444	0.642	5.19551e-08	ENSMUSG00000037373	FALSE
Srp19	2.0428e-12	-0.221204	0.392	0.583	5.71962e-08	ENSMUSG00000014504	FALSE
Tmem256	2.04998e-12	-0.253997	0.792	0.851	5.73975e-08	ENSMUSG00000070394	FALSE
Hmgn2	2.19351e-12	-0.27785	0.427	0.576	6.1416e-08	ENSMUSG00000003038	FALSE
Rpl36al	2.2238e-12	-0.308181	0.944	0.939	6.22641e-08	ENSMUSG00000049751	FALSE
Fubp1	2.25218e-12	-0.218407	0.345	0.534	6.30587e-08	ENSMUSG00000028034	FALSE
Rab7	2.36808e-12	-0.223766	0.544	0.747	6.6304e-08	ENSMUSG00000079477	FALSE
Cd164	3.02774e-12	-0.348154	0.453	0.613	8.47736e-08	ENSMUSG00000019818	FALSE
Commd1	3.08312e-12	-0.211578	0.363	0.555	8.63241e-08	ENSMUSG00000051355	FALSE
Gnb1	3.11201e-12	-0.263926	0.664	0.782	8.71333e-08	ENSMUSG00000029064	FALSE
Cox4i1	4.25871e-12	-0.201917	0.982	0.99	1.1924e-07	ENSMUSG00000031818	FALSE
Sat1	4.60733e-12	-0.368003	0.784	0.878	1.29001e-07	ENSMUSG00000025283	FALSE
Oser1	4.83627e-12	-0.243885	0.322	0.527	1.35411e-07	ENSMUSG00000035399	FALSE
Oaz1	4.86576e-12	-0.196478	0.991	0.988	1.36236e-07	ENSMUSG00000035242	FALSE
Myh9	4.87732e-12	-0.245467	0.357	0.551	1.3656e-07	ENSMUSG00000022443	FALSE
Ndufv3	5.02506e-12	-0.249853	0.62	0.731	1.40697e-07	ENSMUSG00000024038	FALSE
Sin3b	5.07209e-12	-0.216537	0.401	0.57	1.42013e-07	ENSMUSG00000031622	FALSE
Tceb1	5.42433e-12	-0.227255	0.532	0.71	1.51876e-07	ENSMUSG00000079658	FALSE
Pdia3	5.74735e-12	-0.252965	0.705	0.835	1.6092e-07	ENSMUSG00000027248	FALSE
Dag1	6.64032e-12	0.482803	0.512	0.398	1.85922e-07	ENSMUSG00000039952	FALSE
Nfix	7.24823e-12	-0.269587	0.386	0.505	2.02943e-07	ENSMUSG00000001911	FALSE
Hnrnpk	7.61331e-12	-0.223542	0.801	0.884	2.13165e-07	ENSMUSG00000021546	FALSE
Rnf187	8.78599e-12	-0.227621	0.523	0.699	2.45999e-07	ENSMUSG00000020496	FALSE
Mrpl18	9.30741e-12	-0.225324	0.444	0.602	2.60598e-07	ENSMUSG00000057388	FALSE
Psmb4	9.3295e-12	-0.268275	0.658	0.747	2.61217e-07	ENSMUSG00000005779	FALSE
Atxn10	9.99157e-12	0.300933	0.667	0.547	2.79754e-07	ENSMUSG00000016541	FALSE
Cmpk1	1.07458e-11	-0.225782	0.395	0.584	3.0087e-07	ENSMUSG00000028719	FALSE
Vapa	1.17758e-11	0.375586	0.766	0.705	3.29709e-07	ENSMUSG00000024091	FALSE
Atp5b	1.17765e-11	-0.263746	0.898	0.914	3.29732e-07	ENSMUSG00000025393	FALSE
mt-Nd4l	1.22968e-11	0.349132	0.673	0.58	3.44297e-07	ENSMUSG00000065947	FALSE
Bzw1	1.37033e-11	-0.225922	0.404	0.582	3.83678e-07	ENSMUSG00000051223	FALSE
Prdx4	1.3952e-11	-0.263879	0.444	0.583	3.90641e-07	ENSMUSG00000025289	FALSE
Gtf2a2	1.42707e-11	-0.210477	0.383	0.563	3.99566e-07	ENSMUSG00000033543	FALSE
Fosb	1.45788e-11	-0.33458	0.427	0.617	4.08192e-07	ENSMUSG00000003545	FALSE
Csnk1a1	1.49709e-11	-0.234151	0.556	0.729	4.19171e-07	ENSMUSG00000024576	FALSE
Rpl23a-ps3	1.59189e-11	-0.269769	0.784	0.88	4.45712e-07	ENSMUSG00000078126	FALSE
Rbm7	1.79432e-11	-0.221189	0.325	0.532	5.02392e-07	ENSMUSG00000042396	FALSE
Ywhah	2.1779e-11	-0.201119	0.626	0.808	6.0979e-07	ENSMUSG00000018965	FALSE
Gltscr2	2.51901e-11	-0.271077	0.637	0.778	7.05297e-07	ENSMUSG00000041560	FALSE
Pole4	2.55039e-11	-0.207153	0.336	0.536	7.14083e-07	ENSMUSG00000030042	FALSE
Psmb3	2.57862e-11	-0.268732	0.746	0.805	7.21988e-07	ENSMUSG00000069744	FALSE
Ppp2ca	2.74685e-11	-0.202736	0.48	0.687	7.69091e-07	ENSMUSG00000020349	FALSE
Ube2s	2.91028e-11	-0.339279	0.664	0.722	8.14849e-07	ENSMUSG00000060860	FALSE
Zfp36	3.18765e-11	-0.325889	0.579	0.748	8.9251e-07	ENSMUSG00000044786	FALSE
Ssrp1	3.50317e-11	-0.198913	0.333	0.515	9.80853e-07	ENSMUSG00000027067	FALSE
Tmem14c	4.26484e-11	-0.247047	0.588	0.707	1.19411e-06	ENSMUSG00000021361	FALSE
Stra13	4.38982e-11	-0.222173	0.471	0.636	1.22911e-06	ENSMUSG00000025144	FALSE
Acsl5	4.45989e-11	0.315765	0.518	0.396	1.24872e-06	ENSMUSG00000024981	FALSE
Ldha	4.52795e-11	-0.393704	0.836	0.833	1.26778e-06	ENSMUSG00000063229	FALSE
D8Ertd738e	4.90279e-11	-0.222457	0.798	0.862	1.37273e-06	ENSMUSG00000019362	FALSE
Rps2-ps6	5.38781e-11	-0.216732	0.354	0.537	1.50853e-06	ENSMUSG00000095427	FALSE
Ube2d2a	5.60473e-11	-0.201999	0.538	0.721	1.56927e-06	ENSMUSG00000091896	FALSE
Pdia6	6.07881e-11	-0.280761	0.711	0.788	1.70201e-06	ENSMUSG00000020571	FALSE
Rpl13-ps3	6.62842e-11	-0.23853	0.453	0.639	1.85589e-06	ENSMUSG00000059835	FALSE
Ssu72	7.16528e-11	-0.2034	0.482	0.669	2.00621e-06	ENSMUSG00000029038	FALSE
Eif1ax	8.5975e-11	-0.227554	0.474	0.594	2.40722e-06	ENSMUSG00000067194	FALSE
St13	8.81825e-11	-0.204516	0.599	0.747	2.46902e-06	ENSMUSG00000022403	FALSE
Mdh2	8.94217e-11	-0.239974	0.649	0.743	2.50372e-06	ENSMUSG00000019179	FALSE
Fabp5	9.16238e-11	0.86667	0.635	0.6	2.56537e-06	ENSMUSG00000027533	FALSE
Sar1a	9.16943e-11	-0.197479	0.415	0.586	2.56735e-06	ENSMUSG00000020088	FALSE
Psmc4	1.0509e-10	-0.202629	0.365	0.538	2.94242e-06	ENSMUSG00000030603	FALSE
Sfr1	1.05714e-10	-0.218815	0.497	0.682	2.95988e-06	ENSMUSG00000025066	FALSE
Mtpn	1.09004e-10	-0.228664	0.482	0.65	3.052e-06	ENSMUSG00000029840	FALSE
Glmp	1.101e-10	-0.206535	0.418	0.601	3.08269e-06	ENSMUSG00000001418	FALSE
Eci1	1.18342e-10	0.310928	0.535	0.423	3.31345e-06	ENSMUSG00000024132	FALSE
Ostf1	1.20952e-10	-0.25549	0.596	0.768	3.38653e-06	ENSMUSG00000024725	FALSE
Celf2	1.27255e-10	-0.234635	0.351	0.547	3.563e-06	ENSMUSG00000002107	FALSE
Pigt	1.35021e-10	-0.183525	0.316	0.519	3.78046e-06	ENSMUSG00000017721	FALSE
Fbxw2	1.3759e-10	-0.189088	0.313	0.506	3.85237e-06	ENSMUSG00000035949	FALSE
Psmd6	1.38272e-10	-0.208665	0.36	0.515	3.87149e-06	ENSMUSG00000021737	FALSE
Pnrc1	1.39962e-10	-0.238173	0.57	0.757	3.9188e-06	ENSMUSG00000040128	FALSE
Cwc15	1.51131e-10	-0.212291	0.485	0.643	4.23152e-06	ENSMUSG00000004096	FALSE
Phlda1	1.56528e-10	-0.467372	0.632	0.662	4.38262e-06	ENSMUSG00000020205	FALSE
Akr1b3	1.57761e-10	-0.343464	0.611	0.734	4.41714e-06	ENSMUSG00000001642	FALSE
Ndufa3	1.5803e-10	0.27553	0.877	0.821	4.42468e-06	ENSMUSG00000035674	FALSE
Psmd11	1.65139e-10	-0.201829	0.406	0.558	4.62372e-06	ENSMUSG00000017428	FALSE
Taldo1	1.7029e-10	-0.269422	0.675	0.782	4.76795e-06	ENSMUSG00000025503	FALSE
Xbp1	1.70822e-10	-0.257687	0.418	0.608	4.78286e-06	ENSMUSG00000020484	FALSE
Selt	1.91491e-10	-0.203553	0.421	0.596	5.36156e-06	ENSMUSG00000075700	FALSE
Prdx1	2.12206e-10	0.117213	0.985	0.963	5.94155e-06	ENSMUSG00000028691	FALSE
Cox6c	2.30017e-10	0.222432	0.988	0.96	6.44024e-06	ENSMUSG00000014313	FALSE
Srsf3	2.30762e-10	-0.226437	0.716	0.81	6.46111e-06	ENSMUSG00000071172	FALSE
Sarnp	2.48404e-10	-0.20709	0.541	0.693	6.95508e-06	ENSMUSG00000078427	FALSE
Banf1	2.69845e-10	-0.212206	0.468	0.605	7.55539e-06	ENSMUSG00000024844	FALSE
Mrps14	2.70101e-10	-0.21058	0.576	0.699	7.56257e-06	ENSMUSG00000058267	FALSE
Pltp	2.78781e-10	-0.653473	0.503	0.602	7.80559e-06	ENSMUSG00000017754	FALSE
Uqcrc1	2.90115e-10	-0.221341	0.564	0.686	8.12294e-06	ENSMUSG00000025651	FALSE
Sfpq	3.3909e-10	-0.209341	0.456	0.626	9.49417e-06	ENSMUSG00000028820	FALSE
Hnrnpu	3.53556e-10	-0.217664	0.553	0.701	9.89921e-06	ENSMUSG00000039630	FALSE
Hmgn1	3.60179e-10	0.264691	0.904	0.807	1.00846e-05	ENSMUSG00000040681	FALSE
Hsp90ab1	3.64031e-10	-0.115344	0.977	0.985	1.01925e-05	ENSMUSG00000023944	FALSE
Csnk2b	3.67903e-10	-0.185446	0.421	0.596	1.03009e-05	ENSMUSG00000024387	FALSE
Comt	3.68825e-10	-0.221326	0.509	0.646	1.03267e-05	ENSMUSG00000000326	FALSE
Tsc22d1	3.88656e-10	0.352598	0.719	0.606	1.0882e-05	ENSMUSG00000022010	FALSE
Canx	4.14477e-10	-0.242106	0.617	0.756	1.16049e-05	ENSMUSG00000020368	FALSE
Tsn	4.55077e-10	-0.187586	0.427	0.602	1.27417e-05	ENSMUSG00000026374	FALSE
Cacybp	4.55372e-10	-0.198962	0.427	0.602	1.275e-05	ENSMUSG00000014226	FALSE
Rab2a	4.57315e-10	-0.210838	0.611	0.759	1.28043e-05	ENSMUSG00000047187	FALSE
Ubap2l	4.7023e-10	-0.186654	0.342	0.516	1.3166e-05	ENSMUSG00000042520	FALSE
Nr3c1	5.02576e-10	-0.198369	0.304	0.502	1.40716e-05	ENSMUSG00000024431	FALSE
Eif4e2	5.14113e-10	-0.171912	0.327	0.526	1.43947e-05	ENSMUSG00000026254	FALSE
Cnih1	5.4974e-10	-0.175522	0.304	0.502	1.53922e-05	ENSMUSG00000015759	FALSE
Elavl1	5.79177e-10	-0.187387	0.313	0.501	1.62164e-05	ENSMUSG00000040028	TRUE
Ywhag	6.03274e-10	-0.174287	0.31	0.506	1.68911e-05	ENSMUSG00000051391	FALSE
Dek	6.34555e-10	-0.230044	0.5	0.648	1.77669e-05	ENSMUSG00000021377	FALSE
Arf6	6.41221e-10	-0.229489	0.599	0.687	1.79535e-05	ENSMUSG00000044147	FALSE
Tmed2	6.52161e-10	-0.194971	0.725	0.836	1.82599e-05	ENSMUSG00000029390	FALSE
Cct3	6.59864e-10	-0.22641	0.465	0.594	1.84755e-05	ENSMUSG00000001416	FALSE
Hdgf	6.61411e-10	-0.272591	0.605	0.683	1.85189e-05	ENSMUSG00000004897	FALSE
Igfbp7	6.99425e-10	-0.145993	0.892	0.682	1.95832e-05	ENSMUSG00000036256	FALSE
Rheb	7.16113e-10	-0.194917	0.582	0.753	2.00504e-05	ENSMUSG00000028945	FALSE
Hes1	7.32089e-10	0.409295	0.55	0.448	2.04978e-05	ENSMUSG00000022528	FALSE
Ddt	7.5952e-10	0.305328	0.588	0.497	2.12658e-05	ENSMUSG00000001666	FALSE
2810428I15Rik	8.45283e-10	-0.206579	0.57	0.703	2.36671e-05		FALSE
Anxa4	8.47835e-10	0.343851	0.64	0.545	2.37385e-05	ENSMUSG00000029994	FALSE
Sep15	8.87666e-10	-0.201226	0.857	0.88	2.48538e-05	ENSMUSG00000037072	FALSE
Idh3b	9.29384e-10	-0.181722	0.351	0.531	2.60218e-05	ENSMUSG00000027406	FALSE
Nisch	1.08711e-09	-0.223244	0.503	0.631	3.04379e-05	ENSMUSG00000021910	FALSE
Txnl1	1.20696e-09	-0.206718	0.485	0.616	3.37937e-05	ENSMUSG00000024583	FALSE
Nktr	1.46445e-09	-0.192993	0.351	0.521	4.1003e-05	ENSMUSG00000032525	FALSE
Tbca	1.48279e-09	-0.207582	0.795	0.854	4.15167e-05	ENSMUSG00000042043	FALSE
Ddost	1.48954e-09	-0.218656	0.526	0.657	4.17056e-05	ENSMUSG00000028757	FALSE
Ube2k	1.49184e-09	-0.194071	0.421	0.573	4.177e-05	ENSMUSG00000029203	FALSE
Gtf2h5	1.59668e-09	-0.199835	0.541	0.675	4.47056e-05	ENSMUSG00000034345	FALSE
Eif4g1	1.66113e-09	-0.180162	0.363	0.533	4.65101e-05	ENSMUSG00000045983	FALSE
Ube2m	1.69745e-09	-0.175181	0.342	0.506	4.75268e-05	ENSMUSG00000005575	FALSE
Cox5b	1.73595e-09	-0.208482	0.795	0.851	4.86048e-05	ENSMUSG00000061518	FALSE
Rps12-ps3	1.75886e-09	-0.225517	0.594	0.747	4.92464e-05	ENSMUSG00000067038	FALSE
Gm16286	1.90775e-09	-0.183263	0.31	0.502	5.3415e-05	ENSMUSG00000024571	FALSE
Iqgap1	1.91284e-09	0.192643	0.763	0.693	5.35576e-05	ENSMUSG00000030536	FALSE
Tsc22d3	1.9428e-09	-0.364745	0.532	0.666	5.43964e-05	ENSMUSG00000031431	FALSE
Psmd7	1.96948e-09	-0.218507	0.526	0.64	5.51435e-05	ENSMUSG00000039067	FALSE
Cltc	2.40105e-09	-0.20323	0.462	0.637	6.72271e-05	ENSMUSG00000047126	FALSE
Mrpl51	2.47951e-09	-0.190662	0.453	0.591	6.94238e-05	ENSMUSG00000030335	FALSE
Eif5	2.53481e-09	-0.217231	0.591	0.718	7.09721e-05	ENSMUSG00000021282	FALSE
Abcf1	2.60503e-09	-0.173019	0.333	0.509	7.29382e-05	ENSMUSG00000038762	FALSE
Nucks1	2.67741e-09	-0.223089	0.459	0.581	7.49649e-05	ENSMUSG00000026434	FALSE
Gnb2	2.68566e-09	-0.171334	0.827	0.906	7.51957e-05	ENSMUSG00000029713	FALSE
Hist1h2bc	2.75526e-09	0.499084	0.553	0.44	7.71445e-05	ENSMUSG00000018102	FALSE
Mrpl30	2.81488e-09	-0.182733	0.532	0.67	7.88139e-05	ENSMUSG00000026087	FALSE
Timm17a	2.85631e-09	-0.180813	0.43	0.568	7.99739e-05	ENSMUSG00000062580	FALSE
Csnk2a1	2.91443e-09	-0.178195	0.348	0.536	8.1601e-05	ENSMUSG00000074698	FALSE
Polr2f	3.0259e-09	-0.209733	0.611	0.712	8.47221e-05	ENSMUSG00000033020	FALSE
Sod2	3.1634e-09	0.323342	0.696	0.622	8.85721e-05	ENSMUSG00000006818	FALSE
Commd3	3.73199e-09	-0.17736	0.427	0.582	0.000104492	ENSMUSG00000051154	FALSE
Fam162a	3.81176e-09	-0.2892	0.541	0.603	0.000106726	ENSMUSG00000003955	FALSE
S100a16	3.92384e-09	-0.326198	0.503	0.595	0.000109864	ENSMUSG00000074457	FALSE
Eef1d	3.97767e-09	-0.203091	0.819	0.866	0.000111371	ENSMUSG00000055762	FALSE
Strap	4.36888e-09	-0.167208	0.327	0.52	0.000122324	ENSMUSG00000030224	FALSE
Ucp2	4.64632e-09	-0.334317	0.769	0.831	0.000130092	ENSMUSG00000033685	FALSE
Eif4b	5.57154e-09	-0.184846	0.421	0.583	0.000155998	ENSMUSG00000058655	FALSE
Slc25a3	5.72995e-09	-0.210147	0.845	0.877	0.000160433	ENSMUSG00000061904	FALSE
March2	6.45275e-09	-0.186496	0.304	0.504	0.00018067	ENSMUSG00000079557	FALSE
Klf3	6.7147e-09	-0.246574	0.374	0.502	0.000188005	ENSMUSG00000029178	FALSE
Lmo4	6.98402e-09	-0.351693	0.535	0.618	0.000195546	ENSMUSG00000028266	FALSE
Ubald2	6.99773e-09	-0.200931	0.412	0.576	0.000195929	ENSMUSG00000050628	FALSE
Arpc5l	7.01376e-09	-0.172031	0.38	0.557	0.000196378	ENSMUSG00000026755	FALSE
Cebpg	7.53264e-09	-0.183497	0.336	0.511	0.000210906	ENSMUSG00000056216	FALSE
Ndufa8	7.597e-09	-0.230038	0.667	0.722	0.000212708	ENSMUSG00000026895	FALSE
Sept2	9.22954e-09	-0.18339	0.38	0.556	0.000258418	ENSMUSG00000026276	FALSE
Atg3	1.00283e-08	-0.162084	0.368	0.559	0.000280783	ENSMUSG00000022663	FALSE
Atp5g2	1.0226e-08	-0.226863	0.883	0.881	0.000286319	ENSMUSG00000062683	FALSE
Ccnd3	1.09856e-08	-0.2071	0.401	0.559	0.000307586	ENSMUSG00000034165	FALSE
Pcbp2	1.18914e-08	-0.180998	0.716	0.843	0.000332948	ENSMUSG00000056851	FALSE
Elof1	1.20172e-08	0.873919	0.55	0.559	0.000336469	ENSMUSG00000013822	FALSE
Fus	1.21791e-08	-0.188585	0.561	0.728	0.000341003	ENSMUSG00000030795	FALSE
Atp6ap1	1.31725e-08	-0.189856	0.462	0.638	0.000368816	ENSMUSG00000019087	FALSE
Emc7	1.34546e-08	-0.180819	0.477	0.633	0.000376714	ENSMUSG00000055943	FALSE
1110004F10Rik	1.35058e-08	-0.166608	0.453	0.634	0.000378148		FALSE
Naa38	1.36103e-08	-0.195444	0.5	0.634	0.000381075	ENSMUSG00000059278	FALSE
App	1.36302e-08	0.276508	0.83	0.77	0.000381633	ENSMUSG00000022892	FALSE
Mrps26	1.41503e-08	-0.166349	0.401	0.536	0.000396193	ENSMUSG00000037740	FALSE
Psmc3	1.47546e-08	-0.176438	0.541	0.678	0.000413115	ENSMUSG00000002102	FALSE
Id2	1.52454e-08	-0.348614	0.471	0.582	0.000426855	ENSMUSG00000020644	FALSE
1810043H04Rik	1.54344e-08	-0.204377	0.547	0.631	0.000432148		FALSE
mt-Cytb	1.54515e-08	0.203762	0.997	0.999	0.000432626	ENSMUSG00000064370	FALSE
Ap2m1	1.56317e-08	-0.188643	0.596	0.718	0.000437672	ENSMUSG00000022841	FALSE
Snx2	1.57539e-08	-0.215813	0.371	0.507	0.000441093	ENSMUSG00000034484	FALSE
Atp6ap2	1.58859e-08	-0.197212	0.395	0.542	0.000444788	ENSMUSG00000031007	FALSE
Nptn	1.66488e-08	-0.19663	0.371	0.545	0.000466149	ENSMUSG00000032336	FALSE
Rab18	1.70687e-08	-0.178552	0.459	0.622	0.000477907	ENSMUSG00000073639	FALSE
Mrps18c	1.74406e-08	-0.162396	0.374	0.535	0.000488321	ENSMUSG00000016833	FALSE
Ndufa10	1.79337e-08	-0.166256	0.415	0.571	0.000502125	ENSMUSG00000026260	FALSE
Ndufa5	2.21077e-08	-0.216292	0.664	0.731	0.000618993	ENSMUSG00000023089	FALSE
Mapk3	2.33616e-08	-0.287523	0.556	0.672	0.000654102	ENSMUSG00000063065	FALSE
Btf3l4	2.51683e-08	0.263459	0.553	0.476	0.000704689	ENSMUSG00000028568	FALSE
Hspd1	2.69294e-08	-0.189323	0.48	0.617	0.000753996	ENSMUSG00000025980	FALSE
Serinc1	2.99165e-08	-0.169727	0.421	0.595	0.000837633	ENSMUSG00000019877	FALSE
Eif4a2	3.14683e-08	0.178312	0.825	0.75	0.00088108	ENSMUSG00000022884	FALSE
Sumo3	3.29206e-08	-0.179272	0.424	0.584	0.000921745	ENSMUSG00000020265	FALSE
Denr	3.35579e-08	-0.159847	0.421	0.572	0.000939587	ENSMUSG00000023106	FALSE
Etfb	3.44476e-08	0.256504	0.751	0.693	0.000964498	ENSMUSG00000004610	FALSE
Tmed9	3.49948e-08	-0.176534	0.626	0.742	0.000979819	ENSMUSG00000058569	FALSE
Neat1	3.5861e-08	0.573636	0.863	0.789	0.00100407	ENSMUSG00000092274	FALSE
Bcas2	3.72747e-08	-0.177666	0.465	0.586	0.00104365	ENSMUSG00000005687	FALSE
Cops6	3.82684e-08	-0.173226	0.444	0.594	0.00107148	ENSMUSG00000019494	FALSE
Chmp3	4.29806e-08	-0.17448	0.389	0.56	0.00120341	ENSMUSG00000053119	FALSE
Ggnbp2	4.44132e-08	-0.166315	0.357	0.512	0.00124353	ENSMUSG00000020530	FALSE
Dnajc8	4.7539e-08	-0.223522	0.55	0.685	0.00133105	ENSMUSG00000054405	FALSE
Eva1b	4.98908e-08	-0.239563	0.398	0.553	0.00139689	ENSMUSG00000050212	FALSE
mt-Atp8	5.05671e-08	0.259482	0.626	0.565	0.00141583	ENSMUSG00000064356	FALSE
Cisd2	5.6303e-08	-0.165158	0.377	0.521	0.00157643	ENSMUSG00000028165	FALSE
Cox7b	6.72342e-08	-0.196032	0.778	0.821	0.00188249	ENSMUSG00000031231	FALSE
Mrpl36	7.07792e-08	-0.149357	0.336	0.517	0.00198175	ENSMUSG00000021607	FALSE
Tcp1	7.13572e-08	-0.196719	0.532	0.641	0.00199793	ENSMUSG00000068039	FALSE
Hspa1a	7.25143e-08	-0.446029	0.444	0.566	0.00203033	ENSMUSG00000091971	FALSE
Rtcb	7.53131e-08	-0.168336	0.418	0.574	0.00210869	ENSMUSG00000001783	FALSE
Gm5900	8.12305e-08	-0.154502	0.348	0.513	0.00227437	ENSMUSG00000094685	FALSE
Zbtb7a	8.36833e-08	-0.178688	0.38	0.547	0.00234305	ENSMUSG00000035011	FALSE
Nol7	8.62066e-08	-0.187225	0.5	0.638	0.0024137	ENSMUSG00000063200	FALSE
Gm26917	8.74219e-08	-0.186702	0.827	0.879	0.00244772	ENSMUSG00000097971	FALSE
Mrpl17	9.19591e-08	-0.162729	0.433	0.575	0.00257476	ENSMUSG00000030879	FALSE
Slirp	9.23904e-08	-0.192549	0.579	0.66	0.00258684	ENSMUSG00000021040	FALSE
Hnrnpa2b1	1.11026e-07	-0.181243	0.857	0.904	0.0031086	ENSMUSG00000004980	FALSE
Guk1	1.16621e-07	-0.193368	0.459	0.611	0.00326529	ENSMUSG00000020444	FALSE
Lamtor2	1.17803e-07	-0.183901	0.705	0.775	0.00329838	ENSMUSG00000028062	FALSE
Psmc6	1.33178e-07	-0.160129	0.377	0.529	0.00372886	ENSMUSG00000021832	FALSE
Rab11a	1.45053e-07	-0.213441	0.605	0.711	0.00406134	ENSMUSG00000004771	FALSE
Mrpl20	1.46587e-07	-0.181609	0.576	0.661	0.00410429	ENSMUSG00000029066	FALSE
Rab1a	1.47252e-07	-0.186534	0.564	0.71	0.00412292	ENSMUSG00000020149	FALSE
Mat2a	1.54884e-07	-0.223241	0.544	0.686	0.0043366	ENSMUSG00000053907	FALSE
Cbx3	1.60984e-07	-0.192475	0.418	0.556	0.00450738	ENSMUSG00000029836	FALSE
Psmc1	1.64177e-07	-0.163977	0.418	0.551	0.0045968	ENSMUSG00000021178	FALSE
Cdc26	1.66191e-07	-0.160487	0.377	0.547	0.00465318	ENSMUSG00000066149	FALSE
Wnk1	1.70548e-07	-0.168946	0.494	0.658	0.00477517	ENSMUSG00000045962	FALSE
Pafah1b1	1.77446e-07	-0.150922	0.471	0.65	0.0049683	ENSMUSG00000020745	FALSE
Hnrnpdl	1.77695e-07	-0.163506	0.398	0.555	0.00497529	ENSMUSG00000029328	FALSE
Zfp706	1.78365e-07	-0.178243	0.705	0.786	0.00499404	ENSMUSG00000062397	FALSE
Spcs1	1.88336e-07	-0.214496	0.769	0.812	0.00527322	ENSMUSG00000021917	FALSE
Mrpl14	1.89068e-07	0.239943	0.787	0.678	0.0052937	ENSMUSG00000023939	FALSE
Mfap4	1.90889e-07	-0.863167	0.526	0.605	0.00534471	ENSMUSG00000042436	FALSE
Uqcrfs1	1.93901e-07	-0.178353	0.57	0.69	0.00542904	ENSMUSG00000038462	FALSE
Ndufa4	1.96566e-07	0.156955	0.977	0.924	0.00550365	ENSMUSG00000029632	FALSE
Tmem160	1.96975e-07	-0.136096	0.518	0.7	0.0055151	ENSMUSG00000019158	FALSE
Tmem50a	2.034e-07	-0.207705	0.684	0.82	0.005695	ENSMUSG00000028822	FALSE
Srrm1	2.08053e-07	-0.153082	0.418	0.59	0.00582526	ENSMUSG00000028809	FALSE
Ly6c1	2.18418e-07	-0.683527	0.544	0.581	0.00611548	ENSMUSG00000079018	FALSE
Ier3ip1	2.202e-07	-0.180172	0.62	0.754	0.00616539	ENSMUSG00000090000	FALSE
Vcp	2.23743e-07	-0.176839	0.576	0.725	0.00626459	ENSMUSG00000028452	FALSE
Arf4	2.32768e-07	-0.183777	0.608	0.708	0.00651728	ENSMUSG00000021877	FALSE
Anxa3	2.35986e-07	0.461007	0.693	0.636	0.00660738	ENSMUSG00000029484	FALSE
Ube2a	2.4416e-07	-0.151341	0.38	0.547	0.00683625	ENSMUSG00000016308	FALSE
Snx17	2.45956e-07	-0.134733	0.345	0.535	0.00688652	ENSMUSG00000029146	FALSE
Fam96b	2.51766e-07	-0.131121	0.38	0.555	0.00704919	ENSMUSG00000031879	FALSE
Sec61a1	2.54318e-07	-0.148259	0.351	0.506	0.00712065	ENSMUSG00000030082	FALSE
Ndufb9	2.56745e-07	-0.202284	0.763	0.8	0.00718862	ENSMUSG00000022354	FALSE
Slc6a6	2.56979e-07	-0.233513	0.482	0.64	0.00719515	ENSMUSG00000030096	FALSE
Tbcb	3.13367e-07	-0.168968	0.515	0.637	0.00877396	ENSMUSG00000006095	FALSE
G3bp2	3.22789e-07	-0.153603	0.363	0.536	0.00903777	ENSMUSG00000029405	FALSE
S100a11	3.26291e-07	0.20058	0.95	0.916	0.00913582	ENSMUSG00000027907	FALSE
Ndufv2	3.30986e-07	-0.180636	0.608	0.686	0.00926729	ENSMUSG00000024099	FALSE
Atp5f1	3.43176e-07	-0.196461	0.801	0.836	0.00960859	ENSMUSG00000000563	FALSE
Rbm25	3.58399e-07	-0.156833	0.547	0.682	0.0100348	ENSMUSG00000010608	FALSE
Rbbp7	3.59493e-07	-0.154437	0.395	0.547	0.0100654	ENSMUSG00000031353	FALSE
Gnas	3.61491e-07	-0.243535	0.947	0.941	0.0101214	ENSMUSG00000027523	FALSE
Rhoa	3.77485e-07	-0.106982	0.857	0.928	0.0105692	ENSMUSG00000007815	FALSE
Ywhaq	4.11161e-07	-0.196349	0.754	0.795	0.0115121	ENSMUSG00000076432	FALSE
Nedd8	4.19509e-07	-0.159419	0.827	0.861	0.0117458	ENSMUSG00000010376	FALSE
Ndufb7	4.41756e-07	-0.162567	0.737	0.818	0.0123687	ENSMUSG00000033938	FALSE
Nxf1	4.54629e-07	0.200857	0.532	0.43	0.0127292	ENSMUSG00000010097	FALSE
Dpy30	4.611e-07	0.3521	0.596	0.55	0.0129103	ENSMUSG00000024067	FALSE
Timm10b	4.69431e-07	-0.169401	0.529	0.671	0.0131436	ENSMUSG00000089847	FALSE
Oaz2	4.80739e-07	0.175693	0.763	0.648	0.0134602	ENSMUSG00000040652	FALSE
Lsm6	5.23841e-07	-0.175563	0.52	0.612	0.014667	ENSMUSG00000031683	FALSE
Marc2	5.42581e-07	0.203348	0.594	0.513	0.0151917	ENSMUSG00000073481	FALSE
Dazap1	5.53567e-07	-0.138872	0.371	0.522	0.0154993	ENSMUSG00000069565	FALSE
Ube2r2	5.70333e-07	-0.146358	0.386	0.56	0.0159688	ENSMUSG00000036241	FALSE
Atp6v1f	5.70915e-07	-0.162174	0.778	0.857	0.0159851	ENSMUSG00000004285	FALSE
Uba1	6.00983e-07	-0.141916	0.348	0.519	0.0168269	ENSMUSG00000001924	FALSE
Atp6v1g1	6.10768e-07	0.200941	0.933	0.914	0.0171009	ENSMUSG00000039105	FALSE
Stat3	6.4359e-07	-0.168045	0.371	0.523	0.0180199	ENSMUSG00000004040	FALSE
Hypk	6.7388e-07	-0.156496	0.547	0.665	0.018868	ENSMUSG00000027245	FALSE
Atp6v0e	6.80501e-07	-0.158046	0.825	0.878	0.0190533	ENSMUSG00000015575	FALSE
H3f3a	6.86861e-07	-0.149374	0.971	0.98	0.0192314	ENSMUSG00000060743	FALSE
Rpl22l1	7.02194e-07	-0.20948	0.939	0.938	0.0196607	ENSMUSG00000039221	FALSE
Skp1a	7.51928e-07	0.218855	0.708	0.629	0.0210532	ENSMUSG00000036309	FALSE
Bag1	7.99223e-07	0.248137	0.772	0.724	0.0223775	ENSMUSG00000028416	FALSE
Ptov1	8.04497e-07	0.241757	0.605	0.534	0.0225251	ENSMUSG00000038502	FALSE
Ndufs2	8.2491e-07	-0.147006	0.471	0.628	0.0230967	ENSMUSG00000013593	FALSE
BC031181	8.32565e-07	0.28938	0.632	0.596	0.023311	ENSMUSG00000036299	FALSE
Calm3	9.08072e-07	-0.164834	0.623	0.769	0.0254251	ENSMUSG00000019370	FALSE
Dnaja1	9.7042e-07	-0.165111	0.725	0.848	0.0271708	ENSMUSG00000028410	FALSE
Zfp36l1	9.73769e-07	-0.243192	0.661	0.761	0.0272646	ENSMUSG00000021127	FALSE
Slc3a2	1.11794e-06	-0.19745	0.582	0.717	0.0313011	ENSMUSG00000010095	FALSE
Pdcd10	1.12037e-06	-0.157145	0.36	0.531	0.0313693	ENSMUSG00000027835	FALSE
Mrps21	1.22379e-06	-0.185287	0.746	0.778	0.034265	ENSMUSG00000054312	FALSE
Khdrbs1	1.25245e-06	-0.137796	0.363	0.533	0.0350674	ENSMUSG00000028790	FALSE
Morf4l2	1.27105e-06	-0.156286	0.573	0.684	0.0355882	ENSMUSG00000031422	FALSE
Srrm2	1.42796e-06	-0.169151	0.722	0.801	0.0399813	ENSMUSG00000039218	FALSE
Rnf7	1.53743e-06	-0.145615	0.602	0.713	0.0430466	ENSMUSG00000051234	FALSE
Akr1a1	1.65067e-06	-0.185373	0.86	0.881	0.0462171	ENSMUSG00000028692	FALSE
Dhrs3	1.70584e-06	0.129799	0.503	0.346	0.0477617	ENSMUSG00000066026	FALSE
1810058I24Rik	1.78756e-06	-0.15363	0.579	0.695	0.05005		FALSE
Glrx2	1.8376e-06	-0.129469	0.357	0.512	0.0514509	ENSMUSG00000018196	FALSE
Cox7c	1.8763e-06	-0.145707	0.953	0.952	0.0525345	ENSMUSG00000017778	FALSE
Derl1	1.97803e-06	-0.149698	0.36	0.526	0.0553827	ENSMUSG00000022365	FALSE
Rab14	1.99968e-06	-0.139651	0.649	0.769	0.0559889	ENSMUSG00000026878	FALSE
Sypl	2.00584e-06	0.20457	0.681	0.611	0.0561616	ENSMUSG00000020570	FALSE
Ndufc1	2.15093e-06	-0.193872	0.769	0.787	0.060224	ENSMUSG00000037152	FALSE
Pttg1ip	2.20959e-06	-0.157842	0.36	0.507	0.0618663	ENSMUSG00000009291	FALSE
Pls3	2.21194e-06	0.242724	0.503	0.413	0.0619321	ENSMUSG00000016382	FALSE
Mrpl4	2.45303e-06	-0.141156	0.371	0.511	0.0686824	ENSMUSG00000003299	FALSE
Arpp19	2.46421e-06	-0.153965	0.719	0.793	0.0689954	ENSMUSG00000007656	FALSE
2010107E04Rik	2.55097e-06	-0.182769	0.871	0.877	0.0714247		FALSE
Mrpl33	2.64458e-06	-0.148845	0.728	0.79	0.0740456	ENSMUSG00000106918	FALSE
Phb	2.64827e-06	-0.14271	0.38	0.509	0.0741488	ENSMUSG00000038845	FALSE
Psmd8	2.80791e-06	-0.149684	0.544	0.66	0.0786186	ENSMUSG00000030591	FALSE
Suclg1	2.87138e-06	0.229726	0.585	0.523	0.0803959	ENSMUSG00000052738	FALSE
Rnh1	2.91871e-06	-0.156488	0.538	0.682	0.0817209	ENSMUSG00000038650	FALSE
Ssr4	2.99148e-06	-0.191159	0.76	0.789	0.0837585	ENSMUSG00000002014	FALSE
Rpl21	3.05297e-06	-0.0915486	0.994	0.997	0.08548	ENSMUSG00000041453	FALSE
Adrm1	3.1055e-06	-0.128819	0.377	0.513	0.0869509	ENSMUSG00000039041	FALSE
Fkbp4	3.20673e-06	0.19406	0.675	0.573	0.0897853	ENSMUSG00000030357	FALSE
Prr13	3.25581e-06	-0.198159	0.561	0.71	0.0911593	ENSMUSG00000023048	FALSE
Hprt	3.25854e-06	-0.136185	0.415	0.58	0.0912359	ENSMUSG00000025630	FALSE
Samhd1	3.71592e-06	-0.159902	0.307	0.505	0.104042	ENSMUSG00000027639	FALSE
Tonsl	3.99424e-06	0.276329	0.678	0.664	0.111835	ENSMUSG00000059323	FALSE
Vdac3	4.36353e-06	-0.136063	0.494	0.656	0.122174	ENSMUSG00000008892	FALSE
Arf1	4.42667e-06	-0.16116	0.842	0.874	0.123942	ENSMUSG00000048076	FALSE
Hras	4.92088e-06	0.247753	0.567	0.516	0.13778	ENSMUSG00000025499	FALSE
Kdelr2	4.98888e-06	-0.165349	0.392	0.519	0.139684	ENSMUSG00000079111	FALSE
Psma1	5.05263e-06	-0.149973	0.556	0.683	0.141469	ENSMUSG00000030751	FALSE
Serpinb6a	5.16419e-06	-0.162331	0.491	0.64	0.144592	ENSMUSG00000060147	FALSE
Inmt	5.177e-06	-0.999867	0.757	0.813	0.144951	ENSMUSG00000003477	FALSE
Cnn2	5.42791e-06	0.38141	0.64	0.61	0.151976	ENSMUSG00000004665	FALSE
Eif3g	5.71692e-06	-0.13445	0.515	0.636	0.160068	ENSMUSG00000070319	FALSE
Atp6v1d	5.89818e-06	-0.128767	0.371	0.533	0.165143	ENSMUSG00000021114	FALSE
Ssr1	6.16403e-06	-0.134832	0.377	0.53	0.172587	ENSMUSG00000021427	FALSE
Acin1	6.30419e-06	-0.138848	0.365	0.504	0.176511	ENSMUSG00000022185	FALSE
Polr2c	6.75069e-06	-0.120851	0.406	0.563	0.189013	ENSMUSG00000031783	FALSE
Dpysl2	6.98523e-06	-0.138656	0.406	0.59	0.195579	ENSMUSG00000022048	FALSE
Rps19	7.88099e-06	-0.0654314	0.994	0.999	0.22066	ENSMUSG00000040952	FALSE
Vdac1	9.16752e-06	-0.134885	0.526	0.64	0.256681	ENSMUSG00000020402	FALSE
2700094K13Rik	9.29884e-06	-0.224561	0.497	0.55	0.260358		FALSE
Sec11a	9.72015e-06	-0.144602	0.485	0.621	0.272154	ENSMUSG00000025724	FALSE
Pdlim1	1.09181e-05	0.110856	0.503	0.369	0.305696	ENSMUSG00000055044	FALSE
Pin1	1.10194e-05	-0.127998	0.465	0.575	0.308533	ENSMUSG00000032171	FALSE
Top1	1.10297e-05	-0.159759	0.605	0.696	0.308821	ENSMUSG00000070544	FALSE
Mydgf	1.11248e-05	-0.126636	0.488	0.592	0.311482	ENSMUSG00000019579	FALSE
Mtch2	1.20631e-05	-0.142024	0.558	0.638	0.337754	ENSMUSG00000027282	FALSE
Ict1	1.20831e-05	-0.139874	0.447	0.555	0.338313	ENSMUSG00000018858	FALSE
Txnl4a	1.23665e-05	-0.135045	0.436	0.551	0.34625	ENSMUSG00000057130	FALSE
Ubc	1.30474e-05	-0.136732	0.927	0.972	0.365315	ENSMUSG00000008348	FALSE
Serp1	1.35652e-05	-0.170801	0.602	0.716	0.379812	ENSMUSG00000027808	FALSE
Lyz2	1.38727e-05	0.666333	0.921	0.911	0.388421	ENSMUSG00000069516	FALSE
Sec61b	1.38731e-05	-0.17033	0.892	0.884	0.388433	ENSMUSG00000053317	FALSE
Ndufb6	1.41779e-05	-0.12609	0.579	0.689	0.396966	ENSMUSG00000071014	FALSE
Thoc7	1.55222e-05	-0.122933	0.453	0.564	0.434605	ENSMUSG00000053453	FALSE
Tax1bp3	1.68669e-05	0.220124	0.558	0.508	0.472256	ENSMUSG00000040158	FALSE
Ahnak	1.9296e-05	-0.0666396	0.67	0.768	0.540267	ENSMUSG00000069833	FALSE
Sri	2.06691e-05	-0.104769	0.637	0.779	0.578714	ENSMUSG00000003161	FALSE
Eif3c	2.18457e-05	-0.129858	0.556	0.649	0.611658	ENSMUSG00000030738	FALSE
Uqcrh	2.42852e-05	-0.13948	0.936	0.945	0.67996	ENSMUSG00000063882	FALSE
Mrpl34	2.56142e-05	-0.115205	0.392	0.518	0.717173	ENSMUSG00000034880	FALSE
Pdcd6	2.57026e-05	-0.116195	0.497	0.634	0.719647	ENSMUSG00000021576	FALSE
Vapb	2.57743e-05	-0.106926	0.365	0.527	0.721656	ENSMUSG00000054455	FALSE
Mien1	2.67884e-05	0.215513	0.664	0.634	0.750048	ENSMUSG00000002580	FALSE
Med28	2.75824e-05	-0.112479	0.591	0.726	0.77228	ENSMUSG00000015804	FALSE
Sdf4	2.77323e-05	-0.160778	0.544	0.668	0.776476	ENSMUSG00000029076	FALSE
Kras	2.94928e-05	-0.137238	0.453	0.583	0.82577	ENSMUSG00000030265	FALSE
Nupr1	3.2397e-05	0.0533748	0.664	0.586	0.907085	ENSMUSG00000030717	FALSE
Mrfap1	3.25559e-05	-0.130429	0.813	0.849	0.911533	ENSMUSG00000055302	FALSE
Hnrnpr	3.35059e-05	-0.123625	0.363	0.507	0.938133	ENSMUSG00000066037	FALSE
Brd2	3.6017e-05	-0.169067	0.529	0.638	1	ENSMUSG00000024335	FALSE
Srsf6	3.76939e-05	-0.125676	0.512	0.633	1	ENSMUSG00000016921	FALSE
Selk	3.82467e-05	-0.135363	0.88	0.912	1	ENSMUSG00000042682	FALSE
Tmed10	3.88822e-05	-0.144644	0.751	0.811	1	ENSMUSG00000021248	FALSE
Actn4	3.95187e-05	-0.141145	0.48	0.596	1	ENSMUSG00000054808	FALSE
Cbx1	4.08412e-05	-0.122661	0.424	0.543	1	ENSMUSG00000018666	FALSE
Ssna1	4.22454e-05	-0.108592	0.404	0.535	1	ENSMUSG00000026966	FALSE
Krtcap2	4.95234e-05	-0.161117	0.825	0.832	1	ENSMUSG00000042747	FALSE
Surf4	5.05198e-05	-0.108433	0.389	0.524	1	ENSMUSG00000014867	FALSE
Tprgl	5.47957e-05	-0.160459	0.48	0.607	1	ENSMUSG00000029030	FALSE
Drap1	5.58706e-05	0.203149	0.64	0.584	1	ENSMUSG00000024914	FALSE
Txndc15	5.71664e-05	-0.115163	0.357	0.503	1	ENSMUSG00000021497	FALSE
Mrpl24	5.95925e-05	-0.122658	0.453	0.566	1	ENSMUSG00000019710	FALSE
Plekhj1	5.99132e-05	-0.110094	0.401	0.552	1	ENSMUSG00000035278	FALSE
U2af1	6.08995e-05	-0.137282	0.594	0.66	1	ENSMUSG00000061613	FALSE
Aes	6.0934e-05	-0.156312	0.775	0.785	1	ENSMUSG00000054452	FALSE
Hsp90aa1	6.17146e-05	0.572265	0.901	0.89	1	ENSMUSG00000021270	FALSE
Tspo	6.37693e-05	0.120794	0.936	0.887	1	ENSMUSG00000041736	FALSE
Mrpl28	6.42168e-05	-0.135401	0.503	0.577	1	ENSMUSG00000024181	FALSE
Chd4	7.09889e-05	-0.0922867	0.383	0.551	1	ENSMUSG00000063870	FALSE
Reep5	7.70092e-05	-0.171503	0.757	0.81	1	ENSMUSG00000005873	FALSE
Sys1	8.04633e-05	-0.0964815	0.444	0.592	1	ENSMUSG00000045503	FALSE
Chmp5	8.78744e-05	0.182293	0.649	0.617	1	ENSMUSG00000028419	FALSE
Sdhd	9.07719e-05	-0.0884982	0.392	0.56	1	ENSMUSG00000000171	FALSE
Ilk	9.28566e-05	-0.134515	0.415	0.551	1	ENSMUSG00000030890	FALSE
Smim14	9.57188e-05	0.1441	0.711	0.671	1	ENSMUSG00000037822	FALSE
Bud31	9.62777e-05	-0.106179	0.456	0.59	1	ENSMUSG00000038722	FALSE
Actn1	0.000103959	-0.164064	0.48	0.559	1	ENSMUSG00000015143	FALSE
Pfdn6	0.000106857	-0.119197	0.433	0.54	1	ENSMUSG00000024309	FALSE
Bcap31	0.0001078	0.227768	0.67	0.657	1	ENSMUSG00000002015	FALSE
Cd24a	0.000109651	0.729739	0.535	0.549	1	ENSMUSG00000047139	FALSE
Tmem258	0.000112908	-0.126584	0.731	0.805	1	ENSMUSG00000036372	FALSE
Cnbp	0.000120885	-0.143128	0.807	0.841	1	ENSMUSG00000030057	FALSE
Rnaset2a	0.000122037	0.14833	0.851	0.831	1	ENSMUSG00000095687	FALSE
Tmem147	0.000124211	-0.106279	0.456	0.574	1	ENSMUSG00000006315	FALSE
Sparc	0.000128505	-0.0492276	0.868	0.825	1	ENSMUSG00000018593	FALSE
Fuca1	0.000128984	-0.141472	0.465	0.599	1	ENSMUSG00000028673	FALSE
S100a8	0.000134645	-0.40986	0.418	0.543	1	ENSMUSG00000056054	FALSE
Dbnl	0.000150989	-0.122395	0.395	0.522	1	ENSMUSG00000020476	FALSE
Psmc5	0.000154388	-0.114571	0.459	0.572	1	ENSMUSG00000020708	FALSE
Myl6	0.0001547	-0.165609	1	0.991	1	ENSMUSG00000090841	FALSE
Napa	0.000154836	-0.0922793	0.389	0.546	1	ENSMUSG00000006024	FALSE
Pbrm1	0.000160271	-0.11449	0.421	0.546	1	ENSMUSG00000042323	FALSE
Ufm1	0.000165116	-0.104926	0.409	0.534	1	ENSMUSG00000027746	FALSE
Ddx5	0.000167914	-0.109227	0.901	0.967	1	ENSMUSG00000020719	FALSE
1110008F13Rik	0.000174377	-0.111392	0.646	0.708	1		FALSE
Gabarapl2	0.000183243	0.155345	0.778	0.739	1	ENSMUSG00000031950	FALSE
Snrpd2	0.000190435	-0.143388	0.751	0.769	1	ENSMUSG00000040824	FALSE
Prdx2	0.000190584	-0.164967	0.76	0.767	1	ENSMUSG00000005161	FALSE
Ndufa2	0.000220401	-0.144414	0.944	0.922	1	ENSMUSG00000014294	FALSE
Nrp1	0.000221232	-0.339744	0.5	0.571	1	ENSMUSG00000025810	FALSE
Pcmt1	0.000228974	-0.096198	0.386	0.53	1	ENSMUSG00000019795	FALSE
H13	0.00023002	-0.109768	0.512	0.623	1	ENSMUSG00000019188	FALSE
Glrx5	0.000231362	-0.142332	0.57	0.614	1	ENSMUSG00000021102	FALSE
Mlf2	0.000234747	-0.108898	0.623	0.684	1	ENSMUSG00000030120	FALSE
Psmd2	0.000248686	-0.0999577	0.427	0.55	1	ENSMUSG00000006998	FALSE
Rab11b	0.000254637	-0.127877	0.558	0.665	1	ENSMUSG00000077450	FALSE
Hcfc1r1	0.000256756	-0.147097	0.558	0.654	1	ENSMUSG00000023904	FALSE
Ctnna1	0.000274722	0.160277	0.602	0.559	1	ENSMUSG00000037815	FALSE
Slc48a1	0.000275088	-0.120626	0.406	0.526	1	ENSMUSG00000081534	FALSE
Mrps17	0.000293812	0.27013	0.515	0.521	1	ENSMUSG00000034211	FALSE
Tmbim4	0.000326819	-0.11854	0.497	0.611	1	ENSMUSG00000020225	FALSE
Kmt2e	0.000335938	-0.121428	0.468	0.587	1	ENSMUSG00000029004	FALSE
Dnajb1	0.000337528	-0.120529	0.436	0.603	1	ENSMUSG00000005483	FALSE
Ube2e1	0.000396021	-0.0930303	0.433	0.558	1	ENSMUSG00000021774	FALSE
Atraid	0.000398463	-0.127629	0.477	0.599	1	ENSMUSG00000013622	FALSE
Dctn2	0.000417495	-0.105203	0.418	0.55	1	ENSMUSG00000025410	FALSE
Ndufb8	0.000426601	-0.137179	0.778	0.805	1	ENSMUSG00000025204	FALSE
Myeov2	0.000453166	-0.11254	0.789	0.836	1	ENSMUSG00000073616	FALSE
Cyb5r3	0.000461881	-0.152082	0.614	0.69	1	ENSMUSG00000018042	FALSE
Psme1	0.000485083	-0.156941	0.734	0.78	1	ENSMUSG00000022216	FALSE
Mrps33	0.000512086	-0.0930221	0.617	0.706	1	ENSMUSG00000029918	FALSE
Cd81	0.000536906	-0.216814	0.772	0.803	1	ENSMUSG00000037706	FALSE
Kif5b	0.000547896	-0.0986216	0.637	0.713	1	ENSMUSG00000006740	FALSE
Nedd4	0.000550893	-0.144509	0.509	0.57	1	ENSMUSG00000032216	FALSE
Ywhaz	0.000551137	-0.114687	0.696	0.757	1	ENSMUSG00000022285	FALSE
mt-Co3	0.000555344	0.118358	1	1	1	ENSMUSG00000064358	FALSE
Trappc6b	0.000569056	-0.0819314	0.444	0.588	1	ENSMUSG00000020993	FALSE
Rala	0.000588757	-0.107736	0.518	0.608	1	ENSMUSG00000008859	FALSE
Uqcrq	0.000694887	-0.165254	0.883	0.861	1	ENSMUSG00000044894	FALSE
Sec13	0.000697499	-0.0970941	0.43	0.533	1	ENSMUSG00000030298	FALSE
Dnajb6	0.00069881	-0.059684	0.518	0.664	1	ENSMUSG00000029131	FALSE
Immp1l	0.000704861	-0.0792135	0.374	0.503	1	ENSMUSG00000042670	FALSE
Hnrnpa3	0.000725736	-0.109181	0.778	0.82	1	ENSMUSG00000059005	FALSE
Psmd13	0.000732215	-0.0976896	0.386	0.519	1	ENSMUSG00000025487	FALSE
Laptm4a	0.000745416	-0.0587137	0.918	0.921	1	ENSMUSG00000020585	FALSE
Tmem9b	0.000750352	-0.0910475	0.365	0.506	1	ENSMUSG00000031021	FALSE
Lamtor4	0.000777803	-0.128357	0.588	0.674	1	ENSMUSG00000050552	FALSE
Psma2	0.000804651	-0.0896918	0.716	0.793	1	ENSMUSG00000015671	FALSE
Jtb	0.00082855	-0.0881083	0.453	0.57	1	ENSMUSG00000027937	FALSE
Anxa2	0.000831357	-0.156103	0.889	0.896	1	ENSMUSG00000032231	FALSE
Ufc1	0.000889581	-0.0877884	0.439	0.554	1	ENSMUSG00000062963	FALSE
Ppp2r1a	0.000913036	-0.0912766	0.412	0.529	1	ENSMUSG00000007564	FALSE
Ube2n	0.000955453	-0.0930905	0.535	0.635	1	ENSMUSG00000074781	FALSE
Spop	0.00109102	0.221912	0.564	0.579	1	ENSMUSG00000057522	FALSE
Csrp1	0.00109168	-0.0666064	0.637	0.52	1	ENSMUSG00000026421	FALSE
Ubxn1	0.00111731	-0.0920929	0.585	0.687	1	ENSMUSG00000071655	FALSE
Rer1	0.00114295	-0.081827	0.538	0.638	1	ENSMUSG00000029048	FALSE
Cct7	0.00116279	-0.0995098	0.617	0.681	1	ENSMUSG00000030007	FALSE
Clk1	0.00119641	-0.160576	0.453	0.546	1	ENSMUSG00000026034	FALSE
Slc25a5	0.00120176	-0.0989599	0.868	0.881	1	ENSMUSG00000016319	FALSE
Ndufs3	0.00121779	-0.0979448	0.529	0.612	1	ENSMUSG00000005510	FALSE
Ncor1	0.00133641	-0.0941399	0.553	0.657	1	ENSMUSG00000018501	FALSE
Ywhae	0.0013367	-0.067191	0.819	0.859	1	ENSMUSG00000020849	FALSE
2310036O22Rik	0.00134388	-0.0818973	0.667	0.733	1		FALSE
Spag7	0.00138062	0.163332	0.547	0.523	1	ENSMUSG00000018287	FALSE
Vti1b	0.00138784	-0.0815939	0.45	0.569	1	ENSMUSG00000021124	FALSE
Zmat2	0.00138835	-0.0647935	0.439	0.565	1	ENSMUSG00000001383	FALSE
Grpel1	0.00140426	-0.0863262	0.442	0.542	1	ENSMUSG00000029198	FALSE
Txnip	0.00141595	0.0888131	0.637	0.571	1	ENSMUSG00000038393	FALSE
Bola3	0.00145446	-0.0905939	0.477	0.565	1	ENSMUSG00000045160	FALSE
Ahsa1	0.00148604	-0.0594107	0.482	0.607	1	ENSMUSG00000021037	FALSE
Adgrf5	0.00148806	-0.204142	0.55	0.322	1	ENSMUSG00000056492	FALSE
Ost4	0.00169834	-0.0671051	0.775	0.865	1	ENSMUSG00000038803	FALSE
Eif1b	0.00170516	-0.0987381	0.447	0.576	1	ENSMUSG00000006941	FALSE
Atrx	0.00170884	-0.10306	0.412	0.539	1	ENSMUSG00000031229	FALSE
Itm2c	0.00172592	-0.12429	0.567	0.677	1	ENSMUSG00000026223	FALSE
Hnrnpl	0.001735	-0.0817865	0.368	0.51	1	ENSMUSG00000015165	FALSE
Idh2	0.00178259	0.141072	0.52	0.503	1	ENSMUSG00000030541	FALSE
Ddrgk1	0.00190315	0.140439	0.611	0.593	1	ENSMUSG00000068290	FALSE
Taf10	0.00194619	-0.0908546	0.509	0.615	1	ENSMUSG00000043866	FALSE
Mrpl52	0.00195817	-0.116764	0.751	0.765	1	ENSMUSG00000010406	FALSE
Sepp1	0.0019826	-0.452695	0.781	0.788	1	ENSMUSG00000064373	FALSE
Sf3b5	0.00225329	-0.101976	0.608	0.688	1	ENSMUSG00000078348	FALSE
Ube3a	0.0023099	-0.0689024	0.412	0.533	1	ENSMUSG00000025326	FALSE
Mpc2	0.00235535	0.111777	0.725	0.703	1	ENSMUSG00000026568	FALSE
Tpm1	0.00236714	0.0525084	0.711	0.604	1	ENSMUSG00000032366	FALSE
Trmt112	0.00239621	-0.0754903	0.564	0.683	1	ENSMUSG00000038812	FALSE
Grcc10	0.00268763	0.156168	0.687	0.682	1	ENSMUSG00000072772	FALSE
Vkorc1	0.00273043	-0.128635	0.424	0.523	1	ENSMUSG00000096145	FALSE
Plp2	0.00273789	0.120357	0.518	0.476	1	ENSMUSG00000031146	FALSE
Foxp1	0.00285179	-0.185707	0.506	0.581	1	ENSMUSG00000030067	FALSE
Pum2	0.00291237	-0.086405	0.386	0.506	1	ENSMUSG00000020594	FALSE
Tmco1	0.0029225	-0.123429	0.591	0.683	1	ENSMUSG00000052428	FALSE
Cisd1	0.00308408	0.168918	0.512	0.512	1	ENSMUSG00000037710	FALSE
Dynll1	0.003121	0.104655	0.942	0.972	1	ENSMUSG00000009013	FALSE
Ghitm	0.00352996	-0.0974318	0.485	0.592	1	ENSMUSG00000041028	FALSE
Ndufa11	0.00362712	-0.0935352	0.778	0.795	1	ENSMUSG00000002379	FALSE
Tmem30a	0.00366829	0.155658	0.567	0.561	1	ENSMUSG00000032328	FALSE
Ndufa1	0.00368074	-0.0962713	0.74	0.776	1	ENSMUSG00000016427	FALSE
Ndufb3	0.00448576	0.158645	0.655	0.67	1	ENSMUSG00000026032	FALSE
Nop10	0.00456017	-0.0839472	0.766	0.806	1	ENSMUSG00000027133	FALSE
Dynlrb1	0.00460614	-0.0739276	0.763	0.787	1	ENSMUSG00000047459	FALSE
Psmb6	0.00491345	-0.0819008	0.781	0.811	1	ENSMUSG00000018286	FALSE
Slc9a3r2	0.00496031	-0.0906745	0.596	0.489	1	ENSMUSG00000002504	FALSE
Mbnl2	0.00501537	-0.0897256	0.436	0.57	1	ENSMUSG00000022139	FALSE
Atp1a1	0.00513251	0.16783	0.699	0.678	1	ENSMUSG00000033161	FALSE
Txndc9	0.00527592	-0.060818	0.374	0.507	1	ENSMUSG00000058407	FALSE
Jund	0.00537175	-0.192942	0.904	0.925	1	ENSMUSG00000071076	FALSE
Map2k3	0.00544659	-0.0915523	0.43	0.505	1	ENSMUSG00000018932	FALSE
Ngfrap1	0.00565771	0.0969145	0.596	0.499	1	ENSMUSG00000046432	FALSE
Smim11	0.00569753	0.136516	0.561	0.559	1	ENSMUSG00000051989	FALSE
Fgfr1op2	0.00595254	-0.0557047	0.395	0.518	1	ENSMUSG00000040242	FALSE
Anp32a	0.00600963	-0.10555	0.684	0.763	1	ENSMUSG00000032249	FALSE
Cope	0.00607052	-0.0810656	0.617	0.7	1	ENSMUSG00000055681	FALSE
Rps27rt	0.00612857	-0.152382	0.971	0.986	1	ENSMUSG00000050621	FALSE
Sptbn1	0.00616876	-0.315856	0.699	0.688	1	ENSMUSG00000020315	FALSE
H2afy	0.00629913	-0.0956087	0.596	0.674	1	ENSMUSG00000015937	FALSE
Cers2	0.00630505	0.188924	0.57	0.539	1	ENSMUSG00000015714	FALSE
Mea1	0.00641234	-0.0562408	0.374	0.505	1	ENSMUSG00000002768	FALSE
Rpl10-ps3	0.00647865	-0.0746594	0.807	0.895	1	ENSMUSG00000058443	FALSE
Timm13	0.00650927	-0.122803	0.816	0.799	1	ENSMUSG00000020219	FALSE
Sumo1	0.00654543	-0.06797	0.661	0.752	1	ENSMUSG00000026021	FALSE
Tomm22	0.00659022	-0.0704038	0.415	0.546	1	ENSMUSG00000022427	FALSE
Smdt1	0.00682855	-0.0575964	0.836	0.872	1	ENSMUSG00000022452	FALSE
Zfand6	0.00748185	0.0905637	0.538	0.534	1	ENSMUSG00000030629	FALSE
Siva1	0.00760111	0.142722	0.594	0.538	1	ENSMUSG00000064326	FALSE
Ppp1cb	0.00778208	0.0957043	0.553	0.542	1	ENSMUSG00000014956	FALSE
Atp5d	0.00849223	-0.103363	0.877	0.871	1	ENSMUSG00000003072	FALSE
Nucb1	0.00864269	-0.0847258	0.418	0.518	1	ENSMUSG00000030824	FALSE
Cript	0.00933423	-0.0539446	0.491	0.61	1	ENSMUSG00000024146	FALSE
Med21	0.00943701	-0.0602687	0.409	0.523	1	ENSMUSG00000030291	FALSE
Ssr2	0.00970143	0.146302	0.725	0.668	1	ENSMUSG00000041355	FALSE
Wls	0.00991115	0.178355	0.515	0.495	1	ENSMUSG00000028173	FALSE
Cd74	0.010076	-0.87504	0.947	0.89	1	ENSMUSG00000024610	FALSE
Copz1	0.0107862	-0.0489527	0.383	0.504	1	ENSMUSG00000060992	FALSE
Ddx39b	0.0111208	-0.0702537	0.512	0.606	1	ENSMUSG00000019432	FALSE
Dad1	0.0113397	0.113909	0.883	0.868	1	ENSMUSG00000022174	FALSE
Dctn3	0.0117156	-0.0546083	0.439	0.553	1	ENSMUSG00000028447	FALSE
Dync1i2	0.0117428	-0.0790993	0.503	0.619	1	ENSMUSG00000027012	FALSE
Zfos1	0.0123019	-0.0549725	0.474	0.61	1	ENSMUSG00000074578	FALSE
Sec11c	0.0144584	-0.0879111	0.535	0.607	1	ENSMUSG00000024516	FALSE
B230219D22Rik	0.0145558	-0.0685372	0.386	0.505	1	ENSMUSG00000045767	FALSE
Pdcd6ip	0.0146809	-0.0724625	0.398	0.503	1	ENSMUSG00000032504	FALSE
Hba-a1	0.0150597	0.58229	0.778	0.785	1	ENSMUSG00000069919	FALSE
Mtch1	0.0151438	0.100886	0.757	0.701	1	ENSMUSG00000024012	FALSE
Pnkd	0.0156063	-0.0649009	0.447	0.544	1	ENSMUSG00000026179	FALSE
mt-Co2	0.0157738	-0.0545698	0.997	0.999	1	ENSMUSG00000064354	FALSE
Hdlbp	0.0168738	-0.0672184	0.412	0.504	1	ENSMUSG00000034088	FALSE
Lrpap1	0.0168993	0.280279	0.512	0.548	1	ENSMUSG00000029103	FALSE
Tagln2	0.0170001	0.0542098	0.924	0.925	1	ENSMUSG00000026547	FALSE
Tecr	0.0172526	0.113621	0.699	0.655	1	ENSMUSG00000031708	FALSE
Kdelr1	0.0176548	-0.0604142	0.491	0.595	1	ENSMUSG00000002778	FALSE
Polr2g	0.0177401	-0.0652237	0.465	0.57	1	ENSMUSG00000071662	FALSE
Idh3g	0.0179481	-0.0553381	0.421	0.532	1	ENSMUSG00000002010	FALSE
Ewsr1	0.0187697	-0.0644667	0.544	0.624	1	ENSMUSG00000009079	FALSE
Ppdpf	0.0195681	0.102205	0.582	0.57	1	ENSMUSG00000016344	FALSE
Trappc4	0.0216307	-0.0501019	0.477	0.574	1	ENSMUSG00000032112	FALSE
Ndufa7	0.0222685	0.0937603	0.88	0.847	1	ENSMUSG00000041881	FALSE
Sugt1	0.0223994	-0.0536721	0.392	0.505	1	ENSMUSG00000022024	FALSE
1810037I17Rik	0.0229407	0.265854	0.804	0.837	1		FALSE
Rpl27-ps3	0.0235449	-0.0821095	0.503	0.604	1	ENSMUSG00000073640	FALSE
Ndufs7	0.0236072	0.12273	0.734	0.723	1	ENSMUSG00000020153	FALSE
Myl12b	0.0251278	0.199525	0.825	0.846	1	ENSMUSG00000034868	FALSE
Gm10076	0.026034	-0.0652305	0.839	0.872	1	ENSMUSG00000060143	FALSE
Ndufs8	0.0266577	-0.049919	0.561	0.63	1	ENSMUSG00000059734	FALSE
Cd63	0.0278413	-0.522003	0.915	0.78	1	ENSMUSG00000025351	FALSE
Sqstm1	0.0320344	-0.0898817	0.617	0.697	1	ENSMUSG00000015837	FALSE
Romo1	0.0336008	0.0879738	0.813	0.77	1	ENSMUSG00000067847	FALSE
mt-Nd1	0.034177	0.0861082	0.997	1	1	ENSMUSG00000064341	FALSE
Dpm3	0.0354381	-0.0639528	0.661	0.705	1	ENSMUSG00000042737	FALSE
H2afv	0.0356641	-0.106677	0.705	0.7	1	ENSMUSG00000041126	FALSE
Hmgb1	0.0361509	-0.062542	0.909	0.912	1	ENSMUSG00000066551	FALSE
Ndufs6	0.0361589	-0.0498198	0.751	0.779	1	ENSMUSG00000021606	FALSE
Dnaja2	0.0386007	-0.049291	0.477	0.565	1	ENSMUSG00000031701	FALSE
Pfdn5	0.0386597	0.0652204	0.947	0.953	1	ENSMUSG00000001289	FALSE
Crip1	0.038729	-0.489391	0.971	0.971	1	ENSMUSG00000006360	FALSE
Hbb-bs	0.041868	0.487823	0.857	0.884	1	ENSMUSG00000052305	FALSE
Atp5j2	0.0422819	-0.0518854	0.93	0.922	1	ENSMUSG00000038690	FALSE
Cryab	0.0439906	0.551157	0.491	0.534	1	ENSMUSG00000032060	FALSE
Gabarap	0.0440393	-0.0555194	0.933	0.95	1	ENSMUSG00000018567	FALSE
Cav1	0.0449442	-0.0675728	0.453	0.538	1	ENSMUSG00000007655	FALSE

## Sheet: Granulocytes
Supplementary Table 6. Lung scRNAseq Cell Types - Granulocytes
Gene	p_val	avg_log2FC	pct.1	pct.2	p_val_adj	ensembl_ids	unique
Ear2	0	3.96699	0.998	0.175	0	ENSMUSG00000072596	TRUE
Chil3	0	3.64381	0.998	0.213	0	ENSMUSG00000040809	TRUE
Cd44	0	2.25312	0.992	0.581	0	ENSMUSG00000005087	FALSE
Psap	0	1.5909	1	0.952	0	ENSMUSG00000004207	FALSE
Crip1	0	1.40832	0.998	0.968	0	ENSMUSG00000006360	FALSE
Lyz2	0	0.96331	1	0.902	0	ENSMUSG00000069516	FALSE
Tmsb4x	0	0.594524	1	1	0	ENSMUSG00000049775	FALSE
Ccnd1	0	-1.33244	0.041	0.645	0	ENSMUSG00000070348	FALSE
Lcn2	0	-1.91666	0.014	0.544	0	ENSMUSG00000026822	FALSE
Ctsd	2.40758e-305	1.7742	0.994	0.867	6.74098e-301	ENSMUSG00000007891	FALSE
Ccl6	2.47318e-305	2.37811	0.99	0.535	6.92465e-301	ENSMUSG00000018927	FALSE
Ctss	4.52285e-304	1.19808	0.99	0.6	1.26635e-299	ENSMUSG00000038642	FALSE
Abcg1	3.64473e-289	2.66002	0.975	0.105	1.02049e-284	ENSMUSG00000024030	TRUE
Ear10	1.35709e-276	3.36898	0.984	0.08	3.79973e-272	ENSMUSG00000090166	TRUE
S100a4	4.53463e-275	-1.927	0.086	0.664	1.26965e-270	ENSMUSG00000001020	FALSE
S100a6	5.37758e-269	-2.86408	0.355	0.89	1.50567e-264	ENSMUSG00000001025	FALSE
Ear1	2.17235e-267	3.42065	0.975	0.101	6.08235e-263	ENSMUSG00000072601	TRUE
Tyrobp	3.70782e-261	1.0387	0.984	0.71	1.03815e-256	ENSMUSG00000030579	FALSE
Rpl37a	5.91435e-252	0.757101	1	0.999	1.65596e-247	ENSMUSG00000046330	FALSE
Sdc4	3.3146e-239	-0.870499	0.045	0.574	9.28054e-235	ENSMUSG00000017009	FALSE
Cebpb	9.26776e-238	1.06791	0.994	0.808	2.59488e-233	ENSMUSG00000056501	FALSE
Laptm5	7.82513e-232	1.52252	0.961	0.524	2.19096e-227	ENSMUSG00000028581	FALSE
Actb	8.1984e-226	0.943813	1	0.996	2.29547e-221	ENSMUSG00000029580	FALSE
Bin1	3.32411e-223	-0.929303	0.069	0.597	9.30717e-219	ENSMUSG00000024381	FALSE
Plet1	2.11338e-221	2.0835	0.922	0.094	5.91725e-217	ENSMUSG00000032068	TRUE
C1qb	1.08314e-218	-1.84456	0.029	0.513	3.03269e-214	ENSMUSG00000036905	FALSE
Cybb	2.73171e-214	1.7379	0.943	0.295	7.64853e-210	ENSMUSG00000015340	FALSE
Ninj1	1.29895e-210	-0.829682	0.041	0.599	3.63693e-206	ENSMUSG00000037966	FALSE
Tm4sf1	4.77392e-210	-1.72837	0.208	0.786	1.33665e-205	ENSMUSG00000027800	FALSE
Lgals3	1.10105e-208	1.41778	0.98	0.742	3.08282e-204	ENSMUSG00000050335	FALSE
Cd9	4.69002e-208	1.27059	0.99	0.862	1.31316e-203	ENSMUSG00000030342	FALSE
Cyr61	9.96713e-203	-1.40983	0.08	0.618	2.7907e-198	ENSMUSG00000028195	FALSE
Baiap2	4.25666e-201	-0.826869	0.041	0.511	1.19182e-196	ENSMUSG00000025372	FALSE
C1qa	1.8381e-198	-1.95616	0.045	0.546	5.14649e-194	ENSMUSG00000036887	FALSE
Lpl	1.01515e-191	2.31763	0.906	0.21	2.84231e-187	ENSMUSG00000015568	TRUE
Ngfrap1	4.89259e-191	-0.682413	0.051	0.552	1.36988e-186	ENSMUSG00000046432	FALSE
Tspan3	1.10571e-189	-0.76382	0.057	0.588	3.09587e-185	ENSMUSG00000032324	FALSE
Mrc1	2.3311e-189	1.84337	0.894	0.151	6.52685e-185	ENSMUSG00000026712	TRUE
C1qc	4.63372e-189	-1.80163	0.043	0.505	1.2974e-184	ENSMUSG00000036896	FALSE
Col6a1	8.48979e-188	-0.925506	0.057	0.548	2.37706e-183	ENSMUSG00000001119	FALSE
Cyba	6.70942e-187	1.08206	0.973	0.794	1.87857e-182	ENSMUSG00000006519	FALSE
Ecm1	4.94605e-184	-1.0562	0.11	0.669	1.38485e-179	ENSMUSG00000028108	FALSE
Mpeg1	2.62041e-183	1.63872	0.91	0.31	7.33688e-179	ENSMUSG00000046805	FALSE
Serpinh1	7.51506e-175	-1.15503	0.145	0.722	2.10414e-170	ENSMUSG00000070436	FALSE
Ftl1	8.71361e-174	0.751959	1	1	2.43972e-169	ENSMUSG00000050708	FALSE
Wfdc2	3.90705e-173	-1.45085	0.118	0.578	1.09393e-168	ENSMUSG00000017723	FALSE
mt-Co1	5.80539e-172	0.632275	1	0.999	1.62545e-167	ENSMUSG00000064351	FALSE
Nfib	1.22277e-167	-0.953261	0.102	0.631	3.42363e-163	ENSMUSG00000008575	FALSE
Cnn3	3.54404e-164	-0.945345	0.122	0.647	9.92297e-160	ENSMUSG00000053931	FALSE
Ifitm3	1.37997e-161	-1.56873	0.478	0.938	3.86377e-157	ENSMUSG00000025492	FALSE
Plin2	2.4579e-160	1.66817	0.908	0.582	6.88186e-156	ENSMUSG00000028494	FALSE
Sirpa	2.62105e-160	1.55563	0.865	0.312	7.33868e-156	ENSMUSG00000037902	FALSE
Msrb1	6.57264e-160	1.17424	0.931	0.67	1.84027e-155	ENSMUSG00000075705	FALSE
Rps28	1.81606e-153	0.515779	1	0.997	5.08478e-149	ENSMUSG00000067288	FALSE
H1f0	3.58727e-151	-1.00891	0.114	0.631	1.0044e-146	ENSMUSG00000096210	FALSE
Fcer1g	7.08212e-149	0.747761	0.937	0.618	1.98292e-144	ENSMUSG00000058715	FALSE
Iqgap1	2.56889e-148	1.29786	0.92	0.674	7.19263e-144	ENSMUSG00000030536	FALSE
Il18	2.02055e-147	1.83967	0.804	0.172	5.65734e-143	ENSMUSG00000039217	TRUE
Eno1	1.04704e-145	-1.08998	0.239	0.752	2.9316e-141	ENSMUSG00000063524	FALSE
Sparc	3.32196e-144	-1.49547	0.382	0.873	9.30115e-140	ENSMUSG00000018593	FALSE
Pcolce	5.98215e-140	-0.998009	0.1	0.578	1.67494e-135	ENSMUSG00000029718	FALSE
Cfl2	6.38677e-140	-0.575274	0.053	0.51	1.78823e-135	ENSMUSG00000062929	FALSE
Wdr89	8.04517e-138	0.589403	0.998	0.989	2.25257e-133	ENSMUSG00000045690	FALSE
Lmo4	1.52427e-137	1.38882	0.892	0.584	4.26779e-133	ENSMUSG00000028266	FALSE
Cd164	1.51042e-136	1.38406	0.876	0.575	4.22903e-132	ENSMUSG00000019818	FALSE
Mgst1	3.02354e-136	1.21061	0.871	0.419	8.46561e-132	ENSMUSG00000008540	FALSE
Tpm1	8.85198e-136	-0.909257	0.135	0.659	2.47847e-131	ENSMUSG00000032366	FALSE
Ltc4s	1.21064e-135	1.55564	0.79	0.142	3.38968e-131	ENSMUSG00000020377	TRUE
Hebp1	1.21344e-135	1.33298	0.878	0.553	3.3975e-131	ENSMUSG00000042770	FALSE
Tmem176b	4.41555e-135	-1.04485	0.171	0.774	1.23631e-130	ENSMUSG00000029810	FALSE
Fabp1	2.42159e-134	2.67998	0.792	0.062	6.7802e-130	ENSMUSG00000054422	TRUE
Id3	1.3078e-133	-1.15554	0.225	0.73	3.66171e-129	ENSMUSG00000007872	FALSE
Sgk1	1.87987e-131	1.43917	0.894	0.602	5.26345e-127	ENSMUSG00000019970	FALSE
Oaz2	8.83485e-131	-0.781438	0.127	0.709	2.47367e-126	ENSMUSG00000040652	FALSE
Lcp1	8.2295e-129	1.13249	0.873	0.475	2.30418e-124	ENSMUSG00000021998	FALSE
Marcksl1	3.37556e-128	-0.850896	0.098	0.602	9.45123e-124	ENSMUSG00000047945	FALSE
Mgp	4.24282e-128	-1.89823	0.688	0.937	1.18795e-123	ENSMUSG00000030218	FALSE
Wfdc21	6.39391e-127	1.86694	0.753	0.084	1.79023e-122	ENSMUSG00000051748	TRUE
Marcks	4.87672e-125	-0.731951	0.092	0.671	1.36543e-120	ENSMUSG00000069662	FALSE
S100a16	9.20847e-125	-0.826569	0.118	0.637	2.57828e-120	ENSMUSG00000074457	FALSE
Tuba1a	4.37365e-124	-1.07426	0.263	0.826	1.22458e-119	ENSMUSG00000072235	FALSE
Ang4	7.10331e-124	1.93815	0.729	0.026	1.98886e-119	ENSMUSG00000060615	TRUE
Tnfaip2	2.71621e-121	1.51587	0.798	0.348	7.60511e-117	ENSMUSG00000021281	FALSE
Ssr2	5.61316e-120	-0.701717	0.147	0.725	1.57163e-115	ENSMUSG00000041355	FALSE
Atp6v0d2	1.10454e-117	1.60301	0.7	0.03	3.09259e-113	ENSMUSG00000028238	TRUE
Rplp2	1.68606e-116	0.355719	1	0.999	4.7208e-112	ENSMUSG00000025508	FALSE
Cmtm7	1.7286e-116	-0.610355	0.084	0.578	4.8399e-112	ENSMUSG00000032436	FALSE
Tpi1	2.60413e-115	-0.968972	0.249	0.73	7.2913e-111	ENSMUSG00000023456	FALSE
Cryab	6.62774e-114	-0.808579	0.108	0.574	1.8557e-109	ENSMUSG00000032060	FALSE
Clec4n	8.99877e-113	1.33169	0.765	0.224	2.51956e-108	ENSMUSG00000023349	FALSE
Timp2	8.74712e-112	-1.11632	0.386	0.842	2.44911e-107	ENSMUSG00000017466	FALSE
Ucp2	1.22887e-111	0.881958	0.943	0.815	3.44071e-107	ENSMUSG00000033685	FALSE
Krt79	1.50796e-111	1.69416	0.686	0.028	4.22213e-107	ENSMUSG00000061397	TRUE
Tcf7l2	2.20781e-111	1.44343	0.731	0.206	6.18164e-107	ENSMUSG00000024985	TRUE
Rps9	9.97539e-111	0.377312	1	0.999	2.79301e-106	ENSMUSG00000006333	FALSE
Mrps7	4.55113e-110	-0.613333	0.09	0.559	1.27427e-105	ENSMUSG00000046756	FALSE
Ifitm2	2.11245e-109	-1.01978	0.516	0.921	5.91464e-105	ENSMUSG00000060591	FALSE
Mif	3.60462e-109	-1.24256	0.443	0.803	1.00926e-104	ENSMUSG00000033307	FALSE
Nedd4	3.6099e-109	-0.656522	0.108	0.613	1.01074e-104	ENSMUSG00000032216	FALSE
Slc7a2	7.07689e-108	1.46389	0.682	0.069	1.98146e-103	ENSMUSG00000031596	TRUE
Mfge8	1.86724e-106	-0.731377	0.129	0.624	5.2281e-102	ENSMUSG00000030605	FALSE
Nceh1	1.26283e-105	1.2986	0.716	0.254	3.53581e-101	ENSMUSG00000027698	TRUE
Ear6	2.20299e-104	1.85401	0.663	0.009	6.16815e-100	ENSMUSG00000062148	TRUE
Txnip	6.49609e-104	1.15412	0.851	0.547	1.81884e-99	ENSMUSG00000038393	FALSE
Cdk4	4.84544e-103	-0.73861	0.196	0.688	1.35668e-98	ENSMUSG00000006728	FALSE
Mcemp1	6.62825e-103	1.38331	0.69	0.12	1.85584e-98	ENSMUSG00000013974	TRUE
Lgals1	2.34655e-102	-1.5155	0.816	0.878	6.57011e-98	ENSMUSG00000068220	FALSE
Selm	7.47223e-102	-0.668696	0.11	0.617	2.09215e-97	ENSMUSG00000075702	FALSE
Lhfp	1.22173e-101	-0.60607	0.078	0.529	3.42073e-97	ENSMUSG00000048332	FALSE
Igfbp4	9.68788e-101	-0.899412	0.125	0.643	2.71251e-96	ENSMUSG00000017493	FALSE
Pkm	1.78269e-100	-1.06009	0.502	0.86	4.99137e-96	ENSMUSG00000032294	FALSE
Cd63	5.77362e-99	-1.27007	0.457	0.822	1.61656e-94	ENSMUSG00000025351	FALSE
Ang5	7.49629e-99	1.67964	0.635	0.012	2.09889e-94	ENSMUSG00000053961	TRUE
Ckb	3.52255e-98	-0.617858	0.08	0.54	9.86279e-94	ENSMUSG00000001270	FALSE
Tsc22d1	6.07012e-98	-0.713754	0.161	0.66	1.69957e-93	ENSMUSG00000022010	FALSE
Arl2bp	1.42923e-97	-0.499632	0.067	0.519	4.00169e-93	ENSMUSG00000031776	FALSE
Ly6e	7.68902e-97	-1.00258	0.637	0.924	2.15285e-92	ENSMUSG00000022587	FALSE
Pebp1	1.18039e-96	-0.801076	0.345	0.812	3.30497e-92	ENSMUSG00000032959	FALSE
Tspan4	2.32005e-96	-0.58757	0.104	0.603	6.49592e-92	ENSMUSG00000025511	FALSE
Cnn2	9.60629e-95	-0.655985	0.127	0.661	2.68966e-90	ENSMUSG00000004665	FALSE
Gps1	1.22116e-93	-0.504736	0.078	0.514	3.41912e-89	ENSMUSG00000025156	FALSE
Rhoc	1.43861e-93	-0.86979	0.276	0.72	4.02796e-89	ENSMUSG00000002233	FALSE
Pld3	3.53913e-93	1.19695	0.739	0.407	9.90922e-89	ENSMUSG00000003363	TRUE
Tmem176a	1.19551e-92	-0.849224	0.171	0.715	3.3473e-88	ENSMUSG00000023367	FALSE
Scgb1a1	1.58096e-92	-0.841689	1	1	4.42652e-88	ENSMUSG00000024653	FALSE
Socs3	4.17722e-91	-0.629741	0.09	0.563	1.16958e-86	ENSMUSG00000053113	FALSE
Creg1	8.00339e-91	1.09728	0.808	0.528	2.24087e-86	ENSMUSG00000040713	FALSE
Rpl3	1.84722e-90	-0.772507	0.924	0.989	5.17204e-86	ENSMUSG00000060036	FALSE
Abhd12	2.21355e-90	1.13093	0.718	0.383	6.19773e-86	ENSMUSG00000032046	FALSE
mt-Atp8	1.50809e-89	1.10542	0.79	0.547	4.22251e-85	ENSMUSG00000064356	FALSE
Ptpn12	4.66908e-89	1.2278	0.688	0.324	1.3073e-84	ENSMUSG00000028771	FALSE
Adipor2	7.44529e-88	1.23374	0.665	0.254	2.08461e-83	ENSMUSG00000030168	TRUE
Zbtb20	2.01505e-86	-0.715989	0.206	0.692	5.64195e-82	ENSMUSG00000022708	FALSE
Krt19	6.56417e-86	1.26278	0.653	0.141	1.8379e-81	ENSMUSG00000020911	FALSE
Slco2a1	5.72276e-85	-0.673586	0.088	0.511	1.60232e-80	ENSMUSG00000032548	FALSE
Gngt2	1.30578e-84	0.856997	0.82	0.549	3.65606e-80	ENSMUSG00000038811	FALSE
Ier3	1.44244e-84	-0.915679	0.3	0.753	4.03868e-80	ENSMUSG00000003541	FALSE
Cdc42ep3	1.8936e-84	1.15675	0.702	0.355	5.3019e-80	ENSMUSG00000036533	FALSE
Fn1	2.24009e-84	-0.986674	0.18	0.622	6.27202e-80	ENSMUSG00000026193	FALSE
Wbp5	3.09063e-84	-0.698514	0.241	0.715	8.65347e-80	ENSMUSG00000042712	FALSE
Sumo2	5.21412e-84	-0.837797	0.629	0.937	1.4599e-79	ENSMUSG00000020738	FALSE
Ptprc	6.5451e-84	0.985135	0.729	0.346	1.83256e-79	ENSMUSG00000026395	FALSE
Rpl4	8.22913e-84	-0.767132	0.886	0.989	2.30408e-79	ENSMUSG00000032399	FALSE
Eef1g	1.05587e-83	-0.735988	0.575	0.943	2.95632e-79	ENSMUSG00000071644	FALSE
Rplp0	3.06369e-83	-0.724498	0.967	0.995	8.57803e-79	ENSMUSG00000067274	FALSE
Fau	5.13995e-83	0.345822	1	0.998	1.43913e-78	ENSMUSG00000038274	FALSE
Erh	7.0989e-83	-0.816906	0.412	0.805	1.98762e-78	ENSMUSG00000021131	FALSE
Lbh	2.82029e-82	-0.563053	0.088	0.524	7.89654e-78	ENSMUSG00000024063	FALSE
Cd74	2.99299e-82	-1.80769	0.614	0.922	8.38008e-78	ENSMUSG00000024610	FALSE
mt-Co3	3.45272e-82	0.309935	1	1	9.66726e-78	ENSMUSG00000064358	FALSE
Pbx1	6.45464e-82	-0.522584	0.076	0.507	1.80723e-77	ENSMUSG00000052534	FALSE
Acaa1b	2.01855e-81	1.4346	0.6	0.116	5.65174e-77	ENSMUSG00000010651	TRUE
Fth1	7.78474e-81	0.308445	1	1	2.17965e-76	ENSMUSG00000024661	FALSE
Rps7	1.0748e-80	-0.628711	0.988	0.994	3.00932e-76	ENSMUSG00000061477	FALSE
Nudt4	4.17903e-80	-0.491469	0.084	0.508	1.17009e-75	ENSMUSG00000020029	FALSE
Prdx4	2.31832e-79	-0.549062	0.149	0.618	6.49107e-75	ENSMUSG00000025289	FALSE
H3f3b	2.42697e-79	-0.855629	0.973	0.992	6.79527e-75	ENSMUSG00000016559	FALSE
Hspb1	3.14373e-79	-0.988598	0.247	0.701	8.80213e-75	ENSMUSG00000004951	FALSE
Impdh2	1.11771e-78	-0.500148	0.131	0.609	3.12946e-74	ENSMUSG00000062867	FALSE
1110008P14Rik	2.08591e-78	-0.926842	0.235	0.598	5.84034e-74		FALSE
Gns	4.77936e-78	1.11043	0.663	0.34	1.33817e-73	ENSMUSG00000034707	TRUE
Cytip	2.39922e-77	1.09708	0.665	0.243	6.71757e-73	ENSMUSG00000026832	FALSE
H2-T23	1.07636e-76	-0.62191	0.135	0.584	3.01369e-72	ENSMUSG00000067212	FALSE
Cald1	3.20608e-76	-0.703703	0.18	0.622	8.9767e-72	ENSMUSG00000029761	FALSE
Lsp1	8.82374e-76	0.717498	0.78	0.467	2.47056e-71	ENSMUSG00000018819	FALSE
Park7	2.89427e-75	-0.58868	0.361	0.852	8.10368e-71	ENSMUSG00000028964	FALSE
Ldha	3.14828e-75	-0.803477	0.531	0.864	8.81486e-71	ENSMUSG00000063229	FALSE
Fpr2	8.30695e-75	1.16784	0.535	0.048	2.32586e-70	ENSMUSG00000052270	TRUE
Plek	1.1971e-74	1.09056	0.661	0.28	3.35175e-70	ENSMUSG00000020120	FALSE
Pfn1	1.35376e-74	0.285605	1	0.989	3.7904e-70	ENSMUSG00000018293	FALSE
Ly6a	1.42562e-74	-1.13728	0.504	0.856	3.99158e-70	ENSMUSG00000075602	FALSE
Rpl13	8.77612e-74	-0.461483	1	0.999	2.45723e-69	ENSMUSG00000000740	FALSE
Rpl14	9.5811e-74	-0.529897	0.992	0.996	2.68261e-69	ENSMUSG00000025794	FALSE
Sept9	2.1949e-73	1.0659	0.696	0.442	6.14551e-69	ENSMUSG00000059248	FALSE
H2-Ab1	2.22367e-73	-1.52415	0.473	0.856	6.22606e-69	ENSMUSG00000073421	FALSE
Ywhaq	5.00363e-73	-0.61429	0.353	0.838	1.40097e-68	ENSMUSG00000076432	FALSE
Fkbp3	6.99641e-73	-0.512476	0.135	0.587	1.95893e-68	ENSMUSG00000020949	FALSE
Itgax	2.52779e-72	1.1064	0.553	0.101	7.07757e-68	ENSMUSG00000030789	TRUE
Odc1	4.57276e-72	-0.610507	0.12	0.504	1.28033e-67	ENSMUSG00000011179	FALSE
Emp1	5.13403e-72	-0.576156	0.167	0.64	1.43748e-67	ENSMUSG00000030208	FALSE
Aldh2	2.30731e-71	-0.696117	0.324	0.811	6.46024e-67	ENSMUSG00000029455	FALSE
Nupr1	1.02576e-70	-0.783453	0.188	0.632	2.87203e-66	ENSMUSG00000030717	FALSE
Mcl1	4.55566e-69	0.908728	0.843	0.744	1.27554e-64	ENSMUSG00000038612	FALSE
Pfdn1	6.5586e-69	-0.542725	0.22	0.673	1.83634e-64	ENSMUSG00000024346	FALSE
Mtch1	1.03667e-68	-0.535835	0.247	0.752	2.90257e-64	ENSMUSG00000024012	FALSE
Itgal	1.47234e-68	1.02633	0.565	0.149	4.1224e-64	ENSMUSG00000030830	TRUE
Slc25a4	2.37634e-68	-0.593218	0.382	0.845	6.65352e-64	ENSMUSG00000031633	FALSE
Rps2	3.88621e-68	-0.658415	0.978	0.995	1.0881e-63	ENSMUSG00000044533	FALSE
Rpl21	9.70871e-68	-0.475904	0.984	0.998	2.71834e-63	ENSMUSG00000041453	FALSE
Tpt1	1.05593e-67	0.337171	1	0.998	2.9565e-63	ENSMUSG00000060126	FALSE
Rpl19	2.7596e-67	-0.516056	0.986	0.997	7.72661e-63	ENSMUSG00000017404	FALSE
Limd2	2.80983e-67	-0.525214	0.127	0.602	7.86724e-63	ENSMUSG00000040699	FALSE
Ctsz	3.87924e-67	0.698322	0.898	0.806	1.08615e-62	ENSMUSG00000016256	FALSE
Gm26917	6.31205e-67	-0.609336	0.586	0.905	1.76731e-62	ENSMUSG00000097971	FALSE
Reep5	8.76738e-67	0.889771	0.871	0.8	2.45478e-62	ENSMUSG00000005873	FALSE
Rexo2	1.24034e-66	0.918373	0.814	0.688	3.47282e-62	ENSMUSG00000032026	FALSE
Ppt1	1.46888e-66	0.963474	0.718	0.529	4.11273e-62	ENSMUSG00000028657	FALSE
Ppib	1.5947e-66	-0.578871	0.51	0.919	4.46499e-62	ENSMUSG00000032383	FALSE
Rpl18a	2.39966e-66	-0.451162	0.998	0.999	6.71881e-62	ENSMUSG00000045128	FALSE
Cd151	9.68282e-66	-0.523415	0.135	0.594	2.71109e-61	ENSMUSG00000025510	FALSE
Runx1	1.47469e-65	1.09097	0.606	0.322	4.12899e-61	ENSMUSG00000022952	FALSE
Cd2	2.21432e-65	0.931858	0.545	0.119	6.19987e-61	ENSMUSG00000027863	FALSE
Aes	3.9578e-65	-0.544009	0.365	0.827	1.10814e-60	ENSMUSG00000054452	FALSE
Atp6v1b2	4.25239e-65	1.02864	0.629	0.395	1.19063e-60	ENSMUSG00000006273	FALSE
Cks1b	6.17707e-65	-0.650417	0.151	0.509	1.72952e-60	ENSMUSG00000028044	FALSE
H2-Aa	1.23349e-64	-1.47144	0.449	0.829	3.45365e-60	ENSMUSG00000036594	FALSE
Higd1a	1.60269e-64	-0.55182	0.267	0.724	4.48736e-60	ENSMUSG00000038412	FALSE
Hmgb1	2.18655e-64	-0.602693	0.602	0.944	6.12213e-60	ENSMUSG00000066551	FALSE
Fam104a	2.25513e-64	-0.619591	0.261	0.665	6.31415e-60	ENSMUSG00000041629	FALSE
Psmb2	3.00098e-64	-0.523229	0.347	0.818	8.40246e-60	ENSMUSG00000028837	FALSE
Ccnd2	4.2038e-64	0.92079	0.725	0.467	1.17702e-59	ENSMUSG00000000184	FALSE
Apoa1bp	5.30108e-64	-0.423422	0.122	0.585	1.48425e-59	ENSMUSG00000028070	FALSE
Sdcbp	6.25975e-64	0.825625	0.853	0.782	1.75267e-59	ENSMUSG00000028249	FALSE
Gpcpd1	7.98329e-64	0.991263	0.537	0.156	2.23524e-59	ENSMUSG00000027346	TRUE
Axl	1.12485e-63	0.877825	0.718	0.508	3.14947e-59	ENSMUSG00000002602	FALSE
Alox5ap	4.5297e-63	0.653646	0.749	0.441	1.26827e-58	ENSMUSG00000060063	FALSE
Ube2e3	4.96155e-63	-0.415417	0.125	0.582	1.38918e-58	ENSMUSG00000027011	FALSE
Csrp1	1.27566e-62	-0.728527	0.159	0.564	3.57173e-58	ENSMUSG00000026421	FALSE
Uqcc2	1.54009e-62	-0.578833	0.327	0.751	4.3121e-58	ENSMUSG00000024208	FALSE
Slpi	2.385e-62	0.982717	0.678	0.42	6.67776e-58	ENSMUSG00000017002	FALSE
Prdx2	4.94655e-62	-0.545296	0.373	0.807	1.38498e-57	ENSMUSG00000005161	FALSE
Anxa2	5.43888e-62	0.526265	0.959	0.889	1.52283e-57	ENSMUSG00000032231	FALSE
Anxa5	5.44273e-62	0.72169	0.9	0.842	1.52391e-57	ENSMUSG00000027712	FALSE
H2-Q4	6.93252e-62	-0.561272	0.159	0.605	1.94104e-57	ENSMUSG00000035929	FALSE
Gnas	2.95881e-61	-0.635366	0.767	0.959	8.28438e-57	ENSMUSG00000027523	FALSE
Cbx1	3.1185e-61	-0.422927	0.137	0.577	8.73149e-57	ENSMUSG00000018666	FALSE
BC005537	4.66491e-61	0.89258	0.737	0.592	1.30613e-56	ENSMUSG00000019132	FALSE
Thoc7	6.52075e-61	-0.432104	0.155	0.598	1.82575e-56	ENSMUSG00000053453	FALSE
Ppia	1.12934e-60	-0.466555	0.988	0.998	3.16205e-56	ENSMUSG00000071866	FALSE
2700094K13Rik	1.77092e-60	-0.532248	0.184	0.584	4.9584e-56		FALSE
Tubb6	2.18147e-60	-0.507546	0.118	0.509	6.10789e-56	ENSMUSG00000001473	FALSE
Ptbp3	2.23369e-60	0.899443	0.682	0.502	6.25412e-56	ENSMUSG00000028382	FALSE
Cdc37	2.59136e-60	-0.465231	0.253	0.745	7.25554e-56	ENSMUSG00000019471	FALSE
Sep15	3.66023e-60	-0.56412	0.541	0.913	1.02483e-55	ENSMUSG00000037072	FALSE
Sepw1	3.81974e-60	-0.58307	0.608	0.941	1.06949e-55	ENSMUSG00000041571	FALSE
Tpm4	5.96697e-60	-0.497673	0.261	0.749	1.67069e-55	ENSMUSG00000031799	FALSE
Naaa	6.01094e-60	0.762533	0.635	0.305	1.683e-55	ENSMUSG00000029413	FALSE
Hsp90b1	1.11269e-59	0.664552	0.945	0.912	3.11542e-55	ENSMUSG00000020048	FALSE
Nudc	2.54686e-59	-0.461293	0.212	0.683	7.13095e-55	ENSMUSG00000028851	FALSE
Mt1	3.7289e-59	1.11206	0.843	0.627	1.04405e-54	ENSMUSG00000031765	FALSE
Spi1	8.32228e-59	0.671643	0.698	0.375	2.33015e-54	ENSMUSG00000002111	FALSE
Prdx6	1.27036e-58	-0.711361	0.359	0.822	3.55689e-54	ENSMUSG00000026701	FALSE
Edf1	1.44209e-58	-0.540483	0.535	0.898	4.0377e-54	ENSMUSG00000015092	FALSE
Btg1	2.32256e-58	0.606806	0.922	0.862	6.50293e-54	ENSMUSG00000036478	FALSE
Ppp1r2	3.05546e-57	-0.530412	0.288	0.736	8.55498e-53	ENSMUSG00000047714	FALSE
Mafg	8.52091e-57	-0.416777	0.127	0.536	2.38577e-52	ENSMUSG00000051510	FALSE
Prmt1	1.52599e-56	-0.409875	0.143	0.574	4.27262e-52	ENSMUSG00000109324	FALSE
Atp5b	1.75519e-56	-0.548554	0.68	0.936	4.91437e-52	ENSMUSG00000025393	FALSE
Dnajb1	2.31427e-56	-0.486742	0.182	0.635	6.47972e-52	ENSMUSG00000005483	FALSE
Gda	7.5942e-56	0.885892	0.52	0.179	2.1263e-51	ENSMUSG00000058624	TRUE
Rpl8	8.27339e-56	-0.411996	0.994	0.998	2.31647e-51	ENSMUSG00000003970	FALSE
Bcl2a1a	1.32855e-55	0.800052	0.59	0.243	3.71982e-51	ENSMUSG00000102037	FALSE
Tlr2	2.35939e-55	1.00639	0.553	0.257	6.60605e-51	ENSMUSG00000027995	FALSE
Itgb2	2.49633e-55	0.839089	0.592	0.295	6.98947e-51	ENSMUSG00000000290	FALSE
Zfp36l1	3.6171e-55	-0.536787	0.327	0.798	1.01275e-50	ENSMUSG00000021127	FALSE
Serpine1	4.58533e-55	0.950216	0.533	0.199	1.28385e-50	ENSMUSG00000037411	TRUE
AF251705	6.11302e-55	0.823081	0.561	0.225	1.71158e-50	ENSMUSG00000044811	FALSE
Cd302	1.06699e-54	0.827518	0.645	0.418	2.98748e-50	ENSMUSG00000060703	FALSE
Nabp1	1.92406e-54	1.04524	0.512	0.217	5.38717e-50	ENSMUSG00000026107	TRUE
Mrpl12	3.4371e-54	-0.544524	0.28	0.667	9.62354e-50	ENSMUSG00000039640	FALSE
Cyc1	4.27474e-54	-0.444884	0.227	0.663	1.19689e-49	ENSMUSG00000022551	FALSE
Dstn	7.04288e-54	0.613914	0.873	0.816	1.97194e-49	ENSMUSG00000015932	FALSE
Hnrnpa1	7.76846e-54	-0.499923	0.333	0.755	2.17509e-49	ENSMUSG00000046434	FALSE
Eif3h	8.04327e-54	-0.493139	0.531	0.894	2.25204e-49	ENSMUSG00000022312	FALSE
Anxa3	8.63745e-54	-0.543077	0.235	0.681	2.4184e-49	ENSMUSG00000029484	FALSE
Rpl11	2.14067e-53	-0.430443	0.978	0.995	5.99366e-49	ENSMUSG00000059291	FALSE
Rps21	2.2722e-53	0.354442	0.996	0.988	6.36193e-49	ENSMUSG00000039001	FALSE
Gsr	2.30215e-53	0.849288	0.576	0.323	6.4458e-49	ENSMUSG00000031584	TRUE
mt-Nd3	3.03205e-53	0.660914	0.912	0.897	8.48944e-49	ENSMUSG00000064360	FALSE
Cd47	3.07304e-53	0.692624	0.857	0.841	8.60421e-49	ENSMUSG00000055447	FALSE
Gm8730	4.58162e-53	-0.5561	0.933	0.989	1.28281e-48	ENSMUSG00000063696	FALSE
AY036118	3.27202e-52	-0.395887	0.951	0.999	9.16132e-48	ENSMUSG00000105361	FALSE
Ccl3	5.82387e-52	1.16192	0.516	0.175	1.63062e-47	ENSMUSG00000000982	TRUE
Unc119	1.00794e-51	0.864546	0.588	0.397	2.82214e-47	ENSMUSG00000002058	FALSE
Ramp1	1.08098e-51	0.841978	0.514	0.187	3.02664e-47	ENSMUSG00000034353	TRUE
Cers2	1.80907e-51	-0.374911	0.139	0.582	5.06521e-47	ENSMUSG00000015714	FALSE
Swi5	2.85148e-51	-0.497102	0.486	0.848	7.98385e-47	ENSMUSG00000044627	FALSE
Maged1	4.39015e-51	-0.387001	0.118	0.505	1.2292e-46	ENSMUSG00000025151	FALSE
Rpl18	6.48976e-51	-0.437122	0.976	0.993	1.81707e-46	ENSMUSG00000059070	FALSE
Canx	6.55397e-51	0.759375	0.804	0.741	1.83505e-46	ENSMUSG00000020368	FALSE
Pin1	9.90398e-51	-0.382892	0.175	0.609	2.77302e-46	ENSMUSG00000032171	FALSE
Card19	1.33582e-50	-0.389787	0.137	0.574	3.74017e-46	ENSMUSG00000037960	FALSE
0610012G03Rik	8.8341e-50	-0.485067	0.296	0.694	2.47346e-45		FALSE
Rpl27a	9.44372e-50	-0.394525	0.984	0.997	2.64415e-45	ENSMUSG00000046364	FALSE
Apbb1ip	1.10545e-49	0.785756	0.524	0.217	3.09515e-45	ENSMUSG00000026786	FALSE
Bcl2a1b	1.1537e-49	0.570839	0.653	0.33	3.23026e-45	ENSMUSG00000089929	FALSE
Plaur	1.71628e-49	0.814523	0.618	0.419	4.8054e-45	ENSMUSG00000046223	FALSE
Psma5	2.0283e-49	-0.425959	0.286	0.72	5.67903e-45	ENSMUSG00000068749	FALSE
Map2k2	2.06628e-49	-0.391506	0.235	0.705	5.78538e-45	ENSMUSG00000035027	FALSE
Atp6v1e1	3.15525e-49	0.882561	0.733	0.677	8.83439e-45	ENSMUSG00000019210	FALSE
Bsg	7.24456e-49	-0.53543	0.614	0.905	2.0284e-44	ENSMUSG00000023175	FALSE
Rps6	2.88915e-48	-0.413537	0.986	0.997	8.08933e-44	ENSMUSG00000028495	FALSE
Suclg1	3.06481e-48	-0.350268	0.135	0.567	8.58115e-44	ENSMUSG00000052738	FALSE
Rassf4	3.51621e-48	0.818844	0.518	0.225	9.84504e-44	ENSMUSG00000042129	FALSE
Itpripl2	4.77061e-48	0.815279	0.573	0.356	1.33572e-43	ENSMUSG00000095115	FALSE
Hsd17b10	1.34454e-47	-0.349127	0.149	0.577	3.76458e-43	ENSMUSG00000025260	FALSE
Arl6ip1	1.56806e-47	0.698639	0.788	0.715	4.39041e-43	ENSMUSG00000030654	FALSE
Mrps16	1.71202e-47	-0.370312	0.182	0.617	4.79347e-43	ENSMUSG00000049960	FALSE
Fam162a	3.12301e-47	-0.487602	0.245	0.636	8.7441e-43	ENSMUSG00000003955	FALSE
Timm17a	3.3547e-47	-0.362979	0.165	0.6	9.39282e-43	ENSMUSG00000062580	FALSE
Gm9843	3.97405e-47	0.588391	0.857	0.836	1.1127e-42	ENSMUSG00000050299	FALSE
Tmed9	5.0902e-47	-0.407234	0.314	0.777	1.42521e-42	ENSMUSG00000058569	FALSE
Myadm	7.3477e-47	0.810719	0.596	0.377	2.05728e-42	ENSMUSG00000068566	FALSE
Cnbp	1.75778e-46	-0.413568	0.457	0.878	4.92162e-42	ENSMUSG00000030057	FALSE
Tecr	2.2451e-46	-0.389277	0.243	0.7	6.28605e-42	ENSMUSG00000031708	FALSE
Mtch2	2.31643e-46	-0.38507	0.239	0.673	6.48577e-42	ENSMUSG00000027282	FALSE
Actr2	5.5155e-46	0.753673	0.673	0.568	1.54428e-41	ENSMUSG00000020152	FALSE
Hsp90aa1	1.2241e-45	-0.564132	0.665	0.913	3.42736e-41	ENSMUSG00000021270	FALSE
Eif3i	1.4803e-45	-0.397098	0.32	0.751	4.14469e-41	ENSMUSG00000028798	FALSE
Fxyd5	1.54367e-45	0.548872	0.865	0.768	4.32213e-41	ENSMUSG00000009687	FALSE
Sdpr	1.63969e-45	-0.885738	0.204	0.544	4.59096e-41	ENSMUSG00000045954	FALSE
Ezr	1.987e-45	0.761971	0.635	0.489	5.5634e-41	ENSMUSG00000052397	FALSE
Scarb2	2.72876e-45	0.773318	0.567	0.369	7.64025e-41	ENSMUSG00000029426	TRUE
Fkbp1a	2.86993e-45	-0.550299	0.612	0.91	8.03552e-41	ENSMUSG00000032966	FALSE
Ube2s	3.0069e-45	-0.478202	0.347	0.756	8.41901e-41	ENSMUSG00000060860	FALSE
Clic4	4.60071e-45	-0.47057	0.19	0.636	1.28815e-40	ENSMUSG00000037242	FALSE
Cope	5.23606e-45	-0.38003	0.273	0.738	1.46605e-40	ENSMUSG00000055681	FALSE
Mlf2	6.35648e-45	-0.384044	0.282	0.72	1.77975e-40	ENSMUSG00000030120	FALSE
Arl1	1.1159e-44	-0.367004	0.192	0.641	3.12441e-40	ENSMUSG00000060904	FALSE
Mef2c	1.19819e-44	-0.373033	0.116	0.509	3.35482e-40	ENSMUSG00000005583	FALSE
Lsm2	1.20878e-44	-0.360771	0.135	0.524	3.38447e-40	ENSMUSG00000007050	FALSE
Acp1	1.33631e-44	-0.359291	0.141	0.52	3.74154e-40	ENSMUSG00000044573	FALSE
Rpl41	1.53406e-44	0.102482	1	1	4.29522e-40	ENSMUSG00000093674	FALSE
Atp5c1	2.23423e-44	-0.423777	0.52	0.879	6.25562e-40	ENSMUSG00000025781	FALSE
Cdc42	2.73526e-44	0.535211	0.929	0.922	7.65846e-40	ENSMUSG00000006699	FALSE
Gm10076	3.19592e-44	0.512628	0.916	0.865	8.94826e-40	ENSMUSG00000060143	FALSE
Cd53	6.48679e-44	0.658331	0.616	0.363	1.81624e-39	ENSMUSG00000040747	FALSE
Nfic	1.19181e-43	-0.349612	0.137	0.555	3.33696e-39	ENSMUSG00000055053	FALSE
Atp5f1	1.44061e-43	-0.435556	0.525	0.866	4.03357e-39	ENSMUSG00000000563	FALSE
Arpc5	3.22197e-43	0.626189	0.853	0.814	9.0212e-39	ENSMUSG00000008475	FALSE
Mrpl27	3.56337e-43	-0.291509	0.098	0.507	9.97708e-39	ENSMUSG00000024414	FALSE
Arpc2	1.06202e-42	0.420681	0.959	0.918	2.97355e-38	ENSMUSG00000006304	FALSE
Ubb	1.07586e-42	-0.492379	0.9	0.998	3.01229e-38	ENSMUSG00000019505	FALSE
Ict1	1.59292e-42	-0.339118	0.173	0.587	4.46002e-38	ENSMUSG00000018858	FALSE
Psmb3	1.63851e-42	-0.421313	0.469	0.836	4.58768e-38	ENSMUSG00000069744	FALSE
Dnajb11	1.67533e-42	-0.339432	0.182	0.626	4.69075e-38	ENSMUSG00000004460	FALSE
Rpl31	1.88462e-42	-0.382207	0.963	0.993	5.27674e-38	ENSMUSG00000073702	FALSE
Ptov1	2.31234e-42	-0.341089	0.155	0.577	6.47431e-38	ENSMUSG00000038502	FALSE
Raly	2.35781e-42	-0.383445	0.394	0.803	6.60163e-38	ENSMUSG00000027593	FALSE
Hexa	2.75227e-42	0.657404	0.739	0.644	7.70607e-38	ENSMUSG00000025232	FALSE
Gm8797	4.89165e-42	-0.488745	0.914	0.997	1.36961e-37	ENSMUSG00000103034	FALSE
Ncf2	5.48389e-42	0.759189	0.533	0.287	1.53543e-37	ENSMUSG00000026480	FALSE
Spr	7.49753e-42	-0.307885	0.129	0.556	2.09923e-37	ENSMUSG00000033735	FALSE
Mrpl42	9.16148e-42	-0.370998	0.247	0.652	2.56512e-37	ENSMUSG00000062981	FALSE
Nisch	1.14457e-41	-0.366238	0.222	0.664	3.20468e-37	ENSMUSG00000021910	FALSE
Gpx1	1.74512e-41	0.373983	0.955	0.913	4.88616e-37	ENSMUSG00000063856	FALSE
Dhrs3	1.87857e-41	0.708921	0.557	0.335	5.2598e-37	ENSMUSG00000066026	FALSE
U2af1	2.57805e-41	-0.377083	0.28	0.694	7.21828e-37	ENSMUSG00000061613	FALSE
Rplp1	3.22265e-41	0.178293	1	0.997	9.02308e-37	ENSMUSG00000007892	FALSE
AU020206	3.52873e-41	0.755057	0.514	0.301	9.88008e-37	ENSMUSG00000097415	TRUE
Cct7	9.04686e-41	-0.365403	0.286	0.717	2.53303e-36	ENSMUSG00000030007	FALSE
C1qbp	1.05059e-40	-0.368092	0.218	0.629	2.94154e-36	ENSMUSG00000018446	FALSE
Eif4e	1.06608e-40	-0.328659	0.163	0.564	2.98493e-36	ENSMUSG00000028156	FALSE
Ddt	1.07459e-40	-0.330923	0.141	0.539	3.00876e-36	ENSMUSG00000001666	FALSE
Skp1a	1.16503e-40	-0.346533	0.233	0.675	3.26198e-36	ENSMUSG00000036309	FALSE
Picalm	1.27221e-40	0.733198	0.62	0.509	3.56206e-36	ENSMUSG00000039361	FALSE
Trf	1.98209e-40	0.208005	0.778	0.641	5.54966e-36	ENSMUSG00000032554	FALSE
Rpl10a	2.26637e-40	-0.433155	0.953	0.988	6.34561e-36	ENSMUSG00000037805	FALSE
H2afv	2.36463e-40	-0.353802	0.288	0.742	6.62072e-36	ENSMUSG00000041126	FALSE
Tcp1	3.21029e-40	-0.360741	0.259	0.673	8.98848e-36	ENSMUSG00000068039	FALSE
Ndufb9	4.05079e-40	-0.416947	0.498	0.829	1.13418e-35	ENSMUSG00000022354	FALSE
Cd81	5.07882e-40	-0.719224	0.508	0.831	1.42202e-35	ENSMUSG00000037706	FALSE
Vdac3	7.02145e-40	-0.336879	0.222	0.689	1.96594e-35	ENSMUSG00000008892	FALSE
Psmc2	7.76686e-40	-0.322227	0.167	0.571	2.17464e-35	ENSMUSG00000028932	FALSE
Tagln2	8.11902e-40	0.508704	0.927	0.925	2.27324e-35	ENSMUSG00000026547	FALSE
Rpl35	1.09351e-39	0.230779	1	0.995	3.06173e-35	ENSMUSG00000062997	FALSE
Map1lc3a	1.28469e-39	-0.442591	0.335	0.731	3.597e-35	ENSMUSG00000027602	FALSE
Akap13	1.43792e-39	0.691871	0.653	0.544	4.02604e-35	ENSMUSG00000066406	FALSE
Uqcrc1	1.50746e-39	-0.34871	0.286	0.718	4.22073e-35	ENSMUSG00000025651	FALSE
Gng12	1.63306e-39	-0.26975	0.102	0.51	4.57241e-35	ENSMUSG00000036402	FALSE
Anxa1	2.14951e-39	0.643563	0.78	0.696	6.01841e-35	ENSMUSG00000024659	FALSE
Psmb8	2.35602e-39	-0.556178	0.512	0.816	6.59663e-35	ENSMUSG00000024338	FALSE
Rpl23a	2.7183e-39	-0.329209	1	0.997	7.61098e-35	ENSMUSG00000058546	FALSE
Rpl15	2.79003e-39	-0.405641	0.935	0.991	7.8118e-35	ENSMUSG00000012405	FALSE
Elof1	3.00666e-39	-0.386303	0.194	0.596	8.41835e-35	ENSMUSG00000013822	FALSE
Tsen34	3.34116e-39	-0.311397	0.153	0.574	9.35491e-35	ENSMUSG00000035585	FALSE
Eif3g	4.5124e-39	-0.337134	0.247	0.667	1.26343e-34	ENSMUSG00000070319	FALSE
Ifi27l2a	5.48745e-39	-0.750701	0.19	0.543	1.53643e-34	ENSMUSG00000079017	FALSE
Aplp2	6.40509e-39	0.57483	0.776	0.708	1.79336e-34	ENSMUSG00000031996	FALSE
Prelid1	7.03162e-39	-0.392997	0.406	0.766	1.96878e-34	ENSMUSG00000021486	FALSE
Sdhb	7.20787e-39	-0.372112	0.365	0.763	2.01813e-34	ENSMUSG00000009863	FALSE
Eif2s1	1.32415e-38	-0.313302	0.139	0.525	3.70749e-34	ENSMUSG00000021116	FALSE
Tcf4	1.38454e-38	-0.400682	0.175	0.594	3.87658e-34	ENSMUSG00000053477	FALSE
Psmc1	1.43725e-38	-0.313021	0.165	0.581	4.02416e-34	ENSMUSG00000021178	FALSE
Ube2m	2.13679e-38	-0.287996	0.133	0.532	5.98279e-34	ENSMUSG00000005575	FALSE
Ndufa12	2.64677e-38	-0.367959	0.38	0.767	7.41069e-34	ENSMUSG00000020022	FALSE
Psmb7	2.73125e-38	-0.354952	0.298	0.704	7.64723e-34	ENSMUSG00000026750	FALSE
Fam96b	3.1252e-38	-0.30313	0.169	0.582	8.75026e-34	ENSMUSG00000031879	FALSE
Phb2	3.96461e-38	-0.381313	0.329	0.708	1.11005e-33	ENSMUSG00000004264	FALSE
Igfbp7	4.28445e-38	-1.24356	0.443	0.721	1.1996e-33	ENSMUSG00000036256	FALSE
Cstb	4.3722e-38	0.645325	0.867	0.786	1.22417e-33	ENSMUSG00000005054	FALSE
Apoe	4.67596e-38	-1.15315	0.61	0.892	1.30922e-33	ENSMUSG00000002985	FALSE
Stk17b	5.16927e-38	0.681897	0.537	0.338	1.44734e-33	ENSMUSG00000026094	FALSE
Idh3b	6.46983e-38	-0.289857	0.139	0.559	1.81149e-33	ENSMUSG00000027406	FALSE
Ostc	7.38486e-38	-0.330795	0.28	0.716	2.06769e-33	ENSMUSG00000041084	FALSE
Sptssa	7.56819e-38	-0.341481	0.304	0.734	2.11902e-33	ENSMUSG00000044408	FALSE
Lrpap1	8.56055e-38	-0.345735	0.167	0.585	2.39687e-33	ENSMUSG00000029103	FALSE
Anapc11	9.7036e-38	-0.414535	0.41	0.761	2.71691e-33	ENSMUSG00000025135	FALSE
Manf	9.95692e-38	-0.367325	0.384	0.79	2.78784e-33	ENSMUSG00000032575	FALSE
Cxcl2	1.10786e-37	0.459954	0.675	0.515	3.1019e-33	ENSMUSG00000058427	FALSE
Eif6	1.38333e-37	-0.323875	0.253	0.681	3.87318e-33	ENSMUSG00000027613	FALSE
Prcp	1.77171e-37	0.700459	0.539	0.383	4.96062e-33	ENSMUSG00000061119	FALSE
Ube2i	1.79723e-37	-0.343481	0.324	0.731	5.03207e-33	ENSMUSG00000015120	FALSE
Rpl7	2.23836e-37	-0.349081	0.959	0.993	6.26718e-33	ENSMUSG00000043716	FALSE
Psma3	2.24956e-37	-0.37518	0.476	0.841	6.29855e-33	ENSMUSG00000060073	FALSE
Baz1a	4.97134e-37	0.726639	0.571	0.462	1.39192e-32	ENSMUSG00000035021	FALSE
Atp5d	5.14244e-37	-0.366557	0.594	0.9	1.43983e-32	ENSMUSG00000003072	FALSE
Aldoa	5.51834e-37	-0.456437	0.733	0.926	1.54508e-32	ENSMUSG00000030695	FALSE
Ranbp1	5.55913e-37	-0.477781	0.469	0.775	1.5565e-32	ENSMUSG00000005732	FALSE
Nhp2l1	6.10175e-37	-0.345656	0.341	0.756	1.70843e-32	ENSMUSG00000063480	FALSE
Adh5	7.70079e-37	-0.290669	0.129	0.508	2.15614e-32	ENSMUSG00000028138	FALSE
Hmgn1	8.96987e-37	-0.387462	0.506	0.845	2.51147e-32	ENSMUSG00000040681	FALSE
Cap1	2.26027e-36	0.662952	0.724	0.689	6.32854e-32	ENSMUSG00000028656	FALSE
Mapk3	3.00184e-36	0.664527	0.704	0.661	8.40484e-32	ENSMUSG00000063065	FALSE
Sec13	3.23828e-36	-0.297529	0.165	0.564	9.06687e-32	ENSMUSG00000030298	FALSE
Tceb2	4.69594e-36	-0.401073	0.767	0.941	1.31482e-31	ENSMUSG00000055839	FALSE
Npm1	4.77942e-36	-0.485771	0.745	0.921	1.33819e-31	ENSMUSG00000057113	FALSE
Anapc5	5.86452e-36	-0.307924	0.186	0.618	1.64201e-31	ENSMUSG00000029472	FALSE
Itgb5	7.59444e-36	-0.344648	0.175	0.569	2.12637e-31	ENSMUSG00000022817	FALSE
Polr2c	1.27079e-35	-0.296109	0.178	0.592	3.5581e-31	ENSMUSG00000031783	FALSE
Med21	1.63028e-35	-0.290251	0.147	0.554	4.56462e-31	ENSMUSG00000030291	FALSE
Ppp1ca	1.73982e-35	-0.367444	0.58	0.885	4.87132e-31	ENSMUSG00000040385	FALSE
Polr2m	1.79902e-35	-0.304837	0.186	0.6	5.03707e-31	ENSMUSG00000032199	FALSE
Cotl1	1.87349e-35	0.49493	0.749	0.614	5.24558e-31	ENSMUSG00000031827	FALSE
Taldo1	1.88765e-35	0.59836	0.788	0.775	5.28524e-31	ENSMUSG00000025503	FALSE
Tubb4b	1.90429e-35	-0.433334	0.284	0.67	5.33182e-31	ENSMUSG00000036752	FALSE
Colgalt1	2.84892e-35	0.712333	0.508	0.4	7.9767e-31	ENSMUSG00000034807	TRUE
Vdac1	3.51292e-35	-0.313217	0.255	0.671	9.83582e-31	ENSMUSG00000020402	FALSE
Cct3	3.9973e-35	-0.326257	0.222	0.623	1.11921e-30	ENSMUSG00000001416	FALSE
Glul	5.30412e-35	0.660208	0.584	0.45	1.4851e-30	ENSMUSG00000026473	FALSE
Tgfbr2	5.45902e-35	0.742977	0.569	0.477	1.52847e-30	ENSMUSG00000032440	FALSE
Psmd8	1.00944e-34	-0.299603	0.249	0.694	2.82632e-30	ENSMUSG00000030591	FALSE
Mrpl52	1.32307e-34	-0.340605	0.427	0.799	3.70446e-30	ENSMUSG00000010406	FALSE
Atp5g1	1.39584e-34	-0.457918	0.62	0.855	3.90821e-30	ENSMUSG00000006057	FALSE
Mydgf	1.52351e-34	-0.288793	0.21	0.624	4.26567e-30	ENSMUSG00000019579	FALSE
Rnf187	2.06946e-34	-0.315154	0.3	0.728	5.79427e-30	ENSMUSG00000020496	FALSE
Fkbp8	2.10875e-34	-0.299162	0.304	0.74	5.9043e-30	ENSMUSG00000019428	FALSE
Pcolce2	2.47945e-34	-0.80163	0.186	0.522	6.9422e-30	ENSMUSG00000015354	FALSE
Jun	2.58092e-34	-0.55754	0.606	0.869	7.22631e-30	ENSMUSG00000052684	FALSE
Akr1b3	2.8202e-34	0.596954	0.741	0.725	7.89629e-30	ENSMUSG00000001642	FALSE
Pdlim1	3.21895e-34	0.630663	0.533	0.361	9.01273e-30	ENSMUSG00000055044	FALSE
Tmem59	3.64891e-34	-0.396782	0.465	0.865	1.02166e-29	ENSMUSG00000028618	FALSE
Psmd7	4.19768e-34	-0.319408	0.265	0.671	1.17531e-29	ENSMUSG00000039067	FALSE
Phb	4.48387e-34	-0.279669	0.145	0.537	1.25544e-29	ENSMUSG00000038845	FALSE
Gtf2a2	5.27212e-34	-0.299148	0.192	0.589	1.47614e-29	ENSMUSG00000033543	FALSE
Eif5	6.06832e-34	-0.334183	0.353	0.746	1.69907e-29	ENSMUSG00000021282	FALSE
Chchd3	1.88927e-33	-0.248368	0.114	0.503	5.28978e-29	ENSMUSG00000053768	FALSE
Adrm1	2.0469e-33	-0.273642	0.151	0.54	5.73112e-29	ENSMUSG00000039041	FALSE
Eif4h	2.09183e-33	-0.291525	0.224	0.671	5.85693e-29	ENSMUSG00000040731	FALSE
Emp2	2.194e-33	-0.73672	0.298	0.65	6.14299e-29	ENSMUSG00000022505	FALSE
Pura	2.87785e-33	-0.299944	0.194	0.604	8.05769e-29	ENSMUSG00000043991	FALSE
Dap	2.98772e-33	-0.37547	0.276	0.626	8.36531e-29	ENSMUSG00000039168	FALSE
Slc6a6	3.09066e-33	0.639636	0.678	0.625	8.65353e-29	ENSMUSG00000030096	FALSE
Atp5j	4.57841e-33	-0.32096	0.643	0.929	1.28191e-28	ENSMUSG00000022890	FALSE
Snrpd2	6.99557e-33	-0.317087	0.437	0.802	1.95869e-28	ENSMUSG00000040824	FALSE
Glrx3	7.08821e-33	-0.273066	0.206	0.632	1.98463e-28	ENSMUSG00000031068	FALSE
Rwdd1	9.14067e-33	-0.322571	0.296	0.685	2.5593e-28	ENSMUSG00000019782	FALSE
Ywhae	1.04282e-32	-0.329281	0.586	0.884	2.9198e-28	ENSMUSG00000020849	FALSE
Ehd4	1.10836e-32	-0.660183	0.298	0.65	3.1033e-28	ENSMUSG00000027293	FALSE
Cct5	1.14471e-32	-0.30992	0.343	0.747	3.20506e-28	ENSMUSG00000022234	FALSE
Eif4a2	1.64089e-32	-0.362732	0.369	0.794	4.59432e-28	ENSMUSG00000022884	FALSE
Krtcap2	1.88217e-32	-0.332219	0.545	0.861	5.2699e-28	ENSMUSG00000042747	FALSE
Ddost	2.31067e-32	-0.311312	0.278	0.687	6.46964e-28	ENSMUSG00000028757	FALSE
1810037I17Rik	2.3927e-32	0.561913	0.845	0.834	6.69933e-28		FALSE
Cd68	3.56277e-32	0.542588	0.567	0.372	9.97541e-28	ENSMUSG00000018774	FALSE
Spp1	3.61475e-32	-0.401419	0.929	0.677	1.01209e-27	ENSMUSG00000029304	FALSE
Aars	4.2667e-32	-0.265452	0.137	0.501	1.19463e-27	ENSMUSG00000031960	FALSE
Rdx	6.31197e-32	-0.400491	0.304	0.692	1.76729e-27	ENSMUSG00000032050	FALSE
Mrpl28	8.70198e-32	-0.29237	0.225	0.608	2.43647e-27	ENSMUSG00000024181	FALSE
Siva1	1.14891e-31	-0.299796	0.194	0.577	3.21684e-27	ENSMUSG00000064326	FALSE
Bgn	2.73959e-31	-0.924694	0.233	0.519	7.67056e-27	ENSMUSG00000031375	FALSE
Hspa1a	3.29301e-31	-0.58223	0.263	0.589	9.2201e-27	ENSMUSG00000091971	FALSE
Npm3	4.11005e-31	-0.274418	0.159	0.526	1.15077e-26	ENSMUSG00000056209	FALSE
Bad	4.65816e-31	-0.242071	0.127	0.522	1.30424e-26	ENSMUSG00000024959	FALSE
Gm10709	4.92519e-31	-0.324095	0.718	0.955	1.379e-26	ENSMUSG00000074516	FALSE
Eif5a	8.82817e-31	-0.463079	0.761	0.914	2.4718e-26	ENSMUSG00000078812	FALSE
Xbp1	9.66219e-31	0.635281	0.635	0.593	2.70532e-26	ENSMUSG00000020484	FALSE
Glo1	1.17652e-30	-0.260225	0.155	0.54	3.29414e-26	ENSMUSG00000024026	FALSE
Asna1	1.27819e-30	-0.246684	0.141	0.51	3.5788e-26	ENSMUSG00000052456	FALSE
Psme1	1.61266e-30	-0.363021	0.449	0.81	4.51529e-26	ENSMUSG00000022216	FALSE
Mrpl18	1.84656e-30	-0.2766	0.227	0.63	5.17018e-26	ENSMUSG00000057388	FALSE
Id1	3.6407e-30	-0.465631	0.214	0.535	1.01936e-25	ENSMUSG00000042745	FALSE
Prdx1	4.01179e-30	0.503135	0.978	0.963	1.12326e-25	ENSMUSG00000028691	FALSE
Rps29	4.05417e-30	0.157814	1	1	1.13513e-25	ENSMUSG00000034892	FALSE
Tspo	5.16273e-30	-0.360789	0.657	0.914	1.44551e-25	ENSMUSG00000041736	FALSE
Adam15	5.30779e-30	-0.270206	0.127	0.512	1.48613e-25	ENSMUSG00000028041	FALSE
Zfp36l2	6.36823e-30	0.569575	0.743	0.721	1.78304e-25	ENSMUSG00000045817	FALSE
Sys1	6.73427e-30	-0.270887	0.227	0.62	1.88553e-25	ENSMUSG00000045503	FALSE
Atp6v1g1	7.24379e-30	0.485294	0.922	0.914	2.02819e-25	ENSMUSG00000039105	FALSE
Trp53	8.67137e-30	-0.260581	0.171	0.547	2.4279e-25	ENSMUSG00000059552	FALSE
Ehd1	1.07116e-29	-0.295849	0.159	0.536	2.99914e-25	ENSMUSG00000024772	FALSE
Ctsa	1.6762e-29	0.606068	0.669	0.628	4.69321e-25	ENSMUSG00000017760	FALSE
Rps11	1.67814e-29	-0.323685	0.996	0.997	4.69862e-25	ENSMUSG00000003429	FALSE
Sra1	1.99471e-29	-0.257536	0.21	0.615	5.58498e-25	ENSMUSG00000006050	FALSE
Rtn4	2.19126e-29	-0.296419	0.375	0.768	6.13531e-25	ENSMUSG00000020458	FALSE
Rps15	2.39207e-29	-0.25841	0.998	0.998	6.69757e-25	ENSMUSG00000063457	FALSE
Dazap2	3.0037e-29	0.604842	0.676	0.672	8.41007e-25	ENSMUSG00000000346	FALSE
Actg1	3.20904e-29	0.179092	0.998	0.993	8.98498e-25	ENSMUSG00000062825	FALSE
Mrps26	3.96192e-29	-0.247981	0.175	0.563	1.1093e-24	ENSMUSG00000037740	FALSE
Sar1a	4.16269e-29	-0.262338	0.214	0.613	1.16551e-24	ENSMUSG00000020088	FALSE
Cycs	6.87954e-29	-0.374365	0.512	0.803	1.9262e-24	ENSMUSG00000063694	FALSE
Ndufa8	8.79509e-29	-0.28936	0.384	0.753	2.46254e-24	ENSMUSG00000026895	FALSE
Ube2n	1.11577e-28	-0.261687	0.265	0.666	3.12405e-24	ENSMUSG00000074781	FALSE
Psmb1	1.76962e-28	-0.279084	0.594	0.89	4.95476e-24	ENSMUSG00000014769	FALSE
Aqp1	2.55987e-28	-0.809497	0.294	0.58	7.16738e-24	ENSMUSG00000004655	FALSE
Hdgf	2.98611e-28	-0.331183	0.367	0.71	8.36081e-24	ENSMUSG00000004897	FALSE
Bcl7c	3.35364e-28	-0.236571	0.145	0.513	9.38986e-24	ENSMUSG00000030814	FALSE
Timm8b	3.44108e-28	-0.286851	0.298	0.664	9.63469e-24	ENSMUSG00000039016	FALSE
Mrps24	4.21004e-28	-0.279554	0.345	0.72	1.17877e-23	ENSMUSG00000020477	FALSE
Klf2	4.39657e-28	-0.732909	0.58	0.849	1.23099e-23	ENSMUSG00000055148	FALSE
Sumo1	5.03265e-28	-0.257412	0.375	0.784	1.40909e-23	ENSMUSG00000026021	FALSE
Sat1	6.14264e-28	0.454709	0.865	0.873	1.71988e-23	ENSMUSG00000025283	FALSE
Snx6	7.45918e-28	-0.240979	0.155	0.532	2.0885e-23	ENSMUSG00000005656	FALSE
Psma4	9.2481e-28	-0.298233	0.398	0.746	2.58938e-23	ENSMUSG00000032301	FALSE
Vmp1	9.43371e-28	-0.237452	0.141	0.512	2.64134e-23	ENSMUSG00000018171	FALSE
Ier2	1.25872e-27	-0.430859	0.614	0.877	3.5243e-23	ENSMUSG00000053560	FALSE
1110008F13Rik	1.68839e-27	-0.283926	0.382	0.737	4.72731e-23		FALSE
Tmbim6	1.90872e-27	0.464224	0.871	0.896	5.34422e-23	ENSMUSG00000023010	FALSE
Mrfap1	2.07464e-27	-0.295232	0.582	0.874	5.80879e-23	ENSMUSG00000055302	FALSE
Ergic2	2.20515e-27	-0.221692	0.139	0.505	6.17421e-23	ENSMUSG00000030304	FALSE
Eif1ax	2.97654e-27	-0.2793	0.263	0.619	8.33401e-23	ENSMUSG00000067194	FALSE
Nhp2	3.85613e-27	-0.363653	0.335	0.653	1.07968e-22	ENSMUSG00000001056	FALSE
Rpl9	4.27657e-27	-0.267093	0.984	0.998	1.1974e-22	ENSMUSG00000047215	FALSE
Tln1	4.56633e-27	-0.274773	0.222	0.636	1.27853e-22	ENSMUSG00000028465	FALSE
Klf9	6.56444e-27	-0.387965	0.188	0.519	1.83798e-22	ENSMUSG00000033863	FALSE
Ndufs4	6.85117e-27	-0.241964	0.241	0.654	1.91826e-22	ENSMUSG00000021764	FALSE
Chp1	6.90862e-27	0.643609	0.516	0.476	1.93435e-22	ENSMUSG00000014077	FALSE
Srsf11	8.39084e-27	-0.257484	0.267	0.671	2.34935e-22	ENSMUSG00000055436	FALSE
Gapdh	1.16924e-26	-0.649966	0.845	0.889	3.27375e-22	ENSMUSG00000057666	FALSE
Ly6c1	1.1759e-26	-0.803944	0.304	0.607	3.29241e-22	ENSMUSG00000079018	FALSE
Alyref	1.24873e-26	-0.342835	0.275	0.588	3.49631e-22	ENSMUSG00000025134	FALSE
Slc50a1	1.55056e-26	-0.267072	0.147	0.508	4.34141e-22	ENSMUSG00000027953	FALSE
Nedd8	1.71982e-26	-0.247999	0.576	0.888	4.81532e-22	ENSMUSG00000010376	FALSE
Pkn2	1.77544e-26	-0.228206	0.137	0.505	4.97106e-22	ENSMUSG00000004591	FALSE
Eif3e	1.87261e-26	-0.272478	0.469	0.826	5.24312e-22	ENSMUSG00000022336	FALSE
Mdh2	2.24817e-26	-0.268043	0.4	0.772	6.29465e-22	ENSMUSG00000019179	FALSE
Phf5a	2.30986e-26	-0.221489	0.145	0.526	6.46737e-22	ENSMUSG00000061360	FALSE
Bcas2	2.38485e-26	-0.253265	0.239	0.613	6.67735e-22	ENSMUSG00000005687	FALSE
Kras	2.90167e-26	-0.245726	0.204	0.613	8.12438e-22	ENSMUSG00000030265	FALSE
Fcgr3	3.13659e-26	0.349024	0.567	0.349	8.78214e-22	ENSMUSG00000059498	FALSE
Rps18	3.22812e-26	-0.331329	0.996	0.996	9.0384e-22	ENSMUSG00000008668	FALSE
Pgam1	5.39344e-26	-0.291004	0.357	0.703	1.51011e-21	ENSMUSG00000011752	FALSE
Atp6v0b	9.41176e-26	0.4941	0.818	0.829	2.6352e-21	ENSMUSG00000033379	FALSE
Rheb	1.39268e-25	-0.239991	0.365	0.781	3.89936e-21	ENSMUSG00000028945	FALSE
Rnf7	1.39742e-25	-0.249525	0.355	0.742	3.91263e-21	ENSMUSG00000051234	FALSE
Prr13	1.64218e-25	0.502807	0.698	0.701	4.59795e-21	ENSMUSG00000023048	FALSE
Rpl34	2.0659e-25	-0.262623	0.996	0.996	5.7843e-21	ENSMUSG00000062006	FALSE
Cct2	2.66243e-25	-0.259859	0.286	0.652	7.45454e-21	ENSMUSG00000034024	FALSE
Arpc1a	3.14934e-25	-0.243806	0.249	0.656	8.81783e-21	ENSMUSG00000029621	FALSE
Atp5o	3.1966e-25	-0.246562	0.475	0.831	8.95017e-21	ENSMUSG00000022956	FALSE
Spcs1	3.45073e-25	-0.308941	0.549	0.836	9.66169e-21	ENSMUSG00000021917	FALSE
Arpc5l	4.84612e-25	-0.217669	0.184	0.583	1.35686e-20	ENSMUSG00000026755	FALSE
Fam195b	4.84646e-25	-0.255532	0.306	0.673	1.35696e-20	ENSMUSG00000061111	FALSE
Psmd6	5.89425e-25	-0.237095	0.182	0.538	1.65033e-20	ENSMUSG00000021737	FALSE
Hnrnpr	6.0859e-25	-0.232183	0.163	0.532	1.70399e-20	ENSMUSG00000066037	FALSE
Mrpl20	7.2774e-25	-0.246191	0.316	0.69	2.0376e-20	ENSMUSG00000029066	FALSE
Eva1b	1.21626e-24	-0.335203	0.222	0.576	3.4054e-20	ENSMUSG00000050212	FALSE
Rpl36al	1.28008e-24	-0.361333	0.871	0.946	3.5841e-20	ENSMUSG00000049751	FALSE
Rpl6	1.36463e-24	-0.257242	0.992	0.995	3.82082e-20	ENSMUSG00000029614	FALSE
Pdap1	1.44556e-24	-0.281861	0.325	0.652	4.04743e-20	ENSMUSG00000029623	FALSE
Tomm20	1.48252e-24	-0.299578	0.533	0.811	4.1509e-20	ENSMUSG00000093904	FALSE
Ndufb11	1.71236e-24	-0.23321	0.514	0.847	4.79443e-20	ENSMUSG00000031059	FALSE
Ctnnb1	1.7311e-24	0.610109	0.663	0.667	4.8469e-20	ENSMUSG00000006932	FALSE
Rbbp7	2.70282e-24	-0.231013	0.2	0.572	7.56764e-20	ENSMUSG00000031353	FALSE
Rps19	3.01427e-24	-0.240527	1	0.999	8.43965e-20	ENSMUSG00000040952	FALSE
Son	3.12619e-24	-0.278968	0.512	0.872	8.75301e-20	ENSMUSG00000022961	FALSE
Ctsc	3.19231e-24	0.113286	0.694	0.533	8.93815e-20	ENSMUSG00000030560	FALSE
Yipf4	3.88089e-24	-0.250698	0.214	0.599	1.08661e-19	ENSMUSG00000024072	FALSE
Ergic3	4.02823e-24	-0.234307	0.304	0.705	1.12786e-19	ENSMUSG00000005881	FALSE
Pim1	4.6353e-24	0.520061	0.543	0.408	1.29784e-19	ENSMUSG00000024014	FALSE
M6pr	5.1153e-24	0.617723	0.594	0.609	1.43223e-19	ENSMUSG00000007458	FALSE
Pkig	5.74447e-24	-0.259356	0.253	0.626	1.60839e-19	ENSMUSG00000035268	FALSE
Nrp1	6.04937e-24	-0.505078	0.292	0.595	1.69376e-19	ENSMUSG00000025810	FALSE
Snrpc	6.45612e-24	-0.227117	0.253	0.628	1.80765e-19	ENSMUSG00000024217	FALSE
Fkbp4	7.11478e-24	-0.236619	0.243	0.614	1.99207e-19	ENSMUSG00000030357	FALSE
Uqcrb	7.3045e-24	-0.202896	0.625	0.925	2.04519e-19	ENSMUSG00000021520	FALSE
Myl6	9.63802e-24	0.266285	0.986	0.993	2.69855e-19	ENSMUSG00000090841	FALSE
Anxa6	9.78161e-24	-0.244857	0.225	0.621	2.73875e-19	ENSMUSG00000018340	FALSE
Atp6v0e	9.89127e-24	0.495921	0.847	0.878	2.76946e-19	ENSMUSG00000015575	FALSE
Eif3f	9.9676e-24	-0.253641	0.696	0.936	2.79083e-19	ENSMUSG00000031029	FALSE
Dtymk	1.05727e-23	-0.214768	0.161	0.508	2.96025e-19	ENSMUSG00000026281	FALSE
Rpl28	1.07644e-23	-0.315862	0.98	0.989	3.01392e-19	ENSMUSG00000030432	FALSE
Rpl12	1.18799e-23	-0.368977	0.929	0.963	3.32626e-19	ENSMUSG00000038900	FALSE
Hadh	1.27883e-23	-0.221862	0.149	0.511	3.58058e-19	ENSMUSG00000027984	FALSE
Laptm4a	1.3876e-23	-0.377468	0.778	0.936	3.88516e-19	ENSMUSG00000020585	FALSE
Polr2e	1.58087e-23	-0.222121	0.265	0.655	4.42627e-19	ENSMUSG00000004667	FALSE
Psmc6	1.66961e-23	-0.225701	0.19	0.553	4.67474e-19	ENSMUSG00000021832	FALSE
Mbd3	1.7961e-23	-0.213728	0.216	0.587	5.0289e-19	ENSMUSG00000035478	FALSE
Fbxw2	1.9529e-23	-0.204063	0.143	0.53	5.46793e-19	ENSMUSG00000035949	FALSE
Snrpf	1.96982e-23	-0.291498	0.455	0.754	5.5153e-19	ENSMUSG00000020018	FALSE
Sec62	2.11828e-23	-0.29798	0.514	0.825	5.93098e-19	ENSMUSG00000027706	FALSE
Rbm8a	2.16389e-23	-0.252078	0.418	0.761	6.05869e-19	ENSMUSG00000038374	FALSE
Hint1	2.47712e-23	-0.304566	0.792	0.939	6.93569e-19	ENSMUSG00000020267	FALSE
Lsm3	2.79695e-23	-0.226226	0.176	0.523	7.83118e-19	ENSMUSG00000034192	FALSE
Atp5h	4.27289e-23	-0.394484	0.873	0.95	1.19637e-18	ENSMUSG00000034566	FALSE
Dazap1	5.10967e-23	-0.21132	0.182	0.547	1.43066e-18	ENSMUSG00000069565	FALSE
Psmg4	6.02782e-23	-0.200105	0.159	0.531	1.68773e-18	ENSMUSG00000071451	FALSE
Mbnl1	6.42157e-23	0.501976	0.68	0.697	1.79798e-18	ENSMUSG00000027763	FALSE
Set	7.08733e-23	-0.307156	0.473	0.765	1.98438e-18	ENSMUSG00000054766	FALSE
Txndc15	7.55435e-23	-0.214029	0.163	0.528	2.11514e-18	ENSMUSG00000021497	FALSE
Psma1	7.72443e-23	-0.230964	0.318	0.711	2.16276e-18	ENSMUSG00000030751	FALSE
Coa3	8.4994e-23	-0.209416	0.288	0.687	2.37975e-18	ENSMUSG00000017188	FALSE
App	8.84531e-23	0.337737	0.784	0.773	2.4766e-18	ENSMUSG00000022892	FALSE
Capg	9.96296e-23	0.507495	0.671	0.619	2.78953e-18	ENSMUSG00000056737	FALSE
Pop5	1.03552e-22	-0.203469	0.169	0.545	2.89935e-18	ENSMUSG00000060152	FALSE
Dab2	1.10252e-22	0.547252	0.514	0.455	3.08694e-18	ENSMUSG00000022150	FALSE
Bag1	1.146e-22	-0.222137	0.38	0.763	3.20868e-18	ENSMUSG00000028416	FALSE
Ndufa13	1.35614e-22	-0.206701	0.62	0.909	3.79706e-18	ENSMUSG00000036199	FALSE
Mrpl4	1.96309e-22	-0.212699	0.171	0.536	5.49645e-18	ENSMUSG00000003299	FALSE
Stub1	2.13125e-22	-0.204028	0.269	0.667	5.9673e-18	ENSMUSG00000039615	FALSE
Emc10	2.39976e-22	-0.214385	0.302	0.698	6.71909e-18	ENSMUSG00000008140	FALSE
Psmb4	2.41426e-22	-0.242448	0.451	0.771	6.75969e-18	ENSMUSG00000005779	FALSE
Eef2	2.69009e-22	-0.254103	0.937	0.985	7.53198e-18	ENSMUSG00000034994	FALSE
Nudt21	2.90507e-22	-0.209146	0.202	0.563	8.1339e-18	ENSMUSG00000031754	FALSE
Gmfg	3.32989e-22	0.424511	0.661	0.566	9.32335e-18	ENSMUSG00000060791	FALSE
Zcrb1	3.58894e-22	-0.217991	0.292	0.678	1.00487e-17	ENSMUSG00000022635	FALSE
Carhsp1	3.68341e-22	-0.220422	0.151	0.51	1.03132e-17	ENSMUSG00000008393	FALSE
Ptms	3.84357e-22	0.425846	0.873	0.862	1.07616e-17	ENSMUSG00000030122	FALSE
Malat1	3.97395e-22	-0.410734	1	1	1.11267e-17	ENSMUSG00000092341	FALSE
Psmc5	4.04124e-22	-0.200747	0.214	0.601	1.13151e-17	ENSMUSG00000020708	FALSE
Gnb2	5.22821e-22	-0.231529	0.675	0.925	1.46385e-17	ENSMUSG00000029713	FALSE
Ccdc124	5.40546e-22	-0.207695	0.249	0.622	1.51347e-17	ENSMUSG00000007721	FALSE
Aimp1	6.90529e-22	-0.201683	0.216	0.578	1.93341e-17	ENSMUSG00000028029	FALSE
Snw1	6.92813e-22	-0.177897	0.143	0.508	1.93981e-17	ENSMUSG00000021039	FALSE
Rgs10	7.83647e-22	-0.3806	0.241	0.53	2.19413e-17	ENSMUSG00000030844	FALSE
Gltscr2	8.94737e-22	-0.228543	0.396	0.808	2.50518e-17	ENSMUSG00000041560	FALSE
Hras	9.96901e-22	-0.205194	0.184	0.553	2.79122e-17	ENSMUSG00000025499	FALSE
Bst2	1.17645e-21	-0.317643	0.257	0.601	3.29394e-17	ENSMUSG00000046718	FALSE
Hsbp1	1.40151e-21	-0.212359	0.476	0.81	3.9241e-17	ENSMUSG00000031839	FALSE
Psma7	1.50939e-21	-0.272084	0.692	0.895	4.22613e-17	ENSMUSG00000027566	FALSE
Fcgrt	1.62873e-21	0.453644	0.561	0.493	4.56028e-17	ENSMUSG00000003420	FALSE
mt-Co2	1.6323e-21	0.163494	1	0.999	4.57027e-17	ENSMUSG00000064354	FALSE
Txnl1	1.69269e-21	-0.219986	0.286	0.641	4.73938e-17	ENSMUSG00000024583	FALSE
Gpx3	1.82556e-21	-0.735256	0.355	0.674	5.11138e-17	ENSMUSG00000018339	FALSE
4930523C07Rik	2.07112e-21	-0.249342	0.202	0.558	5.79894e-17		FALSE
Rbm7	2.10014e-21	0.549084	0.518	0.519	5.88019e-17	ENSMUSG00000042396	FALSE
Flna	2.79359e-21	0.480049	0.622	0.62	7.82176e-17	ENSMUSG00000031328	FALSE
Anapc13	3.36678e-21	-0.211269	0.31	0.696	9.42664e-17	ENSMUSG00000035048	FALSE
Dynll2	4.05411e-21	-0.204677	0.22	0.581	1.13511e-16	ENSMUSG00000020483	FALSE
Smim10l1	4.40364e-21	-0.206549	0.151	0.508	1.23297e-16	ENSMUSG00000072704	FALSE
Ppp1r15a	5.33871e-21	-0.283192	0.198	0.541	1.49479e-16	ENSMUSG00000040435	FALSE
Ndufa7	6.42159e-21	-0.220069	0.592	0.875	1.79798e-16	ENSMUSG00000041881	FALSE
Lims1	6.48906e-21	-0.237565	0.204	0.581	1.81687e-16	ENSMUSG00000019920	FALSE
Arpc1b	7.79835e-21	-0.38896	0.802	0.899	2.18346e-16	ENSMUSG00000029622	FALSE
H13	8.19864e-21	-0.195846	0.269	0.652	2.29554e-16	ENSMUSG00000019188	FALSE
Dnaja1	8.21859e-21	-0.233597	0.527	0.872	2.30112e-16	ENSMUSG00000028410	FALSE
Psmd11	8.37304e-21	-0.198412	0.225	0.582	2.34437e-16	ENSMUSG00000017428	FALSE
Arl6ip5	9.44334e-21	-0.223379	0.339	0.711	2.64404e-16	ENSMUSG00000035199	FALSE
Ran	9.95691e-21	-0.327815	0.62	0.835	2.78783e-16	ENSMUSG00000029430	FALSE
Rpl36	1.03659e-20	-0.236748	0.996	0.997	2.90235e-16	ENSMUSG00000057863	FALSE
Iscu	1.20362e-20	-0.237004	0.288	0.684	3.37003e-16	ENSMUSG00000025825	FALSE
Rpl38	1.53923e-20	0.0716919	1	0.997	4.30968e-16	ENSMUSG00000057322	FALSE
Eif3d	1.70405e-20	-0.197326	0.204	0.556	4.77116e-16	ENSMUSG00000016554	FALSE
Ramp2	1.74326e-20	-0.821449	0.306	0.566	4.88096e-16	ENSMUSG00000001240	FALSE
Cacybp	1.77776e-20	-0.208159	0.259	0.625	4.97755e-16	ENSMUSG00000014226	FALSE
Tpst2	1.85959e-20	-0.222244	0.176	0.532	5.20667e-16	ENSMUSG00000029344	FALSE
Calm2	1.8673e-20	-0.303707	0.792	0.941	5.22825e-16	ENSMUSG00000036438	FALSE
Psmc4	2.2201e-20	-0.191245	0.204	0.56	6.21606e-16	ENSMUSG00000030603	FALSE
Emc4	2.35595e-20	-0.195029	0.178	0.527	6.59642e-16	ENSMUSG00000027131	FALSE
Mgat2	2.37356e-20	-0.183875	0.184	0.558	6.64574e-16	ENSMUSG00000043998	FALSE
Mxd4	2.40251e-20	-0.245275	0.239	0.589	6.72678e-16	ENSMUSG00000037235	FALSE
Ndufs3	2.48258e-20	-0.192553	0.259	0.643	6.95097e-16	ENSMUSG00000005510	FALSE
Dynlrb1	2.86142e-20	-0.211891	0.502	0.814	8.01168e-16	ENSMUSG00000047459	FALSE
Ube2r2	2.88527e-20	-0.184744	0.204	0.585	8.07848e-16	ENSMUSG00000036241	FALSE
Cd52	2.99784e-20	-0.796665	0.386	0.608	8.39366e-16	ENSMUSG00000000682	FALSE
Gabarap	3.00435e-20	0.420537	0.925	0.951	8.41188e-16	ENSMUSG00000018567	FALSE
Rtcb	3.21949e-20	-0.18953	0.212	0.6	9.01424e-16	ENSMUSG00000001783	FALSE
Oser1	3.43312e-20	-0.235214	0.192	0.547	9.61238e-16	ENSMUSG00000035399	FALSE
Smim14	3.66858e-20	-0.257699	0.32	0.71	1.02717e-15	ENSMUSG00000037822	FALSE
Srsf2	3.80365e-20	-0.200519	0.457	0.802	1.06498e-15	ENSMUSG00000034120	FALSE
Anxa4	4.2124e-20	0.540568	0.545	0.551	1.17943e-15	ENSMUSG00000029994	FALSE
Emg1	4.34099e-20	-0.203711	0.345	0.702	1.21543e-15	ENSMUSG00000004268	FALSE
Ssna1	4.35751e-20	-0.173775	0.188	0.561	1.22006e-15	ENSMUSG00000026966	FALSE
Ahsa1	4.37296e-20	-0.208337	0.275	0.632	1.22439e-15	ENSMUSG00000021037	FALSE
Atxn7l3b	4.64117e-20	-0.201366	0.269	0.657	1.29948e-15	ENSMUSG00000074748	FALSE
Uba52	4.81991e-20	-0.248494	0.827	0.968	1.34953e-15	ENSMUSG00000090137	FALSE
Emc3	4.93813e-20	-0.183333	0.151	0.506	1.38263e-15	ENSMUSG00000030286	FALSE
Vamp8	5.02946e-20	0.399487	0.843	0.854	1.4082e-15	ENSMUSG00000050732	FALSE
Paip2	5.04277e-20	-0.227671	0.394	0.759	1.41192e-15	ENSMUSG00000037058	FALSE
Txn1	5.27509e-20	0.368318	0.941	0.922	1.47697e-15	ENSMUSG00000028367	FALSE
Mrps18a	5.71832e-20	-0.193213	0.216	0.578	1.60107e-15	ENSMUSG00000023967	FALSE
Ppdpf	6.71292e-20	-0.220297	0.231	0.605	1.87955e-15	ENSMUSG00000016344	FALSE
Phlda1	7.09839e-20	-0.47109	0.457	0.68	1.98748e-15	ENSMUSG00000020205	FALSE
Cd36	7.27788e-20	0.25088	0.627	0.508	2.03773e-15	ENSMUSG00000002944	FALSE
Ctbp1	7.39087e-20	-0.19184	0.275	0.666	2.06937e-15	ENSMUSG00000037373	FALSE
Cox7a2l	8.43819e-20	-0.202008	0.7	0.925	2.36261e-15	ENSMUSG00000024248	FALSE
Ndufv1	8.89789e-20	-0.184302	0.163	0.518	2.49132e-15	ENSMUSG00000037916	TRUE
Tsc22d3	9.80826e-20	0.375812	0.682	0.656	2.74621e-15	ENSMUSG00000031431	FALSE
Wdr1	1.0544e-19	0.557296	0.586	0.613	2.95222e-15	ENSMUSG00000005103	FALSE
B230219D22Rik	1.11311e-19	-0.197023	0.173	0.531	3.11659e-15	ENSMUSG00000045767	FALSE
Ap2m1	1.28434e-19	-0.185711	0.367	0.745	3.59603e-15	ENSMUSG00000022841	FALSE
Pnkd	1.53723e-19	-0.188712	0.208	0.571	4.3041e-15	ENSMUSG00000026179	FALSE
Vps36	1.60558e-19	-0.193311	0.171	0.53	4.49546e-15	ENSMUSG00000031479	FALSE
Abhd17a	1.73164e-19	-0.183628	0.21	0.581	4.84842e-15	ENSMUSG00000003346	FALSE
Rpl10-ps3	1.92942e-19	0.411753	0.839	0.895	5.40219e-15	ENSMUSG00000058443	FALSE
Ndufb4	1.93104e-19	-0.19625	0.473	0.796	5.40672e-15	ENSMUSG00000022820	FALSE
Prkar1a	1.99705e-19	-0.210804	0.363	0.741	5.59155e-15	ENSMUSG00000020612	FALSE
Slc3a2	2.21274e-19	-0.227341	0.357	0.745	6.19546e-15	ENSMUSG00000010095	FALSE
Rpl39	2.57373e-19	0.141616	1	0.996	7.2062e-15	ENSMUSG00000079641	FALSE
Ndufs5	3.13796e-19	-0.188461	0.471	0.807	8.78597e-15	ENSMUSG00000028648	FALSE
Xist	3.41712e-19	0.234488	0.876	0.794	9.5676e-15	ENSMUSG00000086503	FALSE
Mrpl54	3.67051e-19	-0.184701	0.284	0.645	1.02771e-14	ENSMUSG00000034932	FALSE
Oaz1	3.86845e-19	-0.211406	0.965	0.991	1.08313e-14	ENSMUSG00000035242	FALSE
Rnaset2a	4.78128e-19	-0.264123	0.551	0.861	1.33871e-14	ENSMUSG00000095687	FALSE
Etfb	4.95992e-19	0.566891	0.655	0.701	1.38873e-14	ENSMUSG00000004610	FALSE
Rps8	5.09375e-19	-0.210535	1	0.999	1.4262e-14	ENSMUSG00000047675	FALSE
Atp6v0d1	5.27811e-19	0.530969	0.531	0.564	1.47782e-14	ENSMUSG00000013160	FALSE
Cox7b	5.30574e-19	-0.212872	0.584	0.842	1.48555e-14	ENSMUSG00000031231	FALSE
Hspd1	5.33315e-19	-0.195487	0.288	0.641	1.49323e-14	ENSMUSG00000025980	FALSE
Sept7	5.4518e-19	-0.210615	0.386	0.751	1.52645e-14	ENSMUSG00000001833	FALSE
Ufc1	6.3461e-19	-0.180233	0.216	0.581	1.77684e-14	ENSMUSG00000062963	FALSE
Dpy30	6.44181e-19	-0.200873	0.237	0.585	1.80364e-14	ENSMUSG00000024067	FALSE
Bnip3l	6.86251e-19	0.471917	0.69	0.732	1.92143e-14	ENSMUSG00000022051	FALSE
Ralbp1	7.45255e-19	-0.195516	0.371	0.746	2.08664e-14	ENSMUSG00000024096	FALSE
Gdpd3	7.96424e-19	0.31801	0.684	0.627	2.22991e-14	ENSMUSG00000030703	FALSE
mt-Nd2	8.12454e-19	0.231905	0.988	0.984	2.27479e-14	ENSMUSG00000064345	FALSE
Eif3m	8.31903e-19	-0.18356	0.378	0.742	2.32924e-14	ENSMUSG00000027170	FALSE
Mbnl2	9.58033e-19	-0.213662	0.222	0.596	2.6824e-14	ENSMUSG00000022139	FALSE
1810043H04Rik	1.0774e-18	-0.202373	0.325	0.657	3.01662e-14		FALSE
Tonsl	1.17307e-18	-0.19875	0.316	0.701	3.28447e-14	ENSMUSG00000059323	FALSE
D8Ertd738e	1.27338e-18	-0.190994	0.618	0.883	3.56534e-14	ENSMUSG00000019362	FALSE
Commd1	1.39972e-18	-0.174768	0.214	0.577	3.91908e-14	ENSMUSG00000051355	FALSE
Pld4	1.56757e-18	0.353837	0.512	0.366	4.38905e-14	ENSMUSG00000052160	FALSE
Rps12	1.62444e-18	0.148132	1	0.986	4.54828e-14	ENSMUSG00000061983	FALSE
Ndufv2	1.63457e-18	-0.179805	0.349	0.715	4.57663e-14	ENSMUSG00000024099	FALSE
Wasf2	1.72003e-18	-0.203239	0.231	0.603	4.81592e-14	ENSMUSG00000028868	FALSE
Polr2j	1.73711e-18	-0.183403	0.284	0.653	4.86372e-14	ENSMUSG00000039771	FALSE
Dnajc15	1.86131e-18	-0.176896	0.169	0.51	5.21149e-14	ENSMUSG00000022013	FALSE
Ncor1	1.88985e-18	-0.184648	0.306	0.686	5.2914e-14	ENSMUSG00000018501	FALSE
Rrp1	2.41379e-18	-0.171052	0.214	0.583	6.75838e-14	ENSMUSG00000061032	FALSE
Eif3l	2.45393e-18	-0.166701	0.192	0.553	6.87075e-14	ENSMUSG00000033047	FALSE
Mea1	2.52553e-18	-0.155334	0.176	0.529	7.07123e-14	ENSMUSG00000002768	FALSE
Txn2	2.53589e-18	-0.179617	0.288	0.647	7.10023e-14	ENSMUSG00000005354	FALSE
Atraid	2.65996e-18	-0.208968	0.251	0.627	7.44764e-14	ENSMUSG00000013622	FALSE
Lsm6	2.7428e-18	-0.203557	0.31	0.637	7.67956e-14	ENSMUSG00000031683	FALSE
Rpl5	3.59235e-18	-0.233731	0.829	0.94	1.00582e-13	ENSMUSG00000058558	FALSE
Arf1	4.34819e-18	-0.180289	0.629	0.896	1.21745e-13	ENSMUSG00000048076	FALSE
Gpi1	4.96989e-18	-0.183531	0.396	0.748	1.39152e-13	ENSMUSG00000036427	FALSE
Ifi27	5.67373e-18	-0.229996	0.355	0.7	1.58859e-13	ENSMUSG00000064215	FALSE
S100a11	5.81242e-18	0.399893	0.912	0.918	1.62742e-13	ENSMUSG00000027907	FALSE
Tgfb1	6.53128e-18	0.448101	0.571	0.561	1.82869e-13	ENSMUSG00000002603	FALSE
Capza2	8.56348e-18	0.483322	0.735	0.794	2.39769e-13	ENSMUSG00000015733	FALSE
S100a1	1.02405e-17	0.550899	0.716	0.729	2.86724e-13	ENSMUSG00000044080	FALSE
Ntan1	1.13973e-17	-0.170934	0.163	0.513	3.19112e-13	ENSMUSG00000022681	TRUE
Nfkbia	1.19686e-17	-0.339445	0.675	0.875	3.3511e-13	ENSMUSG00000021025	FALSE
Lage3	1.24064e-17	-0.163086	0.167	0.509	3.47367e-13	ENSMUSG00000015289	FALSE
Trappc6b	1.26637e-17	-0.172517	0.239	0.613	3.54571e-13	ENSMUSG00000020993	FALSE
Nucb1	1.28133e-17	-0.197101	0.198	0.544	3.5876e-13	ENSMUSG00000030824	FALSE
Hexb	1.34766e-17	-0.33318	0.239	0.531	3.77333e-13	ENSMUSG00000021665	FALSE
Grpel1	1.39809e-17	-0.173099	0.222	0.568	3.9145e-13	ENSMUSG00000029198	FALSE
Abracl	1.489e-17	0.489378	0.696	0.731	4.16906e-13	ENSMUSG00000078453	FALSE
Ubl3	1.62652e-17	0.487882	0.557	0.578	4.55408e-13	ENSMUSG00000001687	FALSE
Eif4ebp1	1.73322e-17	-0.179091	0.2	0.554	4.85285e-13	ENSMUSG00000031490	FALSE
Csnk2b	1.84966e-17	-0.164836	0.253	0.619	5.17885e-13	ENSMUSG00000024387	FALSE
Glmp	1.9323e-17	-0.180665	0.263	0.623	5.41024e-13	ENSMUSG00000001418	FALSE
Kif5b	2.01634e-17	-0.188646	0.392	0.741	5.64554e-13	ENSMUSG00000006740	FALSE
Ier5	2.31655e-17	0.453742	0.647	0.666	6.4861e-13	ENSMUSG00000056708	FALSE
Cltb	2.33352e-17	-0.192335	0.214	0.578	6.53361e-13	ENSMUSG00000047547	FALSE
Glud1	2.62782e-17	0.506857	0.565	0.606	7.35764e-13	ENSMUSG00000021794	FALSE
Commd4	2.69841e-17	-0.159066	0.165	0.514	7.55528e-13	ENSMUSG00000032299	FALSE
Slirp	3.22474e-17	-0.175494	0.347	0.687	9.02896e-13	ENSMUSG00000021040	FALSE
Ndufc1	3.93667e-17	-0.219536	0.567	0.808	1.10223e-12	ENSMUSG00000037152	FALSE
2700060E02Rik	4.44205e-17	-0.165311	0.504	0.806	1.24373e-12		FALSE
Tmsb10	6.67839e-17	0.0876854	0.996	0.981	1.86988e-12	ENSMUSG00000079523	FALSE
Rbm39	9.6238e-17	-0.184282	0.747	0.945	2.69457e-12	ENSMUSG00000027620	FALSE
Ift20	1.05231e-16	-0.178253	0.255	0.622	2.94635e-12	ENSMUSG00000001105	FALSE
Sdf2l1	1.44853e-16	-0.211268	0.22	0.554	4.05573e-12	ENSMUSG00000022769	FALSE
Cfdp1	1.46501e-16	-0.162492	0.294	0.638	4.10189e-12	ENSMUSG00000031954	FALSE
Dcun1d5	1.63012e-16	-0.149933	0.253	0.619	4.56418e-12	ENSMUSG00000032002	FALSE
Srsf10	1.77891e-16	-0.167795	0.175	0.517	4.98076e-12	ENSMUSG00000028676	TRUE
Eif4a3	1.87995e-16	-0.176839	0.239	0.567	5.26368e-12	ENSMUSG00000025580	FALSE
Ssr4	2.10138e-16	-0.178358	0.51	0.816	5.88366e-12	ENSMUSG00000002014	FALSE
Eid1	2.1306e-16	-0.155104	0.2	0.555	5.96546e-12	ENSMUSG00000091337	FALSE
Myl12a	2.15055e-16	-0.240865	0.827	0.974	6.02132e-12	ENSMUSG00000024048	FALSE
Mfap4	2.17317e-16	-0.968697	0.343	0.626	6.08467e-12	ENSMUSG00000042436	FALSE
Sugt1	2.1857e-16	-0.157962	0.186	0.53	6.11974e-12	ENSMUSG00000022024	FALSE
Morf4l2	2.27472e-16	-0.176171	0.382	0.707	6.36899e-12	ENSMUSG00000031422	FALSE
Sptbn1	3.28719e-16	-0.410264	0.414	0.716	9.20381e-12	ENSMUSG00000020315	FALSE
Psme2	3.29419e-16	-0.23975	0.573	0.827	9.22341e-12	ENSMUSG00000079197	FALSE
Sec11a	4.33807e-16	-0.170536	0.276	0.647	1.21462e-11	ENSMUSG00000025724	FALSE
Nenf	4.63778e-16	-0.21318	0.439	0.758	1.29853e-11	ENSMUSG00000037499	FALSE
Rps23	4.94599e-16	-0.184983	1	0.998	1.38483e-11	ENSMUSG00000049517	FALSE
Btf3	5.4005e-16	-0.181425	0.847	0.959	1.51209e-11	ENSMUSG00000021660	FALSE
Strap	6.91218e-16	-0.149356	0.198	0.54	1.93534e-11	ENSMUSG00000030224	FALSE
Rps4x	7.18791e-16	-0.197865	1	0.997	2.01254e-11	ENSMUSG00000031320	FALSE
Cldn5	7.52072e-16	-1.05239	0.357	0.569	2.10573e-11	ENSMUSG00000041378	FALSE
Rab18	8.66056e-16	-0.152843	0.267	0.647	2.42487e-11	ENSMUSG00000073639	FALSE
Srsf3	1.07384e-15	-0.157916	0.527	0.833	3.00664e-11	ENSMUSG00000071172	FALSE
Smdt1	1.07606e-15	-0.158063	0.641	0.893	3.01286e-11	ENSMUSG00000022452	FALSE
Dnajc8	1.10813e-15	-0.19237	0.339	0.711	3.10266e-11	ENSMUSG00000054405	FALSE
P4hb	1.11562e-15	-0.239278	0.547	0.765	3.12362e-11	ENSMUSG00000025130	FALSE
Mrpl17	1.13126e-15	-0.159242	0.265	0.597	3.16743e-11	ENSMUSG00000030879	FALSE
Trappc1	1.14882e-15	-0.151159	0.176	0.514	3.21657e-11	ENSMUSG00000049299	FALSE
Rad23b	1.16718e-15	-0.140776	0.171	0.512	3.26799e-11	ENSMUSG00000028426	FALSE
Ptpn18	1.33649e-15	-0.309521	0.286	0.571	3.74204e-11	ENSMUSG00000026126	FALSE
Epas1	1.36406e-15	-0.673972	0.294	0.527	3.81923e-11	ENSMUSG00000024140	FALSE
Ndufs7	1.41573e-15	-0.129309	0.38	0.759	3.96391e-11	ENSMUSG00000020153	FALSE
Rps12-ps3	1.75769e-15	0.456676	0.696	0.742	4.92135e-11	ENSMUSG00000067038	FALSE
Tex264	2.12437e-15	-0.15714	0.196	0.533	5.94802e-11	ENSMUSG00000040813	FALSE
Ndufa11	2.23299e-15	-0.184087	0.565	0.817	6.25214e-11	ENSMUSG00000002379	FALSE
Rpl24	2.43776e-15	-0.178034	0.963	0.992	6.82549e-11	ENSMUSG00000098274	FALSE
Sec61a1	2.57986e-15	-0.132538	0.18	0.529	7.22335e-11	ENSMUSG00000030082	FALSE
Eif4a1	2.90308e-15	-0.221406	0.769	0.922	8.12832e-11	ENSMUSG00000059796	FALSE
Stk11	3.01963e-15	-0.132305	0.153	0.503	8.45467e-11	ENSMUSG00000003068	TRUE
Clta	3.13121e-15	0.345994	0.867	0.887	8.76706e-11	ENSMUSG00000028478	FALSE
Gabarapl2	3.45403e-15	-0.169092	0.41	0.776	9.67095e-11	ENSMUSG00000031950	FALSE
Ctsb	3.61087e-15	0.246699	0.867	0.86	1.01101e-10	ENSMUSG00000021939	FALSE
Uqcrc2	3.6635e-15	-0.1466	0.218	0.571	1.02574e-10	ENSMUSG00000030884	FALSE
Ubald2	3.83939e-15	-0.174806	0.263	0.597	1.07499e-10	ENSMUSG00000050628	FALSE
Gm11808	4.19024e-15	-0.174193	0.731	0.933	1.17322e-10	ENSMUSG00000068240	FALSE
Sub1	4.68279e-15	-0.192556	0.714	0.916	1.31113e-10	ENSMUSG00000022205	FALSE
Lamtor5	4.80006e-15	-0.132793	0.418	0.755	1.34397e-10	ENSMUSG00000087260	FALSE
Napa	5.07328e-15	-0.14584	0.212	0.569	1.42047e-10	ENSMUSG00000006024	FALSE
Eef1b2	5.75715e-15	-0.212462	0.733	0.895	1.61195e-10	ENSMUSG00000025967	FALSE
Emp3	5.89155e-15	-0.264876	0.557	0.79	1.64957e-10	ENSMUSG00000040212	FALSE
Serbp1	5.99802e-15	-0.197501	0.688	0.884	1.67939e-10	ENSMUSG00000036371	FALSE
Klf4	6.81619e-15	-0.368241	0.41	0.677	1.90846e-10	ENSMUSG00000003032	FALSE
Ndufb5	7.3458e-15	-0.161082	0.543	0.807	2.05675e-10	ENSMUSG00000027673	FALSE
Gng11	7.41971e-15	-0.555898	0.3	0.508	2.07744e-10	ENSMUSG00000032766	FALSE
Plp2	7.94065e-15	-0.163241	0.186	0.509	2.2233e-10	ENSMUSG00000031146	FALSE
Aprt	8.23081e-15	0.304579	0.776	0.697	2.30454e-10	ENSMUSG00000006589	FALSE
Jtb	8.39133e-15	-0.14552	0.241	0.595	2.34949e-10	ENSMUSG00000027937	FALSE
Ube2e1	8.77323e-15	-0.134934	0.227	0.583	2.45642e-10	ENSMUSG00000021774	FALSE
Ddx24	9.52361e-15	-0.148036	0.261	0.605	2.66652e-10	ENSMUSG00000041645	FALSE
Cnpy2	1.09508e-14	-0.152412	0.253	0.591	3.06611e-10	ENSMUSG00000025381	FALSE
Tpd52l2	1.14571e-14	-0.137897	0.186	0.529	3.20787e-10	ENSMUSG00000000827	FALSE
Fosb	1.19737e-14	0.433591	0.612	0.605	3.35251e-10	ENSMUSG00000003545	FALSE
Hnrnpa3	1.23403e-14	-0.145939	0.535	0.846	3.45515e-10	ENSMUSG00000059005	FALSE
Polr2i	1.36654e-14	-0.130327	0.247	0.607	3.82618e-10	ENSMUSG00000019738	FALSE
Grn	1.94288e-14	0.359345	0.776	0.779	5.43987e-10	ENSMUSG00000034708	FALSE
Rtn3	2.0105e-14	0.482498	0.549	0.621	5.62921e-10	ENSMUSG00000024758	FALSE
Ifngr1	2.03771e-14	-0.249769	0.335	0.68	5.7054e-10	ENSMUSG00000020009	FALSE
Mrpl30	2.23215e-14	-0.124614	0.341	0.694	6.24979e-10	ENSMUSG00000026087	FALSE
Pomp	2.43878e-14	-0.158543	0.61	0.86	6.82833e-10	ENSMUSG00000029649	FALSE
Arf4	2.45217e-14	-0.169132	0.412	0.731	6.86584e-10	ENSMUSG00000021877	FALSE
Tnfrsf1a	3.00738e-14	-0.168816	0.235	0.583	8.42037e-10	ENSMUSG00000030341	FALSE
Mtpn	3.17995e-14	0.472107	0.588	0.645	8.90355e-10	ENSMUSG00000029840	FALSE
Serf2	3.241e-14	0.206585	0.996	0.992	9.07448e-10	ENSMUSG00000074884	FALSE
Tpm3	3.29118e-14	-0.153242	0.594	0.855	9.21497e-10	ENSMUSG00000027940	FALSE
Dnajc19	3.47474e-14	-0.124523	0.247	0.595	9.72891e-10	ENSMUSG00000027679	FALSE
Cox5b	3.53024e-14	-0.149814	0.635	0.869	9.88431e-10	ENSMUSG00000061518	FALSE
Tmed5	3.65805e-14	0.491838	0.529	0.582	1.02422e-09	ENSMUSG00000063406	FALSE
Psmd14	3.99681e-14	-0.137016	0.186	0.509	1.11907e-09	ENSMUSG00000026914	FALSE
Ctnna1	4.03019e-14	-0.206332	0.259	0.593	1.12841e-09	ENSMUSG00000037815	FALSE
Srrm1	4.59859e-14	-0.122644	0.245	0.614	1.28756e-09	ENSMUSG00000028809	FALSE
Gtf2h5	4.70092e-14	-0.129886	0.365	0.697	1.31621e-09	ENSMUSG00000034345	FALSE
Mrps14	4.94619e-14	-0.117692	0.371	0.724	1.38488e-09	ENSMUSG00000058267	FALSE
Ndufv3	5.04627e-14	-0.148833	0.457	0.751	1.41291e-09	ENSMUSG00000024038	FALSE
Gm10260	5.17591e-14	0.315008	0.873	0.913	1.4492e-09	ENSMUSG00000069117	FALSE
Wls	5.95051e-14	-0.165737	0.222	0.524	1.66608e-09	ENSMUSG00000028173	FALSE
Ctla2a	6.00184e-14	-0.660187	0.298	0.51	1.68045e-09	ENSMUSG00000044258	FALSE
Fam32a	6.53656e-14	-0.158566	0.351	0.718	1.83017e-09	ENSMUSG00000003039	FALSE
Ptp4a1	6.85032e-14	0.462845	0.486	0.531	1.91802e-09	ENSMUSG00000026064	FALSE
Dctn2	6.99401e-14	-0.129483	0.222	0.575	1.95825e-09	ENSMUSG00000025410	FALSE
Scp2	7.4899e-14	0.388634	0.725	0.797	2.0971e-09	ENSMUSG00000028603	FALSE
Eef1d	7.83203e-14	-0.137197	0.641	0.886	2.19289e-09	ENSMUSG00000055762	FALSE
Celf2	9.18561e-14	0.449868	0.512	0.537	2.57188e-09	ENSMUSG00000002107	FALSE
Nop10	1.11507e-13	-0.146073	0.557	0.828	3.12209e-09	ENSMUSG00000027133	FALSE
Mettl9	1.12895e-13	-0.125817	0.176	0.515	3.16096e-09	ENSMUSG00000030876	FALSE
Macf1	1.21825e-13	-0.258337	0.218	0.509	3.41098e-09	ENSMUSG00000028649	FALSE
Arhgdib	1.24058e-13	0.218755	0.647	0.583	3.47351e-09	ENSMUSG00000030220	FALSE
Rpl26	1.24808e-13	-0.189593	0.998	0.998	3.49451e-09	ENSMUSG00000060938	FALSE
Ube2a	1.37846e-13	-0.132665	0.218	0.569	3.85954e-09	ENSMUSG00000016308	FALSE
Rbx1	1.6454e-13	-0.116344	0.624	0.882	4.60695e-09	ENSMUSG00000022400	FALSE
Mpc2	1.76034e-13	0.51755	0.622	0.713	4.92876e-09	ENSMUSG00000026568	FALSE
Atp6ap1	1.76504e-13	0.459002	0.567	0.633	4.94195e-09	ENSMUSG00000019087	FALSE
Fam96a	1.77397e-13	0.482004	0.502	0.544	4.96694e-09	ENSMUSG00000032381	FALSE
Esd	1.87051e-13	-0.128808	0.386	0.717	5.23725e-09	ENSMUSG00000021996	FALSE
Eny2	1.96206e-13	-0.127799	0.304	0.637	5.49357e-09	ENSMUSG00000022338	FALSE
Ndufc2	2.0554e-13	-0.162606	0.5	0.79	5.7549e-09	ENSMUSG00000030647	FALSE
Tm2d2	2.19175e-13	-0.147369	0.224	0.575	6.13668e-09	ENSMUSG00000031556	FALSE
Lsm8	2.23265e-13	-0.124071	0.22	0.548	6.25121e-09	ENSMUSG00000044155	FALSE
Ssr1	2.4017e-13	-0.132936	0.208	0.552	6.72452e-09	ENSMUSG00000021427	FALSE
Mrpl36	2.74127e-13	-0.125778	0.202	0.537	7.67528e-09	ENSMUSG00000021607	FALSE
Ebna1bp2	2.79935e-13	-0.13151	0.192	0.516	7.83789e-09	ENSMUSG00000028729	FALSE
Tbrg1	2.91639e-13	-0.141385	0.271	0.602	8.16561e-09	ENSMUSG00000011114	FALSE
Clic1	2.94933e-13	-0.179427	0.727	0.908	8.25784e-09	ENSMUSG00000007041	FALSE
Lrp1	2.98922e-13	0.423207	0.575	0.584	8.3695e-09	ENSMUSG00000040249	FALSE
Dnajb6	3.31023e-13	-0.1184	0.32	0.689	9.26831e-09	ENSMUSG00000029131	FALSE
Ppp2r4	3.35978e-13	-0.113174	0.182	0.52	9.40704e-09	ENSMUSG00000039515	FALSE
Nt5c	3.52101e-13	-0.130979	0.247	0.575	9.85846e-09	ENSMUSG00000020736	FALSE
Ctsh	3.56191e-13	0.377068	0.576	0.593	9.97299e-09	ENSMUSG00000032359	FALSE
Lamp1	3.57538e-13	0.266843	0.894	0.919	1.00107e-08	ENSMUSG00000031447	FALSE
Rer1	3.63471e-13	-0.122845	0.306	0.665	1.01768e-08	ENSMUSG00000029048	FALSE
Dusp1	4.05931e-13	0.348391	0.902	0.939	1.13657e-08	ENSMUSG00000024190	FALSE
Mrpl57	4.12263e-13	-0.119362	0.269	0.6	1.1543e-08	ENSMUSG00000021967	FALSE
Snrpb	4.1927e-13	-0.14475	0.678	0.893	1.17391e-08	ENSMUSG00000027404	FALSE
Cetn3	4.50116e-13	-0.144915	0.302	0.652	1.26028e-08	ENSMUSG00000021537	FALSE
Psmc3	5.74604e-13	-0.136564	0.378	0.699	1.60883e-08	ENSMUSG00000002102	FALSE
Sars	5.99328e-13	-0.122878	0.222	0.544	1.67806e-08	ENSMUSG00000068739	FALSE
Hdlbp	6.61123e-13	-0.120499	0.2	0.529	1.85108e-08	ENSMUSG00000034088	FALSE
Ptma	7.47445e-13	-0.178526	0.996	0.995	2.09277e-08	ENSMUSG00000026238	FALSE
Rab10	7.77331e-13	-0.111717	0.337	0.675	2.17645e-08	ENSMUSG00000020671	FALSE
Naa38	8.52222e-13	-0.109939	0.306	0.659	2.38614e-08	ENSMUSG00000059278	FALSE
Pabpc1	1.0649e-12	0.291321	0.898	0.896	2.98162e-08	ENSMUSG00000022283	FALSE
Dph3	1.23587e-12	-0.129511	0.233	0.558	3.46033e-08	ENSMUSG00000021905	FALSE
Idh2	1.27909e-12	-0.133176	0.21	0.534	3.58133e-08	ENSMUSG00000030541	FALSE
Ppp1r11	1.28884e-12	-0.114475	0.378	0.709	3.60863e-08	ENSMUSG00000036398	FALSE
Rpl22l1	1.35174e-12	-0.196195	0.829	0.95	3.78473e-08	ENSMUSG00000039221	FALSE
Cox7c	1.46888e-12	0.32014	0.937	0.954	4.11271e-08	ENSMUSG00000017778	FALSE
Tax1bp3	1.52821e-12	-0.141753	0.222	0.54	4.27882e-08	ENSMUSG00000040158	FALSE
Atp5j2	1.54528e-12	-0.133548	0.786	0.936	4.32663e-08	ENSMUSG00000038690	FALSE
Hn1	1.62785e-12	-0.341208	0.647	0.769	4.55781e-08	ENSMUSG00000020737	FALSE
Pea15a	1.76572e-12	-0.175743	0.212	0.524	4.94384e-08	ENSMUSG00000013698	FALSE
Hmg20b	1.78493e-12	-0.113571	0.175	0.503	4.99762e-08	ENSMUSG00000020232	FALSE
Psma2	1.84558e-12	-0.106877	0.5	0.818	5.16744e-08	ENSMUSG00000015671	FALSE
Mdh1	1.86371e-12	-0.129405	0.353	0.687	5.21821e-08	ENSMUSG00000020321	FALSE
Snx2	1.89207e-12	-0.155901	0.208	0.528	5.2976e-08	ENSMUSG00000034484	FALSE
Rpl13a	1.94638e-12	-0.17113	1	0.999	5.44967e-08	ENSMUSG00000074129	FALSE
Uqcrh	1.94735e-12	0.315068	0.933	0.946	5.4524e-08	ENSMUSG00000063882	FALSE
Slc25a3	2.08229e-12	-0.153171	0.714	0.891	5.83021e-08	ENSMUSG00000061904	FALSE
Rbm3	2.11459e-12	-0.202572	0.702	0.862	5.92064e-08	ENSMUSG00000031167	FALSE
Rpl27	2.13896e-12	-0.192268	0.978	0.991	5.98889e-08	ENSMUSG00000063316	FALSE
Gnb1	2.36668e-12	0.431977	0.712	0.781	6.62646e-08	ENSMUSG00000029064	FALSE
Serp1	2.38421e-12	0.39721	0.663	0.713	6.67555e-08	ENSMUSG00000027808	FALSE
Ccdc12	2.55445e-12	-0.130219	0.245	0.605	7.15221e-08	ENSMUSG00000019659	FALSE
Ppig	2.64117e-12	-0.108206	0.316	0.653	7.39502e-08	ENSMUSG00000042133	FALSE
Txndc17	2.64271e-12	-0.123488	0.52	0.795	7.39933e-08	ENSMUSG00000020803	FALSE
Cops6	2.66311e-12	-0.108884	0.273	0.617	7.45644e-08	ENSMUSG00000019494	FALSE
Nono	3.25985e-12	-0.110722	0.282	0.627	9.12725e-08	ENSMUSG00000031311	FALSE
Mrpl24	3.26454e-12	-0.113209	0.255	0.59	9.14039e-08	ENSMUSG00000019710	FALSE
mt-Nd4l	3.36302e-12	0.429339	0.529	0.592	9.41612e-08	ENSMUSG00000065947	FALSE
Rab2a	3.36875e-12	-0.116966	0.459	0.78	9.43216e-08	ENSMUSG00000047187	FALSE
Npc2	3.60489e-12	-0.338332	0.871	0.94	1.00933e-07	ENSMUSG00000021242	FALSE
Churc1	3.74791e-12	-0.110903	0.235	0.579	1.04938e-07	ENSMUSG00000090258	FALSE
Chic2	3.89305e-12	0.430305	0.541	0.62	1.09002e-07	ENSMUSG00000029229	FALSE
2410015M20Rik	3.94592e-12	-0.121335	0.445	0.753	1.10482e-07		FALSE
Spag7	3.97103e-12	-0.115118	0.224	0.555	1.11185e-07	ENSMUSG00000018287	FALSE
Tmed2	4.17546e-12	-0.110608	0.567	0.855	1.16909e-07	ENSMUSG00000029390	FALSE
Commd3	4.28505e-12	-0.111958	0.276	0.603	1.19977e-07	ENSMUSG00000051154	FALSE
Anp32e	5.73076e-12	-0.117203	0.212	0.519	1.60456e-07	ENSMUSG00000015749	FALSE
Ywhab	6.09571e-12	0.412	0.716	0.783	1.70674e-07	ENSMUSG00000018326	FALSE
Rps3a1	6.28551e-12	-0.203525	0.996	0.996	1.75988e-07	ENSMUSG00000028081	FALSE
Ap2s1	6.60522e-12	-0.0928498	0.429	0.757	1.8494e-07	ENSMUSG00000008036	FALSE
Glrx5	6.82016e-12	-0.137569	0.345	0.638	1.90958e-07	ENSMUSG00000021102	FALSE
Mff	6.99567e-12	-0.12223	0.19	0.52	1.95872e-07	ENSMUSG00000026150	FALSE
Lsm4	7.42441e-12	-0.140054	0.343	0.635	2.07876e-07	ENSMUSG00000031848	FALSE
Ndufa5	7.47781e-12	-0.100205	0.445	0.755	2.09371e-07	ENSMUSG00000023089	FALSE
Ddx5	7.67685e-12	0.287579	0.925	0.967	2.14944e-07	ENSMUSG00000020719	FALSE
Rps17	7.71813e-12	-0.167841	0.99	0.993	2.161e-07	ENSMUSG00000061787	FALSE
Use1	7.8555e-12	-0.114852	0.369	0.732	2.19946e-07	ENSMUSG00000002395	FALSE
Rps25	7.91127e-12	-0.153307	0.992	0.994	2.21508e-07	ENSMUSG00000009927	FALSE
Snx17	8.76094e-12	-0.12039	0.224	0.554	2.45297e-07	ENSMUSG00000029146	FALSE
Pdcd5	9.44037e-12	-0.0993304	0.422	0.734	2.64321e-07	ENSMUSG00000030417	FALSE
Uqcrq	1.02301e-11	-0.178424	0.731	0.876	2.86433e-07	ENSMUSG00000044894	FALSE
Pdcd6ip	1.04071e-11	0.424618	0.443	0.502	2.91389e-07	ENSMUSG00000032504	FALSE
Calr	1.06486e-11	-0.146964	0.755	0.912	2.98151e-07	ENSMUSG00000003814	FALSE
Aup1	1.10436e-11	-0.101137	0.243	0.583	3.09211e-07	ENSMUSG00000068328	FALSE
Klf6	1.10641e-11	0.411359	0.741	0.789	3.09783e-07	ENSMUSG00000000078	FALSE
Pgrmc1	1.20989e-11	-0.163995	0.261	0.568	3.38757e-07	ENSMUSG00000006373	FALSE
Msn	1.25112e-11	0.359156	0.751	0.832	3.50301e-07	ENSMUSG00000031207	FALSE
Clk1	1.48758e-11	0.385019	0.496	0.545	4.16508e-07	ENSMUSG00000026034	FALSE
Rbm17	1.5856e-11	-0.107011	0.216	0.534	4.43952e-07	ENSMUSG00000037197	FALSE
Snx3	1.70974e-11	-0.139795	0.624	0.846	4.78709e-07	ENSMUSG00000019804	FALSE
Elovl1	1.76115e-11	-0.202727	0.22	0.532	4.93103e-07	ENSMUSG00000006390	FALSE
Ube2b	1.8658e-11	-0.107491	0.429	0.769	5.22407e-07	ENSMUSG00000020390	FALSE
Svbp	1.8801e-11	-0.107709	0.224	0.561	5.26409e-07	ENSMUSG00000028643	FALSE
Slc25a11	1.88899e-11	-0.0964593	0.19	0.523	5.28897e-07	ENSMUSG00000014606	FALSE
Tmem14c	2.29356e-11	0.438039	0.629	0.707	6.42174e-07	ENSMUSG00000021361	FALSE
2810428I15Rik	2.5031e-11	-0.105429	0.425	0.723	7.00843e-07		FALSE
Calm1	2.94719e-11	0.177815	0.984	0.978	8.25182e-07	ENSMUSG00000001175	FALSE
Ppp3ca	2.95495e-11	-0.125836	0.353	0.661	8.27357e-07	ENSMUSG00000028161	FALSE
1810022K09Rik	3.92789e-11	-0.104346	0.214	0.523	1.09977e-06		FALSE
Cox17	3.97948e-11	0.383678	0.753	0.827	1.11421e-06	ENSMUSG00000046516	FALSE
Spg21	3.9933e-11	-0.0806747	0.175	0.515	1.11808e-06	ENSMUSG00000032388	FALSE
Imp3	4.19831e-11	-0.117369	0.243	0.581	1.17548e-06	ENSMUSG00000032288	FALSE
Ostf1	4.38961e-11	0.342352	0.682	0.765	1.22905e-06	ENSMUSG00000024725	FALSE
Tubb5	4.71708e-11	-0.137854	0.698	0.874	1.32073e-06	ENSMUSG00000001525	FALSE
Dynlt3	4.79554e-11	-0.102972	0.192	0.516	1.3427e-06	ENSMUSG00000031176	FALSE
Smc6	5.41538e-11	-0.117753	0.288	0.589	1.51625e-06	ENSMUSG00000020608	FALSE
Gng5	5.47539e-11	0.277228	0.939	0.947	1.53305e-06	ENSMUSG00000068523	FALSE
Fabp5	5.86281e-11	0.285611	0.629	0.6	1.64153e-06	ENSMUSG00000027533	FALSE
Itgb1	6.1952e-11	-0.142923	0.453	0.762	1.73459e-06	ENSMUSG00000025809	FALSE
mt-Atp6	6.32796e-11	-0.134984	1	1	1.77176e-06	ENSMUSG00000064357	FALSE
Uqcr10	6.97716e-11	-0.101218	0.712	0.9	1.95354e-06	ENSMUSG00000059534	FALSE
Slc9a3r2	7.14814e-11	-0.415315	0.294	0.516	2.00141e-06	ENSMUSG00000002504	FALSE
Sumo3	7.58499e-11	-0.0933325	0.269	0.606	2.12372e-06	ENSMUSG00000020265	FALSE
Psmb9	7.8737e-11	-0.210747	0.308	0.561	2.20456e-06	ENSMUSG00000096727	FALSE
Cisd2	8.30609e-11	-0.0938728	0.222	0.542	2.32562e-06	ENSMUSG00000028165	FALSE
Gemin7	8.3401e-11	-0.108141	0.196	0.528	2.33515e-06	ENSMUSG00000044709	FALSE
Cct4	8.92033e-11	-0.108595	0.424	0.719	2.4976e-06	ENSMUSG00000007739	FALSE
Kdelr1	1.25035e-10	-0.104172	0.276	0.621	3.50085e-06	ENSMUSG00000002778	FALSE
Sh3bgrl	1.2591e-10	0.340664	0.671	0.751	3.52534e-06	ENSMUSG00000031246	FALSE
Hmgn2	1.28689e-10	0.443714	0.524	0.571	3.60316e-06	ENSMUSG00000003038	FALSE
Snf8	1.38702e-10	-0.0969811	0.302	0.619	3.88352e-06	ENSMUSG00000006058	FALSE
Sftpa1	1.4499e-10	-1.65928	0.298	0.559	4.05958e-06	ENSMUSG00000021789	FALSE
Cmpk1	1.47437e-10	0.407683	0.5	0.579	4.12809e-06	ENSMUSG00000028719	FALSE
Cav1	1.60906e-10	-0.506155	0.355	0.551	4.50521e-06	ENSMUSG00000007655	FALSE
Cited2	1.61607e-10	-0.161289	0.225	0.521	4.52482e-06	ENSMUSG00000039910	FALSE
Smap1	1.68156e-10	-0.0947345	0.212	0.545	4.7082e-06	ENSMUSG00000026155	FALSE
Junb	1.93291e-10	-0.276058	0.89	0.947	5.41197e-06	ENSMUSG00000052837	FALSE
Rps27rt	1.93811e-10	0.152964	0.967	0.987	5.42652e-06	ENSMUSG00000050621	FALSE
Uqcrfs1	2.05554e-10	-0.0781086	0.384	0.713	5.75532e-06	ENSMUSG00000038462	FALSE
Hnrnpdl	2.09759e-10	-0.0950632	0.245	0.576	5.87303e-06	ENSMUSG00000029328	FALSE
Srsf7	2.15739e-10	-0.104954	0.325	0.637	6.04046e-06	ENSMUSG00000024097	FALSE
Polr2f	2.16757e-10	-0.101613	0.445	0.732	6.06899e-06	ENSMUSG00000033020	FALSE
Dync1i2	2.20365e-10	0.372855	0.547	0.619	6.17001e-06	ENSMUSG00000027012	FALSE
Btg2	2.30557e-10	-0.257119	0.594	0.834	6.45538e-06	ENSMUSG00000020423	FALSE
Ccnd3	2.39875e-10	-0.116248	0.239	0.58	6.71626e-06	ENSMUSG00000034165	FALSE
Psma6	2.61719e-10	-0.105194	0.427	0.722	7.32787e-06	ENSMUSG00000021024	FALSE
Chchd1	2.64054e-10	-0.0854292	0.333	0.648	7.39325e-06	ENSMUSG00000063787	FALSE
Psmb6	2.71294e-10	-0.0951901	0.586	0.831	7.59595e-06	ENSMUSG00000018286	FALSE
Pa2g4	2.8433e-10	-0.120065	0.273	0.557	7.96095e-06	ENSMUSG00000025364	FALSE
Sypl	2.84559e-10	0.408038	0.539	0.623	7.96736e-06	ENSMUSG00000020570	FALSE
Prrc2c	2.91985e-10	-0.0797635	0.241	0.582	8.17528e-06	ENSMUSG00000040225	FALSE
Myh9	3.14751e-10	0.431218	0.457	0.548	8.81271e-06	ENSMUSG00000022443	FALSE
Gsn	3.15328e-10	-1.40383	0.829	0.942	8.82887e-06	ENSMUSG00000026879	FALSE
Tmem234	4.19803e-10	-0.0976981	0.465	0.777	1.17541e-05	ENSMUSG00000028797	FALSE
Arglu1	4.60228e-10	-0.122838	0.214	0.523	1.28859e-05	ENSMUSG00000040459	FALSE
Arf6	5.15871e-10	-0.09894	0.424	0.708	1.44439e-05	ENSMUSG00000044147	FALSE
Ubap2l	5.36245e-10	-0.0821953	0.218	0.534	1.50143e-05	ENSMUSG00000042520	FALSE
Mrpl34	6.48715e-10	-0.0856197	0.225	0.539	1.81634e-05	ENSMUSG00000034880	FALSE
Dynll1	6.63126e-10	-0.17142	0.918	0.975	1.85669e-05	ENSMUSG00000009013	FALSE
Hmgb2	7.57131e-10	-0.203139	0.4	0.65	2.11989e-05	ENSMUSG00000054717	FALSE
Spcs2	7.78234e-10	-0.113725	0.455	0.77	2.17898e-05	ENSMUSG00000035227	FALSE
1810058I24Rik	8.36869e-10	-0.0976743	0.404	0.716	2.34315e-05		FALSE
Nucks1	1.02095e-09	-0.0811486	0.286	0.603	2.85856e-05	ENSMUSG00000026434	FALSE
Cnih1	1.04312e-09	-0.0894228	0.202	0.519	2.92062e-05	ENSMUSG00000015759	FALSE
Tmem165	1.06336e-09	-0.0930817	0.192	0.504	2.9773e-05	ENSMUSG00000029234	TRUE
Atp2b1	1.06533e-09	-0.0907239	0.386	0.712	2.98281e-05	ENSMUSG00000019943	FALSE
Akr1a1	1.1202e-09	0.305293	0.853	0.882	3.13644e-05	ENSMUSG00000028692	FALSE
Prpf40a	1.2133e-09	-0.0702325	0.235	0.563	3.39713e-05	ENSMUSG00000061136	FALSE
Hbb-bs	1.23008e-09	0.6917	0.808	0.889	3.44409e-05	ENSMUSG00000052305	FALSE
Ap1s1	1.28015e-09	-0.0585154	0.218	0.536	3.58428e-05	ENSMUSG00000004849	FALSE
Crip2	1.36826e-09	-0.458273	0.459	0.655	3.831e-05	ENSMUSG00000006356	FALSE
Ncl	1.4893e-09	-0.141684	0.575	0.803	4.1699e-05	ENSMUSG00000026234	FALSE
Arpc4	1.57834e-09	0.3366	0.716	0.778	4.41918e-05	ENSMUSG00000079426	FALSE
Lamtor4	1.78073e-09	0.387237	0.58	0.678	4.98586e-05	ENSMUSG00000050552	FALSE
Fubp1	1.99247e-09	-0.089847	0.245	0.55	5.57871e-05	ENSMUSG00000028034	FALSE
Dek	2.07603e-09	-0.0647439	0.351	0.668	5.81268e-05	ENSMUSG00000021377	FALSE
Dbnl	2.27734e-09	-0.0730115	0.218	0.545	6.37633e-05	ENSMUSG00000020476	FALSE
Egr1	2.45401e-09	-0.14379	0.514	0.766	6.87099e-05	ENSMUSG00000038418	FALSE
Mpc1	2.54438e-09	-0.0884334	0.322	0.666	7.124e-05	ENSMUSG00000023861	FALSE
Sod2	2.561e-09	-0.0823854	0.339	0.656	7.17053e-05	ENSMUSG00000006818	FALSE
Eif3k	2.66492e-09	-0.0572649	0.58	0.843	7.46151e-05	ENSMUSG00000053565	FALSE
Rap1a	2.86402e-09	-0.137454	0.5	0.795	8.01897e-05	ENSMUSG00000068798	FALSE
Rps5	3.05755e-09	-0.156744	1	0.998	8.56085e-05	ENSMUSG00000012848	FALSE
Atp1a1	3.21693e-09	-0.102143	0.424	0.706	9.00708e-05	ENSMUSG00000033161	FALSE
Oat	3.32967e-09	-0.167533	0.222	0.501	9.32275e-05	ENSMUSG00000030934	FALSE
Emc6	3.60914e-09	-0.0658554	0.312	0.636	0.000101052	ENSMUSG00000047260	FALSE
Coro1a	3.79485e-09	0.0511458	0.622	0.554	0.000106252	ENSMUSG00000030707	FALSE
Eef1a1	4.07953e-09	-0.127215	1	1	0.000114223	ENSMUSG00000037742	FALSE
Cox5a	4.31841e-09	0.226067	0.882	0.871	0.000120911	ENSMUSG00000000088	FALSE
Rpl17	4.42046e-09	-0.165379	0.998	0.996	0.000123769	ENSMUSG00000062328	FALSE
Rps27a	4.45263e-09	0.0538128	0.998	0.997	0.000124669	ENSMUSG00000020460	FALSE
Zfp706	4.45484e-09	-0.0687485	0.535	0.806	0.000124731	ENSMUSG00000062397	FALSE
Ppp1cc	4.81388e-09	-0.0918731	0.378	0.682	0.000134784	ENSMUSG00000004455	FALSE
Ndufa4	4.9718e-09	-0.0869041	0.8	0.94	0.000139206	ENSMUSG00000029632	FALSE
Srsf6	5.01351e-09	-0.0718627	0.335	0.655	0.000140373	ENSMUSG00000016921	FALSE
Pdcd6	5.02177e-09	-0.0534317	0.316	0.657	0.000140604	ENSMUSG00000021576	FALSE
Rbm42	5.33028e-09	-0.0980269	0.208	0.509	0.000149242	ENSMUSG00000036733	FALSE
Snrnp27	5.37672e-09	-0.0846202	0.375	0.677	0.000150543	ENSMUSG00000001158	FALSE
Nmt1	5.64293e-09	0.408057	0.539	0.627	0.000157996	ENSMUSG00000020936	FALSE
Tprgl	5.72013e-09	-0.149188	0.324	0.627	0.000160158	ENSMUSG00000029030	FALSE
Bud31	6.24046e-09	-0.0746799	0.282	0.612	0.000174727	ENSMUSG00000038722	FALSE
Rbm25	6.36727e-09	-0.0711022	0.396	0.702	0.000178277	ENSMUSG00000010608	FALSE
S100a13	7.50072e-09	0.306105	0.784	0.84	0.000210013	ENSMUSG00000042312	FALSE
C1d	7.8242e-09	-0.0820798	0.265	0.578	0.00021907	ENSMUSG00000000581	FALSE
Syf2	9.39511e-09	-0.124815	0.271	0.577	0.000263054	ENSMUSG00000028821	FALSE
Rhoa	9.59386e-09	0.261446	0.869	0.929	0.000268619	ENSMUSG00000007815	FALSE
Puf60	1.19917e-08	-0.073519	0.202	0.518	0.000335757	ENSMUSG00000002524	FALSE
Ppp1r18	1.24863e-08	0.387905	0.443	0.521	0.000349603	ENSMUSG00000034595	FALSE
Zyx	1.25296e-08	-0.124415	0.324	0.636	0.000350816	ENSMUSG00000029860	FALSE
Pigt	1.32604e-08	-0.0746789	0.224	0.536	0.000371278	ENSMUSG00000017721	FALSE
Nol7	1.34589e-08	-0.0811376	0.337	0.659	0.000376836	ENSMUSG00000063200	FALSE
Cox8a	1.35842e-08	-0.0912009	0.886	0.969	0.000380343	ENSMUSG00000035885	FALSE
Cnih4	1.39028e-08	-0.0690305	0.296	0.601	0.000389264	ENSMUSG00000062169	FALSE
2610001J05Rik	1.6111e-08	-0.0802013	0.271	0.588	0.000451091		FALSE
Bcl10	1.71697e-08	-0.0671542	0.198	0.512	0.000480734	ENSMUSG00000028191	FALSE
Cwc15	1.78868e-08	-0.0644582	0.349	0.662	0.000500813	ENSMUSG00000004096	FALSE
Ndufs2	2.12101e-08	-0.0608079	0.329	0.647	0.000593863	ENSMUSG00000013593	FALSE
Ndufs8	2.49493e-08	-0.0600756	0.331	0.656	0.000698556	ENSMUSG00000059734	FALSE
Vapb	2.52507e-08	-0.0716766	0.227	0.546	0.000706994	ENSMUSG00000054455	FALSE
Trappc4	2.58424e-08	-0.0580068	0.278	0.597	0.000723562	ENSMUSG00000032112	FALSE
BC031181	2.68054e-08	-0.0862853	0.3	0.628	0.000750525	ENSMUSG00000036299	FALSE
Fos	2.83812e-08	0.126099	0.914	0.907	0.000794646	ENSMUSG00000021250	FALSE
Atp6ap2	3.16484e-08	0.373364	0.451	0.541	0.000886124	ENSMUSG00000031007	FALSE
Rps27	3.19422e-08	0.0775694	1	0.999	0.000894349	ENSMUSG00000090733	FALSE
Cdc26	3.49329e-08	-0.0552374	0.239	0.567	0.000978087	ENSMUSG00000066149	FALSE
Vps29	3.63455e-08	-0.0639783	0.349	0.666	0.00101764	ENSMUSG00000029462	FALSE
Vapa	3.74652e-08	-0.0646134	0.427	0.738	0.00104899	ENSMUSG00000024091	FALSE
Srp19	3.96083e-08	-0.0613875	0.3	0.599	0.00110899	ENSMUSG00000014504	FALSE
Shfm1	4.08475e-08	0.25225	0.927	0.956	0.00114369	ENSMUSG00000042541	FALSE
Serpinb6a	4.1141e-08	0.345251	0.567	0.638	0.00115191	ENSMUSG00000060147	FALSE
Camk2d	4.22382e-08	0.373555	0.488	0.553	0.00118263	ENSMUSG00000053819	FALSE
Map2k3	4.37533e-08	-0.067733	0.235	0.527	0.00122505	ENSMUSG00000018932	FALSE
Lgmn	4.44726e-08	-0.304571	0.425	0.66	0.00124519	ENSMUSG00000021190	FALSE
Magoh	4.47516e-08	-0.067794	0.237	0.539	0.001253	ENSMUSG00000028609	FALSE
Sf3b5	4.67668e-08	-0.0490012	0.412	0.711	0.00130942	ENSMUSG00000078348	FALSE
Srrm2	4.70995e-08	-0.0804143	0.596	0.817	0.00131874	ENSMUSG00000039218	FALSE
Sdf4	4.7308e-08	-0.0693164	0.347	0.692	0.00132458	ENSMUSG00000029076	FALSE
Banf1	5.24005e-08	-0.0585161	0.333	0.624	0.00146716	ENSMUSG00000024844	FALSE
Ctsl	5.29353e-08	-0.191722	0.488	0.724	0.00148213	ENSMUSG00000021477	FALSE
Sri	5.71835e-08	-0.0529976	0.494	0.799	0.00160108	ENSMUSG00000003161	FALSE
Nfix	6.54249e-08	-0.0963762	0.265	0.521	0.00183183	ENSMUSG00000001911	FALSE
Immp1l	7.04319e-08	-0.0651743	0.224	0.523	0.00197202	ENSMUSG00000042670	FALSE
Tmed3	8.45175e-08	-0.0673984	0.343	0.652	0.00236641	ENSMUSG00000032353	FALSE
Rpn2	8.50868e-08	-0.0711952	0.425	0.73	0.00238234	ENSMUSG00000027642	FALSE
Ppp2r1a	8.52123e-08	-0.055556	0.235	0.551	0.00238586	ENSMUSG00000007564	FALSE
Cdc42se1	8.6407e-08	-0.0626815	0.259	0.551	0.00241931	ENSMUSG00000046722	FALSE
Myl12b	9.08772e-08	0.287838	0.753	0.854	0.00254447	ENSMUSG00000034868	FALSE
Snrpd3	9.30778e-08	-0.0630081	0.39	0.669	0.00260608	ENSMUSG00000020180	FALSE
Eif4g1	1.02512e-07	-0.058632	0.255	0.549	0.00287024	ENSMUSG00000045983	FALSE
Atp5l	1.06683e-07	0.178424	0.967	0.965	0.00298702	ENSMUSG00000038717	FALSE
Psmd4	1.19857e-07	-0.0621573	0.431	0.704	0.00335589	ENSMUSG00000005625	FALSE
Ybx1	1.21066e-07	-0.154018	0.941	0.972	0.00338972	ENSMUSG00000028639	FALSE
Kmt2e	1.24689e-07	-0.0708768	0.294	0.609	0.00349116	ENSMUSG00000029004	FALSE
Sec61g	1.36148e-07	-0.0682492	0.839	0.946	0.00381202	ENSMUSG00000078974	FALSE
Itm2b	1.37343e-07	-0.366252	0.984	0.995	0.00384546	ENSMUSG00000022108	FALSE
Ndufb8	1.52569e-07	-0.052946	0.584	0.826	0.00427179	ENSMUSG00000025204	FALSE
Bola3	1.67619e-07	-0.0648164	0.3	0.586	0.00469315	ENSMUSG00000045160	FALSE
Maf1	1.72597e-07	-0.0703999	0.218	0.525	0.00483254	ENSMUSG00000022553	FALSE
Rac1	1.76279e-07	0.303212	0.812	0.89	0.00493563	ENSMUSG00000001847	FALSE
Chmp4b	1.80379e-07	0.327438	0.68	0.769	0.00505043	ENSMUSG00000038467	FALSE
Ssb	1.86761e-07	-0.0629484	0.424	0.707	0.00522913	ENSMUSG00000068882	FALSE
Pfdn5	1.90924e-07	0.267547	0.89	0.959	0.00534567	ENSMUSG00000001289	FALSE
Rps16	1.9531e-07	-0.124205	0.998	0.998	0.0054685	ENSMUSG00000037563	FALSE
Cbr2	1.98558e-07	-1.05122	0.359	0.589	0.00555941	ENSMUSG00000025150	FALSE
Max	2.03274e-07	-0.0606453	0.21	0.511	0.00569148	ENSMUSG00000059436	FALSE
Bloc1s1	2.07903e-07	-0.0624852	0.351	0.663	0.00582109	ENSMUSG00000090247	FALSE
Stard3nl	2.18684e-07	-0.0755595	0.216	0.512	0.00612292	ENSMUSG00000003062	FALSE
Tmem256	2.23859e-07	0.315174	0.798	0.852	0.00626782	ENSMUSG00000070394	FALSE
Sdhd	2.5662e-07	-0.05498	0.28	0.577	0.0071851	ENSMUSG00000000171	FALSE
Dctn3	2.70672e-07	-0.0569933	0.269	0.574	0.00757855	ENSMUSG00000028447	FALSE
Rala	2.82981e-07	-0.0523301	0.335	0.63	0.00792318	ENSMUSG00000008859	FALSE
Prdx5	2.85105e-07	0.267699	0.747	0.803	0.00798265	ENSMUSG00000024953	FALSE
Lrrc59	2.91199e-07	-0.0603398	0.245	0.518	0.00815327	ENSMUSG00000020869	FALSE
Spop	2.92721e-07	-0.075147	0.29	0.607	0.0081959	ENSMUSG00000057522	FALSE
Ccnl1	3.05346e-07	0.366707	0.533	0.643	0.00854939	ENSMUSG00000027829	FALSE
Efhd2	3.1153e-07	0.293966	0.455	0.504	0.00872254	ENSMUSG00000040659	FALSE
Rpl22	3.34569e-07	0.186077	0.965	0.97	0.00936761	ENSMUSG00000028936	FALSE
Drap1	3.79428e-07	-0.0568373	0.32	0.615	0.0106236	ENSMUSG00000024914	FALSE
Rps15a	4.07806e-07	-0.143223	0.998	0.997	0.0114182	ENSMUSG00000008683	FALSE
Rsu1	4.08136e-07	-0.0898363	0.325	0.624	0.0114274	ENSMUSG00000026727	FALSE
Nars	4.20201e-07	-0.0509749	0.224	0.505	0.0117652	ENSMUSG00000024587	FALSE
Hspe1	4.325e-07	-0.148136	0.735	0.861	0.0121096	ENSMUSG00000073676	FALSE
Gm42418	4.89934e-07	0.520495	0.994	0.999	0.0137177	ENSMUSG00000098178	FALSE
Calu	5.03521e-07	-0.0526094	0.31	0.577	0.0140981	ENSMUSG00000029767	FALSE
Tbca	5.48711e-07	0.301313	0.802	0.855	0.0153633	ENSMUSG00000042043	FALSE
Bola2	5.58598e-07	0.352486	0.671	0.737	0.0156402	ENSMUSG00000047721	FALSE
Cox6c	6.07921e-07	-0.0853475	0.912	0.967	0.0170212	ENSMUSG00000014313	FALSE
Hspa8	6.84741e-07	-0.10803	0.986	0.995	0.0191721	ENSMUSG00000015656	FALSE
Trappc2l	7.30244e-07	0.385807	0.496	0.622	0.0204461	ENSMUSG00000015013	FALSE
Pfdn6	8.65005e-07	-0.0528815	0.284	0.559	0.0242193	ENSMUSG00000024309	FALSE
Cox7a2	1.19597e-06	-0.0574071	0.81	0.931	0.0334859	ENSMUSG00000032330	FALSE
Rhob	1.32119e-06	-0.103177	0.414	0.669	0.036992	ENSMUSG00000054364	FALSE
Grcc10	1.33339e-06	-0.0540708	0.4	0.711	0.0373335	ENSMUSG00000072772	FALSE
Rock1	1.34251e-06	-0.0586697	0.231	0.538	0.0375888	ENSMUSG00000024290	FALSE
Klf3	1.4434e-06	-0.114526	0.255	0.519	0.0404139	ENSMUSG00000029178	FALSE
Naca	1.62857e-06	-0.0724019	0.924	0.975	0.0455985	ENSMUSG00000061315	FALSE
Selk	1.63536e-06	-0.0726263	0.759	0.926	0.0457886	ENSMUSG00000042682	FALSE
Pltp	2.27343e-06	-0.106577	0.62	0.594	0.0636539	ENSMUSG00000017754	FALSE
Lamtor2	2.38577e-06	0.338523	0.694	0.778	0.066799	ENSMUSG00000028062	FALSE
Pnrc1	2.4639e-06	-0.0567689	0.484	0.772	0.0689867	ENSMUSG00000040128	FALSE
Ier3ip1	3.53568e-06	0.312535	0.631	0.758	0.0989954	ENSMUSG00000090000	FALSE
Dpysl2	3.68763e-06	-0.120259	0.324	0.605	0.10325	ENSMUSG00000022048	FALSE
Rpl30	3.72277e-06	-0.0887055	0.951	0.979	0.104234	ENSMUSG00000058600	FALSE
Sar1b	4.56607e-06	-0.0489378	0.229	0.516	0.127845	ENSMUSG00000020386	FALSE
Fam49b	4.80683e-06	0.270457	0.476	0.546	0.134586	ENSMUSG00000022378	FALSE
Sh3bgrl3	4.83234e-06	-0.111184	0.733	0.889	0.135301	ENSMUSG00000028843	FALSE
Pon2	4.90143e-06	0.327035	0.42	0.537	0.137235	ENSMUSG00000032667	FALSE
mt-Nd1	4.92216e-06	0.0791175	1	0.999	0.137816	ENSMUSG00000064341	FALSE
Eif2s2	5.45432e-06	-0.0520353	0.624	0.823	0.152715	ENSMUSG00000074656	FALSE
Slc29a1	6.04892e-06	-0.0930365	0.331	0.566	0.169364	ENSMUSG00000023942	FALSE
Brd2	6.36345e-06	0.360292	0.524	0.642	0.17817	ENSMUSG00000024335	FALSE
Nap1l1	6.63882e-06	0.362092	0.637	0.737	0.18588	ENSMUSG00000058799	FALSE
Mien1	9.13216e-06	0.328322	0.518	0.648	0.255691	ENSMUSG00000002580	FALSE
Vkorc1	9.48818e-06	-0.0734649	0.265	0.543	0.26566	ENSMUSG00000096145	FALSE
Slc25a5	9.93012e-06	-0.104649	0.788	0.89	0.278034	ENSMUSG00000016319	FALSE
Romo1	9.99739e-06	0.31073	0.686	0.781	0.279917	ENSMUSG00000067847	FALSE
Ndufa3	1.19019e-05	0.315116	0.712	0.836	0.333242	ENSMUSG00000035674	FALSE
Actn1	1.38897e-05	0.286932	0.512	0.559	0.388899	ENSMUSG00000015143	FALSE
Ddx3x	1.53214e-05	0.282412	0.578	0.698	0.428984	ENSMUSG00000000787	FALSE
Ywhaz	1.68148e-05	0.35598	0.647	0.764	0.470796	ENSMUSG00000022285	FALSE
Atp5g3	1.85656e-05	0.314866	0.667	0.746	0.519817	ENSMUSG00000018770	FALSE
Arhgdia	2.03011e-05	-0.0521859	0.747	0.874	0.568411	ENSMUSG00000025132	FALSE
H2afz	2.03974e-05	-0.344898	0.886	0.901	0.571107	ENSMUSG00000037894	FALSE
Jund	2.26192e-05	0.14124	0.873	0.929	0.633314	ENSMUSG00000071076	FALSE
Snrpg	2.26476e-05	-0.0758714	0.808	0.919	0.63411	ENSMUSG00000057278	FALSE
[truncated: 102 more rows]

## Sheet: Lymphocytes
Supplementary Table 6. Lung scRNAseq Cell Types - Lymphocytes
[truncated: 1,163 more rows]

[truncated: 3 more sheets: Macrophage Monocyte, Metastatic Cells, Stromal]
