# Supplementary material for: Metastasis-Associated Wound Repair Promotes Reciprocal Lung Epithelium Activation and Breast Cancer Metastatic Outgrowth
Source: Cancer Res Commun. 2026 Apr 6;6(4):750–68. doi: 10.1158/2767-9764.CRC-25-0459 (PMC13051055; doi:10.1158/2767-9764.CRC-25-0459)
Supplement: Supplementary Table 7 — Lung scRNAseq cell types: Low vs High. [file crc-25-0459_supplementary_table_7_suppst7.xlsx]

## Sheet: Dendritic
Supplementary Table 7. Lung scRNAseq Cell Clusters: Low vs. High Metastatic Burden - Dendritic
Gene	p_val	avg_log2FC	pct.1	pct.2	p_val_adj	ensembl_ids
Spp1	6.57907e-66	1.51162	0.987	0.477	1.84207e-61	ENSMUSG00000029304
Rps27rt	2.78545e-54	-0.94316	1	1	7.79899e-50	ENSMUSG00000050621
S100a6	5.33055e-47	1.45845	1	0.754	1.4925e-42	ENSMUSG00000001025
Gm10260	1.8474e-37	-1.04655	0.926	0.985	5.17254e-33	ENSMUSG00000069117
Mgp	2.09157e-36	0.894316	0.993	0.885	5.8562e-32	ENSMUSG00000030218
Lgals1	2.39329e-36	1.07325	1	0.808	6.70097e-32	ENSMUSG00000068220
Rpl23a-ps3	3.42545e-34	-0.890165	0.866	0.985	9.59091e-30	ENSMUSG00000078126
Gm9843	5.45437e-34	-0.852663	0.906	0.985	1.52717e-29	ENSMUSG00000050299
Lcn2	4.52324e-30	0.866574	0.658	0.023	1.26646e-25	ENSMUSG00000026822
Rpl9-ps6	6.88528e-30	-0.856234	0.517	0.938	1.92781e-25	ENSMUSG00000062456
Rpl10-ps3	5.24923e-29	-0.825706	0.899	0.977	1.46973e-24	ENSMUSG00000058443
Rps18-ps3	9.34461e-28	-0.839723	0.805	0.954	2.6164e-23	ENSMUSG00000057657
Cd63	3.52221e-26	0.751601	0.866	0.269	9.86183e-22	ENSMUSG00000025351
Uba52	7.34384e-26	-0.664493	1	0.985	2.0562e-21	ENSMUSG00000090137
Rps27	7.77298e-26	-0.43538	1	1	2.17636e-21	ENSMUSG00000090733
Scgb1a1	3.6678e-25	-0.408263	1	1	1.02695e-20	ENSMUSG00000024653
Gapdh	4.68525e-24	0.883552	0.98	0.838	1.31182e-19	ENSMUSG00000057666
Rpl13-ps3	4.88268e-24	-0.758572	0.483	0.892	1.3671e-19	ENSMUSG00000059835
Mif	3.36639e-23	0.964218	0.866	0.523	9.42557e-19	ENSMUSG00000033307
Ccl21a	5.91326e-21	-0.719305	0.107	0.631	1.65565e-16	ENSMUSG00000094686
Gm11808	6.02283e-21	-0.535474	0.96	1	1.68633e-16	ENSMUSG00000068240
Gm8730	2.31292e-20	-0.455833	1	1	6.47595e-16	ENSMUSG00000063696
Rps29	2.8685e-20	-0.348408	1	1	8.03151e-16	ENSMUSG00000034892
S100a4	3.71764e-20	0.858063	0.893	0.308	1.0409e-15	ENSMUSG00000001020
Rps28	4.60508e-20	-0.404458	1	1	1.28938e-15	ENSMUSG00000067288
Gm26917	8.95154e-20	0.602209	0.987	0.908	2.50634e-15	ENSMUSG00000097971
Pkm	3.92832e-19	0.687444	0.94	0.746	1.09989e-14	ENSMUSG00000032294
Ubb	4.04667e-19	-0.499098	1	1	1.13303e-14	ENSMUSG00000019505
Rps12-ps3	8.8587e-19	-0.679459	0.644	0.908	2.48035e-14	ENSMUSG00000067038
Wdr89	1.12565e-18	-0.442136	1	1	3.15171e-14	ENSMUSG00000045690
C1qa	1.60959e-18	1.06136	0.617	0.077	4.5067e-14	ENSMUSG00000036887
Gm8797	6.70126e-18	-0.48596	0.993	1	1.87629e-13	ENSMUSG00000103034
Tsc22d3	7.12282e-18	-0.742892	0.611	0.938	1.99432e-13	ENSMUSG00000031431
Rpl27-ps3	1.60114e-17	-0.652265	0.53	0.869	4.48302e-13	ENSMUSG00000073640
Gm10709	7.48785e-17	-0.503342	0.966	0.992	2.09652e-12	ENSMUSG00000074516
C1qb	2.01385e-16	0.984853	0.55	0.062	5.63857e-12	ENSMUSG00000036905
Jund	2.05435e-16	-0.626572	0.933	0.992	5.75198e-12	ENSMUSG00000071076
Gm10073	2.53549e-16	-0.645224	0.329	0.738	7.09912e-12	ENSMUSG00000060019
Saa3	1.17647e-15	0.508251	0.416	0.015	3.294e-11	ENSMUSG00000040026
PYMT	1.20151e-15	0.527294	0.376	0	3.3641e-11	PYMT
Rps2-ps6	3.31214e-15	-0.646087	0.255	0.677	9.27366e-11	ENSMUSG00000095427
C1qc	5.86717e-14	0.87182	0.503	0.092	1.64275e-09	ENSMUSG00000036896
Tpi1	1.61182e-13	0.599895	0.772	0.454	4.51294e-09	ENSMUSG00000023456
Tm4sf1	2.41154e-13	0.562194	0.698	0.338	6.75207e-09	ENSMUSG00000027800
Cox5a	5.88277e-13	0.556186	0.946	0.808	1.64712e-08	ENSMUSG00000000088
Klf2	6.83274e-13	-0.764886	0.745	0.923	1.9131e-08	ENSMUSG00000055148
Wfdc2	7.6191e-13	0.480523	0.537	0.131	2.13327e-08	ENSMUSG00000017723
Rpl36al	8.63584e-13	0.402661	1	0.962	2.41795e-08	ENSMUSG00000049751
Gm2000	9.14533e-13	-0.521801	0.785	0.946	2.5606e-08	ENSMUSG00000078193
Rpl41	1.83397e-12	0.215666	1	1	5.13492e-08	ENSMUSG00000093674
Cdkn2a	3.50944e-12	0.471397	0.356	0.015	9.82607e-08	ENSMUSG00000044303
Gsn	5.25113e-12	-0.41568	0.886	0.977	1.47026e-07	ENSMUSG00000026879
Rhoc	8.62388e-12	0.461689	0.611	0.223	2.4146e-07	ENSMUSG00000002233
mt-Co1	8.6739e-12	-0.27493	1	1	2.4286e-07	ENSMUSG00000064351
Rps20	9.37281e-12	0.309013	1	1	2.62429e-07	ENSMUSG00000028234
Inmt	1.35035e-11	-0.49953	0.651	0.9	3.78084e-07	ENSMUSG00000003477
Birc5	1.55051e-11	0.547304	0.47	0.062	4.34126e-07	ENSMUSG00000017716
Cox7b	1.63117e-11	0.471273	0.926	0.731	4.5671e-07	ENSMUSG00000031231
Nme1	2.60093e-11	0.502528	0.832	0.569	7.28235e-07	ENSMUSG00000037601
Atp5g1	2.76221e-11	0.520556	0.919	0.738	7.7339e-07	ENSMUSG00000006057
P4hb	2.79882e-11	0.457707	0.785	0.446	7.83642e-07	ENSMUSG00000025130
Atp5l	2.94839e-11	0.352804	1	0.977	8.25519e-07	ENSMUSG00000038717
Rps27l	4.37294e-11	0.60153	0.98	0.915	1.22438e-06	ENSMUSG00000036781
Rbm3	1.20263e-10	0.529441	0.94	0.9	3.36724e-06	ENSMUSG00000031167
Rpl6l	2.7838e-10	-0.477613	0.154	0.508	7.79437e-06	ENSMUSG00000091086
Actg1	2.79729e-10	0.402054	1	1	7.83214e-06	ENSMUSG00000062825
Dbi	4.11634e-10	0.542405	0.852	0.754	1.15253e-05	ENSMUSG00000026385
Cxcl1	4.80096e-10	0.361887	0.268	0.008	1.34422e-05	ENSMUSG00000029380
Mpeg1	5.45249e-10	-0.586114	0.671	0.862	1.52664e-05	ENSMUSG00000046805
Adgre5	6.57377e-10	-0.470063	0.403	0.731	1.84059e-05	ENSMUSG00000002885
Gm9493	7.30927e-10	-0.489921	0.268	0.6	2.04652e-05	ENSMUSG00000044424
Dcn	7.79096e-10	-0.441475	0.134	0.454	2.18139e-05	ENSMUSG00000019929
Gm10076	8.92391e-10	-0.493264	0.839	0.915	2.4986e-05	ENSMUSG00000060143
Rpl35	9.09916e-10	-0.288768	1	1	2.54768e-05	ENSMUSG00000062997
Cks1b	9.89488e-10	0.48532	0.537	0.177	2.77047e-05	ENSMUSG00000028044
Ndufa2	1.05175e-09	0.363827	0.987	0.877	2.9448e-05	ENSMUSG00000014294
Uqcrq	1.21331e-09	0.441674	0.906	0.754	3.39715e-05	ENSMUSG00000044894
Ecm1	1.30041e-09	0.442539	0.47	0.154	3.64101e-05	ENSMUSG00000028108
Atp5h	1.41802e-09	0.353515	0.987	0.946	3.97032e-05	ENSMUSG00000034566
Myadm	1.73134e-09	-0.505038	0.289	0.623	4.84757e-05	ENSMUSG00000068566
Gchfr	1.93758e-09	0.331652	0.268	0.023	5.42504e-05	ENSMUSG00000046814
1110008P14Rik	2.52735e-09	0.500436	0.564	0.238	7.07633e-05
Ldha	2.77924e-09	0.454789	0.946	0.854	7.7816e-05	ENSMUSG00000063229
Gstm1	3.02012e-09	-0.420905	0.275	0.615	8.45603e-05	ENSMUSG00000058135
Tnfrsf12a	4.79015e-09	0.342241	0.289	0.038	0.000134119	ENSMUSG00000023905
Lfng	5.81754e-09	-0.429535	0.181	0.515	0.000162885	ENSMUSG00000029570
Rpl7a-ps5	5.94924e-09	-0.393813	0.128	0.431	0.000166573	ENSMUSG00000071052
Ssr2	6.19614e-09	0.429611	0.611	0.338	0.000173486	ENSMUSG00000041355
Ube2c	6.78671e-09	0.458445	0.342	0.023	0.000190021	ENSMUSG00000001403
Igfbp7	8.07681e-09	-0.485073	0.423	0.708	0.000226143	ENSMUSG00000036256
Ear2	1.00247e-08	-0.493509	0.067	0.362	0.000280682	ENSMUSG00000072596
Timm13	1.01511e-08	0.431685	0.819	0.615	0.000284219	ENSMUSG00000020219
Naga	1.72371e-08	-0.590935	0.43	0.685	0.000482623	ENSMUSG00000022453
Psmb2	1.89514e-08	0.346589	0.872	0.6	0.00053062	ENSMUSG00000028837
Zfp36l2	2.00168e-08	-0.464179	0.812	0.9	0.00056045	ENSMUSG00000045817
Sdc4	2.60285e-08	0.385732	0.349	0.077	0.000728772	ENSMUSG00000017009
Gm8186	2.6867e-08	-0.381615	0.208	0.5	0.00075225	ENSMUSG00000049124
Timp1	2.79304e-08	0.317373	0.208	0	0.000782023	ENSMUSG00000001131
Ube2l3	3.33064e-08	0.350591	0.718	0.408	0.000932546	ENSMUSG00000038965
Txn1	3.57005e-08	0.475485	0.933	0.869	0.000999579	ENSMUSG00000028367
Fabp5	3.85217e-08	0.589411	0.537	0.185	0.00107857	ENSMUSG00000027533
Fn1	4.77192e-08	0.365702	0.477	0.115	0.00133609	ENSMUSG00000026193
Cxcl9	5.02942e-08	0.762803	0.235	0.008	0.00140819	ENSMUSG00000029417
Crip1	6.29724e-08	-0.405267	0.993	1	0.00176316	ENSMUSG00000006360
H1f0	6.95166e-08	0.402184	0.503	0.223	0.0019464	ENSMUSG00000096210
Prdx4	7.48389e-08	0.338199	0.389	0.123	0.00209542	ENSMUSG00000025289
Epas1	8.43839e-08	-0.423385	0.195	0.462	0.00236267	ENSMUSG00000024140
Rpl28	9.31883e-08	0.222428	1	1	0.00260918	ENSMUSG00000030432
Cldn5	1.04939e-07	-0.490316	0.322	0.592	0.00293818	ENSMUSG00000041378
Nptn	1.12719e-07	-0.405461	0.376	0.654	0.00315603	ENSMUSG00000032336
Dynlt1c	1.1599e-07	-0.377492	0.268	0.546	0.00324761	ENSMUSG00000000579
Cbr2	1.31544e-07	-0.37146	0.342	0.615	0.00368311	ENSMUSG00000025150
Erh	1.34387e-07	0.439945	0.812	0.669	0.0037627	ENSMUSG00000021131
Isg15	1.50189e-07	0.518648	0.275	0.038	0.00420516	ENSMUSG00000035692
Timp2	1.53794e-07	0.380794	0.711	0.485	0.00430608	ENSMUSG00000017466
Psmb8	1.59184e-07	0.328625	1	0.977	0.004457	ENSMUSG00000024338
Itgb7	1.79743e-07	-0.371214	0.537	0.823	0.00503264	ENSMUSG00000001281
Slc25a5	1.91177e-07	0.37325	0.96	0.892	0.00535277	ENSMUSG00000016319
mt-Atp8	2.05477e-07	-0.429619	0.336	0.569	0.00575315	ENSMUSG00000064356
Fos	2.19665e-07	-0.479376	0.987	0.977	0.0061504	ENSMUSG00000021250
Cox4i1	2.22883e-07	0.263802	1	0.992	0.00624051	ENSMUSG00000031818
Calm1	2.47629e-07	0.329404	1	1	0.00693335	ENSMUSG00000001175
Txnip	2.54276e-07	-0.506358	0.336	0.592	0.00711947	ENSMUSG00000038393
Psma7	2.62497e-07	0.378594	0.926	0.823	0.00734965	ENSMUSG00000027566
Rpl14	3.072e-07	0.203899	1	1	0.00860128	ENSMUSG00000025794
Fmnl1	3.47708e-07	-0.379287	0.315	0.562	0.00973549	ENSMUSG00000055805
H2afz	3.48345e-07	0.396348	1	0.992	0.0097533	ENSMUSG00000037894
Cfh	3.50326e-07	-0.365235	0.221	0.515	0.00980877	ENSMUSG00000026365
Ppia	3.66702e-07	0.266542	1	1	0.0102673	ENSMUSG00000071866
2700094K13Rik	4.00807e-07	0.366892	0.584	0.292	0.0112222
Rpl26	4.05573e-07	0.176975	1	1	0.0113556	ENSMUSG00000060938
H2-D1	4.06804e-07	-0.309476	1	1	0.0113901	ENSMUSG00000073411
Eif5a	4.5474e-07	0.397933	0.96	0.954	0.0127323	ENSMUSG00000078812
Tmsb4x	5.13091e-07	0.24429	1	1	0.014366	ENSMUSG00000049775
Tmem256	5.25081e-07	0.346372	0.832	0.592	0.0147018	ENSMUSG00000070394
Tspo	5.34945e-07	0.511301	0.879	0.785	0.0149779	ENSMUSG00000041736
Gimap4	5.44209e-07	-0.396702	0.114	0.377	0.0152373	ENSMUSG00000054435
Mdh2	5.88583e-07	0.415033	0.785	0.577	0.0164797	ENSMUSG00000019179
Sox9	6.96593e-07	0.195522	0.161	0	0.0195039	ENSMUSG00000000567
Adgrf5	7.21505e-07	-0.33508	0.101	0.369	0.0202014	ENSMUSG00000056492
U2af1	8.58692e-07	0.343571	0.685	0.423	0.0240425	ENSMUSG00000061613
Rnaset2a	9.82235e-07	-0.409368	0.919	0.938	0.0275016	ENSMUSG00000095687
Smim3	1.33258e-06	0.339164	0.43	0.169	0.0373109	ENSMUSG00000038059
Dusp1	1.3432e-06	-0.395288	0.98	0.985	0.0376082	ENSMUSG00000024190
Fosb	1.3623e-06	-0.406696	0.611	0.831	0.0381429	ENSMUSG00000003545
Tubb5	1.37268e-06	0.368958	0.906	0.808	0.0384336	ENSMUSG00000001525
Spata13	1.41191e-06	-0.286776	0.06	0.292	0.0395321	ENSMUSG00000021990
Serinc3	1.60631e-06	-0.424896	0.517	0.754	0.044975	ENSMUSG00000017707
Cox6b1	1.74272e-06	0.278034	0.987	0.954	0.0487943	ENSMUSG00000036751
Cnn3	1.77735e-06	0.305729	0.349	0.115	0.0497641	ENSMUSG00000053931
Prelid1	1.82591e-06	0.37847	0.785	0.6	0.0511236	ENSMUSG00000021486
Psmb3	2.00989e-06	0.384748	0.826	0.762	0.0562749	ENSMUSG00000069744
Galk1	2.01771e-06	0.290396	0.295	0.069	0.0564939	ENSMUSG00000020766
Bmpr2	2.03387e-06	-0.310488	0.141	0.392	0.0569463	ENSMUSG00000067336
Psme2	2.31042e-06	0.455797	0.866	0.762	0.0646893	ENSMUSG00000079197
Cox7a2	2.37398e-06	0.356024	0.893	0.8	0.0664692	ENSMUSG00000032330
Atp5e	2.44407e-06	0.276774	0.98	0.977	0.0684315	ENSMUSG00000016252
Xlr	2.52857e-06	-0.474486	0.383	0.623	0.0707974	ENSMUSG00000054626
Fam104a	2.68994e-06	0.354938	0.651	0.438	0.0753156	ENSMUSG00000041629
Aprt	2.86942e-06	0.315915	0.752	0.492	0.0803409	ENSMUSG00000006589
Tppp3	2.99179e-06	-0.547684	0.356	0.569	0.0837671	ENSMUSG00000014846
Ppa1	3.04205e-06	0.328382	0.349	0.138	0.0851743	ENSMUSG00000020089
Gm10263	3.27095e-06	-0.31095	0.221	0.477	0.0915835	ENSMUSG00000066407
Chil3	3.36935e-06	-0.532743	0.087	0.323	0.0943383	ENSMUSG00000040809
Hpgd	3.37805e-06	-0.304774	0.04	0.238	0.094582	ENSMUSG00000031613
Gpcpd1	3.4267e-06	-0.375262	0.201	0.454	0.0959441	ENSMUSG00000027346
Slpi	3.63726e-06	0.653175	0.396	0.092	0.10184	ENSMUSG00000017002
Psmb6	3.81305e-06	0.359331	0.758	0.585	0.106762	ENSMUSG00000018286
Thbd	4.03217e-06	-0.333375	0.107	0.346	0.112897	ENSMUSG00000074743
Tspan7	4.37321e-06	-0.369581	0.114	0.354	0.122445	ENSMUSG00000058254
Serpina3g	4.46289e-06	0.427689	0.255	0.054	0.124957	ENSMUSG00000041481
Hmga1	4.62237e-06	0.166387	0.154	0.008	0.129422	ENSMUSG00000046711
Cpe	4.98771e-06	0.207649	0.195	0.023	0.139651	ENSMUSG00000037852
4930523C07Rik	5.2219e-06	-0.332872	0.423	0.723	0.146208
Tuba1b	5.25146e-06	0.35423	0.94	0.769	0.147036	ENSMUSG00000023004
Hn1	5.37578e-06	0.369759	0.886	0.777	0.150517	ENSMUSG00000020737
Rbx1	5.40079e-06	0.312397	0.866	0.731	0.151217	ENSMUSG00000022400
0610012G03Rik	5.88568e-06	0.314942	0.597	0.338	0.164793
Prdx1	6.43788e-06	0.3174	0.933	0.862	0.180254	ENSMUSG00000028691
Mrpl12	6.52416e-06	0.310389	0.604	0.346	0.18267	ENSMUSG00000039640
Rps8	7.83825e-06	0.189324	1	1	0.219463	ENSMUSG00000047675
Serpinh1	8.34535e-06	0.303278	0.443	0.2	0.233662	ENSMUSG00000070436
Pmvk	8.4328e-06	0.383521	0.409	0.208	0.23611	ENSMUSG00000027952
Lgals3	8.49194e-06	0.455924	0.872	0.769	0.237766	ENSMUSG00000050335
H3f3b	8.50073e-06	0.203322	1	1	0.238012	ENSMUSG00000016559
Mettl7a1	9.61654e-06	-0.317307	0.134	0.354	0.269253	ENSMUSG00000054619
Ifngr1	9.79653e-06	-0.368154	0.631	0.8	0.274293	ENSMUSG00000020009
Rpl10a	9.80203e-06	0.206636	1	1	0.274447	ENSMUSG00000037805
Nedd8	9.85732e-06	0.245983	0.96	0.846	0.275995	ENSMUSG00000010376
Ndufv3	9.92612e-06	0.369868	0.678	0.5	0.277921	ENSMUSG00000024038
Shisa5	9.99629e-06	-0.238622	0.826	0.977	0.279886	ENSMUSG00000025647
Rpl32	1.07612e-05	0.157542	1	1	0.301302	ENSMUSG00000057841
Cpne2	1.15233e-05	0.253797	0.329	0.115	0.322642	ENSMUSG00000034361
Gnai2	1.16434e-05	0.224015	0.993	0.962	0.326003	ENSMUSG00000032562
AA467197	1.19647e-05	0.475372	0.174	0.015	0.335	ENSMUSG00000033213
Tma7	1.21571e-05	0.296968	0.953	0.892	0.340387	ENSMUSG00000091537
Cxx1a	1.24914e-05	-0.365718	0.564	0.769	0.349746	ENSMUSG00000067925
Wipf1	1.25734e-05	-0.355087	0.282	0.492	0.352043	ENSMUSG00000075284
Timp3	1.26796e-05	-0.265574	0.121	0.354	0.355016	ENSMUSG00000020044
Nhp2	1.34838e-05	0.341661	0.678	0.485	0.377532	ENSMUSG00000001056
Pgam1	1.35607e-05	0.39893	0.631	0.469	0.379687	ENSMUSG00000011752
Filip1l	1.36934e-05	-0.28075	0.141	0.392	0.3834	ENSMUSG00000043336
Apoe	1.38197e-05	0.967405	0.866	0.738	0.386937	ENSMUSG00000002985
Zfp36	1.545e-05	-0.359936	0.913	0.938	0.432584	ENSMUSG00000044786
Stat1	1.5677e-05	0.430761	0.43	0.192	0.43894	ENSMUSG00000026104
Notch2	1.59598e-05	-0.393026	0.215	0.431	0.446858	ENSMUSG00000027878
Hbb-bs	1.61154e-05	-1.21353	0.852	0.938	0.451216	ENSMUSG00000052305
Cfp	1.65557e-05	0.509413	0.463	0.246	0.463543	ENSMUSG00000001128
Api5	1.81466e-05	-0.293128	0.121	0.331	0.508088	ENSMUSG00000027193
Psma5	1.83874e-05	0.317063	0.738	0.554	0.514828	ENSMUSG00000068749
Twist1	1.85772e-05	0.153012	0.121	0	0.520144	ENSMUSG00000035799
Ramp2	1.89158e-05	-0.323357	0.289	0.546	0.529622	ENSMUSG00000001240
Cd36	2.04778e-05	-0.348202	0.463	0.685	0.573359	ENSMUSG00000002944
Lrch4	2.04863e-05	-0.231816	0.02	0.177	0.573597	ENSMUSG00000093445
Ssr4	2.09493e-05	0.322569	0.872	0.762	0.586559	ENSMUSG00000002014
Psme1	2.12611e-05	0.289704	0.966	0.885	0.595291	ENSMUSG00000022216
Cdk4	2.19666e-05	0.278323	0.611	0.369	0.615044	ENSMUSG00000006728
Cenpm	2.22607e-05	0.178372	0.121	0	0.623277	ENSMUSG00000068101
Hmga2	2.2353e-05	0.14628	0.121	0	0.625861	ENSMUSG00000056758
Mrps7	2.34279e-05	0.287876	0.463	0.246	0.655958	ENSMUSG00000046756
Tnpo3	2.3915e-05	-0.385857	0.336	0.546	0.669595	ENSMUSG00000012535
Ngfrap1	2.43261e-05	0.319283	0.523	0.308	0.681106	ENSMUSG00000046432
Cd302	2.45426e-05	-0.300495	0.168	0.385	0.687168	ENSMUSG00000060703
Junb	2.58135e-05	-0.357151	0.98	0.985	0.722751	ENSMUSG00000052837
Tomm20	2.8057e-05	0.293936	0.879	0.738	0.785569	ENSMUSG00000093904
Pglyrp1	2.87121e-05	-0.420965	0.436	0.677	0.803911	ENSMUSG00000030413
Ndufs5	2.91153e-05	0.310056	0.725	0.562	0.815199	ENSMUSG00000028648
Psmb1	3.11332e-05	0.258318	0.953	0.862	0.871698	ENSMUSG00000014769
Gng10	3.19803e-05	-0.305516	0.503	0.7	0.895417	ENSMUSG00000038607
Ddx5	3.21161e-05	-0.283253	0.933	0.985	0.89922	ENSMUSG00000020719
Ccl12	3.42894e-05	0.337915	0.141	0	0.96007	ENSMUSG00000035352
Ccl6	3.4759e-05	-0.562059	0.557	0.754	0.973216	ENSMUSG00000018927
Sftpc	3.5795e-05	-0.188755	0.993	1	1	ENSMUSG00000022097
Iigp1	3.61528e-05	0.297194	0.148	0.015	1	ENSMUSG00000054072
Cxcr4	3.64929e-05	-0.485248	0.141	0.315	1	ENSMUSG00000045382
Spcs1	3.66717e-05	0.28248	0.758	0.569	1	ENSMUSG00000021917
Pmf1	3.69606e-05	0.281663	0.349	0.131	1	ENSMUSG00000028066
Ssh2	3.80563e-05	-0.384661	0.201	0.385	1	ENSMUSG00000037926
Psmb4	3.813e-05	0.299282	0.752	0.577	1	ENSMUSG00000005779
Col6a1	3.8162e-05	0.227045	0.255	0.085	1	ENSMUSG00000001119
Rps27a	3.82584e-05	0.142753	1	1	1	ENSMUSG00000020460
Gaa	3.83819e-05	0.231407	0.248	0.085	1	ENSMUSG00000025579
Cav1	3.91469e-05	-0.313203	0.181	0.385	1	ENSMUSG00000007655
Psma4	4.01201e-05	0.362942	0.718	0.585	1	ENSMUSG00000032301
Psmd4	4.18913e-05	0.282574	0.678	0.454	1	ENSMUSG00000005625
Atp5j2	4.4427e-05	0.288132	0.946	0.938	1	ENSMUSG00000038690
Gbp2	4.51059e-05	0.417065	0.349	0.131	1	ENSMUSG00000028270
Ier2	4.53529e-05	-0.34902	0.94	0.954	1	ENSMUSG00000053560
Ctsc	4.68543e-05	0.369907	0.658	0.462	1	ENSMUSG00000030560
Rps11	4.73097e-05	0.139773	1	1	1	ENSMUSG00000003429
Serf2	4.79233e-05	0.169533	1	1	1	ENSMUSG00000074884
Ranbp1	4.88532e-05	0.338578	0.799	0.646	1	ENSMUSG00000005732
Sepp1	4.92106e-05	-0.318029	0.396	0.623	1	ENSMUSG00000064373
Ccnd1	5.03909e-05	0.323149	0.678	0.469	1	ENSMUSG00000070348
Mrpl42	5.19113e-05	0.264317	0.597	0.362	1	ENSMUSG00000062981
Rpl31	5.31187e-05	0.231027	1	1	1	ENSMUSG00000073702
Itpripl1	5.47876e-05	-0.30528	0.141	0.346	1	ENSMUSG00000074825
Psma3	5.60964e-05	0.296011	0.852	0.708	1	ENSMUSG00000060073
Atp5b	5.61016e-05	0.267484	0.966	0.915	1	ENSMUSG00000025393
Ybx1	5.76854e-05	0.223361	1	0.977	1	ENSMUSG00000028639
Plgrkt	5.97329e-05	0.232715	0.309	0.108	1	ENSMUSG00000016495
Gtf3c6	5.97704e-05	0.259683	0.362	0.169	1	ENSMUSG00000019837
Camta2	6.06986e-05	0.185566	0.188	0.038	1	ENSMUSG00000040712
Fosl1	6.12038e-05	0.134921	0.107	0	1	ENSMUSG00000024912
Sfxn1	6.12045e-05	0.230235	0.255	0.077	1	ENSMUSG00000021474
Rpl23	6.1564e-05	0.151759	1	1	1	ENSMUSG00000071415
Ly86	6.22544e-05	-0.373025	0.262	0.446	1	ENSMUSG00000021423
Ccl7	6.29498e-05	0.234899	0.181	0.031	1	ENSMUSG00000035373
Ypel3	6.61875e-05	-0.300489	0.537	0.738	1	ENSMUSG00000042675
Atpif1	6.73635e-05	0.282253	0.94	0.854	1	ENSMUSG00000054428
Plvap	6.92117e-05	-0.232781	0.074	0.254	1	ENSMUSG00000034845
Capg	6.9278e-05	0.317828	0.463	0.215	1	ENSMUSG00000056737
Rtp4	6.98199e-05	0.190339	0.141	0.015	1	ENSMUSG00000033355
Rps25	6.98366e-05	0.148984	1	1	1	ENSMUSG00000009927
Swi5	7.13353e-05	0.235441	0.819	0.623	1	ENSMUSG00000044627
Hepacam2	7.15256e-05	-0.379051	0.342	0.562	1	ENSMUSG00000044156
Rps26-ps1	7.45752e-05	-0.244463	0.154	0.369	1	ENSMUSG00000059775
Cd37	7.4657e-05	-0.336369	0.403	0.631	1	ENSMUSG00000030798
Mrpl20	7.61041e-05	0.281528	0.55	0.338	1	ENSMUSG00000029066
0610007P14Rik	7.77863e-05	0.260061	0.383	0.177	1
Ear1	7.87732e-05	-0.276333	0.04	0.215	1	ENSMUSG00000072601
Sik1	8.12356e-05	-0.280887	0.121	0.308	1	ENSMUSG00000024042
Btg1	8.31891e-05	-0.329499	0.973	0.992	1	ENSMUSG00000036478
Arpc1b	8.39373e-05	0.238801	0.993	0.985	1	ENSMUSG00000029622
Uqcr10	8.68536e-05	0.30341	0.872	0.815	1	ENSMUSG00000059534
Flt3	8.69275e-05	-0.301498	0.255	0.485	1	ENSMUSG00000042817
Cstb	8.69633e-05	0.300997	0.752	0.6	1	ENSMUSG00000005054
Sp140	8.74617e-05	0.296504	0.376	0.177	1	ENSMUSG00000070031
Ndufb8	8.78467e-05	0.316084	0.819	0.715	1	ENSMUSG00000025204
Ptprc	8.83457e-05	-0.367887	0.711	0.823	1	ENSMUSG00000026395
Fndc5	8.88869e-05	0.130949	0.107	0	1	ENSMUSG00000001334
Tceb2	8.93023e-05	0.317792	0.926	0.877	1	ENSMUSG00000055839
Pfdn1	9.36078e-05	0.306323	0.517	0.315	1	ENSMUSG00000024346
Pebp1	9.53287e-05	0.280523	0.772	0.608	1	ENSMUSG00000032959
Klf4	9.60347e-05	-0.328363	0.53	0.723	1	ENSMUSG00000003032
Psat1	0.000101272	0.157053	0.148	0.023	1	ENSMUSG00000024640
Rpl38	0.000101346	-0.148009	1	1	1	ENSMUSG00000057322
Tspan3	0.000103972	0.370743	0.356	0.177	1	ENSMUSG00000032324
Smyd2	0.000107336	0.150734	0.121	0.008	1	ENSMUSG00000026603
Acta2	0.000111115	-0.239345	0.094	0.277	1	ENSMUSG00000035783
Edem1	0.000126739	0.24606	0.369	0.169	1	ENSMUSG00000030104
Fmo1	0.000129973	-0.212888	0.054	0.208	1	ENSMUSG00000040181
Cst6	0.000130781	0.108822	0.101	0	1	ENSMUSG00000024846
Cdk1	0.000132294	0.228763	0.208	0.046	1	ENSMUSG00000019942
Dad1	0.000132498	0.275701	0.839	0.746	1	ENSMUSG00000022174
Rps14	0.000132589	0.133298	1	1	1	ENSMUSG00000024608
Rpl18	0.000134072	0.154319	1	1	1	ENSMUSG00000059070
Peak1	0.000135062	0.215038	0.282	0.085	1	ENSMUSG00000074305
Fdps	0.000135898	0.325468	0.356	0.177	1	ENSMUSG00000059743
Dazap2	0.00013663	-0.296772	0.564	0.746	1	ENSMUSG00000000346
1110065P20Rik	0.000138292	0.212471	0.282	0.115	1
Cebpa	0.00014104	-0.3118	0.235	0.423	1	ENSMUSG00000034957
Flot1	0.000141225	0.246026	0.282	0.108	1	ENSMUSG00000059714
Tmsb10	0.000143224	-0.248834	1	0.992	1	ENSMUSG00000079523
Cox8a	0.000147618	0.248109	0.987	0.969	1	ENSMUSG00000035885
Pabpc1	0.000154092	-0.260069	0.987	0.992	1	ENSMUSG00000022283
Wsb1	0.000158104	-0.289634	0.315	0.515	1	ENSMUSG00000017677
Calr	0.000158828	0.25135	0.926	0.815	1	ENSMUSG00000003814
Alkbh1	0.000172221	0.235117	0.322	0.146	1	ENSMUSG00000079036
Fasn	0.000175179	0.20068	0.262	0.092	1	ENSMUSG00000025153
Ndufa5	0.000175442	0.263548	0.617	0.423	1	ENSMUSG00000023089
Ifitm1	0.000177451	0.932057	0.242	0.077	1	ENSMUSG00000025491
Sphk1	0.000177533	0.183829	0.181	0.023	1	ENSMUSG00000061878
Gbp3	0.000178344	0.197725	0.195	0.038	1	ENSMUSG00000028268
Hnrnpab	0.000178842	0.256243	0.758	0.562	1	ENSMUSG00000020358
mt-Nd3	0.000179928	-0.278735	0.785	0.9	1	ENSMUSG00000064360
Cenpa	0.000180425	0.312691	0.309	0.108	1	ENSMUSG00000029177
Mrpl13	0.000180503	0.238041	0.336	0.138	1	ENSMUSG00000022370
Cd81	0.000180686	-0.289691	0.691	0.831	1	ENSMUSG00000037706
Rpl11	0.000184748	0.138981	1	1	1	ENSMUSG00000059291
Sgms1	0.000185338	-0.317723	0.248	0.415	1	ENSMUSG00000040451
Rpl12	0.000187068	0.218109	1	0.992	1	ENSMUSG00000038900
Tmem173	0.00019191	0.234576	0.329	0.138	1	ENSMUSG00000024349
Rnf146	0.000196334	-0.223825	0.148	0.331	1	ENSMUSG00000038876
Bak1	0.000210893	0.277667	0.423	0.246	1	ENSMUSG00000057789
Mtap	0.00021836	0.160888	0.181	0.038	1	ENSMUSG00000062937
Itm2b	0.00022271	-0.235526	0.98	0.992	1	ENSMUSG00000022108
Ets1	0.000228573	-0.32419	0.121	0.277	1	ENSMUSG00000032035
Atp5j	0.000229655	0.270013	0.906	0.846	1	ENSMUSG00000022890
Naa38	0.000231002	0.260132	0.57	0.385	1	ENSMUSG00000059278
Vdac2	0.000234782	0.317933	0.779	0.708	1	ENSMUSG00000021771
Zbp1	0.00023813	0.207386	0.208	0.046	1	ENSMUSG00000027514
Eno1b	0.000242588	0.162163	0.161	0.031	1	ENSMUSG00000059040
Clec4n	0.000249136	0.367851	0.208	0.069	1	ENSMUSG00000023349
Rps2	0.000252121	0.14446	1	1	1	ENSMUSG00000044533
Col6a2	0.000256857	0.179371	0.161	0.031	1	ENSMUSG00000020241
Ccdc86	0.000263589	0.210626	0.242	0.085	1	ENSMUSG00000024732
Rnf130	0.000268755	-0.286555	0.362	0.554	1	ENSMUSG00000020376
Marveld1	0.000270655	-0.213625	0.04	0.185	1	ENSMUSG00000044345
Rps15	0.000273868	0.140016	1	1	1	ENSMUSG00000063457
Qtrt1	0.000277996	0.121218	0.107	0.008	1	ENSMUSG00000002825
Pecam1	0.000280197	-0.281929	0.154	0.338	1	ENSMUSG00000020717
Dab2	0.00028058	0.294567	0.268	0.108	1	ENSMUSG00000022150
Ltbp1	0.000283739	0.185531	0.168	0.046	1	ENSMUSG00000001870
2310039H08Rik	0.000286546	0.181204	0.208	0.054	1
Aqp1	0.000290922	-0.260074	0.248	0.462	1	ENSMUSG00000004655
Wsb2	0.000305313	0.189146	0.154	0.038	1	ENSMUSG00000029364
BC028528	0.000306695	-0.332118	0.591	0.715	1	ENSMUSG00000038543
Pomp	0.000312561	0.237186	0.96	0.885	1	ENSMUSG00000029649
Klf7	0.000316538	0.20171	0.282	0.1	1	ENSMUSG00000025959
Uqcr11	0.000319516	0.251168	0.933	0.862	1	ENSMUSG00000020163
Asna1	0.000321619	0.21083	0.416	0.208	1	ENSMUSG00000052456
Cd27	0.000322428	-0.288389	0.121	0.308	1	ENSMUSG00000030336
Irf7	0.000326241	0.362735	0.221	0.069	1	ENSMUSG00000025498
Tk1	0.00032955	0.210163	0.221	0.062	1	ENSMUSG00000025574
Pfn1	0.000331115	0.189971	1	1	1	ENSMUSG00000018293
Ndufa11	0.000332262	0.280891	0.732	0.569	1	ENSMUSG00000002379
Hopx	0.00033416	-0.256028	0.174	0.369	1	ENSMUSG00000059325
P3h2	0.000335673	-0.205516	0.074	0.238	1	ENSMUSG00000038168
Cd300lg	0.000335717	-0.190053	0.04	0.185	1	ENSMUSG00000017309
Selenbp1	0.000337906	-0.2389	0.101	0.269	1	ENSMUSG00000068874
Minos1	0.000351093	0.261532	0.919	0.838	1	ENSMUSG00000050608
Cxcl2	0.000352355	0.651492	0.47	0.254	1	ENSMUSG00000058427
Cycs	0.000352981	0.279594	0.886	0.785	1	ENSMUSG00000063694
Mgat1	0.000354886	-0.203979	0.228	0.462	1	ENSMUSG00000020346
Gdpd3	0.000365293	-0.252568	0.745	0.908	1	ENSMUSG00000030703
Ifitm3	0.000370918	0.242793	0.893	0.708	1	ENSMUSG00000025492
Mrps34	0.000374705	0.216929	0.389	0.192	1	ENSMUSG00000038880
Gpx4	0.000381373	0.222332	0.919	0.808	1	ENSMUSG00000075706
Fth1	0.000383317	0.188642	1	1	1	ENSMUSG00000024661
Tmem100	0.000383864	-0.247892	0.134	0.338	1	ENSMUSG00000069763
Hint1	0.000383874	0.237869	0.953	0.931	1	ENSMUSG00000020267
Gtf2h5	0.000385174	0.269228	0.55	0.369	1	ENSMUSG00000034345
Inpp4a	0.000398506	-0.254512	0.101	0.254	1	ENSMUSG00000026113
Lsm2	0.000402448	0.263624	0.376	0.2	1	ENSMUSG00000007050
Psmc3	0.000404723	0.291509	0.597	0.462	1	ENSMUSG00000002102
Smpdl3a	0.000430714	-0.32026	0.409	0.585	1	ENSMUSG00000019872
Pkp3	0.000437458	0.154556	0.201	0.031	1	ENSMUSG00000054065
H2-DMb1	0.000439693	-0.379754	0.879	0.885	1	ENSMUSG00000079547
Nup54	0.000452348	-0.18632	0.054	0.192	1	ENSMUSG00000034826
Edf1	0.000454352	0.24782	0.919	0.854	1	ENSMUSG00000015092
Eif4a1	0.000461234	0.224435	0.966	0.931	1	ENSMUSG00000059796
Rpl8	0.000463334	0.13189	1	1	1	ENSMUSG00000003970
Gm10116	0.000472393	-0.197046	0.067	0.215	1	ENSMUSG00000062382
Ptma	0.00047269	0.250359	1	0.992	1	ENSMUSG00000026238
Gimap6	0.000472875	-0.26422	0.101	0.254	1	ENSMUSG00000047867
Commd3	0.000473774	0.269963	0.43	0.285	1	ENSMUSG00000051154
Carhsp1	0.000502027	0.20853	0.342	0.169	1	ENSMUSG00000008393
Mrpl38	0.000516209	0.272685	0.349	0.177	1	ENSMUSG00000020775
Cyyr1	0.000516521	-0.170474	0.047	0.185	1	ENSMUSG00000041134
Top2a	0.000518594	0.28555	0.248	0.069	1	ENSMUSG00000020914
Gm21975	0.000523828	-0.194832	0.134	0.331	1	ENSMUSG00000070354
Dhrs3	0.000534209	-0.22041	0.128	0.3	1	ENSMUSG00000066026
Igfbp2	0.000544648	-0.142647	0.02	0.131	1	ENSMUSG00000039323
Ifi27l2a	0.000563498	0.57188	0.617	0.385	1	ENSMUSG00000079017
Cwc15	0.000564418	0.244416	0.631	0.454	1	ENSMUSG00000004096
Acss1	0.000565506	-0.196763	0.101	0.262	1	ENSMUSG00000027452
Nr3c1	0.000577026	-0.230179	0.282	0.485	1	ENSMUSG00000024431
Grcc10	0.000591885	-0.26806	0.537	0.692	1	ENSMUSG00000072772
Aldoa	0.000597761	0.285772	0.953	0.9	1	ENSMUSG00000030695
Ubl5	0.000602416	0.24486	0.933	0.9	1	ENSMUSG00000084786
Pf4	0.000603915	0.288262	0.255	0.108	1	ENSMUSG00000029373
Txk	0.000604513	-0.232434	0.04	0.162	1	ENSMUSG00000054892
2010107E04Rik	0.000604779	0.292174	0.859	0.831	1
Vdac1	0.000607033	0.235122	0.577	0.377	1	ENSMUSG00000020402
Ager	0.000612073	-0.299207	0.221	0.408	1	ENSMUSG00000015452
Arhgdib	0.000622297	-0.302177	0.886	0.915	1	ENSMUSG00000030220
Phb2	0.000625721	0.22661	0.711	0.531	1	ENSMUSG00000004264
Rab29	0.000646219	0.130276	0.128	0.023	1	ENSMUSG00000026433
Ahnak	0.000646437	-0.279798	0.685	0.808	1	ENSMUSG00000069833
Prpsap1	0.000646752	0.220918	0.302	0.162	1	ENSMUSG00000015869
Cd40	0.000652617	0.263093	0.201	0.062	1	ENSMUSG00000017652
Actr2	0.000654891	-0.245885	0.591	0.738	1	ENSMUSG00000020152
Smdt1	0.000663471	0.250134	0.933	0.9	1	ENSMUSG00000022452
Eif6	0.000667427	0.277516	0.55	0.392	1	ENSMUSG00000027613
Otof	0.000672247	-0.224735	0.107	0.262	1	ENSMUSG00000062372
Adrb2	0.000673416	-0.459213	0.329	0.485	1	ENSMUSG00000045730
Kit	0.000678922	-0.208465	0.174	0.369	1	ENSMUSG00000005672
Gm26532	0.000683707	-0.269853	0.201	0.377	1	ENSMUSG00000097296
Tomm22	0.000687395	-0.234759	0.349	0.538	1	ENSMUSG00000022427
Cd274	0.000703626	0.229245	0.154	0.038	1	ENSMUSG00000016496
Dguok	0.000705267	-0.209608	0.242	0.454	1	ENSMUSG00000014554
Rwdd1	0.000706338	0.23795	0.644	0.485	1	ENSMUSG00000019782
Echs1	0.000709362	0.231448	0.336	0.177	1	ENSMUSG00000025465
Peli1	0.000721277	-0.240979	0.342	0.554	1	ENSMUSG00000020134
Cyb5a	0.000735865	-0.220366	0.785	0.908	1	ENSMUSG00000024646
Eif1ax	0.00075794	0.237404	0.51	0.338	1	ENSMUSG00000067194
Krt19	0.000785101	-0.204215	0.04	0.154	1	ENSMUSG00000020911
Ear10	0.000790934	-0.170383	0.047	0.169	1	ENSMUSG00000090166
Atp5c1	0.000801038	0.23799	0.926	0.892	1	ENSMUSG00000025781
Rps7	0.000810006	0.120983	1	1	1	ENSMUSG00000061477
B9d1	0.000816914	0.1474	0.128	0.023	1	ENSMUSG00000001039
Hspe1	0.000817367	0.224278	0.94	0.862	1	ENSMUSG00000073676
Ap3s1	0.000822903	0.232577	0.57	0.377	1	ENSMUSG00000024480
Add3	0.000824089	-0.200971	0.141	0.323	1	ENSMUSG00000025026
Eif4a2	0.000837378	-0.257836	0.691	0.815	1	ENSMUSG00000022884
Ndufb9	0.000849892	0.234709	0.745	0.592	1	ENSMUSG00000022354
Clca3a1	0.000855107	-0.225406	0.107	0.238	1	ENSMUSG00000056025
Man2b1	0.000857843	-0.270287	0.497	0.646	1	ENSMUSG00000005142
Gcat	0.000860308	0.147823	0.128	0.023	1	ENSMUSG00000006378
Lpp	0.000877574	0.189209	0.181	0.062	1	ENSMUSG00000033306
Tyms	0.000879762	0.182015	0.181	0.054	1	ENSMUSG00000025747
Nr4a1	0.00088182	-0.296301	0.651	0.777	1	ENSMUSG00000023034
Trf	0.000894157	-0.299812	0.765	0.838	1	ENSMUSG00000032554
Tmem159	0.000910644	-0.152827	0.027	0.138	1	ENSMUSG00000030917
Lsm12	0.000911177	0.210312	0.436	0.254	1	ENSMUSG00000020922
Ndufv2	0.000918049	0.246315	0.658	0.5	1	ENSMUSG00000024099
Scn3b	0.0009219	-0.127047	0.013	0.115	1	ENSMUSG00000049281
Hsp90ab1	0.00093816	0.156915	1	0.977	1	ENSMUSG00000023944
Sdc1	0.000959198	0.132613	0.148	0.031	1	ENSMUSG00000020592
Cox6c	0.000960568	0.173579	0.993	0.977	1	ENSMUSG00000014313
Nek6	0.000982069	0.185904	0.275	0.115	1	ENSMUSG00000026749
Creb5	0.000995327	0.181654	0.141	0.023	1	ENSMUSG00000053007
Pgs1	0.00101614	0.217054	0.383	0.215	1	ENSMUSG00000017715
Cxcl16	0.00103118	0.258009	0.779	0.615	1	ENSMUSG00000018920
Gabarapl2	0.00103281	-0.218884	0.604	0.754	1	ENSMUSG00000031950
Calcrl	0.00103631	-0.226755	0.168	0.331	1	ENSMUSG00000059588
Mtx2	0.00104628	0.195088	0.282	0.138	1	ENSMUSG00000027099
Fam105a	0.00104691	-0.28195	0.557	0.669	1	ENSMUSG00000056069
Abcg1	0.00104855	-0.190964	0.06	0.208	1	ENSMUSG00000024030
Cdc34	0.00104916	0.193656	0.282	0.115	1	ENSMUSG00000020307
Cdk14	0.00105874	-0.244082	0.242	0.415	1	ENSMUSG00000028926
Fnbp1	0.00107438	-0.258161	0.47	0.631	1	ENSMUSG00000075415
Atp5d	0.00108256	0.201805	0.933	0.869	1	ENSMUSG00000003072
Dcstamp	0.00108938	0.212089	0.128	0.031	1	ENSMUSG00000022303
Car4	0.00109806	-0.201296	0.154	0.338	1	ENSMUSG00000000805
Tmem30a	0.00110705	-0.20228	0.268	0.469	1	ENSMUSG00000032328
Gm9774	0.00112508	-0.201824	0.081	0.231	1	ENSMUSG00000042165
Rnd3	0.00112908	-0.241774	0.121	0.269	1	ENSMUSG00000017144
Rps15a	0.00114925	0.110732	1	1	1	ENSMUSG00000008683
Tecpr1	0.00116591	-0.176395	0.06	0.185	1	ENSMUSG00000066621
Atp5o	0.0011717	0.268326	0.819	0.723	1	ENSMUSG00000022956
Igfbp6	0.00117476	-0.21223	0.107	0.246	1	ENSMUSG00000023046
Chchd2	0.00120522	0.164403	1	0.985	1	ENSMUSG00000070493
Tcp11l2	0.00123874	-0.172498	0.054	0.177	1	ENSMUSG00000020034
Pdcd4	0.00124331	-0.323776	0.275	0.423	1	ENSMUSG00000024975
Ndufb2	0.00124903	0.236143	0.685	0.569	1	ENSMUSG00000002416
Pls3	0.00125289	0.137617	0.134	0.038	1	ENSMUSG00000016382
Cyr61	0.00125449	0.196299	0.383	0.208	1	ENSMUSG00000028195
Il10rb	0.00126462	-0.228127	0.282	0.454	1	ENSMUSG00000022969
Slc46a3	0.00127363	-0.236875	0.268	0.446	1	ENSMUSG00000029650
Mrpl30	0.0012743	0.18895	0.698	0.492	1	ENSMUSG00000026087
Odc1	0.00128236	0.249183	0.389	0.238	1	ENSMUSG00000011179
Rpl19	0.00130087	0.102273	1	1	1	ENSMUSG00000017404
Naca	0.00130245	0.153889	1	0.985	1	ENSMUSG00000061315
Runx1	0.00131321	-0.273269	0.195	0.377	1	ENSMUSG00000022952
Rassf5	0.00134265	-0.225917	0.315	0.485	1	ENSMUSG00000026430
Bckdhb	0.00134843	-0.271031	0.295	0.5	1	ENSMUSG00000032263
Tex264	0.00135328	0.176246	0.289	0.138	1	ENSMUSG00000040813
Ptpn1	0.00135549	0.315998	0.49	0.338	1	ENSMUSG00000027540
Nhp2l1	0.00137386	0.21695	0.772	0.577	1	ENSMUSG00000063480
Lef1	0.00137782	-0.245912	0.054	0.169	1	ENSMUSG00000027985
Clec14a	0.00140236	-0.192303	0.101	0.246	1	ENSMUSG00000045930
Srsf5	0.001405	-0.212326	0.792	0.869	1	ENSMUSG00000021134
Fbln2	0.00141595	0.152308	0.114	0.015	1	ENSMUSG00000064080
Cox5b	0.00146765	0.241817	0.893	0.831	1	ENSMUSG00000061518
Sptbn1	0.00149996	-0.230957	0.295	0.462	1	ENSMUSG00000020315
Anp32b	0.00150914	0.277022	0.812	0.738	1	ENSMUSG00000028333
Bckdk	0.00151064	0.196443	0.309	0.162	1	ENSMUSG00000030802
Sod2	0.00151728	0.226141	0.564	0.415	1	ENSMUSG00000006818
Fendrr	0.00151961	-0.120299	0.013	0.108	1	ENSMUSG00000097336
Ddt	0.00153038	0.343788	0.43	0.285	1	ENSMUSG00000001666
Cp	0.00155554	0.139982	0.168	0.054	1	ENSMUSG00000003617
Ncoa3	0.00155915	-0.207542	0.188	0.362	1	ENSMUSG00000027678
Rpl7	0.00156858	0.119388	1	1	1	ENSMUSG00000043716
Zdhhc20	0.00157157	-0.263049	0.181	0.315	1	ENSMUSG00000021969
Gng11	0.00158332	-0.262634	0.248	0.423	1	ENSMUSG00000032766
Srsf9	0.00160339	0.212473	0.638	0.438	1	ENSMUSG00000029538
Rps17	0.00160693	0.207317	0.993	1	1	ENSMUSG00000061787
Slc44a1	0.00160932	-0.193202	0.087	0.208	1	ENSMUSG00000028412
Arrdc4	0.00161545	-0.219891	0.282	0.462	1	ENSMUSG00000042659
Ubtd1	0.00162243	0.110783	0.114	0.023	1	ENSMUSG00000025171
Sap30bp	0.00163974	0.186543	0.235	0.092	1	ENSMUSG00000020755
Eif1	0.00166044	-0.160682	1	1	1	ENSMUSG00000035530
Rplp2	0.00169499	0.111602	1	1	1	ENSMUSG00000025508
Eif2s1	0.00171668	0.229732	0.456	0.277	1	ENSMUSG00000021116
Plin2	0.00175183	-0.245642	0.503	0.646	1	ENSMUSG00000028494
Snrpb2	0.00176327	0.221795	0.664	0.492	1	ENSMUSG00000008333
Cyc1	0.00177776	0.211224	0.53	0.362	1	ENSMUSG00000022551
Rnf145	0.00180018	-0.19056	0.161	0.308	1	ENSMUSG00000019189
Sema4d	0.00181151	-0.245121	0.195	0.331	1	ENSMUSG00000021451
2010111I01Rik	0.00182873	0.144171	0.154	0.046	1
Mrfap1	0.00183894	0.247938	0.826	0.738	1	ENSMUSG00000055302
Snapc5	0.00185239	0.199418	0.456	0.3	1	ENSMUSG00000032398
Usp8	0.0018554	-0.225352	0.168	0.308	1	ENSMUSG00000027363
Uqcrh	0.00185714	0.152878	0.993	0.923	1	ENSMUSG00000063882
Rfng	0.00186079	0.118767	0.134	0.023	1	ENSMUSG00000025158
Ifitm2	0.00187815	0.292805	0.758	0.631	1	ENSMUSG00000060591
Gm10036	0.00188537	-0.152445	0.04	0.154	1	ENSMUSG00000058064
Fgfr1	0.00188834	-0.257269	0.215	0.385	1	ENSMUSG00000031565
Nbr1	0.00190576	-0.147435	0.04	0.154	1	ENSMUSG00000017119
Sqle	0.00191094	0.123432	0.121	0.023	1	ENSMUSG00000022351
Pygo2	0.00193419	-0.160879	0.081	0.215	1	ENSMUSG00000047824
Atp2a3	0.00196033	-0.147782	0.034	0.146	1	ENSMUSG00000020788
Dynlt1a	0.00196178	-0.174496	0.054	0.162	1	ENSMUSG00000092074
Ptp4a3	0.00196602	-0.239044	0.201	0.377	1	ENSMUSG00000059895
Bsg	0.00198253	0.205065	0.819	0.677	1	ENSMUSG00000023175
Npc2	0.00199233	0.251022	0.98	0.954	1	ENSMUSG00000021242
Gstm2	0.0019976	-0.126557	0.02	0.131	1	ENSMUSG00000040562
mt-Co2	0.0020061	0.116788	1	1	1	ENSMUSG00000064354
Snrpa1	0.00200729	0.180039	0.423	0.215	1	ENSMUSG00000030512
Abca3	0.00201203	-0.221774	0.148	0.3	1	ENSMUSG00000024130
AI662270	0.00202138	0.224126	0.577	0.431	1	ENSMUSG00000087107
Glmp	0.00202589	0.222589	0.503	0.346	1	ENSMUSG00000001418
Mrpl14	0.00202607	0.30297	0.597	0.523	1	ENSMUSG00000023939
Rpl3	0.00203666	0.12386	1	1	1	ENSMUSG00000060036
Emp2	0.00203908	-0.240362	0.255	0.423	1	ENSMUSG00000022505
Jmjd1c	0.00204298	-0.214577	0.275	0.477	1	ENSMUSG00000037876
Pros1	0.0020463	-0.165865	0.06	0.177	1	ENSMUSG00000022912
Pmp22	0.00205167	-0.168624	0.141	0.308	1	ENSMUSG00000018217
Phactr2	0.00205995	-0.204095	0.161	0.315	1	ENSMUSG00000062866
Snhg9	0.00206343	-0.183789	0.06	0.169	1	ENSMUSG00000090101
Sept6	0.00207325	-0.223669	0.597	0.738	1	ENSMUSG00000050379
Malat1	0.00208066	-0.170501	1	1	1	ENSMUSG00000092341
Antxr2	0.00209081	-0.188412	0.161	0.323	1	ENSMUSG00000029338
Ehd1	0.00209322	0.202772	0.383	0.208	1	ENSMUSG00000024772
Mfge8	0.00210136	0.196732	0.376	0.215	1	ENSMUSG00000030605
Sec61a1	0.00211802	0.222194	0.389	0.231	1	ENSMUSG00000030082
Axl	0.00212092	0.287118	0.275	0.146	1	ENSMUSG00000002602
Tacc3	0.00212852	0.162059	0.154	0.038	1	ENSMUSG00000037313
Usp25	0.00213805	-0.189282	0.148	0.285	1	ENSMUSG00000022867
Plk1	0.00213882	0.121574	0.121	0.015	1	ENSMUSG00000030867
Mkks	0.00217218	0.174881	0.295	0.138	1	ENSMUSG00000027274
Inf2	0.00218351	0.155394	0.195	0.069	1	ENSMUSG00000037679
Hnrnpul2	0.00219108	-0.258895	0.295	0.438	1	ENSMUSG00000071659
Npm1	0.0022148	0.170021	0.993	0.985	1	ENSMUSG00000057113
Ppp1r14b	0.00222942	0.21689	0.389	0.208	1	ENSMUSG00000056612
Prdx2	0.00225247	0.196491	0.765	0.608	1	ENSMUSG00000005161
Dtymk	0.00226931	0.200258	0.309	0.177	1	ENSMUSG00000026281
Dap3	0.00229838	0.20016	0.349	0.215	1	ENSMUSG00000068921
Sox4	0.00231306	0.143624	0.174	0.062	1	ENSMUSG00000076431
Fam89b	0.00231753	-0.16096	0.114	0.254	1	ENSMUSG00000024939
Rbpms	0.00233795	-0.203069	0.101	0.215	1	ENSMUSG00000031586
Tkt	0.00239465	0.215799	0.658	0.492	1	ENSMUSG00000021957
Egr1	0.00239531	-0.359065	0.691	0.769	1	ENSMUSG00000038418
Nsmaf	0.00241675	-0.209061	0.248	0.408	1	ENSMUSG00000028245
Glul	0.00241802	-0.261067	0.221	0.369	1	ENSMUSG00000026473
Arrdc3	0.00241988	-0.149542	0.034	0.138	1	ENSMUSG00000074794
Pex6	0.00244373	-0.13338	0.04	0.146	1	ENSMUSG00000002763
Wdr1	0.00244854	0.229473	0.725	0.6	1	ENSMUSG00000005103
Calm3	0.00247284	0.237421	0.772	0.638	1	ENSMUSG00000019370
Barx2	0.00247715	-0.18745	0.067	0.2	1	ENSMUSG00000032033
Cytip	0.0024879	-0.220153	0.772	0.885	1	ENSMUSG00000026832
Psmc1	0.00249683	0.183611	0.416	0.223	1	ENSMUSG00000021178
Atp5g3	0.0025186	0.210271	0.691	0.562	1	ENSMUSG00000018770
Safb2	0.0025485	0.186741	0.376	0.215	1	ENSMUSG00000042625
Ndufs4	0.00256485	0.20834	0.591	0.431	1	ENSMUSG00000021764
Sept4	0.00256878	-0.179766	0.121	0.262	1	ENSMUSG00000020486
Ly6a	0.00257101	0.533075	0.792	0.731	1	ENSMUSG00000075602
Phf11a	0.00258805	0.194469	0.275	0.123	1	ENSMUSG00000044703
Sec14l3	0.00259092	-0.137441	0.02	0.108	1	ENSMUSG00000054986
Gpihbp1	0.00263448	-0.255896	0.154	0.308	1	ENSMUSG00000022579
Tpx2	0.00265187	0.158744	0.121	0.031	1	ENSMUSG00000027469
Gpr137b	0.00268188	-0.208446	0.255	0.431	1	ENSMUSG00000021306
Adsl	0.00269003	0.1615	0.195	0.077	1	ENSMUSG00000022407
Cd84	0.00269887	-0.238523	0.161	0.308	1	ENSMUSG00000038147
Hnrnpf	0.00272605	-0.218416	0.859	0.915	1	ENSMUSG00000042079
Myct1	0.00275255	-0.114632	0.02	0.108	1	ENSMUSG00000046916
Axin1	0.00276074	-0.145996	0.034	0.131	1	ENSMUSG00000024182
Hdac7	0.00276493	-0.124808	0.02	0.108	1	ENSMUSG00000022475
2310022B05Rik	0.00277678	0.126758	0.128	0.031	1
Pcbp4	0.00280551	0.102394	0.107	0.015	1	ENSMUSG00000023495
Dpep2	0.00280609	-0.196425	0.188	0.392	1	ENSMUSG00000053687
Cd9	0.00282615	-0.227851	0.826	0.923	1	ENSMUSG00000030342
Fam162a	0.00287384	0.210149	0.47	0.323	1	ENSMUSG00000003955
Slc25a45	0.00288624	-0.171728	0.107	0.231	1	ENSMUSG00000024818
Srm	0.00288723	0.19801	0.295	0.162	1	ENSMUSG00000006442
Ost4	0.00293153	-0.184429	0.819	0.885	1	ENSMUSG00000038803
Sepw1	0.0029395	0.161245	0.926	0.8	1	ENSMUSG00000041571
Sat1	0.00295376	-0.290785	0.832	0.923	1	ENSMUSG00000025283
Htra1	0.0029785	0.101188	0.114	0.015	1	ENSMUSG00000006205
Fut8	0.00300107	0.15245	0.161	0.054	1	ENSMUSG00000021065
mt-Nd5	0.00301397	-0.228353	0.544	0.677	1	ENSMUSG00000064367
Kctd12	0.00304551	-0.268585	0.604	0.731	1	ENSMUSG00000098557
Elof1	0.0030506	0.226098	0.416	0.292	1	ENSMUSG00000013822
Hspa9	0.00305317	0.188	0.483	0.323	1	ENSMUSG00000024359
Pik3cb	0.00305923	-0.148917	0.04	0.138	1	ENSMUSG00000032462
Tomm40	0.00305927	0.222692	0.322	0.185	1	ENSMUSG00000002984
Sp3	0.00306137	-0.195062	0.128	0.277	1	ENSMUSG00000027109
Pdzd11	0.00306633	0.16835	0.289	0.131	1	ENSMUSG00000015668
Park7	0.00308346	0.224239	0.819	0.723	1	ENSMUSG00000028964
Herc6	0.00308919	0.132628	0.121	0.031	1	ENSMUSG00000029798
BC017643	0.00309289	-0.208807	0.168	0.3	1	ENSMUSG00000039294
Lrrc24	0.00309754	0.117164	0.107	0.023	1	ENSMUSG00000033707
Ndufb5	0.00310075	0.238225	0.785	0.7	1	ENSMUSG00000027673
Slc25a20	0.00313217	0.244614	0.389	0.238	1	ENSMUSG00000032602
Cerk	0.00313259	-0.165592	0.087	0.192	1	ENSMUSG00000035891
Tspan4	0.00313491	0.158038	0.208	0.085	1	ENSMUSG00000025511
Kdm3b	0.00313646	-0.184528	0.067	0.177	1	ENSMUSG00000038773
Crebbp	0.00314028	-0.188667	0.215	0.369	1	ENSMUSG00000022521
Fkbp2	0.00316656	0.197264	0.537	0.346	1	ENSMUSG00000056629
Gas7	0.00318046	-0.21534	0.114	0.231	1	ENSMUSG00000033066
Ssbp1	0.00318185	0.172721	0.342	0.192	1	ENSMUSG00000029911
Stk17b	0.00326758	-0.291404	0.597	0.715	1	ENSMUSG00000026094
B4galnt1	0.0032742	-0.231175	0.396	0.554	1	ENSMUSG00000006731
Plekhf2	0.0032959	-0.201455	0.255	0.415	1	ENSMUSG00000049969
Txndc17	0.00330343	0.293617	0.772	0.631	1	ENSMUSG00000020803
Rab30	0.00330345	0.118889	0.121	0.031	1	ENSMUSG00000030643
Cd247	0.00332656	-0.143894	0.02	0.108	1	ENSMUSG00000005763
Ntpcr	0.00333944	0.165327	0.141	0.038	1	ENSMUSG00000031851
Arhgdia	0.00336233	0.186918	0.913	0.9	1	ENSMUSG00000025132
Smarca4	0.00337124	0.229805	0.329	0.208	1	ENSMUSG00000032187
Ace	0.003373	-0.271745	0.161	0.3	1	ENSMUSG00000020681
Rpl34	0.00338246	0.106948	1	1	1	ENSMUSG00000062006
Klrk1	0.00338897	0.267631	0.322	0.192	1	ENSMUSG00000030149
Gimap1	0.00343303	-0.251721	0.094	0.208	1	ENSMUSG00000090019
Crlf3	0.00344489	-0.25771	0.356	0.508	1	ENSMUSG00000017561
Rps18	0.00348248	0.124999	1	1	1	ENSMUSG00000008668
Cav2	0.00349873	-0.190172	0.121	0.254	1	ENSMUSG00000000058
Cdca7	0.00352383	0.102642	0.101	0.023	1	ENSMUSG00000055612
Pom121	0.00353329	0.125896	0.134	0.038	1	ENSMUSG00000053293
Syce2	0.00356293	0.169431	0.168	0.077	1	ENSMUSG00000003824
Oser1	0.0035947	-0.181748	0.49	0.654	1	ENSMUSG00000035399
Ptgs2	0.0036032	0.151614	0.134	0.031	1	ENSMUSG00000032487
Psma2	0.00360474	0.220717	0.745	0.677	1	ENSMUSG00000015671
Mknk2	0.00361355	-0.203428	0.322	0.492	1	ENSMUSG00000020190
Pptc7	0.0036171	-0.147169	0.081	0.185	1	ENSMUSG00000038582
Ankrd13a	0.0036344	-0.191793	0.248	0.4	1	ENSMUSG00000041870
Snx8	0.00367626	0.155818	0.168	0.062	1	ENSMUSG00000029560
Phgdh	0.00371731	0.158192	0.228	0.1	1	ENSMUSG00000053398
Tmem14c	0.00373691	0.231255	0.624	0.5	1	ENSMUSG00000021361
Lpcat4	0.00374008	-0.155895	0.067	0.177	1	ENSMUSG00000027134
Krtcap2	0.00374774	0.217037	0.805	0.708	1	ENSMUSG00000042747
A230046K03Rik	0.00377841	-0.151664	0.107	0.254	1	ENSMUSG00000034560
Ppm1h	0.00377925	-0.196087	0.107	0.231	1	ENSMUSG00000034613
Treml4	0.00378228	-0.144114	0.094	0.246	1	ENSMUSG00000051682
Vdac3	0.00380642	0.19837	0.591	0.438	1	ENSMUSG00000008892
Skap1	0.00382307	-0.175014	0.054	0.154	1	ENSMUSG00000057058
Polr2j	0.00383386	0.201359	0.57	0.415	1	ENSMUSG00000039771
E430025E21Rik	0.0038727	0.100572	0.101	0.023	1	ENSMUSG00000022350
Eno1	0.00389328	0.282126	0.725	0.631	1	ENSMUSG00000063524
Ndufb6	0.00390613	0.226068	0.564	0.431	1	ENSMUSG00000071014
Ndufa13	0.0039605	0.183834	0.913	0.808	1	ENSMUSG00000036199
Vps37b	0.00396785	-0.246468	0.134	0.292	1	ENSMUSG00000066278
Mrpl40	0.00400541	0.199278	0.289	0.169	1	ENSMUSG00000022706
mt-Nd4l	0.00401985	-0.251961	0.362	0.5	1	ENSMUSG00000065947
Rnaseh2b	0.00404321	0.12354	0.141	0.046	1	ENSMUSG00000021932
Mpc1	0.004046	0.172929	0.631	0.469	1	ENSMUSG00000023861
Mrpl51	0.00410766	0.217915	0.443	0.292	1	ENSMUSG00000030335
Sftpb	0.00411113	-0.208964	0.201	0.331	1	ENSMUSG00000056370
Ctla2a	0.00411114	-0.235763	0.295	0.431	1	ENSMUSG00000044258
Rpl27a	0.00412075	0.111906	1	1	1	ENSMUSG00000046364
Csnk1d	0.00413589	0.183797	0.389	0.238	1	ENSMUSG00000025162
Ldhb	0.00419571	0.207724	0.235	0.092	1	ENSMUSG00000030246
Vsir	0.00421394	-0.203175	0.329	0.5	1	ENSMUSG00000020101
Ctsa	0.00422414	0.226119	0.409	0.246	1	ENSMUSG00000017760
Mcl1	0.00425634	-0.245664	0.745	0.823	1	ENSMUSG00000038612
Ddost	0.00425702	0.261957	0.544	0.462	1	ENSMUSG00000028757
Rpl30	0.00426631	0.117227	1	1	1	ENSMUSG00000058600
Eif3c	0.00430589	0.213684	0.604	0.469	1	ENSMUSG00000030738
Ncbp2	0.00436595	0.174022	0.315	0.177	1	ENSMUSG00000022774
Celf4	0.00438978	-0.138928	0.067	0.185	1	ENSMUSG00000024268
Tlr3	0.00440692	-0.223862	0.255	0.392	1	ENSMUSG00000031639
Anxa1	0.00442157	-0.228183	0.738	0.846	1	ENSMUSG00000024659
Dut	0.0045041	0.229695	0.383	0.246	1	ENSMUSG00000027203
Hdgf	0.00450526	0.212867	0.564	0.408	1	ENSMUSG00000004897
Adrbk1	0.00456467	-0.195502	0.342	0.508	1	ENSMUSG00000024858
Psmd8	0.00461848	0.211502	0.698	0.592	1	ENSMUSG00000030591
Mrps14	0.00462459	0.198597	0.685	0.554	1	ENSMUSG00000058267
Snrpc	0.00463732	0.223745	0.523	0.4	1	ENSMUSG00000024217
Acer2	0.00464805	-0.137314	0.02	0.108	1	ENSMUSG00000038007
Cd180	0.00466613	-0.20724	0.121	0.231	1	ENSMUSG00000021624
Rrbp1	0.00469202	0.301841	0.658	0.608	1	ENSMUSG00000027422
Icam2	0.00469284	-0.26106	0.174	0.315	1	ENSMUSG00000001029
Cyth4	0.00471736	-0.199621	0.383	0.546	1	ENSMUSG00000018008
Phlda1	0.00473443	0.277283	0.644	0.477	1	ENSMUSG00000020205
Timm50	0.0047358	0.158428	0.262	0.146	1	ENSMUSG00000003438
Nans	0.00474764	0.22402	0.369	0.238	1	ENSMUSG00000028334
Cdca8	0.00478845	0.171278	0.181	0.054	1	ENSMUSG00000028873
Ubxn4	0.00480898	0.222131	0.49	0.338	1	ENSMUSG00000026353
Mapkapk2	0.00485739	0.194127	0.376	0.246	1	ENSMUSG00000016528
Il13ra1	0.00492156	-0.178768	0.275	0.462	1	ENSMUSG00000017057
Romo1	0.00492517	0.19422	0.651	0.5	1	ENSMUSG00000067847
Arpc1a	0.00494658	0.200907	0.577	0.431	1	ENSMUSG00000029621
Lrrc40	0.00495122	0.124814	0.141	0.054	1	ENSMUSG00000063052
Ran	0.00495409	0.27043	0.839	0.815	1	ENSMUSG00000029430
Cyp4b1	0.00499478	-0.16239	0.074	0.185	1	ENSMUSG00000028713
1110008F13Rik	0.00500295	0.19384	0.671	0.531	1
Prpf19	0.00501797	0.170081	0.336	0.208	1	ENSMUSG00000024735
Rps10	0.00502399	0.101807	1	1	1	ENSMUSG00000052146
Oxct1	0.0050465	0.196475	0.383	0.238	1	ENSMUSG00000022186
Irs2	0.00505706	-0.165265	0.06	0.169	1	ENSMUSG00000038894
Satb1	0.00505828	-0.216089	0.067	0.154	1	ENSMUSG00000023927
Nccrp1	0.0050599	-0.231056	0.101	0.223	1	ENSMUSG00000047586
Ccnb1	0.00508987	0.135225	0.101	0.023	1	ENSMUSG00000041431
Lmbrd1	0.00509213	-0.187079	0.141	0.269	1	ENSMUSG00000073725
Sf3b3	0.00511712	0.167408	0.255	0.138	1	ENSMUSG00000033732
Crip2	0.0051281	-0.214823	0.336	0.469	1	ENSMUSG00000006356
Rpl29	0.00515333	-0.211979	0.235	0.362	1	ENSMUSG00000048758
2810417H13Rik	0.00515661	0.32374	0.215	0.069	1
Coq7	0.00518062	0.110563	0.128	0.038	1	ENSMUSG00000030652
Nubp1	0.00522362	0.212776	0.45	0.323	1	ENSMUSG00000022503
Rpl22	0.00523567	0.111889	1	0.969	1	ENSMUSG00000028936
Chmp4b	0.00524841	0.212772	0.832	0.715	1	ENSMUSG00000038467
S1pr4	0.00527379	-0.168981	0.087	0.215	1	ENSMUSG00000044199
Rfc5	0.00528337	0.138333	0.161	0.069	1	ENSMUSG00000029363
Ltbp4	0.00541322	-0.170544	0.074	0.185	1	ENSMUSG00000040488
Naalad2	0.00548216	-0.139157	0.074	0.208	1	ENSMUSG00000043943
Ctsb	0.00557612	0.212296	0.799	0.7	1	ENSMUSG00000021939
Syngr2	0.00559246	0.319643	0.886	0.862	1	ENSMUSG00000048277
Xpa	0.00560044	0.145159	0.248	0.123	1	ENSMUSG00000028329
Paxbp1	0.00566028	-0.16664	0.128	0.254	1	ENSMUSG00000022974
Coro2a	0.00570264	0.187094	0.282	0.138	1	ENSMUSG00000028337
Wdfy4	0.00571416	-0.208177	0.557	0.692	1	ENSMUSG00000051506
Klf13	0.00571615	-0.231492	0.45	0.608	1	ENSMUSG00000052040
Prpf40a	0.005738	0.181828	0.503	0.346	1	ENSMUSG00000061136
Ckap2l	0.00574914	0.11452	0.101	0.031	1	ENSMUSG00000048327
Prkch	0.00579926	-0.157021	0.081	0.192	1	ENSMUSG00000021108
Fam188a	0.00587637	0.128182	0.235	0.092	1	ENSMUSG00000026767
Zpr1	0.00587652	0.146443	0.255	0.115	1	ENSMUSG00000032078
Ccna2	0.00589437	0.139826	0.141	0.038	1	ENSMUSG00000027715
Alox5ap	0.00594505	-0.220403	0.926	0.931	1	ENSMUSG00000060063
Ids	0.00609704	-0.16561	0.107	0.231	1	ENSMUSG00000035847
Egfl7	0.00611588	-0.223876	0.262	0.431	1	ENSMUSG00000026921
Mafk	0.00613135	-0.149362	0.094	0.223	1	ENSMUSG00000018143
H2afx	0.00615211	0.28311	0.369	0.254	1	ENSMUSG00000049932
Syf2	0.00620753	-0.219194	0.43	0.592	1	ENSMUSG00000028821
Pla2g12a	0.00620857	0.126441	0.121	0.038	1	ENSMUSG00000027999
Eif3k	0.00623798	0.186872	0.933	0.869	1	ENSMUSG00000053565
Fam69a	0.00624927	-0.203772	0.282	0.423	1	ENSMUSG00000029270
Tada3	0.00625139	0.140851	0.174	0.077	1	ENSMUSG00000048930
Coro1b	0.00625402	0.167335	0.732	0.577	1	ENSMUSG00000024835
Snrpd2	0.00625608	0.219356	0.826	0.754	1	ENSMUSG00000040824
Glrx3	0.00630098	0.209635	0.584	0.462	1	ENSMUSG00000031068
Cenpw	0.00631649	0.122859	0.161	0.062	1	ENSMUSG00000075266
Fhl1	0.00636357	-0.188195	0.161	0.292	1	ENSMUSG00000023092
Irf2bp2	0.0063816	-0.163857	0.201	0.377	1	ENSMUSG00000051495
Ckap4	0.00640144	0.0963638	0.121	0.023	1	ENSMUSG00000046841
Dph6	0.00645571	0.117931	0.134	0.046	1	ENSMUSG00000057147
Timm17a	0.0064773	0.175528	0.47	0.323	1	ENSMUSG00000062580
Wbp5	0.00647824	0.1678	0.456	0.269	1	ENSMUSG00000042712
Mbd1	0.00648282	-0.138416	0.06	0.146	1	ENSMUSG00000024561
Phf5a	0.00651393	0.189363	0.416	0.277	1	ENSMUSG00000061360
Plekhj1	0.00653976	0.189694	0.658	0.523	1	ENSMUSG00000035278
Akr1b3	0.00655816	0.151343	0.691	0.508	1	ENSMUSG00000001642
Plcl2	0.00658573	-0.125804	0.06	0.169	1	ENSMUSG00000038910
Hmha1	0.00663716	-0.249737	0.403	0.531	1	ENSMUSG00000035697
Cldn1	0.00664711	-0.223778	0.336	0.477	1	ENSMUSG00000022512
Cxx1b	0.00664945	-0.210903	0.43	0.592	1	ENSMUSG00000067924
Cystm1	0.00669997	-0.286374	0.295	0.423	1	ENSMUSG00000046727
Dbndd2	0.00685474	-0.14173	0.081	0.2	1	ENSMUSG00000017734
Eif3a	0.00686643	0.194962	0.55	0.4	1	ENSMUSG00000024991
Adam23	0.00688822	-0.146305	0.195	0.377	1	ENSMUSG00000025964
Tsta3	0.00689475	0.138851	0.228	0.108	1	ENSMUSG00000022570
Stxbp2	0.00694513	0.183377	0.322	0.192	1	ENSMUSG00000004626
Tcp1	0.00696838	0.222685	0.604	0.508	1	ENSMUSG00000068039
Esam	0.00697066	-0.131409	0.054	0.162	1	ENSMUSG00000001946
Nudt2	0.00697242	0.124798	0.221	0.092	1	ENSMUSG00000028443
Mrpl39	0.00702256	0.120285	0.154	0.062	1	ENSMUSG00000022889
Jup	0.00703333	-0.203291	0.302	0.446	1	ENSMUSG00000001552
Pgap2	0.00704519	0.173487	0.309	0.162	1	ENSMUSG00000030990
Limch1	0.00718564	-0.153591	0.047	0.138	1	ENSMUSG00000037736
Slc35a4	0.00723701	0.151312	0.262	0.131	1	ENSMUSG00000033272
Rps26	0.00727147	0.119855	1	1	1	ENSMUSG00000025362
Klf3	0.00729383	-0.283871	0.336	0.446	1	ENSMUSG00000029178
Tuba1c	0.00730177	0.199003	0.47	0.315	1	ENSMUSG00000043091
Mrps16	0.00731126	0.217409	0.53	0.408	1	ENSMUSG00000049960
Maz	0.00732042	-0.178751	0.174	0.292	1	ENSMUSG00000030678
Hnrnpa1	0.00735532	0.163214	0.859	0.754	1	ENSMUSG00000046434
Bgn	0.00735608	-0.163578	0.235	0.4	1	ENSMUSG00000031375
Ppp2r3c	0.00737034	0.155993	0.242	0.123	1	ENSMUSG00000021022
Nfkbiz	0.00740126	0.209604	0.537	0.385	1	ENSMUSG00000035356
Dusp3	0.00740258	-0.201209	0.181	0.308	1	ENSMUSG00000003518
Mrpl21	0.00742875	0.165372	0.409	0.269	1	ENSMUSG00000024829
Gdap10	0.00744149	0.0962658	0.107	0.023	1	ENSMUSG00000096954
Mfap5	0.00746387	-0.124976	0.034	0.123	1	ENSMUSG00000030116
2700060E02Rik	0.00746979	0.236579	0.886	0.869	1
Cxcl10	0.00747058	0.0907548	0.101	0.008	1	ENSMUSG00000034855
Hmgb3	0.00747251	0.117483	0.141	0.054	1	ENSMUSG00000015217
Msl2	0.00748685	-0.140841	0.087	0.192	1	ENSMUSG00000066415
Scand1	0.00749024	0.181435	0.805	0.685	1	ENSMUSG00000046229
Hexim1	0.00751326	-0.164785	0.148	0.285	1	ENSMUSG00000048878
Nt5c3b	0.00753136	0.114415	0.148	0.054	1	ENSMUSG00000017176
Heg1	0.00758152	-0.154287	0.148	0.277	1	ENSMUSG00000075254
Nufip2	0.00760036	-0.167127	0.148	0.277	1	ENSMUSG00000037857
Eny2	0.00764362	0.151243	0.51	0.331	1	ENSMUSG00000022338
Lrrc59	0.00766035	0.217321	0.376	0.277	1	ENSMUSG00000020869
Mrpl23	0.00770804	0.204624	0.55	0.408	1	ENSMUSG00000037772
Tspan13	0.00772668	-0.16891	0.685	0.808	1	ENSMUSG00000020577
Smek2	0.00776168	-0.19237	0.295	0.438	1	ENSMUSG00000020463
Timm8b	0.00782398	0.171449	0.55	0.392	1	ENSMUSG00000039016
Mapk13	0.00787009	0.142519	0.161	0.069	1	ENSMUSG00000004864
Kank3	0.00787457	-0.156225	0.074	0.185	1	ENSMUSG00000042099
Srrm1	0.00791158	0.215569	0.591	0.462	1	ENSMUSG00000028809
Wbp4	0.00791562	0.173438	0.389	0.238	1	ENSMUSG00000022023
Ctdsp1	0.00794116	-0.174297	0.174	0.308	1	ENSMUSG00000026176
Lysmd2	0.00795043	-0.142022	0.067	0.169	1	ENSMUSG00000032184
Ywhab	0.00797441	0.172636	0.711	0.546	1	ENSMUSG00000018326
H2-T22	0.00800433	0.146852	0.282	0.138	1	ENSMUSG00000056116
Tns2	0.00803657	-0.107817	0.04	0.138	1	ENSMUSG00000037003
Alyref	0.00808125	0.189738	0.523	0.377	1	ENSMUSG00000025134
Rrm2	0.00808393	0.169024	0.168	0.054	1	ENSMUSG00000020649
Txn2	0.00811503	0.207847	0.644	0.538	1	ENSMUSG00000005354
Ndufs6	0.00821621	0.17232	0.725	0.592	1	ENSMUSG00000021606
Snrpf	0.00827605	0.190469	0.792	0.669	1	ENSMUSG00000020018
Lat	0.00828292	-0.209865	0.06	0.154	1	ENSMUSG00000030742
Ndufa12	0.00838024	0.202538	0.631	0.515	1	ENSMUSG00000020022
Gbp7	0.0084154	0.147562	0.168	0.062	1	ENSMUSG00000040253
Srp19	0.00842792	0.203776	0.443	0.308	1	ENSMUSG00000014504
Blvra	0.00844814	0.151937	0.289	0.162	1	ENSMUSG00000001999
Cks2	0.00845274	0.15622	0.376	0.223	1	ENSMUSG00000062248
AI413582	0.00845316	0.176741	0.55	0.415	1	ENSMUSG00000062753
Cd2	0.00850456	-0.17526	0.087	0.2	1	ENSMUSG00000027863
Slfn1	0.008523	0.142897	0.101	0.031	1	ENSMUSG00000078763
Rara	0.00855119	-0.205327	0.201	0.338	1	ENSMUSG00000037992
Arrb2	0.00855454	0.178779	0.436	0.292	1	ENSMUSG00000060216
Hes1	0.00859519	-0.241582	0.128	0.246	1	ENSMUSG00000022528
Cdc20	0.00864907	0.149681	0.128	0.023	1	ENSMUSG00000006398
2610524H06Rik	0.00865103	0.102274	0.148	0.046	1
Pole3	0.00867501	0.14567	0.235	0.123	1	ENSMUSG00000028394
Gstm5	0.00869368	0.111219	0.114	0.038	1	ENSMUSG00000004032
Malsu1	0.00872867	0.141358	0.208	0.092	1	ENSMUSG00000029815
Arsb	0.00874545	-0.239004	0.497	0.608	1	ENSMUSG00000042082
Sumo2	0.00876402	0.172764	0.953	0.946	1	ENSMUSG00000020738
Fli1	0.00877172	-0.175153	0.195	0.308	1	ENSMUSG00000016087
Arpc3	0.00877639	0.129913	1	0.969	1	ENSMUSG00000029465
Zfp91	0.00884231	0.170961	0.356	0.223	1	ENSMUSG00000024695
Chchd6	0.00884493	0.14888	0.188	0.092	1	ENSMUSG00000030086
Il1b	0.00891232	0.410272	0.55	0.454	1	ENSMUSG00000027398
Socs1	0.00899127	0.155026	0.148	0.054	1	ENSMUSG00000038037
Sbk1	0.00905075	-0.108837	0.027	0.108	1	ENSMUSG00000042978
Cep290	0.00909635	0.113869	0.148	0.046	1	ENSMUSG00000019971
Gnb2l1	0.00912779	0.11322	1	0.985	1	ENSMUSG00000020372
Tagap	0.00915316	-0.271876	0.221	0.331	1	ENSMUSG00000033450
Sh2b3	0.00920187	-0.170124	0.228	0.369	1	ENSMUSG00000042594
Cenpe	0.00924683	0.147404	0.114	0.038	1	ENSMUSG00000045328
Sod3	0.0093624	-0.188999	0.208	0.331	1	ENSMUSG00000072941
Arhgef1	0.00943362	-0.217933	0.275	0.408	1	ENSMUSG00000040940
Mcmbp	0.00951878	-0.179241	0.188	0.308	1	ENSMUSG00000048170
Dnajc2	0.00959487	0.179164	0.436	0.323	1	ENSMUSG00000029014
Psmd13	0.00967424	0.183936	0.409	0.277	1	ENSMUSG00000025487
Atp5a1	0.00976725	0.164844	0.866	0.777	1	ENSMUSG00000025428
Pias1	0.0098453	-0.175188	0.174	0.3	1	ENSMUSG00000032405
Dap	0.00984959	0.215682	0.483	0.369	1	ENSMUSG00000039168
Kctd10	0.00985592	-0.156151	0.221	0.377	1	ENSMUSG00000001098
Pcf11	0.00985924	-0.161121	0.174	0.3	1	ENSMUSG00000041328
Glrx5	0.00989594	0.192548	0.47	0.338	1	ENSMUSG00000021102
Prkab2	0.00990638	-0.147109	0.114	0.246	1	ENSMUSG00000038205
Mtss1	0.00992318	-0.176529	0.168	0.292	1	ENSMUSG00000022353
Kars	0.00998717	0.140073	0.242	0.115	1	ENSMUSG00000031948
Rap1a	0.0100215	-0.166446	0.732	0.838	1	ENSMUSG00000068798
Siglece	0.0100232	0.120467	0.101	0.023	1	ENSMUSG00000030474
Gm10020	0.0100376	-0.174833	0.235	0.377	1	ENSMUSG00000057262
Fam103a1	0.010052	-0.196449	0.255	0.392	1	ENSMUSG00000038646
Ly6c1	0.0100889	-0.202925	0.329	0.469	1	ENSMUSG00000079018
Pam16	0.0101102	0.152015	0.362	0.215	1	ENSMUSG00000014301
Myl9	0.0101215	-0.100351	0.034	0.123	1	ENSMUSG00000067818
Ptrf	0.0101298	-0.159706	0.087	0.192	1	ENSMUSG00000004044
Rnf220	0.0101382	-0.140043	0.161	0.3	1	ENSMUSG00000028677
Trim7	0.0101806	-0.130343	0.107	0.231	1	ENSMUSG00000040350
Ikzf5	0.0102394	-0.107068	0.081	0.208	1	ENSMUSG00000040167
Ecscr	0.0102433	-0.165002	0.087	0.192	1	ENSMUSG00000073599
Phxr4	0.0102488	-0.139529	0.04	0.115	1	ENSMUSG00000031802
Rab43	0.01033	-0.188565	0.255	0.385	1	ENSMUSG00000030055
Tmem39a	0.0103466	0.130474	0.148	0.046	1	ENSMUSG00000002845
Clec9a	0.0103879	-0.152351	0.161	0.308	1	ENSMUSG00000046080
Gm10250	0.0104155	-0.126156	0.054	0.146	1	ENSMUSG00000068706
Dctpp1	0.0104316	0.174385	0.537	0.362	1	ENSMUSG00000042462
Bcam	0.0104762	-0.116679	0.054	0.154	1	ENSMUSG00000002980
Itch	0.0104886	-0.164662	0.181	0.3	1	ENSMUSG00000027598
Col1a2	0.0104956	-0.120595	0.06	0.154	1	ENSMUSG00000029661
Hiat1	0.0105256	-0.185402	0.329	0.477	1	ENSMUSG00000089911
Uba2	0.0105494	-0.14573	0.215	0.369	1	ENSMUSG00000052997
Tial1	0.0105942	-0.177134	0.228	0.354	1	ENSMUSG00000030846
Arf3	0.0106211	-0.187109	0.349	0.485	1	ENSMUSG00000051853
Grn	0.0106638	0.292571	0.711	0.615	1	ENSMUSG00000034708
Ntmt1	0.0106945	0.118268	0.161	0.062	1	ENSMUSG00000026857
Aif1	0.0107326	0.265828	0.758	0.685	1	ENSMUSG00000024397
Wbscr22	0.0107352	0.156325	0.195	0.108	1	ENSMUSG00000005378
Apoa1bp	0.0107729	0.181363	0.416	0.285	1	ENSMUSG00000028070
Zmat2	0.0107774	0.21817	0.544	0.462	1	ENSMUSG00000001383
Rrm1	0.0108805	0.106907	0.148	0.046	1	ENSMUSG00000030978
Cers6	0.0109389	0.140688	0.221	0.108	1	ENSMUSG00000027035
Gm12166	0.0109665	-0.159898	0.376	0.546	1	ENSMUSG00000069899
Vamp5	0.0109667	-0.171214	0.148	0.254	1	ENSMUSG00000073002
Tbcel	0.0109818	-0.130142	0.054	0.138	1	ENSMUSG00000037287
Med15	0.0110087	0.118389	0.161	0.069	1	ENSMUSG00000012114
Foxf1	0.0110301	-0.155476	0.081	0.177	1	ENSMUSG00000042812
Pdia6	0.011034	0.199797	0.698	0.569	1	ENSMUSG00000020571
Il1r2	0.0110412	0.260234	0.141	0.069	1	ENSMUSG00000026073
Dgcr2	0.0111314	0.113665	0.154	0.062	1	ENSMUSG00000003166
Lsp1	0.0112689	-0.170027	0.973	0.992	1	ENSMUSG00000018819
Cd244	0.0112805	-0.164164	0.168	0.308	1	ENSMUSG00000004709
Tomm6	0.0112865	-0.195158	0.295	0.408	1	ENSMUSG00000033475
Tbc1d15	0.0113184	-0.16463	0.114	0.231	1	ENSMUSG00000020130
Eif2s2	0.0113236	0.129625	0.852	0.762	1	ENSMUSG00000074656
Wfdc17	0.0114179	0.189	0.557	0.362	1	ENSMUSG00000069792
Epcam	0.0114406	-0.266886	0.409	0.538	1	ENSMUSG00000045394
Ndufa7	0.0114683	0.160796	0.832	0.746	1	ENSMUSG00000041881
Cndp2	0.0115566	0.156219	0.309	0.185	1	ENSMUSG00000024644
Pcdh7	0.0115872	-0.127226	0.054	0.154	1	ENSMUSG00000029108
Timm10b	0.0116072	0.183219	0.678	0.569	1	ENSMUSG00000089847
Rpl21	0.0116135	0.0846723	1	1	1	ENSMUSG00000041453
Rps21	0.0116537	-0.12089	1	1	1	ENSMUSG00000039001
Cited2	0.0116765	-0.243689	0.268	0.377	1	ENSMUSG00000039910
Ifi27	0.011684	0.184671	0.336	0.2	1	ENSMUSG00000064215
Impdh2	0.011767	0.206274	0.624	0.523	1	ENSMUSG00000062867
Vezf1	0.0117833	-0.162288	0.128	0.223	1	ENSMUSG00000018377
Tmem141	0.0118188	0.151436	0.228	0.131	1	ENSMUSG00000026939
Actr6	0.0118254	-0.108032	0.034	0.108	1	ENSMUSG00000019948
Cul4a	0.0118472	-0.110174	0.047	0.123	1	ENSMUSG00000031446
Pla2g16	0.0118509	0.203202	0.463	0.315	1	ENSMUSG00000060675
Ifi47	0.0118671	0.162629	0.215	0.1	1	ENSMUSG00000078920
Rnf5	0.0118867	-0.180814	0.168	0.262	1	ENSMUSG00000015478
Lsm4	0.0119072	0.191531	0.678	0.538	1	ENSMUSG00000031848
Pdap1	0.0119105	0.173095	0.497	0.369	1	ENSMUSG00000029623
Pitpna	0.0119453	-0.164262	0.805	0.885	1	ENSMUSG00000017781
Vrk1	0.0119487	-0.192458	0.577	0.685	1	ENSMUSG00000021115
Gna12	0.0119496	-0.0952776	0.04	0.123	1	ENSMUSG00000000149
Naa10	0.0119499	0.155562	0.376	0.254	1	ENSMUSG00000031388
Chchd5	0.0119965	0.164757	0.242	0.131	1	ENSMUSG00000037938
Ndufb4	0.0120671	0.1722	0.644	0.523	1	ENSMUSG00000022820
Mvd	0.0121334	0.123554	0.128	0.046	1	ENSMUSG00000006517
Tmem59	0.0121672	-0.210602	0.691	0.777	1	ENSMUSG00000028618
Dohh	0.0121729	0.166613	0.315	0.2	1	ENSMUSG00000078440
Fkbp3	0.0121833	0.168621	0.43	0.3	1	ENSMUSG00000020949
Lsm5	0.0121976	0.216731	0.564	0.469	1	ENSMUSG00000091625
Ints9	0.0122226	-0.10891	0.027	0.108	1	ENSMUSG00000021975
Pink1	0.012261	-0.180583	0.141	0.254	1	ENSMUSG00000028756
Snx2	0.0122681	-0.175342	0.309	0.469	1	ENSMUSG00000034484
Birc3	0.0122957	-0.249124	0.228	0.346	1	ENSMUSG00000032000
Klhl24	0.0123045	-0.139619	0.081	0.2	1	ENSMUSG00000062901
Rasgrp2	0.0123227	-0.188121	0.148	0.262	1	ENSMUSG00000032946
Slc3a2	0.0123229	0.185584	0.691	0.562	1	ENSMUSG00000010095
Tep1	0.012375	0.145573	0.275	0.154	1	ENSMUSG00000006281
Cryab	0.0123791	0.153892	0.268	0.169	1	ENSMUSG00000032060
Oxr1	0.0123897	-0.118471	0.081	0.2	1	ENSMUSG00000022307
Ctnnd1	0.0123936	-0.139705	0.094	0.2	1	ENSMUSG00000034101
Lamtor5	0.0124302	0.134691	0.732	0.585	1	ENSMUSG00000087260
Lcp1	0.0124332	0.195564	0.926	0.869	1	ENSMUSG00000021998
Ano6	0.0124628	-0.141832	0.114	0.223	1	ENSMUSG00000064210
Clec12a	0.0124776	-0.244725	0.51	0.6	1	ENSMUSG00000053063
Rpl36-ps3	0.012478	-0.108682	0.027	0.115	1	ENSMUSG00000066629
Gm20721	0.0125318	0.107338	0.121	0.038	1	ENSMUSG00000090625
Ces1d	0.0125456	-0.106035	0.06	0.162	1	ENSMUSG00000056973
Atp5k	0.0126259	0.218278	0.819	0.754	1	ENSMUSG00000050856
Rhoj	0.0126629	-0.0842266	0.027	0.108	1	ENSMUSG00000046768
Myl12b	0.0127474	-0.190327	0.846	0.908	1	ENSMUSG00000034868
Pdlim1	0.0129694	-0.167813	0.221	0.362	1	ENSMUSG00000055044
Armc1	0.0129832	0.121646	0.268	0.138	1	ENSMUSG00000027599
Cfap20	0.0129936	-0.130281	0.101	0.215	1	ENSMUSG00000031796
Fam234a	0.0130389	-0.134077	0.06	0.154	1	ENSMUSG00000024187
Knstrn	0.01304	0.155145	0.154	0.069	1	ENSMUSG00000027331
Mat2a	0.0130681	-0.20642	0.564	0.685	1	ENSMUSG00000053907
Tbcb	0.013084	0.171333	0.638	0.523	1	ENSMUSG00000006095
Cd48	0.0130985	-0.260414	0.617	0.669	1	ENSMUSG00000015355
Sh3glb1	0.0131345	0.200547	0.799	0.715	1	ENSMUSG00000037062
Ier3	0.0131732	0.122193	0.557	0.4	1	ENSMUSG00000003541
Aff3	0.0132839	-0.094203	0.034	0.115	1	ENSMUSG00000037138
Lsm6	0.0133687	0.206108	0.604	0.5	1	ENSMUSG00000031683
Ndufa9	0.0134422	0.16667	0.383	0.262	1	ENSMUSG00000000399
Aebp1	0.0134501	0.0976101	0.121	0.038	1	ENSMUSG00000020473
Adk	0.0134922	-0.144227	0.134	0.238	1	ENSMUSG00000039197
Eif2b2	0.0135333	0.148375	0.275	0.154	1	ENSMUSG00000004788
Nol12	0.0135757	0.154278	0.322	0.2	1	ENSMUSG00000033099
Ppil1	0.0136064	0.102668	0.181	0.077	1	ENSMUSG00000024007
Ndufb7	0.0136698	0.159268	0.779	0.677	1	ENSMUSG00000033938
Hmgn2	0.0136871	-0.254971	0.45	0.577	1	ENSMUSG00000003038
Creg1	0.0137124	-0.167989	0.651	0.762	1	ENSMUSG00000040713
Il6st	0.0139205	-0.158298	0.134	0.246	1	ENSMUSG00000021756
Hspb1	0.0139245	0.151017	0.463	0.308	1	ENSMUSG00000004951
Actn1	0.0139706	0.226042	0.53	0.408	1	ENSMUSG00000015143
Cd207	0.0140285	-0.262457	0.342	0.5	1	ENSMUSG00000034783
Cd209a	0.0140402	-0.354035	0.248	0.392	1	ENSMUSG00000031494
Mtch2	0.0140616	0.177554	0.557	0.423	1	ENSMUSG00000027282
Eif3g	0.0140887	0.216446	0.597	0.508	1	ENSMUSG00000070319
Gas1	0.0141037	0.10324	0.114	0.038	1	ENSMUSG00000052957
Atg2a	0.0141462	-0.121976	0.074	0.177	1	ENSMUSG00000024773
Evl	0.0141547	-0.166229	0.443	0.6	1	ENSMUSG00000021262
Fam64a	0.0141775	0.0866486	0.101	0.023	1	ENSMUSG00000020808
Pcif1	0.0142666	0.158943	0.356	0.223	1	ENSMUSG00000039849
Slc15a3	0.0142742	0.167516	0.228	0.138	1	ENSMUSG00000024737
Ccdc109b	0.0142911	0.195279	0.195	0.1	1	ENSMUSG00000027994
Asxl1	0.0143329	-0.118315	0.067	0.169	1	ENSMUSG00000042548
2410131K14Rik	0.0143683	0.102206	0.128	0.046	1
Tinagl1	0.0144407	0.0917794	0.114	0.031	1	ENSMUSG00000028776
Eef1d	0.0144568	0.116688	0.946	0.892	1	ENSMUSG00000055762
Atp6v1c1	0.0146	0.127733	0.282	0.154	1	ENSMUSG00000022295
Asah1	0.0146061	-0.185678	0.242	0.369	1	ENSMUSG00000031591
Jak1	0.0146526	0.109721	0.483	0.292	1	ENSMUSG00000028530
Ppp1r15a	0.0147617	-0.163973	0.47	0.623	1	ENSMUSG00000040435
Gps1	0.0147987	0.162829	0.309	0.185	1	ENSMUSG00000025156
Ninj1	0.0148101	0.176088	0.362	0.231	1	ENSMUSG00000037966
Rpl4	0.0148898	0.0717793	1	0.992	1	ENSMUSG00000032399
Rbm39	0.014918	-0.138069	0.906	0.969	1	ENSMUSG00000027620
Batf	0.0151379	0.124155	0.195	0.092	1	ENSMUSG00000034266
Cd2bp2	0.0151481	0.163865	0.255	0.154	1	ENSMUSG00000042502
Rps5	0.015162	0.0915721	1	1	1	ENSMUSG00000012848
Rtn4	0.0151889	-0.173981	0.758	0.854	1	ENSMUSG00000020458
Tmed10	0.0152285	0.187604	0.752	0.638	1	ENSMUSG00000021248
Txnl1	0.0152438	0.195386	0.503	0.415	1	ENSMUSG00000024583
Plpp2	0.0152562	0.135448	0.154	0.077	1	ENSMUSG00000052151
Cldn18	0.0153175	-0.178587	0.087	0.185	1	ENSMUSG00000032473
Map3k8	0.015401	-0.163213	0.134	0.254	1	ENSMUSG00000024235
Socs7	0.0154585	-0.124434	0.081	0.185	1	ENSMUSG00000038485
Macf1	0.015562	-0.171435	0.221	0.346	1	ENSMUSG00000028649
Top2b	0.0155939	-0.15401	0.208	0.331	1	ENSMUSG00000017485
Apex1	0.0156104	0.170637	0.268	0.177	1	ENSMUSG00000035960
Mydgf	0.0156301	0.180068	0.43	0.308	1	ENSMUSG00000019579
Ehd4	0.0156929	-0.16279	0.503	0.662	1	ENSMUSG00000027293
G6pc3	0.0158166	0.123316	0.208	0.092	1	ENSMUSG00000034793
Ccz1	0.0159041	0.16377	0.342	0.223	1	ENSMUSG00000029617
I830077J02Rik	0.0159389	0.106456	0.107	0.031	1	ENSMUSG00000074342
Chpf2	0.0159796	-0.103171	0.047	0.131	1	ENSMUSG00000038181
Prmt1	0.0159976	0.164708	0.416	0.277	1	ENSMUSG00000109324
Dusp10	0.0160287	-0.141714	0.107	0.2	1	ENSMUSG00000039384
Mtmr6	0.0160524	-0.118753	0.094	0.208	1	ENSMUSG00000021987
Parp9	0.0161097	0.107658	0.148	0.062	1	ENSMUSG00000022906
Bbs9	0.0161121	-0.0917062	0.04	0.108	1	ENSMUSG00000035919
Mum1	0.0161625	-0.130536	0.081	0.177	1	ENSMUSG00000020156
Pgls	0.016166	0.198283	0.785	0.7	1	ENSMUSG00000031807
Ogn	0.0161883	-0.137138	0.081	0.185	1	ENSMUSG00000021390
Smarca2	0.0161905	-0.163461	0.195	0.292	1	ENSMUSG00000024921
Arnt	0.0164217	0.117436	0.161	0.077	1	ENSMUSG00000015522
Gm28875	0.0164498	-0.105688	0.06	0.162	1	ENSMUSG00000100975
Slc9a3r2	0.016567	-0.125689	0.248	0.415	1	ENSMUSG00000002504
Endod1	0.0166428	-0.155033	0.107	0.192	1	ENSMUSG00000037419
Stag1	0.0166679	-0.140746	0.128	0.246	1	ENSMUSG00000037286
Pid1	0.0166698	-0.177116	0.47	0.615	1	ENSMUSG00000045658
Usp5	0.0167393	0.111046	0.221	0.108	1	ENSMUSG00000038429
Rassf4	0.0167484	-0.163574	0.523	0.669	1	ENSMUSG00000042129
Sept1	0.0167499	-0.210853	0.195	0.323	1	ENSMUSG00000000486
Srsf11	0.016815	0.153999	0.617	0.469	1	ENSMUSG00000055436
Lrg1	0.0168821	0.14001	0.101	0.031	1	ENSMUSG00000037095
Pold2	0.0168947	0.109571	0.134	0.062	1	ENSMUSG00000020471
Chd9	0.0170045	0.112187	0.148	0.062	1	ENSMUSG00000056608
Ccdc115	0.0171109	-0.151514	0.188	0.3	1	ENSMUSG00000042111
Ssna1	0.0171754	0.163417	0.43	0.3	1	ENSMUSG00000026966
Rb1cc1	0.0172994	-0.14213	0.114	0.223	1	ENSMUSG00000025907
Tmem242	0.0173421	0.179446	0.369	0.262	1	ENSMUSG00000004945
Cdca3	0.017373	0.110248	0.121	0.046	1	ENSMUSG00000023505
Adcy7	0.0173767	-0.14569	0.121	0.223	1	ENSMUSG00000031659
Hbb-bt	0.0174723	-0.743082	0.201	0.315	1	ENSMUSG00000073940
Nploc4	0.0175506	0.0979969	0.148	0.054	1	ENSMUSG00000039703
Zswim8	0.0175995	-0.125112	0.047	0.123	1	ENSMUSG00000021819
Wdr26	0.0176779	-0.165191	0.349	0.477	1	ENSMUSG00000038733
Mrps17	0.017703	0.142551	0.403	0.262	1	ENSMUSG00000034211
Ttf1	0.0177909	-0.124586	0.054	0.131	1	ENSMUSG00000026803
Acbd5	0.0178631	-0.128923	0.081	0.162	1	ENSMUSG00000026781
Ufc1	0.0179411	0.16064	0.436	0.315	1	ENSMUSG00000062963
Ndufc1	0.0180358	0.19301	0.678	0.608	1	ENSMUSG00000037152
Fus	0.0180523	-0.137616	0.624	0.754	1	ENSMUSG00000030795
Unc93b1	0.0180743	-0.193178	0.685	0.754	1	ENSMUSG00000036908
D930030I03Rik	0.018181	-0.0976827	0.047	0.123	1	ENSMUSG00000097576
Eif3h	0.0181816	0.107579	0.987	0.931	1	ENSMUSG00000022312
Psmd14	0.0182122	0.190049	0.403	0.3	1	ENSMUSG00000026914
Ndufb11	0.0183414	0.170589	0.792	0.708	1	ENSMUSG00000031059
Mrpl27	0.0183804	0.134383	0.275	0.169	1	ENSMUSG00000024414
Gm6377	0.0184416	-0.230386	0.315	0.415	1	ENSMUSG00000048621
Nacc2	0.0184508	0.11058	0.114	0.046	1	ENSMUSG00000026932
Rpl24	0.0184834	0.108367	1	1	1	ENSMUSG00000098274
Stat3	0.0185097	0.179558	0.45	0.331	1	ENSMUSG00000004040
Insig1	0.0185877	0.172002	0.248	0.154	1	ENSMUSG00000045294
Ogfrl1	0.0186204	-0.12855	0.295	0.462	1	ENSMUSG00000026158
Psmc4	0.0186348	0.163231	0.456	0.331	1	ENSMUSG00000030603
Sigirr	0.0186403	-0.133733	0.094	0.185	1	ENSMUSG00000025494
Fam129a	0.0186965	-0.230109	0.349	0.454	1	ENSMUSG00000026483
Marf1	0.0187136	-0.127218	0.074	0.154	1	ENSMUSG00000060657
Foxp1	0.0187151	-0.217948	0.463	0.554	1	ENSMUSG00000030067
Sftpa1	0.0187172	-0.170098	0.403	0.538	1	ENSMUSG00000021789
Cfdp1	0.0187446	0.175756	0.517	0.408	1	ENSMUSG00000031954
Tmem87a	0.0188261	-0.109077	0.06	0.146	1	ENSMUSG00000033808
Higd1a	0.0190092	0.216678	0.611	0.531	1	ENSMUSG00000038412
Il4ra	0.0190245	0.125609	0.262	0.138	1	ENSMUSG00000030748
Vat1	0.0190903	-0.178038	0.188	0.292	1	ENSMUSG00000034993
Tgfb1	0.0192521	-0.167297	0.698	0.815	1	ENSMUSG00000002603
Daxx	0.0193565	0.110938	0.154	0.069	1	ENSMUSG00000002307
Plscr3	0.0193566	-0.144667	0.134	0.238	1	ENSMUSG00000019461
Hdlbp	0.0194297	0.144287	0.315	0.192	1	ENSMUSG00000034088
Kdm2a	0.0194352	-0.158879	0.134	0.238	1	ENSMUSG00000054611
Cab39l	0.0195007	-0.152979	0.101	0.185	1	ENSMUSG00000021981
Trappc10	0.0195382	-0.119801	0.06	0.138	1	ENSMUSG00000000374
Setx	0.0195435	-0.0994251	0.054	0.146	1	ENSMUSG00000043535
Unc119b	0.0195719	-0.140111	0.148	0.262	1	ENSMUSG00000046562
Rnf38	0.0196203	-0.0937319	0.04	0.115	1	ENSMUSG00000035696
Zdhhc3	0.0196758	0.121508	0.255	0.154	1	ENSMUSG00000025786
Lxn	0.0198147	0.139138	0.201	0.1	1	ENSMUSG00000047557
Sema3c	0.0198662	-0.234609	0.134	0.246	1	ENSMUSG00000028780
S100a8	0.019908	-0.411283	0.51	0.331	1	ENSMUSG00000056054
Tmem167	0.0199199	0.184381	0.638	0.562	1	ENSMUSG00000012422
Rpl13a	0.0199685	0.0825707	1	1	1	ENSMUSG00000074129
Zdhhc4	0.0202156	0.120663	0.188	0.1	1	ENSMUSG00000001844
Fdft1	0.0202194	0.137543	0.141	0.069	1	ENSMUSG00000021273
Rexo4	0.0203214	0.127606	0.201	0.1	1	ENSMUSG00000052406
Hnrnpl	0.0204427	-0.179882	0.403	0.508	1	ENSMUSG00000015165
Ccnb2	0.0204543	0.181868	0.141	0.054	1	ENSMUSG00000032218
Gm12355	0.0204883	-0.127301	0.101	0.2	1	ENSMUSG00000078134
Tmem106a	0.0205052	0.133118	0.174	0.092	1	ENSMUSG00000034947
Itga4	0.0205147	-0.16711	0.295	0.492	1	ENSMUSG00000027009
Ep400	0.0206064	0.116577	0.201	0.108	1	ENSMUSG00000029505
Erp29	0.0206112	0.188052	0.852	0.808	1	ENSMUSG00000029616
R3hdm4	0.020613	-0.133536	0.396	0.531	1	ENSMUSG00000035781
Rfwd2	0.0206498	-0.177347	0.201	0.308	1	ENSMUSG00000040782
Pqlc1	0.0207641	-0.214344	0.383	0.477	1	ENSMUSG00000034006
Cdk13	0.0209256	-0.125955	0.081	0.185	1	ENSMUSG00000041297
Ict1	0.0209476	0.138681	0.416	0.269	1	ENSMUSG00000018858
Akap13	0.0210425	-0.174455	0.738	0.831	1	ENSMUSG00000066406
Tbc1d17	0.0211848	-0.120394	0.074	0.154	1	ENSMUSG00000038520
Baiap2	0.021186	0.166603	0.309	0.192	1	ENSMUSG00000025372
Atp2c1	0.0212815	-0.14707	0.174	0.292	1	ENSMUSG00000032570
Ryr1	0.0213656	-0.166863	0.242	0.369	1	ENSMUSG00000030592
Ddx39	0.0213702	0.141652	0.235	0.123	1	ENSMUSG00000005481
Tmem120a	0.0216854	0.115739	0.168	0.077	1	ENSMUSG00000039886
Snrnp25	0.021961	0.125227	0.248	0.138	1	ENSMUSG00000040767
Eif2b5	0.0220011	0.116174	0.168	0.077	1	ENSMUSG00000003235
Bcl2a1b	0.0220739	0.37629	0.611	0.5	1	ENSMUSG00000089929
Diablo	0.022216	0.144684	0.336	0.231	1	ENSMUSG00000029433
l7Rn6	0.0222344	0.140033	0.302	0.177	1	ENSMUSG00000062797
Ppp2r5a	0.0225227	-0.143452	0.188	0.308	1	ENSMUSG00000026626
Slc30a4	0.0225733	0.112988	0.154	0.077	1	ENSMUSG00000005802
Ncor1	0.0226201	-0.20167	0.51	0.6	1	ENSMUSG00000018501
Amd1	0.0226734	-0.140723	0.221	0.354	1	ENSMUSG00000075232
Prdm2	0.0227399	-0.145683	0.06	0.138	1	ENSMUSG00000057637
Klf10	0.0227665	-0.157713	0.148	0.262	1	ENSMUSG00000037465
Sp100	0.0227737	-0.152456	0.262	0.392	1	ENSMUSG00000026222
Anapc11	0.0227793	0.166324	0.671	0.554	1	ENSMUSG00000025135
Mnda	0.0228959	-0.174969	0.416	0.538	1	ENSMUSG00000026536
Colgalt1	0.0229207	0.133519	0.282	0.177	1	ENSMUSG00000034807
Rogdi	0.0229766	0.17002	0.517	0.369	1	ENSMUSG00000022540
Tmem243	0.0230144	-0.16244	0.248	0.362	1	ENSMUSG00000079659
D8Ertd738e	0.0231268	0.176355	0.866	0.831	1	ENSMUSG00000019362
Nudt4	0.0231587	0.124389	0.275	0.154	1	ENSMUSG00000020029
Med29	0.0231589	0.138873	0.329	0.2	1	ENSMUSG00000003444
Phpt1	0.0231849	0.118671	0.215	0.115	1	ENSMUSG00000036504
Msn	0.0231861	-0.111126	0.799	0.892	1	ENSMUSG00000031207
Gtpbp6	0.0231894	-0.117126	0.067	0.154	1	ENSMUSG00000033434
Qpct	0.0232215	0.120908	0.161	0.069	1	ENSMUSG00000024084
Ccpg1	0.0232566	-0.153677	0.074	0.154	1	ENSMUSG00000034563
Etf1	0.0233671	0.157276	0.389	0.238	1	ENSMUSG00000024360
Sfxn3	0.0233774	-0.134251	0.134	0.246	1	ENSMUSG00000025212
Anxa7	0.0234325	0.171986	0.369	0.285	1	ENSMUSG00000021814
G0s2	0.0234481	-0.591111	0.107	0.192	1	ENSMUSG00000009633
Umps	0.023536	0.1286	0.174	0.092	1	ENSMUSG00000022814
Ugcg	0.0238234	-0.130157	0.054	0.131	1	ENSMUSG00000028381
Naaa	0.0238491	-0.293319	0.772	0.815	1	ENSMUSG00000029413
Dnaja1	0.0240429	-0.165643	0.832	0.862	1	ENSMUSG00000028410
Srd5a3	0.0240536	-0.143398	0.141	0.231	1	ENSMUSG00000029233
Pgm2l1	0.0241111	-0.114416	0.06	0.138	1	ENSMUSG00000030729
Kdm6b	0.0241151	-0.225357	0.43	0.554	1	ENSMUSG00000018476
Cyp2f2	0.0241472	-0.126746	0.134	0.238	1	ENSMUSG00000052974
Ube2s	0.0242846	0.193774	0.705	0.615	1	ENSMUSG00000060860
Derl2	0.0244177	0.167587	0.329	0.238	1	ENSMUSG00000018442
Ergic3	0.0244293	0.190347	0.497	0.385	1	ENSMUSG00000005881
AW112010	0.0244991	0.196933	0.443	0.3	1	ENSMUSG00000075010
Gimap3	0.0245264	-0.139806	0.101	0.192	1	ENSMUSG00000039264
H2-Ob	0.0245277	-0.228784	0.268	0.346	1	ENSMUSG00000041538
Rnf216	0.0246528	-0.115714	0.087	0.185	1	ENSMUSG00000045078
Map2k1	0.0247566	-0.152147	0.315	0.446	1	ENSMUSG00000004936
Tubb4b	0.0250096	0.193229	0.409	0.3	1	ENSMUSG00000036752
Cbr1	0.0250196	-0.108352	0.067	0.146	1	ENSMUSG00000051483
Arl6ip6	0.0250277	-0.119731	0.128	0.223	1	ENSMUSG00000026960
Smg1	0.0250586	-0.130014	0.107	0.192	1	ENSMUSG00000030655
Fem1c	0.0251615	-0.144722	0.242	0.377	1	ENSMUSG00000033319
A530064D06Rik	0.0252476	-0.123022	0.128	0.231	1	ENSMUSG00000043939
Sec61b	0.0252567	0.213864	0.913	0.908	1	ENSMUSG00000053317
Hsd11b1	0.0253145	-0.139992	0.188	0.308	1	ENSMUSG00000016194
Pknox1	0.0254071	-0.100675	0.04	0.115	1	ENSMUSG00000006705
Atg7	0.0254143	-0.118052	0.081	0.177	1	ENSMUSG00000030314
Fam107b	0.0254757	-0.165446	0.148	0.238	1	ENSMUSG00000026655
Sec24d	0.0255036	-0.0939932	0.054	0.131	1	ENSMUSG00000039234
Trem2	0.0255225	0.125958	0.121	0.054	1	ENSMUSG00000023992
2200002D01Rik	0.0255555	0.0666906	0.134	0.031	1
Dnase1l1	0.0256078	-0.111672	0.101	0.2	1	ENSMUSG00000019088
Arhgap30	0.0256226	-0.209999	0.53	0.608	1	ENSMUSG00000048865
Rpl23a	0.0256649	0.073501	1	1	1	ENSMUSG00000058546
Snrpd1	0.0256656	0.167772	0.638	0.546	1	ENSMUSG00000002477
Ddit4	0.0256747	-0.243803	0.141	0.231	1	ENSMUSG00000020108
Dlst	0.0257542	0.117566	0.161	0.085	1	ENSMUSG00000004789
Bin2	0.0257786	-0.21583	0.309	0.408	1	ENSMUSG00000098112
Ncoa2	0.02581	-0.105604	0.074	0.154	1	ENSMUSG00000005886
Dnajb14	0.0258205	-0.150423	0.315	0.446	1	ENSMUSG00000074212
Ltb4r1	0.0259025	-0.193611	0.295	0.438	1	ENSMUSG00000046908
Ghitm	0.0259326	0.176005	0.537	0.423	1	ENSMUSG00000041028
Nt5c	0.025993	0.157828	0.557	0.462	1	ENSMUSG00000020736
Dpt	0.0260813	-0.11571	0.06	0.146	1	ENSMUSG00000026574
Bccip	0.0261847	0.141129	0.383	0.238	1	ENSMUSG00000030983
Gatb	0.0262926	0.100041	0.114	0.046	1	ENSMUSG00000028085
Afap1	0.0263503	-0.116345	0.081	0.162	1	ENSMUSG00000029094
Drg1	0.0265525	0.15028	0.376	0.254	1	ENSMUSG00000020457
Snapc3	0.026561	-0.0941151	0.047	0.123	1	ENSMUSG00000028483
Denr	0.0265767	0.151818	0.483	0.354	1	ENSMUSG00000023106
Mrpl41	0.0267332	0.148483	0.383	0.285	1	ENSMUSG00000036850
Gatm	0.0268908	0.169821	0.638	0.523	1	ENSMUSG00000027199
Pan3	0.026891	-0.152617	0.188	0.3	1	ENSMUSG00000029647
Myl6	0.0269025	0.0938117	1	0.977	1	ENSMUSG00000090841
Cd47	0.0269282	-0.125971	0.886	0.938	1	ENSMUSG00000055447
Utrn	0.0269739	-0.102921	0.054	0.138	1	ENSMUSG00000019820
Rab12	0.0269844	-0.109864	0.054	0.131	1	ENSMUSG00000023460
Opa3	0.026986	0.102243	0.188	0.092	1	ENSMUSG00000052214
Clu	0.0271454	0.129177	0.235	0.131	1	ENSMUSG00000022037
Tm9sf3	0.0271903	-0.16433	0.409	0.538	1	ENSMUSG00000025016
Ier5	0.0272544	-0.186404	0.852	0.908	1	ENSMUSG00000056708
Elmsan1	0.0272678	-0.12686	0.087	0.162	1	ENSMUSG00000042507
Ppp1r11	0.027527	0.173837	0.859	0.823	1	ENSMUSG00000036398
Sar1a	0.0275534	0.185055	0.396	0.285	1	ENSMUSG00000020088
Cops6	0.0275634	0.154156	0.537	0.431	1	ENSMUSG00000019494
Hba-a1	0.0276238	-1.32571	0.805	0.823	1	ENSMUSG00000069919
Glrx2	0.0276706	0.135752	0.389	0.262	1	ENSMUSG00000018196
Rasa3	0.0277168	-0.119494	0.081	0.162	1	ENSMUSG00000031453
Cisd1	0.0277575	0.141534	0.356	0.231	1	ENSMUSG00000037710
Tmem64	0.0278192	-0.145198	0.141	0.223	1	ENSMUSG00000043252
Tm9sf2	0.0278272	-0.139379	0.275	0.4	1	ENSMUSG00000025544
Herpud2	0.0278286	-0.148602	0.188	0.269	1	ENSMUSG00000008429
Hspg2	0.02785	0.0909933	0.128	0.046	1	ENSMUSG00000028763
Ebi3	0.0279499	-0.177257	0.242	0.338	1	ENSMUSG00000003206
1810043H04Rik	0.0280363	0.156385	0.544	0.415	1
Aim1	0.028113	-0.158992	0.154	0.254	1	ENSMUSG00000019866
Smagp	0.0283645	-0.163926	0.295	0.415	1	ENSMUSG00000053559
Ctsz	0.0283697	0.162026	0.919	0.854	1	ENSMUSG00000016256
Emc9	0.0284098	0.0901726	0.128	0.046	1	ENSMUSG00000022217
Prkag1	0.028436	0.130055	0.228	0.138	1	ENSMUSG00000067713
Itpa	0.0284367	0.122281	0.195	0.1	1	ENSMUSG00000074797
F11r	0.0284616	-0.169797	0.248	0.362	1	ENSMUSG00000038235
Cdv3	0.0285549	0.139325	0.362	0.246	1	ENSMUSG00000032803
Vti1b	0.0285999	0.145257	0.51	0.369	1	ENSMUSG00000021124
Herc1	0.0286292	-0.140848	0.141	0.238	1	ENSMUSG00000038664
Dbf4	0.0286414	0.0837315	0.148	0.046	1	ENSMUSG00000002297
Eif2ak2	0.028686	0.11219	0.141	0.069	1	ENSMUSG00000024079
Eif4e2	0.0288626	0.179523	0.544	0.431	1	ENSMUSG00000026254
Smek1	0.028951	-0.118286	0.107	0.192	1	ENSMUSG00000041846
Psmc2	0.0289786	0.138022	0.362	0.238	1	ENSMUSG00000028932
Fam133b	0.0290581	-0.145776	0.161	0.262	1	ENSMUSG00000058503
Tcf7	0.0290812	-0.166559	0.06	0.138	1	ENSMUSG00000000782
Ppme1	0.0292452	0.118695	0.154	0.077	1	ENSMUSG00000030718
Gpi1	0.0293481	0.146423	0.886	0.808	1	ENSMUSG00000036427
Gm26802	0.0293933	-0.133814	0.094	0.2	1	ENSMUSG00000097266
Mdm4	0.0294681	-0.111366	0.154	0.277	1	ENSMUSG00000054387
Trim25	0.0294863	-0.111314	0.067	0.146	1	ENSMUSG00000000275
Coq9	0.0294915	0.111019	0.181	0.1	1	ENSMUSG00000031782
Fbxl20	0.0295057	-0.104958	0.04	0.108	1	ENSMUSG00000020883
Ilvbl	0.0295288	-0.108693	0.06	0.131	1	ENSMUSG00000032763
Kansl3	0.0295519	0.0851656	0.134	0.054	1	ENSMUSG00000010453
Hist1h2ap	0.0295801	0.140475	0.121	0.038	1	ENSMUSG00000094777
4930455G09Rik	0.0296248	-0.10204	0.054	0.131	1
Sparc	0.0297184	0.1404	0.718	0.608	1	ENSMUSG00000018593
Emp3	0.0297722	0.141655	0.866	0.762	1	ENSMUSG00000040212
Akr1a1	0.0298623	0.215659	0.886	0.908	1	ENSMUSG00000028692
Gm6483	0.0299734	-0.133456	0.081	0.177	1	ENSMUSG00000087153
Mfap1b	0.0300106	-0.151266	0.134	0.215	1	ENSMUSG00000048222
Gorasp2	0.0300349	0.121037	0.262	0.138	1	ENSMUSG00000014959
Prkd2	0.0300578	-0.129225	0.081	0.146	1	ENSMUSG00000041187
Commd2	0.0301348	0.143166	0.302	0.208	1	ENSMUSG00000036513
Gm6576	0.0301647	-0.116919	0.067	0.138	1	ENSMUSG00000090544
Shc1	0.030346	0.123885	0.208	0.115	1	ENSMUSG00000042626
Atp5f1	0.0303479	0.185501	0.846	0.838	1	ENSMUSG00000000563
Lin54	0.030354	0.0987766	0.121	0.062	1	ENSMUSG00000035310
Map2k2	0.0303915	0.151827	0.611	0.515	1	ENSMUSG00000035027
Hspb11	0.0304131	0.12311	0.389	0.246	1	ENSMUSG00000063172
Rpa3	0.0305252	-0.164638	0.235	0.331	1	ENSMUSG00000012483
Tprgl	0.0305435	-0.174334	0.503	0.585	1	ENSMUSG00000029030
Baz2a	0.0307079	0.0994033	0.228	0.115	1	ENSMUSG00000040054
Fam134a	0.030722	-0.155992	0.134	0.223	1	ENSMUSG00000049339
Tgs1	0.0307823	-0.133177	0.181	0.3	1	ENSMUSG00000028233
Gpr34	0.0308811	-0.124164	0.101	0.208	1	ENSMUSG00000040229
Ap1ar	0.0309405	-0.147525	0.141	0.223	1	ENSMUSG00000074238
Csde1	0.0310006	0.178824	0.611	0.5	1	ENSMUSG00000068823
Psmd10	0.0310355	0.124992	0.282	0.185	1	ENSMUSG00000031429
Pih1d1	0.0311202	0.145485	0.242	0.154	1	ENSMUSG00000003423
Clec10a	0.0311309	0.184179	0.248	0.146	1	ENSMUSG00000000318
Clk1	0.0311765	-0.208456	0.456	0.577	1	ENSMUSG00000026034
Ndufc2	0.0313303	0.177302	0.698	0.631	1	ENSMUSG00000030647
Hspa5	0.0314919	-0.151431	0.826	0.892	1	ENSMUSG00000026864
Pld3	0.0315985	0.13086	0.154	0.077	1	ENSMUSG00000003363
Cd300lf	0.0316788	0.0712046	0.121	0.023	1	ENSMUSG00000047798
Arhgap15	0.0317517	-0.144868	0.349	0.469	1	ENSMUSG00000049744
Lck	0.031781	-0.146032	0.094	0.169	1	ENSMUSG00000000409
Bcl11a	0.0319261	-0.109859	0.141	0.277	1	ENSMUSG00000000861
Wrnip1	0.0319704	0.0815267	0.128	0.054	1	ENSMUSG00000021400
Lmna	0.0319785	0.150012	0.752	0.662	1	ENSMUSG00000028063
Cdkn2aipnl	0.031987	0.103632	0.195	0.1	1	ENSMUSG00000020392
Cbfa2t3	0.0319921	-0.16145	0.631	0.731	1	ENSMUSG00000006362
Dhrs7	0.0320318	-0.15858	0.188	0.292	1	ENSMUSG00000021094
Cnot4	0.0321599	-0.12779	0.188	0.308	1	ENSMUSG00000038784
Mmadhc	0.032207	0.114703	0.228	0.131	1	ENSMUSG00000026766
Ahsa1	0.0322423	-0.183235	0.436	0.531	1	ENSMUSG00000021037
Lilr4b	0.0322924	0.101695	0.148	0.054	1	ENSMUSG00000089672
Immp1l	0.0323483	0.163333	0.45	0.346	1	ENSMUSG00000042670
Stub1	0.0325246	0.142771	0.503	0.4	1	ENSMUSG00000039615
9430020K01Rik	0.0326225	-0.0838146	0.047	0.123	1
Bmp2k	0.0326771	-0.152812	0.128	0.215	1	ENSMUSG00000034663
E230001N04Rik	0.032776	-0.0843389	0.04	0.115	1	ENSMUSG00000066170
Trp53i13	0.0328061	-0.0814713	0.04	0.123	1	ENSMUSG00000044328
Tfeb	0.0329301	-0.1208	0.121	0.231	1	ENSMUSG00000023990
Serbp1	0.0330113	0.147658	0.899	0.838	1	ENSMUSG00000036371
Vmp1	0.0330134	0.118679	0.336	0.2	1	ENSMUSG00000018171
B3glct	0.0332162	-0.0831589	0.04	0.115	1	ENSMUSG00000051950
Stx17	0.0332815	-0.127323	0.174	0.292	1	ENSMUSG00000061455
Ubqln1	0.0333161	0.131459	0.295	0.192	1	ENSMUSG00000005312
Oaz1	0.0334898	0.0833533	1	1	1	ENSMUSG00000035242
Zfp503	0.0335026	0.0786034	0.107	0.038	1	ENSMUSG00000039081
Tnfaip2	0.0336796	0.168327	0.268	0.162	1	ENSMUSG00000021281
Mrpl55	0.0337148	0.135268	0.336	0.231	1	ENSMUSG00000036860
Psmd3	0.0337385	0.118121	0.302	0.192	1	ENSMUSG00000017221
Cxcl12	0.0337895	-0.123336	0.047	0.123	1	ENSMUSG00000061353
Smg9	0.0340516	-0.11602	0.101	0.177	1	ENSMUSG00000002210
Relt	0.0341392	-0.0986025	0.06	0.138	1	ENSMUSG00000008318
Dnajc15	0.0341576	0.128901	0.483	0.346	1	ENSMUSG00000022013
Nr4a2	0.0342818	0.107026	0.517	0.315	1	ENSMUSG00000026826
Spata5	0.034372	0.075264	0.121	0.046	1	ENSMUSG00000027722
Map2k6	0.0344228	-0.0959512	0.047	0.115	1	ENSMUSG00000020623
Dync1i2	0.0345066	-0.19928	0.302	0.408	1	ENSMUSG00000027012
Poldip2	0.0345169	0.107895	0.181	0.085	1	ENSMUSG00000001100
Htatip2	0.0346679	0.113407	0.181	0.1	1	ENSMUSG00000039745
Nadk	0.0347833	-0.142962	0.463	0.585	1	ENSMUSG00000029063
Mat2b	0.034884	-0.160763	0.268	0.377	1	ENSMUSG00000042032
Epc1	0.0350989	-0.125186	0.081	0.162	1	ENSMUSG00000024240
Dnmt1	0.0351965	0.113913	0.141	0.062	1	ENSMUSG00000004099
Os9	0.0352249	-0.139465	0.282	0.385	1	ENSMUSG00000040462
Apopt1	0.0352485	-0.111083	0.074	0.146	1	ENSMUSG00000037787
Emp1	0.0353169	0.150745	0.282	0.177	1	ENSMUSG00000030208
Ggta1	0.0353724	-0.100591	0.04	0.108	1	ENSMUSG00000035778
Brd9	0.0353739	-0.137183	0.101	0.177	1	ENSMUSG00000057649
Dram2	0.0355807	-0.140812	0.148	0.223	1	ENSMUSG00000027900
Ssbp3	0.0356969	-0.160017	0.168	0.254	1	ENSMUSG00000061887
Lgmn	0.0357095	0.177372	0.356	0.231	1	ENSMUSG00000021190
Khdrbs1	0.0357562	-0.169019	0.497	0.6	1	ENSMUSG00000028790
Stk19	0.0358137	0.0949259	0.215	0.108	1	ENSMUSG00000061207
Zdhhc13	0.0358464	-0.107828	0.074	0.146	1	ENSMUSG00000030471
Uchl3	0.0359149	0.154187	0.389	0.292	1	ENSMUSG00000022111
Sash3	0.0359327	-0.151452	0.161	0.262	1	ENSMUSG00000031101
Tmem101	0.03609	0.0755734	0.107	0.038	1	ENSMUSG00000020921
Sla	0.0361422	-0.151855	0.55	0.654	1	ENSMUSG00000022372
Ssu72	0.0361784	0.147562	0.664	0.562	1	ENSMUSG00000029038
Foxk1	0.0362499	-0.112764	0.047	0.108	1	ENSMUSG00000056493
Sf3a1	0.036307	0.10561	0.242	0.138	1	ENSMUSG00000002129
Med6	0.036584	-0.082266	0.04	0.108	1	ENSMUSG00000002679
Arfgef1	0.0365943	-0.135914	0.114	0.2	1	ENSMUSG00000067851
Tmem204	0.0366213	-0.100744	0.054	0.131	1	ENSMUSG00000024168
Smc2	0.0368004	0.136221	0.195	0.108	1	ENSMUSG00000028312
Psmd12	0.0369221	0.13575	0.295	0.192	1	ENSMUSG00000020720
Mrpl11	0.0370504	0.10886	0.329	0.208	1	ENSMUSG00000024902
Heatr5a	0.0372562	-0.0990707	0.06	0.138	1	ENSMUSG00000035181
Hras	0.037268	0.141393	0.295	0.2	1	ENSMUSG00000025499
Nudt5	0.0372854	0.113738	0.302	0.185	1	ENSMUSG00000025817
Stxbp3	0.0372927	-0.219044	0.141	0.231	1	ENSMUSG00000027882
Hells	0.0373197	0.105514	0.148	0.077	1	ENSMUSG00000025001
Osbpl9	0.0373851	-0.153093	0.329	0.415	1	ENSMUSG00000028559
Tubg1	0.0373943	0.0913869	0.168	0.069	1	ENSMUSG00000035198
Txndc9	0.0373973	0.108706	0.416	0.262	1	ENSMUSG00000058407
Serpinb6b	0.0374532	0.114962	0.208	0.085	1	ENSMUSG00000042842
Lamtor3	0.0374863	-0.0963717	0.094	0.185	1	ENSMUSG00000091512
Ctgf	0.0375608	-0.101695	0.047	0.115	1	ENSMUSG00000019997
Armt1	0.037618	-0.0733564	0.034	0.108	1	ENSMUSG00000061759
Ezh1	0.0376954	-0.111099	0.054	0.138	1	ENSMUSG00000006920
Rasa4	0.0379042	0.109843	0.134	0.062	1	ENSMUSG00000004952
Stk32c	0.0380379	-0.0825772	0.054	0.146	1	ENSMUSG00000015981
Mapk14	0.0380388	-0.16308	0.336	0.462	1	ENSMUSG00000053436
Brcc3	0.038103	0.128416	0.262	0.162	1	ENSMUSG00000031201
Aldh1a1	0.0382974	-0.10723	0.114	0.215	1	ENSMUSG00000053279
Tax1bp3	0.0383207	0.171378	0.356	0.262	1	ENSMUSG00000040158
Mapre1	0.038327	0.150317	0.597	0.492	1	ENSMUSG00000027479
Slc48a1	0.0383514	-0.115246	0.255	0.4	1	ENSMUSG00000081534
Ccr1	0.0384031	0.15624	0.201	0.115	1	ENSMUSG00000025804
Psmd7	0.0384356	0.137774	0.456	0.338	1	ENSMUSG00000039067
Txndc16	0.0386553	-0.102052	0.054	0.131	1	ENSMUSG00000021830
Ctso	0.0387298	-0.120794	0.101	0.177	1	ENSMUSG00000028015
Ptpre	0.0387793	-0.181019	0.309	0.408	1	ENSMUSG00000041836
Tmem29	0.0390105	0.110867	0.228	0.131	1	ENSMUSG00000041353
Dok1	0.0390155	0.136095	0.275	0.185	1	ENSMUSG00000068335
Ctnna1	0.0390412	-0.193259	0.43	0.531	1	ENSMUSG00000037815
Mbtd1	0.0391628	0.14851	0.161	0.085	1	ENSMUSG00000059474
Mt1	0.0392604	0.180985	0.738	0.631	1	ENSMUSG00000031765
Basp1	0.0393311	0.1985	0.564	0.469	1	ENSMUSG00000045763
Gabbr1	0.0393353	-0.0717263	0.04	0.115	1	ENSMUSG00000024462
Uhmk1	0.0393355	-0.0921472	0.081	0.185	1	ENSMUSG00000026667
Slc25a1	0.0393596	0.115043	0.188	0.108	1	ENSMUSG00000003528
Rnase4	0.0394953	-0.134488	0.101	0.185	1	ENSMUSG00000021876
Gfpt1	0.039534	0.144473	0.315	0.215	1	ENSMUSG00000029992
Igsf6	0.0397853	-0.183894	0.114	0.192	1	ENSMUSG00000035004
Ubl4a	0.0398923	0.160082	0.403	0.315	1	ENSMUSG00000015290
Aip	0.0399776	0.149178	0.342	0.254	1	ENSMUSG00000024847
Socs6	0.0400145	-0.112476	0.087	0.162	1	ENSMUSG00000056153
Plekha2	0.0401301	-0.132849	0.228	0.331	1	ENSMUSG00000031557
Ngly1	0.0401592	-0.116358	0.148	0.246	1	ENSMUSG00000021785
Rps19	0.040276	0.0716214	1	1	1	ENSMUSG00000040952
Xpo7	0.0403586	-0.0928361	0.06	0.138	1	ENSMUSG00000022100
Mecp2	0.040366	0.104286	0.188	0.1	1	ENSMUSG00000031393
Tlcd2	0.0404722	0.0803451	0.101	0.038	1	ENSMUSG00000038217
Esyt1	0.0405278	-0.113408	0.188	0.308	1	ENSMUSG00000025366
Ccl22	0.0405716	0.422447	0.235	0.115	1	ENSMUSG00000031779
Rpl7a	0.0406086	0.0979205	1	0.992	1	ENSMUSG00000062647
Gm15987	0.0406318	-0.127057	0.06	0.131	1	ENSMUSG00000085786
Lpcat3	0.0406795	0.090321	0.128	0.069	1	ENSMUSG00000004270
Clec2d	0.0408021	-0.147945	0.174	0.262	1	ENSMUSG00000030157
H2afj	0.040948	0.197782	0.792	0.769	1	ENSMUSG00000060032
3110043O21Rik	0.0410343	0.0805681	0.101	0.038	1
Mbp	0.0410806	-0.151786	0.228	0.338	1	ENSMUSG00000041607
Cap1	0.0411033	-0.10919	0.738	0.869	1	ENSMUSG00000028656
Cltb	0.0411075	-0.178185	0.362	0.446	1	ENSMUSG00000047547
Lpcat1	0.0411657	-0.15075	0.336	0.454	1	ENSMUSG00000021608
Sgsm3	0.04118	-0.147997	0.181	0.285	1	ENSMUSG00000042303
Top1	0.0413393	0.116646	0.698	0.577	1	ENSMUSG00000070544
Sac3d1	0.0413609	0.114113	0.168	0.1	1	ENSMUSG00000024790
Gm1673	0.0413664	0.0726437	0.114	0.031	1	ENSMUSG00000070858
Kat6a	0.0414795	-0.118871	0.107	0.2	1	ENSMUSG00000031540
Vcpkmt	0.0415137	0.102198	0.168	0.085	1	ENSMUSG00000049882
Snrpd3	0.0415306	0.142492	0.624	0.523	1	ENSMUSG00000020180
Tmem51	0.0415859	-0.120373	0.081	0.162	1	ENSMUSG00000040616
Cyp51	0.041649	0.106309	0.141	0.069	1	ENSMUSG00000001467
Camta1	0.0416853	0.100467	0.161	0.077	1	ENSMUSG00000014592
Krcc1	0.0418235	0.17474	0.584	0.531	1	ENSMUSG00000053012
2210013O21Rik	0.0420209	0.128509	0.362	0.254	1
Fxr1	0.0420617	-0.141298	0.295	0.392	1	ENSMUSG00000027680
Mrps18b	0.0421651	0.116729	0.208	0.123	1	ENSMUSG00000024436
E2f1	0.042178	0.102181	0.128	0.069	1	ENSMUSG00000027490
Vma21	0.0423203	0.122894	0.376	0.246	1	ENSMUSG00000073131
Bcl3	0.0423508	0.0781096	0.128	0.046	1	ENSMUSG00000053175
Cd3e	0.0423564	-0.191848	0.081	0.146	1	ENSMUSG00000032093
Rpsa	0.0423583	0.0651755	1	1	1	ENSMUSG00000032518
Lsm1	0.0424519	0.134406	0.302	0.215	1	ENSMUSG00000037296
G3bp1	0.0425408	0.13706	0.752	0.662	1	ENSMUSG00000018583
Exosc10	0.0425601	0.0876566	0.134	0.054	1	ENSMUSG00000017264
Bcl6	0.0426737	-0.0921063	0.06	0.131	1	ENSMUSG00000022508
Nemf	0.042789	0.114702	0.275	0.169	1	ENSMUSG00000020982
Acot13	0.0428093	-0.12923	0.154	0.238	1	ENSMUSG00000006717
Lypla1	0.0428102	-0.160448	0.195	0.277	1	ENSMUSG00000025903
Saraf	0.0428542	-0.186838	0.47	0.562	1	ENSMUSG00000031532
Ikzf2	0.0429545	0.179638	0.154	0.085	1	ENSMUSG00000025997
Calm2	0.0431044	0.163644	0.852	0.808	1	ENSMUSG00000036438
Hps1	0.0431699	0.0856103	0.128	0.062	1	ENSMUSG00000025188
Zc3h13	0.0433734	-0.124759	0.161	0.262	1	ENSMUSG00000022000
Me2	0.0434114	-0.120246	0.248	0.385	1	ENSMUSG00000024556
Fgd2	0.0434549	-0.133802	0.497	0.623	1	ENSMUSG00000024013
Haus8	0.0434908	0.105804	0.148	0.077	1	ENSMUSG00000035439
Gm21092	0.0438374	-0.133149	0.128	0.215	1	ENSMUSG00000095403
Cst3	0.0439335	-0.200353	1	1	1	ENSMUSG00000027447
Prrc2b	0.0440155	-0.0971793	0.114	0.215	1	ENSMUSG00000039262
Ube2m	0.0440359	0.148717	0.376	0.277	1	ENSMUSG00000005575
Ctnnb1	0.0440647	-0.171825	0.336	0.4	1	ENSMUSG00000006932
Tgtp2	0.0440724	0.0814407	0.107	0.031	1	ENSMUSG00000078921
Rasgef1b	0.0441426	0.131771	0.174	0.092	1	ENSMUSG00000029333
Rnf11	0.0441635	-0.131523	0.168	0.262	1	ENSMUSG00000028557
Gls	0.0441897	-0.130491	0.195	0.308	1	ENSMUSG00000026103
Bcl10	0.0442124	-0.139148	0.342	0.454	1	ENSMUSG00000028191
Nhlrc2	0.0443076	-0.140861	0.121	0.177	1	ENSMUSG00000025078
Wls	0.0443322	0.105029	0.195	0.1	1	ENSMUSG00000028173
Mafg	0.0443488	0.123657	0.268	0.162	1	ENSMUSG00000051510
Lrrfip2	0.0444594	-0.129611	0.275	0.4	1	ENSMUSG00000032497
Csgalnact2	0.0445195	-0.131532	0.174	0.262	1	ENSMUSG00000042042
Lyn	0.0445604	-0.155548	0.47	0.592	1	ENSMUSG00000042228
Bod1l	0.0447123	-0.116145	0.215	0.315	1	ENSMUSG00000061755
Asrgl1	0.0447322	0.0799803	0.134	0.054	1	ENSMUSG00000024654
Anxa6	0.0449463	-0.139347	0.544	0.646	1	ENSMUSG00000018340
Git2	0.0449512	-0.20098	0.336	0.423	1	ENSMUSG00000041890
Faf1	0.0449538	0.106422	0.235	0.138	1	ENSMUSG00000010517
Iws1	0.0450212	0.0860179	0.114	0.046	1	ENSMUSG00000024384
Zc3h12a	0.0451463	-0.118381	0.148	0.246	1	ENSMUSG00000042677
Mrps15	0.0452113	0.127981	0.436	0.315	1	ENSMUSG00000028861
Ndufs8	0.0452907	0.132231	0.577	0.469	1	ENSMUSG00000059734
Net1	0.0453393	-0.206989	0.221	0.323	1	ENSMUSG00000021215
Uck1	0.0453642	-0.0785074	0.054	0.115	1	ENSMUSG00000002550
Luc7l2	0.0454988	-0.140403	0.49	0.615	1	ENSMUSG00000029823
Vps52	0.0455079	-0.10782	0.121	0.208	1	ENSMUSG00000024319
Emc3	0.0455361	0.152931	0.356	0.254	1	ENSMUSG00000030286
Cd2ap	0.0455553	-0.155286	0.275	0.362	1	ENSMUSG00000061665
Kri1	0.0456133	0.0876815	0.107	0.046	1	ENSMUSG00000035047
Cwf19l2	0.0457633	-0.117075	0.074	0.138	1	ENSMUSG00000025898
Atox1	0.045775	0.145473	0.993	0.962	1	ENSMUSG00000018585
Rars	0.0459876	0.0989273	0.181	0.1	1	ENSMUSG00000018848
Gnb1	0.0462599	0.183835	0.705	0.654	1	ENSMUSG00000029064
Ubp1	0.0464059	-0.084589	0.074	0.154	1	ENSMUSG00000009741
Morf4l2	0.0464346	0.129436	0.517	0.4	1	ENSMUSG00000031422
Elp2	0.0465396	0.0868295	0.107	0.046	1	ENSMUSG00000024271
Ap1s1	0.0466568	0.136008	0.302	0.215	1	ENSMUSG00000004849
Hiatl1	0.0466835	-0.148934	0.121	0.192	1	ENSMUSG00000038212
Sdf2l1	0.0467795	0.21585	0.644	0.585	1	ENSMUSG00000022769
Cops7a	0.0468682	0.112932	0.248	0.162	1	ENSMUSG00000030127
Hes6	0.0468743	-0.133612	0.174	0.254	1	ENSMUSG00000067071
Cbr3	0.0469518	-0.132295	0.128	0.208	1	ENSMUSG00000022947
Zbtb8os	0.046982	0.121171	0.262	0.169	1	ENSMUSG00000057572
Cmtm6	0.0470105	-0.161357	0.295	0.392	1	ENSMUSG00000032434
Tdp2	0.0470727	-0.0952225	0.074	0.169	1	ENSMUSG00000035958
Cldn7	0.047082	-0.108077	0.107	0.215	1	ENSMUSG00000018569
Wdr77	0.0470978	0.0878291	0.181	0.085	1	ENSMUSG00000000561
Snapc1	0.0471229	0.0846373	0.107	0.046	1	ENSMUSG00000021113
Rabac1	0.0471688	-0.160061	0.698	0.792	1	ENSMUSG00000003380
Slc25a39	0.047358	0.119384	0.262	0.177	1	ENSMUSG00000018677
Lmo2	0.0474871	-0.166412	0.302	0.408	1	ENSMUSG00000032698
Mier1	0.0475796	-0.150739	0.235	0.323	1	ENSMUSG00000028522
Spi1	0.0478395	0.124569	0.913	0.854	1	ENSMUSG00000002111
Rtn3	0.0478495	0.153036	0.463	0.354	1	ENSMUSG00000024758
Mcm5	0.0478834	0.105411	0.181	0.1	1	ENSMUSG00000005410
Cct7	0.0478886	0.126267	0.651	0.554	1	ENSMUSG00000030007
Galnt7	0.0479969	-0.126096	0.114	0.185	1	ENSMUSG00000031608
Psmb9	0.0480099	0.177421	0.866	0.846	1	ENSMUSG00000096727
Slc25a10	0.0481085	0.0760879	0.148	0.069	1	ENSMUSG00000025792
Csf2rb2	0.0481537	0.111935	0.154	0.069	1	ENSMUSG00000071714
N4bp2l1	0.0482322	-0.187963	0.168	0.262	1	ENSMUSG00000041132
Rps16	0.0482346	0.0714246	1	1	1	ENSMUSG00000037563
Creld2	0.0484871	0.132181	0.329	0.231	1	ENSMUSG00000023272
Tra2a	0.0485709	0.12983	0.604	0.492	1	ENSMUSG00000029817
Taf5l	0.0486201	-0.0994763	0.054	0.115	1	ENSMUSG00000038697
Hivep2	0.0486205	-0.0928293	0.074	0.162	1	ENSMUSG00000015501
Dusp22	0.0488083	-0.090821	0.094	0.169	1	ENSMUSG00000069255
Mrpl17	0.0489642	0.14365	0.43	0.331	1	ENSMUSG00000030879
Ndufs3	0.0490479	0.144378	0.45	0.346	1	ENSMUSG00000005510
Tsnax	0.049126	-0.135683	0.161	0.238	1	ENSMUSG00000056820
Plaur	0.0491519	-0.297847	0.174	0.254	1	ENSMUSG00000046223
Mpc2	0.0492575	0.165531	0.624	0.546	1	ENSMUSG00000026568
Ppih	0.0493281	0.127308	0.329	0.223	1	ENSMUSG00000060288
Mrpl54	0.0494829	0.120067	0.611	0.5	1	ENSMUSG00000034932

## Sheet: Endothelial
Supplementary Table 7. Lung scRNAseq Cell Clusters: Low vs. High Metastatic Burden - Endothelial
Gene	p_val	avg_log2FC	pct.1	pct.2	p_val_adj	ensembl_ids
S100a6	6.94093e-188	1.85656	1	0.519	1.94339e-183	ENSMUSG00000001025
Lgals1	5.30247e-164	1.59608	1	0.465	1.48464e-159	ENSMUSG00000068220
Spp1	8.53764e-117	1.92844	1	0.179	2.39045e-112	ENSMUSG00000029304
Scgb1a1	6.7517e-75	-0.598345	1	1	1.89041e-70	ENSMUSG00000024653
Gm26917	8.09604e-71	0.65705	0.991	0.779	2.26681e-66	ENSMUSG00000097971
S100a4	2.51981e-68	1.22597	0.897	0.074	7.05521e-64	ENSMUSG00000001020
Cd63	2.21337e-59	0.92142	0.928	0.394	6.19721e-55	ENSMUSG00000025351
Ubb	3.63837e-59	-0.588775	1	1	1.01871e-54	ENSMUSG00000019505
Gm8797	3.49594e-53	-0.562063	1	0.998	9.7883e-49	ENSMUSG00000103034
Rps27rt	1.06429e-47	-0.767451	0.987	0.969	2.97991e-43	ENSMUSG00000050621
Mgp	1.91291e-46	0.817369	1	0.808	5.35595e-42	ENSMUSG00000030218
Rplp1	3.50862e-42	0.370544	1	0.995	9.8238e-38	ENSMUSG00000007892
Mif	4.19579e-41	0.775661	0.919	0.503	1.17478e-36	ENSMUSG00000033307
H2-D1	5.80392e-40	-0.561769	1	1	1.62504e-35	ENSMUSG00000073411
H3f3b	1.14244e-39	0.427398	1	0.979	3.19871e-35	ENSMUSG00000016559
Cav2	5.00266e-39	-0.793812	0.933	0.94	1.4007e-34	ENSMUSG00000000058
Lcn2	1.281e-37	0.776213	0.695	0.055	3.58668e-33	ENSMUSG00000026822
Dbi	4.20204e-37	0.636586	0.937	0.637	1.17653e-32	ENSMUSG00000026385
C1qa	1.68425e-34	0.74011	0.637	0.047	4.71573e-30	ENSMUSG00000036887
Pkm	4.61941e-34	0.645159	0.951	0.685	1.29339e-29	ENSMUSG00000032294
Rpl32	5.03393e-34	0.422249	1	0.989	1.40945e-29	ENSMUSG00000057841
H2afz	3.38168e-33	0.704399	0.969	0.761	9.46836e-29	ENSMUSG00000037894
Rpsa	1.04088e-32	0.429488	1	0.939	2.91437e-28	ENSMUSG00000032518
C1qb	2.92066e-32	0.693936	0.601	0.029	8.17756e-28	ENSMUSG00000036905
Fn1	1.17932e-31	0.935364	0.691	0.189	3.30196e-27	ENSMUSG00000026193
Fth1	2.14764e-31	0.473551	1	1	6.01318e-27	ENSMUSG00000024661
Birc5	2.89578e-31	0.705589	0.561	0.011	8.1079e-27	ENSMUSG00000017716
Rps12	6.01438e-31	0.361083	1	0.948	1.68397e-26	ENSMUSG00000061983
Gm10260	1.02344e-30	-0.704917	0.762	0.853	2.86554e-26	ENSMUSG00000069117
Apoe	1.0429e-30	0.49471	0.991	0.666	2.92003e-26	ENSMUSG00000002985
Rpl36al	1.44097e-30	0.403455	0.996	0.821	4.03457e-26	ENSMUSG00000049751
Tpi1	2.39472e-30	0.562116	0.834	0.379	6.70497e-26	ENSMUSG00000023456
Rpl12	5.32244e-30	0.36161	1	0.869	1.49023e-25	ENSMUSG00000038900
Gapdh	1.52467e-29	0.766546	0.946	0.705	4.26892e-25	ENSMUSG00000057666
PYMT	2.77737e-29	0.534297	0.493	0	7.77635e-25	PYMT
Hn1	2.82648e-29	0.472886	0.888	0.519	7.91387e-25	ENSMUSG00000020737
Rpl28	6.96557e-29	0.358949	1	0.966	1.95029e-24	ENSMUSG00000030432
Rpl9-ps6	8.48597e-29	-0.639245	0.386	0.581	2.37599e-24	ENSMUSG00000062456
C1qc	4.64299e-28	0.629123	0.561	0.027	1.29999e-23	ENSMUSG00000036896
Rps14	7.63978e-28	0.255545	1	0.995	2.13906e-23	ENSMUSG00000024608
Rpl8	1.42525e-27	0.255226	1	0.994	3.99057e-23	ENSMUSG00000003970
Rps7	1.60414e-27	0.336128	1	0.981	4.49142e-23	ENSMUSG00000061477
Saa3	1.61675e-27	0.491967	0.507	0.021	4.52674e-23	ENSMUSG00000040026
Nme1	6.09113e-26	0.51893	0.839	0.463	1.70546e-21	ENSMUSG00000037601
Lmna	7.33292e-26	0.339403	0.946	0.605	2.05314e-21	ENSMUSG00000028063
Rplp2	1.6493e-25	0.264084	1	0.997	4.61789e-21	ENSMUSG00000025508
Erh	1.90538e-25	0.472521	0.901	0.605	5.33487e-21	ENSMUSG00000021131
Cks1b	4.02255e-25	0.628131	0.493	0.04	1.12627e-20	ENSMUSG00000028044
Rpl14	4.26652e-25	0.271434	1	0.99	1.19458e-20	ENSMUSG00000025794
Gm7334	5.35435e-25	-0.473975	0.126	0.332	1.49916e-20	ENSMUSG00000044645
Rpl23	6.01599e-25	0.299217	1	0.992	1.68442e-20	ENSMUSG00000071415
Rps15	8.3414e-25	0.234718	1	0.99	2.33551e-20	ENSMUSG00000063457
Rps8	9.17314e-25	0.304942	1	0.995	2.56839e-20	ENSMUSG00000047675
Rpl26	9.62773e-25	0.276894	1	0.992	2.69567e-20	ENSMUSG00000060938
P4hb	1.58091e-24	0.42857	0.879	0.534	4.42639e-20	ENSMUSG00000025130
Rpl23a	3.15252e-24	0.269967	1	0.982	8.82673e-20	ENSMUSG00000058546
Aprt	3.27452e-24	0.554637	0.709	0.282	9.16833e-20	ENSMUSG00000006589
Foxf1	9.60142e-24	-0.698018	0.865	0.894	2.6883e-19	ENSMUSG00000042812
Rpl30	2.04235e-23	0.286634	1	0.926	5.71838e-19	ENSMUSG00000058600
Rps20	2.67483e-23	0.279932	1	0.969	7.48926e-19	ENSMUSG00000028234
Calm1	3.34474e-23	0.292253	1	0.969	9.36493e-19	ENSMUSG00000001175
Stmn1	5.31056e-23	-0.670569	0.776	0.808	1.4869e-18	ENSMUSG00000028832
Lyz2	5.77021e-23	0.461372	0.978	0.694	1.6156e-18	ENSMUSG00000069516
Atpif1	2.79719e-22	0.328343	0.964	0.747	7.83186e-18	ENSMUSG00000054428
Rps18	3.99817e-22	0.313352	1	0.99	1.11945e-17	ENSMUSG00000008668
Col6a1	1.06823e-21	0.502969	0.605	0.161	2.99095e-17	ENSMUSG00000001119
Rps3a1	1.08261e-21	0.260295	1	0.984	3.03121e-17	ENSMUSG00000028081
Sepp1	1.94696e-21	-0.607299	0.982	0.979	5.4513e-17	ENSMUSG00000064373
Rpl36	2.02578e-21	0.266036	1	0.995	5.67198e-17	ENSMUSG00000057863
S100a10	2.07826e-21	0.400474	0.955	0.758	5.81891e-17	ENSMUSG00000041959
Rpl34	4.88523e-21	0.24834	1	0.982	1.36782e-16	ENSMUSG00000062006
Npm1	8.66829e-21	0.351586	0.973	0.763	2.42704e-16	ENSMUSG00000057113
Rps27a	9.44632e-21	0.242329	1	0.992	2.64488e-16	ENSMUSG00000020460
Rpl13	1.03862e-20	0.246402	1	0.997	2.90804e-16	ENSMUSG00000000740
Cyr61	1.68153e-20	0.519473	0.852	0.487	4.70811e-16	ENSMUSG00000028195
Ccl21a	2.1859e-20	-1.89129	0.13	0.473	6.12031e-16	ENSMUSG00000094686
Rpl13a	3.48841e-20	0.219737	1	0.994	9.7672e-16	ENSMUSG00000074129
Rps11	4.25511e-20	0.267447	1	0.99	1.19139e-15	ENSMUSG00000003429
Rpl10-ps3	5.02729e-20	-0.577901	0.794	0.797	1.40759e-15	ENSMUSG00000058443
Gm9843	5.81307e-20	-0.578333	0.717	0.755	1.6276e-15	ENSMUSG00000050299
Uba52	1.30547e-19	-0.477681	0.978	0.942	3.65518e-15	ENSMUSG00000090137
Eif4a1	1.37875e-19	0.285542	0.982	0.811	3.86037e-15	ENSMUSG00000059796
Cd9	1.693e-19	-0.499149	0.982	0.979	4.74023e-15	ENSMUSG00000030342
Klf2	2.18353e-19	-0.496366	0.991	0.995	6.11366e-15	ENSMUSG00000055148
Limch1	2.21573e-19	0.623618	0.758	0.389	6.20383e-15	ENSMUSG00000037736
Rps19	2.45346e-19	0.222436	1	0.998	6.86945e-15	ENSMUSG00000040952
Ranbp1	2.92948e-19	0.350084	0.91	0.597	8.20224e-15	ENSMUSG00000005732
1110008P14Rik	3.21389e-19	0.512598	0.655	0.248	8.99856e-15
Rpl27a	3.34364e-19	0.221418	1	0.997	9.36187e-15	ENSMUSG00000046364
Gm10709	4.78739e-19	-0.46529	0.964	0.927	1.34042e-14	ENSMUSG00000074516
Rps18-ps3	5.0235e-19	-0.590111	0.587	0.685	1.40653e-14	ENSMUSG00000057657
Hdgf	5.17376e-19	0.337461	0.848	0.468	1.4486e-14	ENSMUSG00000004897
Sparc	6.03024e-19	0.318369	0.996	0.965	1.68841e-14	ENSMUSG00000018593
Ppp1r14b	7.32548e-19	0.433764	0.596	0.223	2.05106e-14	ENSMUSG00000056612
Wfdc17	7.68896e-19	0.511713	0.471	0.047	2.15283e-14	ENSMUSG00000069792
Gnb2l1	1.12705e-18	0.298647	0.996	0.853	3.15564e-14	ENSMUSG00000020372
Krtcap2	1.26255e-18	0.255126	0.969	0.724	3.53501e-14	ENSMUSG00000042747
Wfdc2	1.35048e-18	0.569015	0.601	0.169	3.78121e-14	ENSMUSG00000017723
Rps2	1.85251e-18	0.365232	1	0.985	5.18686e-14	ENSMUSG00000044533
Rps17	2.38752e-18	0.223201	1	0.985	6.6848e-14	ENSMUSG00000061787
Chil3	2.51437e-18	-0.48314	0.121	0.303	7.03998e-14	ENSMUSG00000040809
mt-Atp8	2.91707e-18	-0.52287	0.516	0.6	8.16749e-14	ENSMUSG00000064356
Tgtp2	2.9663e-18	-0.475014	0.126	0.303	8.30535e-14	ENSMUSG00000078921
Rps15a	3.63269e-18	0.239812	1	0.985	1.01712e-13	ENSMUSG00000008683
Rps10	5.05031e-18	0.253204	1	0.961	1.41404e-13	ENSMUSG00000052146
Tspan13	5.17405e-18	-0.512893	0.982	0.974	1.44868e-13	ENSMUSG00000020577
Cox6c	5.35627e-18	0.20352	1	0.929	1.4997e-13	ENSMUSG00000014313
Rps23	8.4412e-18	0.210273	1	0.997	2.36345e-13	ENSMUSG00000049517
Rps5	1.01225e-17	0.224603	1	0.994	2.8342e-13	ENSMUSG00000012848
Rgs2	1.15065e-17	0.662493	0.605	0.227	3.22171e-13	ENSMUSG00000026360
Timp1	1.31631e-17	0.364664	0.368	0.018	3.68554e-13	ENSMUSG00000001131
Eno1	1.41999e-17	0.397218	0.776	0.416	3.97584e-13	ENSMUSG00000063524
2700094K13Rik	1.49053e-17	0.484056	0.596	0.224	4.17333e-13
Ldha	1.60385e-17	0.374686	0.942	0.698	4.49062e-13	ENSMUSG00000063229
Atp5l	1.72114e-17	0.239115	0.996	0.908	4.81902e-13	ENSMUSG00000038717
Pcolce	1.77515e-17	0.559362	0.677	0.261	4.97024e-13	ENSMUSG00000029718
Rpl35a	1.88584e-17	0.223541	1	0.997	5.28015e-13	ENSMUSG00000060636
Trf	2.85499e-17	0.436098	0.664	0.239	7.99369e-13	ENSMUSG00000032554
Fos	3.65846e-17	0.28071	0.973	0.769	1.02433e-12	ENSMUSG00000021250
Eif5a	3.66298e-17	0.357302	0.978	0.806	1.0256e-12	ENSMUSG00000078812
Hpgd	4.24912e-17	-0.72104	0.78	0.853	1.18971e-12	ENSMUSG00000031613
Slc25a3	5.55981e-17	0.231706	0.982	0.758	1.55669e-12	ENSMUSG00000061904
Mrpl12	6.20063e-17	0.309041	0.762	0.394	1.73611e-12	ENSMUSG00000039640
Serinc3	7.99914e-17	-0.515068	0.942	0.903	2.23968e-12	ENSMUSG00000017707
Junb	1.10534e-16	0.261257	0.982	0.856	3.09484e-12	ENSMUSG00000052837
Hint1	1.17339e-16	0.215721	0.996	0.882	3.28539e-12	ENSMUSG00000020267
Marcksl1	1.2907e-16	0.593781	0.578	0.194	3.61384e-12	ENSMUSG00000047945
Myh10	1.30629e-16	0.429929	0.516	0.156	3.65747e-12	ENSMUSG00000020900
Cav1	1.60834e-16	-0.441598	0.987	0.982	4.50319e-12	ENSMUSG00000007655
Phlda1	2.0435e-16	0.371178	0.744	0.363	5.72159e-12	ENSMUSG00000020205
Tuba1c	2.46044e-16	0.437705	0.372	0.042	6.889e-12	ENSMUSG00000043091
Gpx1	2.46439e-16	0.245174	0.933	0.645	6.90004e-12	ENSMUSG00000063856
Sec61b	3.00058e-16	0.300977	0.942	0.721	8.40133e-12	ENSMUSG00000053317
Rpl23a-ps3	3.88547e-16	-0.545084	0.767	0.794	1.08789e-11	ENSMUSG00000078126
Galk1	4.05514e-16	0.343317	0.448	0.106	1.1354e-11	ENSMUSG00000020766
Atp5h	4.08581e-16	0.221004	1	0.916	1.14399e-11	ENSMUSG00000034566
Itm2b	4.2469e-16	-0.346219	0.996	1	1.18909e-11	ENSMUSG00000022108
Rpl3	4.90722e-16	0.244895	1	0.974	1.37397e-11	ENSMUSG00000060036
Capg	5.89897e-16	0.437252	0.507	0.16	1.65165e-11	ENSMUSG00000056737
Rps4x	6.39114e-16	0.194493	1	0.989	1.78946e-11	ENSMUSG00000031320
Eif4ebp1	7.35963e-16	0.380638	0.668	0.323	2.06062e-11	ENSMUSG00000031490
Rpl18a	9.74391e-16	0.199271	1	1	2.7282e-11	ENSMUSG00000045128
Rpl11	1.18118e-15	0.214521	1	0.987	3.30718e-11	ENSMUSG00000059291
Egr1	1.30713e-15	0.354092	0.87	0.566	3.65983e-11	ENSMUSG00000038418
Rpl10a	1.39693e-15	0.320286	0.996	0.948	3.91127e-11	ENSMUSG00000037805
Rpl18	1.61491e-15	0.210931	1	0.968	4.52157e-11	ENSMUSG00000059070
Rps16	1.62883e-15	0.190467	1	0.989	4.56055e-11	ENSMUSG00000037563
Tmem100	1.81188e-15	-0.589315	0.883	0.94	5.07308e-11	ENSMUSG00000069763
Lamb1	1.81339e-15	0.371102	0.43	0.105	5.0773e-11	ENSMUSG00000002900
Rpl22	2.38719e-15	0.230485	1	0.91	6.68388e-11	ENSMUSG00000028936
Cox4i1	2.5213e-15	0.174474	1	0.969	7.05939e-11	ENSMUSG00000031818
Rps27l	2.60963e-15	0.230811	0.996	0.858	7.30669e-11	ENSMUSG00000036781
Rps25	3.21322e-15	0.169956	1	0.982	8.9967e-11	ENSMUSG00000009927
Rpl4	3.451e-15	0.233295	1	0.966	9.66244e-11	ENSMUSG00000032399
Cox5a	3.70738e-15	0.324855	0.951	0.726	1.03803e-10	ENSMUSG00000000088
Nfkbiz	3.92222e-15	0.382221	0.493	0.139	1.09818e-10	ENSMUSG00000035356
Atp5g1	5.16695e-15	0.297898	0.919	0.718	1.44669e-10	ENSMUSG00000006057
B2m	5.24975e-15	-0.304321	1	0.998	1.46988e-10	ENSMUSG00000060802
Col6a2	8.03709e-15	0.354326	0.489	0.148	2.2503e-10	ENSMUSG00000020241
Rps9	1.10316e-14	0.184442	1	0.994	3.08873e-10	ENSMUSG00000006333
Npnt	1.10462e-14	0.629102	0.596	0.261	3.09284e-10	ENSMUSG00000040998
Cxcl2	1.36492e-14	0.268884	0.538	0.118	3.82165e-10	ENSMUSG00000058427
Slpi	1.40869e-14	0.320646	0.435	0.092	3.94418e-10	ENSMUSG00000017002
Rpl10	1.4586e-14	0.194823	1	0.997	4.08394e-10	ENSMUSG00000008682
Aqp1	1.52101e-14	-0.432008	0.969	0.977	4.25867e-10	ENSMUSG00000004655
Rpl21	1.60943e-14	0.161534	1	0.995	4.50625e-10	ENSMUSG00000041453
Cxcl1	1.63931e-14	0.446427	0.345	0.021	4.58991e-10	ENSMUSG00000029380
Tuba1b	1.64674e-14	0.254799	0.996	0.845	4.6107e-10	ENSMUSG00000023004
Nupr1	1.78863e-14	0.516994	0.637	0.266	5.00799e-10	ENSMUSG00000030717
Fabp5	1.95525e-14	0.430912	0.704	0.331	5.47451e-10	ENSMUSG00000027533
Gyg	2.19949e-14	0.479251	0.659	0.302	6.15834e-10	ENSMUSG00000019528
Rpl37a	2.20253e-14	0.169744	1	0.997	6.16686e-10	ENSMUSG00000046330
Cd81	2.37182e-14	0.363035	0.865	0.571	6.64087e-10	ENSMUSG00000037706
Rpl19	2.86509e-14	0.185267	1	0.989	8.02196e-10	ENSMUSG00000017404
Ube2c	3.38659e-14	0.496454	0.332	0.016	9.48212e-10	ENSMUSG00000001403
Rps29	3.96188e-14	-0.242202	1	1	1.10929e-09	ENSMUSG00000034892
Emp3	4.04397e-14	0.301647	0.74	0.358	1.13227e-09	ENSMUSG00000040212
Uqcrq	4.27112e-14	0.241783	0.951	0.776	1.19587e-09	ENSMUSG00000044894
Sox9	4.64578e-14	0.343746	0.274	0.002	1.30077e-09	ENSMUSG00000000567
S100a11	4.87243e-14	0.326258	0.951	0.737	1.36423e-09	ENSMUSG00000027907
Lxn	4.90723e-14	0.506659	0.601	0.277	1.37397e-09	ENSMUSG00000047557
H1f0	5.1922e-14	0.265984	0.789	0.455	1.45376e-09	ENSMUSG00000096210
Nhp2	5.1984e-14	0.320892	0.677	0.361	1.4555e-09	ENSMUSG00000001056
Hopx	5.9018e-14	-0.74542	0.668	0.674	1.65245e-09	ENSMUSG00000059325
Rps3	6.05793e-14	0.203963	1	0.994	1.69616e-09	ENSMUSG00000030744
Slc25a5	6.33657e-14	0.338765	0.946	0.74	1.77418e-09	ENSMUSG00000016319
Ppia	6.39171e-14	0.173497	1	1	1.78962e-09	ENSMUSG00000071866
Cldn5	6.99979e-14	-0.48196	0.982	0.982	1.95987e-09	ENSMUSG00000041378
Phgdh	7.2642e-14	0.280223	0.305	0.021	2.0339e-09	ENSMUSG00000053398
Ccnd1	7.41481e-14	0.330329	0.861	0.6	2.07607e-09	ENSMUSG00000070348
Hnrnpab	7.69187e-14	0.288149	0.816	0.524	2.15365e-09	ENSMUSG00000020358
Atp5c1	7.90723e-14	0.182162	0.951	0.718	2.21394e-09	ENSMUSG00000025781
Rpl37	8.04154e-14	0.180869	1	0.997	2.25155e-09	ENSMUSG00000041841
Gm2000	8.04735e-14	-0.486382	0.682	0.723	2.25318e-09	ENSMUSG00000078193
Gstp1	8.35518e-14	-0.365747	0.233	0.379	2.33937e-09	ENSMUSG00000060803
Hspe1	9.30858e-14	0.297525	0.883	0.634	2.60631e-09	ENSMUSG00000073676
Ank	9.69328e-14	0.311099	0.341	0.045	2.71402e-09	ENSMUSG00000022265
Ran	9.77969e-14	0.368839	0.915	0.679	2.73822e-09	ENSMUSG00000029430
Tubb6	1.0659e-13	0.621477	0.386	0.074	2.9844e-09	ENSMUSG00000001473
Psmb3	1.09765e-13	0.194441	0.964	0.742	3.07332e-09	ENSMUSG00000069744
Ecm1	1.15864e-13	0.339411	0.785	0.468	3.24409e-09	ENSMUSG00000028108
Cks2	1.19394e-13	0.36577	0.336	0.042	3.34291e-09	ENSMUSG00000062248
Nr4a1	1.58959e-13	0.322061	0.704	0.348	4.45069e-09	ENSMUSG00000023034
Snrpd1	1.64237e-13	0.280922	0.731	0.389	4.59847e-09	ENSMUSG00000002477
Top2a	1.88864e-13	0.469288	0.305	0.01	5.288e-09	ENSMUSG00000020914
Fosb	1.92896e-13	0.295226	0.812	0.456	5.40089e-09	ENSMUSG00000003545
Rpl27-ps3	1.99881e-13	-0.441942	0.422	0.503	5.59647e-09	ENSMUSG00000073640
Lrp1	2.04712e-13	0.357078	0.561	0.218	5.73174e-09	ENSMUSG00000040249
Rbp1	2.12671e-13	0.450819	0.632	0.29	5.95458e-09	ENSMUSG00000046402
Calcrl	3.02689e-13	-0.459988	0.924	0.934	8.47499e-09	ENSMUSG00000059588
Ndufa11	3.19422e-13	0.20861	0.915	0.64	8.94351e-09	ENSMUSG00000002379
Txnip	3.80861e-13	-0.453494	0.87	0.865	1.06637e-08	ENSMUSG00000038393
Itga8	4.15631e-13	0.437989	0.507	0.182	1.16372e-08	ENSMUSG00000026768
Eef1a1	5.04098e-13	0.154035	1	1	1.41143e-08	ENSMUSG00000037742
Rpl7	5.35245e-13	0.170305	1	0.976	1.49863e-08	ENSMUSG00000043716
Ppp1r16b	5.6289e-13	-0.549254	0.641	0.645	1.57604e-08	ENSMUSG00000037754
Rpl5	6.01128e-13	0.190239	0.973	0.808	1.6831e-08	ENSMUSG00000058558
Tspan12	6.97943e-13	-0.518211	0.57	0.627	1.95417e-08	ENSMUSG00000029669
Psmb4	8.92499e-13	0.221548	0.879	0.59	2.49891e-08	ENSMUSG00000005779
Son	9.6578e-13	0.239387	0.987	0.865	2.70409e-08	ENSMUSG00000022961
Mrps7	1.03137e-12	0.277117	0.632	0.287	2.88774e-08	ENSMUSG00000046756
Sdpr	1.19642e-12	-0.367197	0.969	0.982	3.34984e-08	ENSMUSG00000045954
Rpl36a	1.21592e-12	0.179526	0.996	0.958	3.40447e-08	ENSMUSG00000079435
Laptm4a	1.3235e-12	-0.326589	0.996	0.981	3.70566e-08	ENSMUSG00000020585
Cdkn2c	1.35617e-12	0.337387	0.507	0.185	3.79714e-08	ENSMUSG00000028551
Eef1g	1.36352e-12	0.21019	0.991	0.861	3.81771e-08	ENSMUSG00000071644
Rrbp1	1.4973e-12	0.238281	0.919	0.656	4.1923e-08	ENSMUSG00000027422
Rpl7a	1.54434e-12	0.144966	1	0.924	4.32401e-08	ENSMUSG00000062647
Fxyd1	1.55037e-12	0.50415	0.561	0.261	4.34088e-08	ENSMUSG00000036570
Tspan7	1.62181e-12	-0.443996	0.96	0.947	4.5409e-08	ENSMUSG00000058254
Tnfrsf12a	1.72299e-12	0.269931	0.48	0.144	4.82419e-08	ENSMUSG00000023905
Ramp2	1.86564e-12	-0.373601	1	0.997	5.2236e-08	ENSMUSG00000001240
Rarres2	1.90609e-12	0.460671	0.682	0.361	5.33685e-08	ENSMUSG00000009281
Mme	2.07942e-12	0.296512	0.381	0.102	5.82216e-08	ENSMUSG00000027820
Ccdc85b	2.12156e-12	-0.317705	0.197	0.326	5.94015e-08	ENSMUSG00000095098
Btg2	2.50471e-12	0.373728	0.937	0.75	7.01294e-08	ENSMUSG00000020423
Nt5dc2	2.6326e-12	0.31747	0.462	0.156	7.37102e-08	ENSMUSG00000071547
Ndufc1	2.65588e-12	0.203532	0.919	0.66	7.43621e-08	ENSMUSG00000037152
Atp5d	3.01667e-12	0.206005	0.96	0.771	8.44639e-08	ENSMUSG00000003072
Flna	3.45135e-12	0.284237	0.673	0.353	9.66343e-08	ENSMUSG00000031328
Cd36	3.45195e-12	-0.432267	0.888	0.939	9.66513e-08	ENSMUSG00000002944
mt-Nd3	3.49821e-12	-0.440378	0.937	0.877	9.79464e-08	ENSMUSG00000064360
Tsc22d3	3.74417e-12	-0.424261	0.762	0.81	1.04833e-07	ENSMUSG00000031431
Pecam1	4.13726e-12	-0.356832	0.987	0.965	1.15839e-07	ENSMUSG00000020717
Actg1	4.48566e-12	0.274271	1	0.989	1.25594e-07	ENSMUSG00000062825
Ube2s	4.7017e-12	0.293685	0.87	0.574	1.31643e-07	ENSMUSG00000060860
Gpm6b	6.1143e-12	0.438271	0.511	0.187	1.71194e-07	ENSMUSG00000031342
Gm10076	6.68909e-12	-0.43908	0.794	0.8	1.87288e-07	ENSMUSG00000060143
Col6a3	7.42686e-12	0.341392	0.439	0.15	2.07945e-07	ENSMUSG00000048126
Sh3bgrl	7.84001e-12	0.239978	0.897	0.587	2.19513e-07	ENSMUSG00000031246
G0s2	7.97001e-12	0.632026	0.556	0.269	2.23152e-07	ENSMUSG00000009633
Rps13	8.56789e-12	0.195864	0.996	0.979	2.39892e-07	ENSMUSG00000090862
Serbp1	9.04404e-12	0.170726	0.969	0.773	2.53224e-07	ENSMUSG00000036371
Clca3a1	9.78318e-12	-0.279048	0.085	0.213	2.73919e-07	ENSMUSG00000056025
Acvrl1	9.81655e-12	-0.399511	0.942	0.953	2.74854e-07	ENSMUSG00000000530
Fam104a	1.00585e-11	0.260288	0.717	0.415	2.81628e-07	ENSMUSG00000041629
Pgls	1.04473e-11	0.260567	0.771	0.484	2.92514e-07	ENSMUSG00000031807
Cdk4	1.07625e-11	0.263509	0.767	0.481	3.01339e-07	ENSMUSG00000006728
Ier2	1.09385e-11	0.16782	0.973	0.824	3.06268e-07	ENSMUSG00000053560
Mrpl17	1.1046e-11	0.272748	0.677	0.361	3.09277e-07	ENSMUSG00000030879
Timm13	1.23139e-11	0.20987	0.888	0.658	3.44777e-07	ENSMUSG00000020219
Ndufa12	1.26034e-11	0.217396	0.857	0.598	3.52882e-07	ENSMUSG00000020022
Pin1	1.26282e-11	0.220807	0.735	0.397	3.53577e-07	ENSMUSG00000032171
Ndufa2	1.28196e-11	0.192051	0.969	0.834	3.58935e-07	ENSMUSG00000014294
Ppp1r14a	1.35766e-11	0.503496	0.628	0.323	3.80131e-07	ENSMUSG00000037166
Prelid1	1.39597e-11	0.252694	0.865	0.594	3.90859e-07	ENSMUSG00000021486
Ogn	1.40615e-11	0.531701	0.565	0.282	3.93708e-07	ENSMUSG00000021390
Lbh	1.51299e-11	0.318389	0.709	0.361	4.23621e-07	ENSMUSG00000024063
Wisp2	1.79505e-11	0.386131	0.511	0.198	5.02597e-07	ENSMUSG00000027656
Dhrs3	1.80307e-11	-0.46784	0.457	0.534	5.0484e-07	ENSMUSG00000066026
Mfap4	2.08564e-11	0.7101	0.794	0.55	5.83959e-07	ENSMUSG00000042436
Sox18	2.18581e-11	-0.472485	0.547	0.597	6.12006e-07	ENSMUSG00000046470
Ube2m	2.43599e-11	0.23453	0.646	0.318	6.82054e-07	ENSMUSG00000005575
Cdh5	2.55047e-11	-0.374289	0.978	0.96	7.14106e-07	ENSMUSG00000031871
Gm9493	2.99559e-11	-0.315631	0.193	0.29	8.38734e-07	ENSMUSG00000044424
Naca	3.11857e-11	0.160287	0.991	0.919	8.73167e-07	ENSMUSG00000061315
Odc1	3.15214e-11	0.406104	0.516	0.205	8.82569e-07	ENSMUSG00000011179
Myo1b	4.14113e-11	0.295943	0.561	0.256	1.15948e-06	ENSMUSG00000018417
Hmgn1	4.168e-11	0.228897	0.91	0.679	1.167e-06	ENSMUSG00000040681
Hsd11b1	4.48494e-11	0.613399	0.578	0.327	1.25574e-06	ENSMUSG00000016194
Rpl39	4.71912e-11	0.169515	1	0.989	1.32131e-06	ENSMUSG00000079641
Zbtb20	5.05916e-11	0.265485	0.951	0.739	1.41651e-06	ENSMUSG00000022708
Kif5b	5.14115e-11	0.166743	0.928	0.677	1.43947e-06	ENSMUSG00000006740
Rps2-ps6	5.42175e-11	-0.364346	0.274	0.385	1.51804e-06	ENSMUSG00000095427
Cycs	5.61136e-11	0.243979	0.865	0.616	1.57112e-06	ENSMUSG00000063694
Prnp	5.80303e-11	0.325551	0.345	0.09	1.62479e-06	ENSMUSG00000079037
Ccna2	6.14712e-11	0.203802	0.206	0.002	1.72113e-06	ENSMUSG00000027715
Pllp	6.87855e-11	-0.501457	0.561	0.615	1.92593e-06	ENSMUSG00000031775
S1pr1	6.89311e-11	-0.395514	0.897	0.873	1.93e-06	ENSMUSG00000045092
Col13a1	7.60681e-11	0.329948	0.404	0.131	2.12983e-06	ENSMUSG00000058806
Tmbim6	7.91543e-11	-0.390106	0.96	0.916	2.21624e-06	ENSMUSG00000023010
Anxa2	8.69168e-11	0.20342	0.987	0.826	2.43358e-06	ENSMUSG00000032231
Gm6483	9.30188e-11	-0.328886	0.193	0.313	2.60443e-06	ENSMUSG00000087153
Dpep1	9.72453e-11	0.445236	0.471	0.198	2.72277e-06	ENSMUSG00000019278
Uqcc2	1.04588e-10	0.271761	0.789	0.542	2.92837e-06	ENSMUSG00000024208
Wbp5	1.16134e-10	0.330978	0.816	0.55	3.25162e-06	ENSMUSG00000042712
Rpl27	1.31566e-10	0.20032	1	0.974	3.6837e-06	ENSMUSG00000063316
Arhgap31	1.34334e-10	-0.38949	0.852	0.852	3.76121e-06	ENSMUSG00000022799
Prdx4	1.42957e-10	0.247833	0.682	0.382	4.00265e-06	ENSMUSG00000025289
AA467197	1.42962e-10	0.373668	0.238	0.008	4.0028e-06	ENSMUSG00000033213
Npc2	1.46101e-10	0.20707	0.982	0.832	4.09068e-06	ENSMUSG00000021242
Pdgfra	1.47008e-10	0.341233	0.448	0.165	4.11607e-06	ENSMUSG00000029231
Tceb2	1.48687e-10	0.144449	0.996	0.919	4.16309e-06	ENSMUSG00000055839
Siva1	1.56003e-10	0.2722	0.538	0.25	4.36792e-06	ENSMUSG00000064326
Lgals3	1.61708e-10	0.268916	0.61	0.284	4.52766e-06	ENSMUSG00000050335
Cstb	1.62869e-10	0.235986	0.776	0.5	4.56016e-06	ENSMUSG00000005054
Swi5	1.68345e-10	0.177239	0.937	0.729	4.7135e-06	ENSMUSG00000044627
Edf1	1.70116e-10	0.126943	0.982	0.803	4.76309e-06	ENSMUSG00000015092
Tcp1	1.77684e-10	0.201792	0.735	0.415	4.97498e-06	ENSMUSG00000068039
Rps12-ps3	1.87779e-10	-0.423888	0.614	0.634	5.25764e-06	ENSMUSG00000067038
Palld	1.89757e-10	0.256518	0.39	0.121	5.31301e-06	ENSMUSG00000058056
Serping1	1.94553e-10	0.477986	0.641	0.369	5.44728e-06	ENSMUSG00000023224
Atp5e	1.99372e-10	0.126016	0.991	0.86	5.58222e-06	ENSMUSG00000016252
Gpx3	2.06959e-10	0.592538	0.843	0.635	5.79464e-06	ENSMUSG00000018339
Rpl24	2.0989e-10	0.179357	1	0.969	5.8767e-06	ENSMUSG00000098274
Cdo1	2.11987e-10	0.425883	0.543	0.269	5.93543e-06	ENSMUSG00000033022
Srm	2.20137e-10	0.236854	0.466	0.174	6.1636e-06	ENSMUSG00000006442
Mtch2	2.37932e-10	0.235461	0.726	0.419	6.66186e-06	ENSMUSG00000027282
Dynlt1c	2.5007e-10	-0.344738	0.274	0.371	7.0017e-06	ENSMUSG00000000579
Uqcrh	2.64246e-10	0.124014	0.996	0.865	7.39861e-06	ENSMUSG00000063882
Smc4	2.80107e-10	0.269905	0.507	0.185	7.84272e-06	ENSMUSG00000034349
Ear2	2.80695e-10	-0.373146	0.09	0.213	7.85919e-06	ENSMUSG00000072596
Atp5b	3.14266e-10	0.132921	0.996	0.903	8.79912e-06	ENSMUSG00000025393
0610012G03Rik	3.15378e-10	0.191303	0.83	0.547	8.83027e-06
Gm10250	3.22386e-10	-0.239873	0.103	0.203	9.0265e-06	ENSMUSG00000068706
Clec14a	3.254e-10	-0.444451	0.91	0.905	9.11087e-06	ENSMUSG00000045930
Ly6e	3.32445e-10	-0.336085	1	0.99	9.30813e-06	ENSMUSG00000022587
Sdc4	3.53232e-10	0.227085	0.543	0.221	9.89015e-06	ENSMUSG00000017009
Rps21	3.54988e-10	0.12484	1	0.955	9.9393e-06	ENSMUSG00000039001
Pltp	3.62284e-10	-0.404757	0.928	0.95	1.01436e-05	ENSMUSG00000017754
Baiap2	3.63657e-10	0.251106	0.61	0.29	1.0182e-05	ENSMUSG00000025372
Higd1a	3.6624e-10	0.190953	0.834	0.545	1.02543e-05	ENSMUSG00000038412
Ier3	3.83647e-10	0.16517	0.973	0.76	1.07417e-05	ENSMUSG00000003541
Sox4	3.89076e-10	0.238577	0.785	0.49	1.08937e-05	ENSMUSG00000076431
Myl12b	4.48058e-10	-0.371694	0.951	0.915	1.25452e-05	ENSMUSG00000034868
Ifi27l2a	4.78513e-10	0.501319	0.475	0.165	1.33979e-05	ENSMUSG00000079017
Tubb4b	5.44265e-10	0.218641	0.892	0.615	1.52389e-05	ENSMUSG00000036752
Ccl2	5.91659e-10	0.232077	0.211	0.01	1.65659e-05	ENSMUSG00000035385
Snrpe	5.95442e-10	0.193472	0.901	0.668	1.66718e-05	ENSMUSG00000090553
Eef1b2	6.02262e-10	0.24224	0.919	0.724	1.68627e-05	ENSMUSG00000025967
Gng5	6.12624e-10	0.162882	1	0.906	1.71529e-05	ENSMUSG00000068523
Aldh1a1	6.93886e-10	0.518876	0.623	0.345	1.94281e-05	ENSMUSG00000053279
Zbtb16	6.96611e-10	0.293357	0.39	0.134	1.95044e-05	ENSMUSG00000066687
Cct3	7.4366e-10	0.221844	0.713	0.395	2.08217e-05	ENSMUSG00000001416
Cnn2	7.80076e-10	0.237421	0.758	0.45	2.18413e-05	ENSMUSG00000004665
Gm10073	7.82518e-10	-0.334517	0.256	0.366	2.19097e-05	ENSMUSG00000060019
Mrpl14	7.88616e-10	0.225975	0.704	0.416	2.20805e-05	ENSMUSG00000023939
Srrm2	7.90579e-10	0.159674	0.951	0.727	2.21354e-05	ENSMUSG00000039218
Hnrnpa1	8.23476e-10	0.246402	0.78	0.518	2.30565e-05	ENSMUSG00000046434
Cxcl14	8.60776e-10	0.472755	0.502	0.218	2.41009e-05	ENSMUSG00000021508
Umps	9.70039e-10	0.210572	0.318	0.063	2.71601e-05	ENSMUSG00000022814
Cryab	9.95852e-10	0.309931	0.664	0.355	2.78829e-05	ENSMUSG00000032060
Fasn	1.02234e-09	0.206775	0.318	0.076	2.86244e-05	ENSMUSG00000025153
BC028528	1.12212e-09	-0.43199	0.919	0.903	3.14182e-05	ENSMUSG00000038543
2410015M20Rik	1.32512e-09	0.17937	0.83	0.568	3.7102e-05
Egfl7	1.33975e-09	-0.286063	0.978	0.992	3.75116e-05	ENSMUSG00000026921
Anxa5	1.37747e-09	0.158795	0.955	0.737	3.85679e-05	ENSMUSG00000027712
Timm10b	1.4339e-09	0.220753	0.722	0.427	4.01476e-05	ENSMUSG00000089847
Mrpl52	1.49813e-09	0.198487	0.87	0.632	4.19461e-05	ENSMUSG00000010406
Selenbp1	1.59222e-09	0.472405	0.65	0.379	4.45806e-05	ENSMUSG00000068874
Pcolce2	1.62484e-09	0.52276	0.668	0.435	4.54938e-05	ENSMUSG00000015354
Atp5f1	1.65826e-09	0.164937	0.924	0.727	4.64295e-05	ENSMUSG00000000563
Tmsb10	1.6786e-09	0.346482	1	0.934	4.69992e-05	ENSMUSG00000079523
Rbm3	1.73199e-09	0.211118	0.928	0.768	4.8494e-05	ENSMUSG00000031167
2810417H13Rik	1.80682e-09	0.400969	0.224	0.013	5.05891e-05
Psma6	1.83102e-09	0.148612	0.879	0.581	5.12667e-05	ENSMUSG00000021024
Tpm1	1.85067e-09	0.302734	0.803	0.539	5.18168e-05	ENSMUSG00000032366
Ndufs6	1.99298e-09	0.118347	0.91	0.634	5.58013e-05	ENSMUSG00000021606
Cdk1	1.99508e-09	0.286255	0.211	0.006	5.58603e-05	ENSMUSG00000019942
Sphk1	2.00901e-09	0.181783	0.193	0.01	5.62503e-05	ENSMUSG00000061878
Eif2s2	2.15357e-09	0.154783	0.906	0.645	6.02978e-05	ENSMUSG00000074656
Lamp1	2.18624e-09	-0.351224	0.973	0.953	6.12124e-05	ENSMUSG00000031447
Maged1	2.18707e-09	0.196732	0.596	0.273	6.12359e-05	ENSMUSG00000025151
Plpp2	2.3372e-09	0.221222	0.229	0.032	6.54394e-05	ENSMUSG00000052151
Ddx39	2.48665e-09	0.214812	0.386	0.118	6.96237e-05	ENSMUSG00000005481
Ftl1	2.51818e-09	0.122793	1	1	7.05066e-05	ENSMUSG00000050708
Prmt1	2.6992e-09	0.204961	0.713	0.402	7.55748e-05	ENSMUSG00000109324
Atf5	2.7421e-09	0.282497	0.516	0.232	7.6776e-05	ENSMUSG00000038539
Lsm4	2.76574e-09	0.209139	0.628	0.319	7.74381e-05	ENSMUSG00000031848
Slc9a3r2	2.77148e-09	-0.322867	0.978	0.961	7.75987e-05	ENSMUSG00000002504
Cenpw	2.78119e-09	0.186033	0.202	0.019	7.78707e-05	ENSMUSG00000075266
Myeov2	2.78393e-09	0.147385	0.915	0.658	7.79474e-05	ENSMUSG00000073616
Bgn	2.97506e-09	0.417898	0.744	0.49	8.32987e-05	ENSMUSG00000031375
Mrpl34	3.05935e-09	0.181524	0.605	0.31	8.56588e-05	ENSMUSG00000034880
Fcer1g	3.10542e-09	0.206569	0.587	0.239	8.69486e-05	ENSMUSG00000058715
Prdx2	3.37678e-09	0.180741	0.915	0.705	9.45464e-05	ENSMUSG00000005161
Fdps	3.54431e-09	0.210029	0.525	0.221	9.92371e-05	ENSMUSG00000059743
Tmem243	3.58194e-09	-0.404815	0.534	0.561	0.000100291	ENSMUSG00000079659
Gm11808	3.64871e-09	-0.397276	0.915	0.861	0.00010216	ENSMUSG00000068240
Tyms	3.70307e-09	0.232435	0.287	0.056	0.000103682	ENSMUSG00000025747
Rpl13-ps3	3.74428e-09	-0.40337	0.502	0.532	0.000104836	ENSMUSG00000059835
Lmo2	3.99983e-09	-0.428088	0.726	0.706	0.000111991	ENSMUSG00000032698
Rsbn1l	4.29682e-09	0.201141	0.682	0.368	0.000120307	ENSMUSG00000039968
Fam162a	4.38009e-09	0.221869	0.691	0.398	0.000122638	ENSMUSG00000003955
Cp	4.42891e-09	0.297499	0.48	0.179	0.000124005	ENSMUSG00000003617
Tmem59	4.48754e-09	-0.326087	0.951	0.926	0.000125647	ENSMUSG00000028618
Mxra8	4.55855e-09	0.287065	0.628	0.31	0.000127635	ENSMUSG00000029070
Drap1	4.57649e-09	0.210188	0.668	0.369	0.000128137	ENSMUSG00000024914
Spon1	4.71784e-09	0.315824	0.444	0.184	0.000132095	ENSMUSG00000038156
Adh5	4.72129e-09	0.19477	0.641	0.321	0.000132192	ENSMUSG00000028138
Pid1	5.1083e-09	0.295192	0.417	0.171	0.000143027	ENSMUSG00000045658
Mtdh	5.30947e-09	0.182055	0.848	0.603	0.00014866	ENSMUSG00000022255
Ngfrap1	5.39644e-09	0.264584	0.511	0.24	0.000151095	ENSMUSG00000046432
Snrpd2	5.51768e-09	0.183458	0.865	0.634	0.00015449	ENSMUSG00000040824
Bola2	5.64558e-09	0.175392	0.821	0.54	0.000158071	ENSMUSG00000047721
Rpl41	5.78531e-09	0.186016	1	1	0.000161983	ENSMUSG00000093674
Ifitm1	5.80718e-09	0.353286	0.43	0.14	0.000162595	ENSMUSG00000025491
Knstrn	6.12874e-09	0.193751	0.188	0.01	0.000171598	ENSMUSG00000027331
Akr1b8	6.16819e-09	0.225048	0.269	0.05	0.000172703	ENSMUSG00000029762
Pbrm1	6.21749e-09	0.188913	0.709	0.402	0.000174084	ENSMUSG00000042323
Ndufv3	6.23768e-09	0.167185	0.83	0.544	0.000174649	ENSMUSG00000024038
Aif1	6.92887e-09	0.209216	0.251	0.039	0.000194001	ENSMUSG00000024397
Ppa1	6.93581e-09	0.202093	0.354	0.111	0.000194196	ENSMUSG00000020089
Mylk	7.34841e-09	0.273679	0.762	0.469	0.000205748	ENSMUSG00000022836
Surf4	7.48813e-09	0.214541	0.547	0.269	0.00020966	ENSMUSG00000014867
Elof1	7.6143e-09	0.186817	0.637	0.334	0.000213193	ENSMUSG00000013822
Srrm1	7.78111e-09	0.174464	0.789	0.495	0.000217863	ENSMUSG00000028809
Col18a1	7.78902e-09	0.28241	0.341	0.111	0.000218085	ENSMUSG00000001435
Dut	7.89825e-09	0.22082	0.422	0.16	0.000221143	ENSMUSG00000027203
Loxl1	7.94953e-09	0.322304	0.386	0.145	0.000222579	ENSMUSG00000032334
Tma7	8.3118e-09	0.164686	0.937	0.732	0.000232722	ENSMUSG00000091537
Metap2	8.66219e-09	0.147061	0.821	0.527	0.000242533	ENSMUSG00000036112
Eef1d	8.6779e-09	0.145814	0.924	0.718	0.000242973	ENSMUSG00000055762
Arpc1b	9.69276e-09	0.251516	0.919	0.766	0.000271388	ENSMUSG00000029622
Romo1	1.00591e-08	0.175052	0.848	0.597	0.000281644	ENSMUSG00000067847
Rnh1	1.0143e-08	0.169711	0.735	0.434	0.000283994	ENSMUSG00000038650
Gtf2h5	1.0305e-08	0.121805	0.843	0.54	0.000288529	ENSMUSG00000034345
Uqcrc1	1.04022e-08	0.173104	0.834	0.581	0.000291252	ENSMUSG00000025651
Rab34	1.09562e-08	0.229243	0.363	0.126	0.000306761	ENSMUSG00000002059
Thbd	1.11588e-08	-0.323276	0.924	0.945	0.000312436	ENSMUSG00000074743
Scube2	1.15313e-08	0.330677	0.305	0.115	0.000322865	ENSMUSG00000007279
Pebp1	1.17331e-08	0.182476	0.888	0.669	0.000328516	ENSMUSG00000032959
Chmp4b	1.18576e-08	0.166613	0.834	0.569	0.000332002	ENSMUSG00000038467
Anp32b	1.25457e-08	0.160006	0.843	0.573	0.000351268	ENSMUSG00000028333
Anapc13	1.27217e-08	0.169738	0.776	0.495	0.000356194	ENSMUSG00000035048
Rhoc	1.34113e-08	0.169785	0.969	0.79	0.000375503	ENSMUSG00000002233
Prdx1	1.35558e-08	0.12996	0.996	0.939	0.000379549	ENSMUSG00000028691
Zfp36	1.39561e-08	0.127706	0.852	0.542	0.000390756	ENSMUSG00000044786
Nebl	1.46393e-08	0.306654	0.377	0.15	0.000409886	ENSMUSG00000053702
Olfml3	1.47605e-08	0.322656	0.453	0.195	0.000413279	ENSMUSG00000027848
Dbndd2	1.50269e-08	-0.316367	0.256	0.366	0.000420739	ENSMUSG00000017734
Pkig	1.51788e-08	0.228343	0.749	0.485	0.000424992	ENSMUSG00000035268
Rrm2	1.51891e-08	0.207158	0.166	0.003	0.000425279	ENSMUSG00000020649
Rplp0	1.53577e-08	0.232333	1	0.989	0.000430001	ENSMUSG00000067274
Hmga2	1.54237e-08	0.188034	0.17	0.002	0.00043185	ENSMUSG00000056758
Atp5g2	1.59243e-08	0.159482	0.946	0.781	0.000445865	ENSMUSG00000062683
Dap	1.64239e-08	0.198304	0.578	0.292	0.000459854	ENSMUSG00000039168
Ccl12	1.72173e-08	0.298218	0.193	0.002	0.000482067	ENSMUSG00000035352
Uqcrfs1	1.73968e-08	0.167504	0.749	0.458	0.000487092	ENSMUSG00000038462
Tpt1	1.76385e-08	0.100138	1	0.997	0.000493859	ENSMUSG00000060126
Cdc20	1.78758e-08	0.247954	0.211	0.019	0.000500504	ENSMUSG00000006398
Gm8186	1.79035e-08	-0.280039	0.247	0.331	0.000501279	ENSMUSG00000049124
Lgmn	1.80106e-08	0.207693	0.709	0.406	0.000504279	ENSMUSG00000021190
App	1.83725e-08	-0.373453	0.973	0.902	0.000514411	ENSMUSG00000022892
Cotl1	2.02084e-08	0.323458	0.386	0.145	0.000565816	ENSMUSG00000031827
Prelp	2.08368e-08	0.354419	0.574	0.3	0.000583409	ENSMUSG00000041577
Irf8	2.10248e-08	0.215744	0.395	0.144	0.000588674	ENSMUSG00000041515
Nap1l1	2.10544e-08	0.173156	0.816	0.54	0.000589503	ENSMUSG00000058799
Tk1	2.20867e-08	0.157326	0.17	0.002	0.000618405	ENSMUSG00000025574
Pbx1	2.35389e-08	0.270258	0.641	0.365	0.000659065	ENSMUSG00000052534
Peak1	2.37917e-08	0.196737	0.507	0.237	0.000666143	ENSMUSG00000074305
Polr2f	2.44317e-08	0.158163	0.807	0.539	0.000684063	ENSMUSG00000033020
Sdhb	2.71164e-08	0.176516	0.857	0.603	0.000759231	ENSMUSG00000009863
Oxct1	2.72295e-08	0.189654	0.408	0.156	0.000762398	ENSMUSG00000022186
Tacc3	2.76879e-08	0.158171	0.175	0.016	0.000775232	ENSMUSG00000037313
Park7	2.93223e-08	0.130452	0.937	0.732	0.000820996	ENSMUSG00000028964
Zfp36l1	3.02574e-08	0.150233	0.919	0.665	0.000847177	ENSMUSG00000021127
Fhod1	3.12294e-08	0.177383	0.43	0.158	0.000874392	ENSMUSG00000014778
Txn1	3.15961e-08	0.123496	0.996	0.918	0.000884658	ENSMUSG00000028367
Axl	3.16014e-08	0.192447	0.332	0.097	0.000884807	ENSMUSG00000002602
Clec2d	3.20801e-08	-0.415036	0.731	0.69	0.000898211	ENSMUSG00000030157
Ccl7	3.22156e-08	0.170019	0.17	0.013	0.000902004	ENSMUSG00000035373
Ear1	3.23304e-08	-0.251944	0.031	0.142	0.000905218	ENSMUSG00000072601
Anxa1	3.43189e-08	0.250082	0.565	0.271	0.000960894	ENSMUSG00000024659
Cct2	3.5013e-08	0.174843	0.668	0.389	0.00098033	ENSMUSG00000034024
Mrps18a	3.58814e-08	0.154169	0.749	0.423	0.00100464	ENSMUSG00000023967
Hmox1	3.99045e-08	0.188842	0.323	0.097	0.00111729	ENSMUSG00000005413
H2afj	4.10801e-08	0.155476	0.865	0.631	0.0011502	ENSMUSG00000060032
Icam2	4.15783e-08	-0.399648	0.964	0.963	0.00116415	ENSMUSG00000001029
Gsto1	4.19447e-08	0.176675	0.265	0.061	0.00117441	ENSMUSG00000025068
Lims1	4.24195e-08	0.18871	0.789	0.524	0.0011877	ENSMUSG00000019920
H2-T23	4.35691e-08	-0.404765	0.807	0.777	0.00121989	ENSMUSG00000067212
Rpl38	4.5095e-08	0.15162	1	0.992	0.00126261	ENSMUSG00000057322
Prdx6	4.54145e-08	0.151207	0.888	0.611	0.00127156	ENSMUSG00000026701
Ckap4	4.61829e-08	0.180016	0.489	0.216	0.00129307	ENSMUSG00000046841
Ndufs3	4.70594e-08	0.174844	0.722	0.458	0.00131762	ENSMUSG00000005510
Atp1a2	5.02825e-08	0.339407	0.377	0.161	0.00140786	ENSMUSG00000007097
Psmd7	5.07671e-08	0.114918	0.879	0.594	0.00142143	ENSMUSG00000039067
Col1a2	5.51164e-08	0.530118	0.484	0.261	0.0015432	ENSMUSG00000029661
Srgn	5.76452e-08	-0.389911	0.951	0.902	0.00161401	ENSMUSG00000020077
Hmgb2	5.8946e-08	0.442948	0.677	0.431	0.00165043	ENSMUSG00000054717
Trps1	5.94117e-08	0.223824	0.377	0.134	0.00166347	ENSMUSG00000038679
Fermt2	5.9842e-08	0.172363	0.946	0.766	0.00167552	ENSMUSG00000037712
Dpt	6.05519e-08	0.286902	0.507	0.247	0.00169539	ENSMUSG00000026574
Hells	6.12529e-08	0.150946	0.166	0.01	0.00171502	ENSMUSG00000025001
Rpl6	6.14253e-08	0.150028	1	0.987	0.00171985	ENSMUSG00000029614
Pkn2	6.16347e-08	0.167736	0.7	0.395	0.00172571	ENSMUSG00000004591
Eif2s1	6.40442e-08	0.183813	0.52	0.234	0.00179317	ENSMUSG00000021116
Tmem119	6.43257e-08	0.257458	0.359	0.134	0.00180106	ENSMUSG00000054675
Zfp91	6.65984e-08	0.200409	0.592	0.321	0.00186469	ENSMUSG00000024695
Gpx4	6.92508e-08	0.112267	1	0.916	0.00193895	ENSMUSG00000075706
Hnrnpf	7.33025e-08	-0.355204	0.897	0.865	0.0020524	ENSMUSG00000042079
Mfge8	7.42139e-08	0.177095	0.816	0.542	0.00207791	ENSMUSG00000030605
Cdc37	7.69661e-08	0.106514	0.892	0.621	0.00215497	ENSMUSG00000019471
Socs3	7.78663e-08	0.133848	0.753	0.431	0.00218018	ENSMUSG00000053113
Rad50	7.96321e-08	0.179892	0.368	0.129	0.00222962	ENSMUSG00000020380
Rpl6l	8.2169e-08	-0.23355	0.175	0.266	0.00230065	ENSMUSG00000091086
F11r	8.50718e-08	-0.375034	0.57	0.585	0.00238193	ENSMUSG00000038235
Dtymk	8.7231e-08	0.175682	0.529	0.25	0.00244238	ENSMUSG00000026281
Ubc	8.84657e-08	0.110013	1	0.955	0.00247695	ENSMUSG00000008348
Ldhb	8.87916e-08	0.182361	0.278	0.066	0.00248608	ENSMUSG00000030246
Cyc1	9.08005e-08	0.15821	0.753	0.474	0.00254232	ENSMUSG00000022551
Slc7a10	9.25626e-08	0.28825	0.318	0.116	0.00259166	ENSMUSG00000030495
Atf3	9.38731e-08	0.182396	0.556	0.282	0.00262835	ENSMUSG00000026628
Cdca3	9.54644e-08	0.146422	0.152	0.005	0.00267291	ENSMUSG00000023505
Set	9.6973e-08	0.21639	0.794	0.581	0.00271515	ENSMUSG00000054766
Eif3c	1.04485e-07	0.157971	0.744	0.468	0.00292548	ENSMUSG00000030738
Cox4i2	1.05498e-07	0.389203	0.399	0.155	0.00295384	ENSMUSG00000009876
Myadm	1.09758e-07	-0.345266	0.511	0.55	0.00307311	ENSMUSG00000068566
Cenpa	1.09851e-07	0.313242	0.305	0.1	0.00307571	ENSMUSG00000029177
Pgam1	1.12834e-07	0.169894	0.74	0.489	0.00315924	ENSMUSG00000011752
Serpine2	1.14459e-07	0.234138	0.484	0.205	0.00320474	ENSMUSG00000026249
Psmb1	1.14908e-07	0.119468	0.955	0.808	0.0032173	ENSMUSG00000014769
Thbs1	1.15178e-07	0.339026	0.448	0.194	0.00322487	ENSMUSG00000040152
Rpl9	1.21788e-07	0.114532	1	0.99	0.00340995	ENSMUSG00000047215
Zyx	1.26483e-07	0.190376	0.677	0.376	0.0035414	ENSMUSG00000029860
Atp5j2	1.27792e-07	0.139292	0.973	0.863	0.00357806	ENSMUSG00000038690
Cox5b	1.27806e-07	0.104451	0.924	0.711	0.00357845	ENSMUSG00000061518
Ak6	1.36685e-07	0.188892	0.435	0.19	0.00382705	ENSMUSG00000078941
Col1a1	1.36861e-07	0.375396	0.417	0.177	0.00383196	ENSMUSG00000001506
Sod3	1.48853e-07	0.402598	0.596	0.381	0.00416774	ENSMUSG00000072941
Sec61a1	1.49186e-07	0.158838	0.619	0.311	0.00417705	ENSMUSG00000030082
Oaz1	1.55502e-07	0.104486	1	0.973	0.00435391	ENSMUSG00000035242
Eif3f	1.57988e-07	0.114413	0.978	0.847	0.00442349	ENSMUSG00000031029
Mrpl30	1.60852e-07	0.123608	0.735	0.424	0.0045037	ENSMUSG00000026087
Shfm1	1.62866e-07	0.122669	0.991	0.911	0.00456008	ENSMUSG00000042541
Selm	1.66944e-07	0.115738	0.798	0.474	0.00467426	ENSMUSG00000075702
Litaf	1.67788e-07	0.227124	0.601	0.342	0.00469788	ENSMUSG00000022500
Mdh1	1.69097e-07	0.150042	0.704	0.415	0.00473455	ENSMUSG00000020321
Psma7	1.69128e-07	0.0929901	0.982	0.865	0.0047354	ENSMUSG00000027566
Abracl	1.72068e-07	0.115885	0.789	0.482	0.00481774	ENSMUSG00000078453
Vim	1.72475e-07	0.276821	1	0.974	0.00482913	ENSMUSG00000026728
Timm8b	1.74621e-07	0.158464	0.74	0.466	0.00488921	ENSMUSG00000039016
H2afy	1.79905e-07	0.147743	0.749	0.461	0.00503716	ENSMUSG00000015937
Etv1	1.94986e-07	0.205567	0.247	0.063	0.00545941	ENSMUSG00000004151
Pomp	1.9785e-07	0.121995	0.955	0.784	0.00553961	ENSMUSG00000029649
1810058I24Rik	2.00027e-07	0.107974	0.83	0.542	0.00560054
Mki67	2.02166e-07	0.152542	0.143	0.002	0.00566043	ENSMUSG00000031004
Twist1	2.0726e-07	0.201988	0.143	0.002	0.00580307	ENSMUSG00000035799
Hsp90aa1	2.18447e-07	0.151268	0.969	0.824	0.00611631	ENSMUSG00000021270
Tkt	2.1846e-07	0.147301	0.637	0.353	0.00611667	ENSMUSG00000021957
Rwdd1	2.18993e-07	0.139888	0.789	0.531	0.00613159	ENSMUSG00000019782
Rpl31	2.2974e-07	0.104173	1	0.99	0.0064325	ENSMUSG00000073702
Ube2l3	2.36353e-07	0.13557	0.762	0.479	0.00661764	ENSMUSG00000038965
Cdkn2a	2.43398e-07	0.128433	0.493	0.179	0.00681489	ENSMUSG00000044303
Tspan3	2.47912e-07	0.221873	0.596	0.344	0.0069413	ENSMUSG00000032324
Lmo1	2.48139e-07	0.126222	0.166	0.013	0.00694763	ENSMUSG00000036111
Vldlr	2.48678e-07	0.176834	0.256	0.082	0.00696273	ENSMUSG00000024924
Top1	2.50163e-07	0.112692	0.906	0.642	0.00700431	ENSMUSG00000070544
Prdx5	2.54966e-07	0.129824	0.767	0.487	0.0071388	ENSMUSG00000024953
Gstm5	2.66967e-07	0.193753	0.327	0.123	0.0074748	ENSMUSG00000004032
Ncl	2.69698e-07	0.096788	0.915	0.648	0.00755126	ENSMUSG00000026234
Acaa1b	2.72782e-07	-0.159583	0.049	0.144	0.00763761	ENSMUSG00000010651
Ccser2	2.77405e-07	0.125904	0.879	0.611	0.00776706	ENSMUSG00000058690
Ywhab	2.77799e-07	0.110276	0.924	0.698	0.00777808	ENSMUSG00000018326
Lix1l	2.77944e-07	0.178208	0.498	0.237	0.00778217	ENSMUSG00000049288
Pdap1	2.81048e-07	0.136285	0.758	0.484	0.00786907	ENSMUSG00000029623
Ndufb11	2.85673e-07	0.128793	0.915	0.723	0.00799855	ENSMUSG00000031059
Ndufb2	2.93247e-07	0.117955	0.865	0.589	0.00821063	ENSMUSG00000002416
Malat1	3.00827e-07	-0.201622	1	1	0.00842285	ENSMUSG00000092341
Macf1	3.01103e-07	0.208322	0.874	0.629	0.00843059	ENSMUSG00000028649
Ssr4	3.02384e-07	0.115049	0.857	0.587	0.00846644	ENSMUSG00000002014
Rhoa	3.04447e-07	-0.292597	0.987	0.939	0.00852422	ENSMUSG00000007815
Mettl7a1	3.08647e-07	0.354628	0.655	0.439	0.0086418	ENSMUSG00000054619
Eif5b	3.13569e-07	0.120775	0.834	0.585	0.00877961	ENSMUSG00000026083
Sat1	3.138e-07	0.244204	0.969	0.781	0.0087861	ENSMUSG00000025283
P2ry6	3.14134e-07	0.140136	0.161	0.023	0.00879542	ENSMUSG00000048779
Mprip	3.22035e-07	0.159746	0.767	0.494	0.00901666	ENSMUSG00000005417
Gnai2	3.32263e-07	0.14037	1	0.968	0.00930302	ENSMUSG00000032562
Mrpl2	3.39732e-07	0.142152	0.489	0.218	0.00951215	ENSMUSG00000002767
Ube2e2	3.44472e-07	0.166369	0.283	0.082	0.00964488	ENSMUSG00000058317
Cenpf	3.54056e-07	0.20072	0.139	0.006	0.00991321	ENSMUSG00000026605
Cct4	3.55558e-07	0.161087	0.735	0.469	0.00995528	ENSMUSG00000007739
Ap2s1	3.586e-07	0.166844	0.785	0.56	0.0100404	ENSMUSG00000008036
Mpp6	3.59777e-07	0.158006	0.22	0.037	0.0100734	ENSMUSG00000038388
Ndufa5	3.67847e-07	0.115025	0.888	0.639	0.0102994	ENSMUSG00000023089
Ndufb9	3.68899e-07	0.123128	0.901	0.687	0.0103288	ENSMUSG00000022354
Xist	3.79655e-07	0.117559	0.987	0.879	0.01063	ENSMUSG00000086503
Eif1ax	3.88827e-07	0.153258	0.646	0.366	0.0108868	ENSMUSG00000067194
Basp1	3.89374e-07	0.223604	0.148	0.006	0.0109021	ENSMUSG00000045763
Aig1	3.95231e-07	0.159178	0.327	0.105	0.0110661	ENSMUSG00000019806
Ddx24	3.97937e-07	0.155942	0.726	0.458	0.0111418	ENSMUSG00000041645
4930523C07Rik	4.0659e-07	0.124615	0.812	0.537	0.0113841
Hmga1-rs1	4.0712e-07	0.151737	0.22	0.04	0.011399	ENSMUSG00000078249
Nol12	4.10463e-07	0.155526	0.377	0.131	0.0114925	ENSMUSG00000033099
Myct1	4.10839e-07	-0.365074	0.843	0.8	0.0115031	ENSMUSG00000046916
Rsbn1	4.14103e-07	0.158389	0.422	0.185	0.0115945	ENSMUSG00000044098
Snrpf	4.27986e-07	0.195207	0.735	0.515	0.0119832	ENSMUSG00000020018
Ctsz	4.30196e-07	0.134712	0.812	0.532	0.0120451	ENSMUSG00000016256
Prpsap1	4.31065e-07	0.142547	0.556	0.269	0.0120694	ENSMUSG00000015869
Dusp3	4.32491e-07	-0.412993	0.821	0.752	0.0121093	ENSMUSG00000003518
Gimap6	4.38689e-07	-0.357567	0.812	0.765	0.0122829	ENSMUSG00000047867
Txnl1	4.40928e-07	0.144619	0.717	0.44	0.0123455	ENSMUSG00000024583
Plxdc2	4.48577e-07	0.357408	0.457	0.226	0.0125597	ENSMUSG00000026748
Cox7b	4.50871e-07	0.131017	0.87	0.656	0.0126239	ENSMUSG00000031231
Eif3d	4.70015e-07	0.147126	0.65	0.365	0.01316	ENSMUSG00000016554
Dctpp1	4.80922e-07	0.176094	0.377	0.148	0.0134653	ENSMUSG00000042462
Gatm	4.84985e-07	0.187378	0.242	0.058	0.0135791	ENSMUSG00000027199
Luzp1	4.87486e-07	0.150295	0.848	0.582	0.0136491	ENSMUSG00000001089
Slc25a4	4.89744e-07	0.112	0.96	0.79	0.0137124	ENSMUSG00000031633
Cct5	5.00244e-07	0.15986	0.762	0.518	0.0140063	ENSMUSG00000022234
Cct8	5.22672e-07	0.113616	0.709	0.423	0.0146343	ENSMUSG00000025613
Errfi1	5.26259e-07	0.16486	0.493	0.227	0.0147347	ENSMUSG00000028967
Ccnb2	5.27035e-07	0.226467	0.148	0.008	0.0147564	ENSMUSG00000032218
Pih1d1	5.28275e-07	0.167871	0.39	0.152	0.0147912	ENSMUSG00000003423
Rab13	5.34714e-07	0.175123	0.341	0.127	0.0149715	ENSMUSG00000027935
Lockd	5.56046e-07	0.115565	0.139	0.006	0.0155687	ENSMUSG00000098318
Nktr	5.58452e-07	0.175795	0.637	0.356	0.0156361	ENSMUSG00000032525
Rpl22l1	5.84315e-07	0.135244	0.969	0.819	0.0163602	ENSMUSG00000039221
Gar1	6.03979e-07	0.151569	0.529	0.258	0.0169108	ENSMUSG00000028010
Stat3	6.10589e-07	0.157463	0.641	0.366	0.0170959	ENSMUSG00000004040
Ripply3	6.14351e-07	-0.375996	0.516	0.545	0.0172012	ENSMUSG00000022941
Cited2	6.16677e-07	0.25274	0.493	0.247	0.0172663	ENSMUSG00000039910
Rpl7a-ps5	6.55544e-07	-0.212402	0.152	0.219	0.0183546	ENSMUSG00000071052
Lmo4	6.64916e-07	0.170053	0.587	0.308	0.018617	ENSMUSG00000028266
Gins2	6.65105e-07	0.119532	0.161	0.015	0.0186223	ENSMUSG00000031821
Lox	6.65291e-07	0.240799	0.238	0.087	0.0186275	ENSMUSG00000024529
Figf	6.66621e-07	0.297924	0.417	0.2	0.0186647	ENSMUSG00000031380
Srsf3	6.69785e-07	0.0980549	0.951	0.755	0.0187533	ENSMUSG00000071172
Psat1	6.71886e-07	0.103781	0.157	0.015	0.0188121	ENSMUSG00000024640
Ogdh	7.08317e-07	0.158939	0.614	0.345	0.0198322	ENSMUSG00000020456
Psma4	7.11993e-07	0.100717	0.843	0.587	0.0199351	ENSMUSG00000032301
Mrpl33	7.14717e-07	0.120465	0.848	0.613	0.0200114	ENSMUSG00000106918
Lsm3	7.15634e-07	0.193128	0.52	0.271	0.020037	ENSMUSG00000034192
Eif5	7.38007e-07	0.0970272	0.857	0.594	0.0206635	ENSMUSG00000021282
Plp2	7.54833e-07	0.175634	0.35	0.14	0.0211346	ENSMUSG00000031146
Wasf2	7.58042e-07	0.0803441	0.906	0.624	0.0212244	ENSMUSG00000028868
Hsd17b10	7.70923e-07	0.152836	0.583	0.308	0.0215851	ENSMUSG00000025260
Nenf	7.77101e-07	0.108117	0.91	0.658	0.0217581	ENSMUSG00000037499
Cd52	7.90213e-07	0.148786	0.511	0.215	0.0221252	ENSMUSG00000000682
Eif4a3	7.94554e-07	0.124236	0.659	0.36	0.0222467	ENSMUSG00000025580
Nudt4	8.15236e-07	0.190991	0.453	0.223	0.0228258	ENSMUSG00000020029
C1qbp	8.199e-07	0.154414	0.659	0.382	0.0229564	ENSMUSG00000018446
Tcn2	8.2489e-07	-0.334674	0.83	0.815	0.0230961	ENSMUSG00000020432
Gars	8.25588e-07	0.185422	0.538	0.265	0.0231156	ENSMUSG00000029777
Fblim1	8.34267e-07	0.190671	0.318	0.126	0.0233587	ENSMUSG00000006219
Nedd4	8.53482e-07	0.0896414	0.892	0.61	0.0238967	ENSMUSG00000032216
Hs3st1	8.61311e-07	-0.379483	0.363	0.439	0.0241159	ENSMUSG00000051022
Fosl1	8.91833e-07	0.0971444	0.117	0	0.0249704	ENSMUSG00000024912
Tecr	9.05932e-07	0.148215	0.744	0.481	0.0253652	ENSMUSG00000031708
Fau	9.0754e-07	0.10834	1	0.994	0.0254102	ENSMUSG00000038274
S100a8	9.10745e-07	0.38068	0.574	0.268	0.0255	ENSMUSG00000056054
Cdca8	9.14663e-07	0.177181	0.143	0.011	0.0256096	ENSMUSG00000028873
Hbegf	9.27364e-07	0.239428	0.435	0.189	0.0259653	ENSMUSG00000024486
Ptpn1	9.69226e-07	0.126051	0.596	0.306	0.0271374	ENSMUSG00000027540
Hmgb3	9.70633e-07	0.163718	0.318	0.108	0.0271767	ENSMUSG00000015217
Cracr2b	1.00385e-06	-0.362769	0.771	0.719	0.0281067	ENSMUSG00000048200
Tln1	1.01216e-06	0.139214	0.758	0.49	0.0283395	ENSMUSG00000028465
Smim4	1.06509e-06	0.197764	0.475	0.235	0.0298216	ENSMUSG00000058351
Acta2	1.09431e-06	-0.266849	0.103	0.213	0.0306395	ENSMUSG00000035783
Clic5	1.10475e-06	-0.378415	0.713	0.706	0.0309318	ENSMUSG00000023959
Crispld2	1.13378e-06	0.281646	0.332	0.127	0.0317447	ENSMUSG00000031825
Dynll2	1.15677e-06	0.152101	0.632	0.368	0.0323883	ENSMUSG00000020483
Mrps5	1.17173e-06	0.140272	0.529	0.266	0.0328073	ENSMUSG00000027374
Tns1	1.17321e-06	0.278342	0.83	0.639	0.0328488	ENSMUSG00000055322
G3bp2	1.18447e-06	0.108015	0.709	0.403	0.033164	ENSMUSG00000029405
Inmt	1.20708e-06	0.663998	0.888	0.797	0.0337969	ENSMUSG00000003477
Ndst1	1.22392e-06	0.163058	0.359	0.145	0.0342686	ENSMUSG00000054008
Cyyr1	1.2267e-06	-0.354884	0.839	0.823	0.0343464	ENSMUSG00000041134
Maged2	1.24676e-06	0.189304	0.386	0.156	0.0349082	ENSMUSG00000025268
Snw1	1.25509e-06	0.127886	0.637	0.332	0.0351411	ENSMUSG00000021039
Phb2	1.25529e-06	0.159028	0.74	0.49	0.035147	ENSMUSG00000004264
Gm10020	1.27467e-06	-0.225844	0.206	0.256	0.0356896	ENSMUSG00000057262
Sqle	1.27822e-06	0.138223	0.175	0.029	0.0357888	ENSMUSG00000022351
Arf6	1.34519e-06	0.114172	0.753	0.482	0.0376639	ENSMUSG00000044147
Ptprd	1.35084e-06	0.217228	0.278	0.121	0.037822	ENSMUSG00000028399
Hilpda	1.35204e-06	-0.486189	0.803	0.769	0.0378556	ENSMUSG00000043421
Lmnb1	1.35775e-06	0.163581	0.206	0.047	0.0380156	ENSMUSG00000024590
Cd47	1.4819e-06	-0.312575	0.969	0.908	0.0414916	ENSMUSG00000055447
Racgap1	1.48236e-06	0.106993	0.135	0.008	0.0415047	ENSMUSG00000023015
Ccdc124	1.49826e-06	0.119998	0.726	0.439	0.0419498	ENSMUSG00000007721
Arl4c	1.50857e-06	0.174568	0.327	0.111	0.0422384	ENSMUSG00000049866
Apex1	1.59476e-06	0.152744	0.341	0.116	0.0446516	ENSMUSG00000035960
H2afx	1.63704e-06	0.193227	0.404	0.168	0.0458355	ENSMUSG00000049932
Trem2	1.68389e-06	0.126549	0.148	0.011	0.0471472	ENSMUSG00000023992
Csnk1d	1.71354e-06	0.132604	0.552	0.266	0.0479774	ENSMUSG00000025162
Traf4	1.72403e-06	0.122146	0.166	0.026	0.048271	ENSMUSG00000017386
Ywhaz	1.74886e-06	0.134583	0.839	0.642	0.0489664	ENSMUSG00000022285
Psmb6	1.82314e-06	0.123684	0.91	0.721	0.0510462	ENSMUSG00000018286
Impdh2	1.83546e-06	0.150286	0.596	0.329	0.0513912	ENSMUSG00000062867
Tnks1bp1	1.95173e-06	0.129226	0.457	0.192	0.0546465	ENSMUSG00000033955
Ndufb5	2.02822e-06	0.140234	0.834	0.615	0.0567882	ENSMUSG00000027673
Fkbp3	2.0292e-06	0.148687	0.628	0.366	0.0568156	ENSMUSG00000020949
Usp50	2.03867e-06	-0.326177	0.52	0.54	0.0570808	ENSMUSG00000027364
Fam64a	2.03967e-06	0.16493	0.117	0	0.0571087	ENSMUSG00000020808
Sssca1	2.18984e-06	0.156328	0.35	0.123	0.0613134	ENSMUSG00000079478
Ccdc107	2.21484e-06	0.146239	0.462	0.208	0.0620134	ENSMUSG00000028461
Fscn1	2.2912e-06	0.348325	0.309	0.124	0.0641513	ENSMUSG00000029581
Tmem173	2.29467e-06	0.107072	0.202	0.032	0.0642486	ENSMUSG00000024349
Mdh2	2.36535e-06	0.0996145	0.879	0.635	0.0662275	ENSMUSG00000019179
Dusp1	2.37049e-06	0.133792	0.991	0.934	0.0663713	ENSMUSG00000024190
Btf3	2.41733e-06	0.135813	0.991	0.915	0.0676828	ENSMUSG00000021660
Taf10	2.43181e-06	0.14759	0.655	0.389	0.0680884	ENSMUSG00000043866
Wars	2.43814e-06	-0.360413	0.543	0.531	0.0682655	ENSMUSG00000021266
Alyref	2.46341e-06	0.143302	0.641	0.376	0.0689729	ENSMUSG00000025134
Ap3s1	2.49886e-06	0.120978	0.538	0.266	0.0699656	ENSMUSG00000024480
Txnrd1	2.5275e-06	0.141666	0.3	0.103	0.0707676	ENSMUSG00000020250
Psmc2	2.53261e-06	0.131162	0.744	0.468	0.0709105	ENSMUSG00000028932
Hmgn3	2.54683e-06	0.147492	0.211	0.042	0.0713088	ENSMUSG00000066456
Uqcr11	2.58023e-06	0.0839619	0.987	0.861	0.072244	ENSMUSG00000020163
Mybbp1a	2.61343e-06	0.154766	0.332	0.119	0.0731733	ENSMUSG00000040463
Ciapin1	2.63358e-06	0.13772	0.565	0.3	0.0737377	ENSMUSG00000031781
Ctss	2.75109e-06	0.164935	0.462	0.187	0.0770277	ENSMUSG00000038642
Cox6b1	2.81818e-06	0.0620923	0.996	0.91	0.0789062	ENSMUSG00000036751
2810474O19Rik	2.85719e-06	0.147456	0.552	0.273	0.0799984
Zfp560	2.92599e-06	0.133048	0.318	0.113	0.0819248	ENSMUSG00000045519
A930015D03Rik	3.04183e-06	-0.146583	0.067	0.121	0.0851682	ENSMUSG00000092368
Fgfr1	3.07355e-06	0.160395	0.354	0.142	0.0860563	ENSMUSG00000031565
Ptk7	3.07394e-06	0.149614	0.274	0.103	0.0860672	ENSMUSG00000023972
Lsm6	3.07842e-06	0.140223	0.655	0.395	0.0861926	ENSMUSG00000031683
Rexo2	3.12169e-06	0.153666	0.726	0.469	0.0874042	ENSMUSG00000032026
Cyth3	3.12946e-06	-0.349914	0.749	0.71	0.0876216	ENSMUSG00000018001
Ankrd37	3.1938e-06	0.26363	0.314	0.119	0.0894231	ENSMUSG00000050914
Marcks	3.21666e-06	0.104637	0.87	0.652	0.0900631	ENSMUSG00000069662
Eny2	3.25813e-06	0.160569	0.641	0.418	0.0912242	ENSMUSG00000022338
Dnajb1	3.26295e-06	0.142574	0.735	0.463	0.0913592	ENSMUSG00000005483
Ptgis	3.27431e-06	0.199483	0.565	0.311	0.0916773	ENSMUSG00000017969
Rsrp1	3.35252e-06	-0.260158	0.96	0.955	0.0938672	ENSMUSG00000037266
Ccdc42	3.4534e-06	0.188028	0.26	0.095	0.0966918	ENSMUSG00000045915
Fbl	3.59138e-06	0.139885	0.587	0.323	0.100555	ENSMUSG00000046865
Lrig1	3.60514e-06	0.117782	0.13	0.013	0.10094	ENSMUSG00000030029
Pura	3.62073e-06	0.137774	0.798	0.534	0.101377	ENSMUSG00000043991
Dazap1	3.6281e-06	0.118889	0.641	0.361	0.101583	ENSMUSG00000069565
Ninj1	3.72656e-06	0.130746	0.619	0.347	0.10434	ENSMUSG00000037966
Slc38a5	3.74607e-06	0.204991	0.283	0.11	0.104886	ENSMUSG00000031170
Eif4e2	3.75418e-06	0.145316	0.525	0.271	0.105113	ENSMUSG00000026254
Plpp3	3.77834e-06	0.265706	0.812	0.621	0.10579	ENSMUSG00000028517
Suclg1	3.80528e-06	0.147487	0.565	0.321	0.106544	ENSMUSG00000052738
Smyd2	4.05863e-06	0.155569	0.26	0.087	0.113638	ENSMUSG00000026603
Psmd14	4.06144e-06	0.140734	0.484	0.253	0.113716	ENSMUSG00000026914
Mrpl51	4.0858e-06	0.126326	0.623	0.363	0.114398	ENSMUSG00000030335
Cmklr1	4.09524e-06	0.182543	0.278	0.108	0.114663	ENSMUSG00000042190
Srp72	4.11524e-06	0.148216	0.525	0.277	0.115223	ENSMUSG00000036323
Cox7a2	4.17911e-06	0.0812941	0.991	0.929	0.117011	ENSMUSG00000032330
Pafah1b3	4.30244e-06	0.126532	0.211	0.044	0.120464	ENSMUSG00000005447
Dtnbp1	4.43087e-06	0.126298	0.439	0.195	0.12406	ENSMUSG00000057531
Psmb5	4.43374e-06	0.115024	0.812	0.584	0.12414	ENSMUSG00000022193
Ddx18	4.45637e-06	0.137355	0.538	0.287	0.124774	ENSMUSG00000001674
Sdc2	4.48841e-06	0.186739	0.372	0.169	0.125671	ENSMUSG00000022261
Tmed7	4.5063e-06	-0.303257	0.471	0.474	0.126172	ENSMUSG00000033184
Samm50	4.64387e-06	0.142994	0.561	0.294	0.130024	ENSMUSG00000022437
Bak1	4.64575e-06	0.156091	0.422	0.194	0.130076	ENSMUSG00000057789
Tsn	4.65357e-06	0.112762	0.753	0.473	0.130295	ENSMUSG00000026374
Mmp14	4.76012e-06	0.184543	0.26	0.084	0.133279	ENSMUSG00000000957
Ndufb8	4.77556e-06	0.114643	0.883	0.679	0.133711	ENSMUSG00000025204
Tns3	4.81866e-06	0.167856	0.677	0.415	0.134918	ENSMUSG00000020422
Arhgap42	4.87085e-06	0.146421	0.17	0.039	0.136379	ENSMUSG00000050730
Cd93	4.91297e-06	0.137673	0.924	0.763	0.137558	ENSMUSG00000027435
Pmepa1	4.95668e-06	0.171604	0.372	0.168	0.138782	ENSMUSG00000038400
Gfer	5.02083e-06	0.156312	0.332	0.119	0.140578	ENSMUSG00000040888
mt-Co2	5.19315e-06	0.117534	1	0.998	0.145403	ENSMUSG00000064354
Rgcc	5.22989e-06	0.369305	0.489	0.303	0.146432	ENSMUSG00000022018
2810428I15Rik	5.33555e-06	0.0528338	0.865	0.581	0.14939
Ddt	5.36797e-06	0.138599	0.543	0.281	0.150298	ENSMUSG00000001666
Crip1	5.39447e-06	-0.296345	1	0.981	0.15104	ENSMUSG00000006360
Abhd2	5.45452e-06	-0.41139	0.296	0.313	0.152721	ENSMUSG00000039202
Gm12216	5.48351e-06	-0.446954	0.547	0.592	0.153533	ENSMUSG00000081769
Fam49b	5.48757e-06	0.133568	0.372	0.147	0.153647	ENSMUSG00000022378
Hspg2	5.61857e-06	0.208306	0.381	0.169	0.157314	ENSMUSG00000028763
Atox1	5.69179e-06	0.0679371	0.978	0.835	0.159364	ENSMUSG00000018585
Tyrobp	5.69341e-06	0.0616982	0.632	0.35	0.15941	ENSMUSG00000030579
Col3a1	5.76187e-06	0.279518	0.471	0.269	0.161327	ENSMUSG00000026043
Uhrf1	5.77168e-06	0.0843399	0.108	0.003	0.161601	ENSMUSG00000001228
Pdcd5	5.93854e-06	0.111968	0.812	0.566	0.166273	ENSMUSG00000030417
Nop58	5.96774e-06	0.150465	0.413	0.184	0.167091	ENSMUSG00000026020
Minos1	6.02173e-06	0.0704696	0.969	0.823	0.168602	ENSMUSG00000050608
Ccnb1	6.03317e-06	0.171476	0.121	0.005	0.168923	ENSMUSG00000041431
Srsf9	6.0679e-06	0.122774	0.61	0.363	0.169895	ENSMUSG00000029538
Mrpl54	6.10384e-06	0.107354	0.623	0.35	0.170901	ENSMUSG00000034932
Tmem167	6.29141e-06	0.114603	0.691	0.455	0.176153	ENSMUSG00000012422
Tomm22	6.45561e-06	-0.303029	0.462	0.471	0.180751	ENSMUSG00000022427
Nexn	6.457e-06	0.192819	0.327	0.145	0.180789	ENSMUSG00000039103
H2-DMb1	6.52271e-06	-0.3648	0.426	0.427	0.182629	ENSMUSG00000079547
2310036O22Rik	6.5811e-06	0.0687809	0.906	0.666	0.184264
Slirp	6.64286e-06	0.119876	0.726	0.498	0.185994	ENSMUSG00000021040
Tnrc6c	6.64915e-06	0.147579	0.592	0.331	0.18617	ENSMUSG00000025571
Morf4l2	6.6934e-06	0.142202	0.758	0.518	0.187408	ENSMUSG00000031422
Prrx2	6.83363e-06	0.127107	0.121	0.003	0.191335	ENSMUSG00000039476
Zrsr2	6.9259e-06	0.15485	0.453	0.232	0.193918	ENSMUSG00000031370
Mxd4	6.94571e-06	0.124144	0.897	0.677	0.194473	ENSMUSG00000037235
Rap2a	7.17513e-06	0.167315	0.507	0.269	0.200896	ENSMUSG00000051615
Ebf1	7.30093e-06	0.224754	0.372	0.173	0.204419	ENSMUSG00000057098
Oaf	7.38554e-06	0.138923	0.161	0.034	0.206788	ENSMUSG00000032014
Mrpl11	7.41447e-06	0.106865	0.543	0.256	0.207598	ENSMUSG00000024902
Clcf1	7.43969e-06	0.125784	0.211	0.052	0.208304	ENSMUSG00000040663
Ttll7	7.54604e-06	0.142412	0.336	0.14	0.211282	ENSMUSG00000036745
Uck2	7.60161e-06	0.116128	0.238	0.061	0.212837	ENSMUSG00000026558
Eif3k	7.69878e-06	0.0634693	0.91	0.687	0.215558	ENSMUSG00000053565
Ephb4	7.72123e-06	-0.302193	0.466	0.505	0.216187	ENSMUSG00000029710
Chmp6	7.91033e-06	0.128872	0.57	0.308	0.221481	ENSMUSG00000025371
Pdzd2	8.00414e-06	0.319577	0.596	0.395	0.224108	ENSMUSG00000022197
Ces1d	8.09323e-06	0.339471	0.462	0.269	0.226602	ENSMUSG00000056973
mt-Nd4l	8.23434e-06	-0.318882	0.61	0.592	0.230553	ENSMUSG00000065947
C1qtnf6	8.24149e-06	0.116561	0.157	0.031	0.230753	ENSMUSG00000022440
Aimp1	8.28972e-06	0.1218	0.61	0.34	0.232104	ENSMUSG00000028029
Ccnl1	8.30438e-06	0.0909021	0.749	0.448	0.232514	ENSMUSG00000027829
Irx1	8.34153e-06	0.151154	0.152	0.023	0.233554	ENSMUSG00000060969
Dap3	8.37739e-06	0.132387	0.444	0.206	0.234559	ENSMUSG00000068921
Gm26825	8.51019e-06	0.124765	0.332	0.127	0.238277	ENSMUSG00000097554
Aebp1	8.59447e-06	0.233971	0.323	0.142	0.240636	ENSMUSG00000020473
G3bp1	8.66699e-06	0.0888643	0.78	0.521	0.242667	ENSMUSG00000018583
Ufc1	8.82919e-06	0.112581	0.641	0.374	0.247209	ENSMUSG00000062963
Psma3	8.97512e-06	0.0669813	0.942	0.787	0.251294	ENSMUSG00000060073
Sept11	8.99159e-06	0.120728	0.547	0.29	0.251755	ENSMUSG00000058013
Gm10116	9.15668e-06	-0.148323	0.076	0.168	0.256378	ENSMUSG00000062382
Ube2f	9.32485e-06	0.130315	0.422	0.194	0.261086	ENSMUSG00000034343
Supt5	9.3781e-06	0.118577	0.507	0.245	0.262578	ENSMUSG00000003435
Erdr1	9.43176e-06	0.149989	0.574	0.331	0.26408	ENSMUSG00000096768
Tmcc1	9.59771e-06	0.125883	0.552	0.29	0.268726	ENSMUSG00000030126
Pgs1	9.63202e-06	0.119861	0.408	0.185	0.269687	ENSMUSG00000017715
Aurka	9.65447e-06	0.123177	0.121	0.008	0.270316	ENSMUSG00000027496
Pfdn1	9.65485e-06	0.121011	0.717	0.461	0.270326	ENSMUSG00000024346
Ddx3x	9.68683e-06	0.0798537	0.915	0.677	0.271222	ENSMUSG00000000787
Uqcr10	9.7448e-06	0.0746152	0.978	0.852	0.272845	ENSMUSG00000059534
Eif1a	9.78979e-06	0.130909	0.484	0.235	0.274104	ENSMUSG00000057561
Gcat	9.88442e-06	0.108523	0.157	0.029	0.276754	ENSMUSG00000006378
Ecscr	1.00135e-05	-0.277184	0.973	0.95	0.280369	ENSMUSG00000073599
Eef2	1.01952e-05	0.0845439	0.996	0.955	0.285455	ENSMUSG00000034994
Ndufs2	1.03001e-05	0.129692	0.704	0.458	0.288392	ENSMUSG00000013593
Mndal	1.03511e-05	-0.290478	0.274	0.334	0.289822	ENSMUSG00000090272
Sema3c	1.04166e-05	-0.446336	0.825	0.818	0.291655	ENSMUSG00000028780
Ifi27	1.04681e-05	0.106941	0.843	0.584	0.293096	ENSMUSG00000064215
Cxcl10	1.04909e-05	0.136262	0.112	0.003	0.293735	ENSMUSG00000034855
Cdkn1b	1.06061e-05	-0.209519	0.161	0.235	0.296959	ENSMUSG00000003031
Timm17a	1.06995e-05	0.108748	0.722	0.448	0.299576	ENSMUSG00000062580
Rpl35	1.07617e-05	-0.197313	1	0.989	0.301316	ENSMUSG00000062997
Chchd1	1.11084e-05	0.1246	0.709	0.45	0.311025	ENSMUSG00000063787
Rps26	1.12536e-05	0.135904	0.996	0.944	0.31509	ENSMUSG00000025362
Ndufs7	1.14402e-05	0.0766019	0.874	0.61	0.320314	ENSMUSG00000020153
Glrx	1.1461e-05	0.132132	0.296	0.111	0.320896	ENSMUSG00000021591
Ythdc1	1.15748e-05	0.109394	0.655	0.376	0.324084	ENSMUSG00000035851
Cpsf2	1.16216e-05	0.116611	0.354	0.134	0.325394	ENSMUSG00000041781
Map1b	1.16237e-05	0.147015	0.372	0.152	0.325453	ENSMUSG00000052727
Ildr2	1.16919e-05	0.14452	0.103	0.005	0.327363	ENSMUSG00000040612
Mcm6	1.17953e-05	0.123555	0.157	0.026	0.330258	ENSMUSG00000026355
Tmem140	1.19031e-05	-0.343663	0.601	0.592	0.333276	ENSMUSG00000057137
Ezh2	1.22481e-05	0.151832	0.206	0.056	0.342934	ENSMUSG00000029687
Dnajc15	1.22723e-05	0.13146	0.377	0.155	0.343611	ENSMUSG00000022013
Slc25a39	1.25819e-05	0.120384	0.399	0.177	0.352281	ENSMUSG00000018677
Mrpl45	1.26056e-05	0.112267	0.278	0.084	0.352943	ENSMUSG00000018882
Lamtor5	1.28237e-05	0.0605474	0.883	0.627	0.359052	ENSMUSG00000087260
Ccdc34	1.28736e-05	0.160916	0.39	0.169	0.360447	ENSMUSG00000027160
Hmga1	1.30761e-05	0.0878187	0.126	0.006	0.366118	ENSMUSG00000046711
Ddr2	1.32749e-05	0.138346	0.332	0.139	0.371685	ENSMUSG00000026674
Gpx8	1.33204e-05	0.162845	0.309	0.139	0.372959	ENSMUSG00000021760
Arhgef17	1.33389e-05	0.158093	0.251	0.09	0.373475	ENSMUSG00000032875
Fads3	1.34348e-05	0.157578	0.247	0.09	0.376161	ENSMUSG00000024664
Mcm5	1.34496e-05	0.10991	0.184	0.035	0.376575	ENSMUSG00000005410
Chd4	1.34533e-05	0.132203	0.614	0.368	0.376679	ENSMUSG00000063870
Gaa	1.35125e-05	0.12475	0.35	0.145	0.378336	ENSMUSG00000025579
Llph	1.35155e-05	0.0833532	0.744	0.477	0.37842	ENSMUSG00000020224
Rps6	1.35913e-05	0.0952731	1	0.997	0.380544	ENSMUSG00000028495
2700060E02Rik	1.36755e-05	0.116126	0.825	0.603	0.3829
Rrm1	1.38901e-05	0.116517	0.256	0.082	0.388908	ENSMUSG00000030978
Tle4	1.39508e-05	-0.231391	0.233	0.276	0.390608	ENSMUSG00000024642
Pa2g4	1.40998e-05	0.12657	0.632	0.377	0.394779	ENSMUSG00000025364
Phf5a	1.41117e-05	0.103745	0.632	0.356	0.395113	ENSMUSG00000061360
Hmox2	1.41875e-05	0.137414	0.444	0.215	0.397235	ENSMUSG00000004070
Vdac1	1.42035e-05	0.116473	0.682	0.429	0.397683	ENSMUSG00000020402
Edn1	1.42772e-05	-0.513654	0.574	0.577	0.399746	ENSMUSG00000021367
Mrps14	1.44547e-05	0.0738117	0.803	0.545	0.404718	ENSMUSG00000058267
Tie1	1.44636e-05	-0.312786	0.655	0.631	0.404966	ENSMUSG00000033191
Vwa1	1.48103e-05	0.266508	0.179	0.048	0.414673	ENSMUSG00000042116
Arf5	1.51095e-05	0.112937	0.928	0.781	0.42305	ENSMUSG00000020440
Mettl1	1.52841e-05	0.123897	0.229	0.076	0.42794	ENSMUSG00000006732
Ndufs8	1.57181e-05	0.117442	0.717	0.479	0.440091	ENSMUSG00000059734
Ifrd1	1.57756e-05	0.0912717	0.646	0.352	0.4417	ENSMUSG00000001627
Gtf3c6	1.57944e-05	0.111643	0.439	0.182	0.442226	ENSMUSG00000019837
Capza1	1.63578e-05	0.12782	0.57	0.331	0.458003	ENSMUSG00000070372
Ggnbp2	1.66749e-05	0.120246	0.628	0.366	0.466881	ENSMUSG00000020530
Nsg1	1.6899e-05	-0.36562	0.614	0.603	0.473155	ENSMUSG00000029126
Ndufa13	1.69941e-05	0.0843417	0.96	0.805	0.475819	ENSMUSG00000036199
Nav1	1.70647e-05	0.135338	0.61	0.379	0.477795	ENSMUSG00000009418
Mrc2	1.70991e-05	0.151408	0.22	0.077	0.478758	ENSMUSG00000020695
2010107E04Rik	1.71627e-05	0.104902	0.906	0.732	0.480539
Ybx1	1.73549e-05	-0.210314	1	0.989	0.485921	ENSMUSG00000028639
Ndrg2	1.74425e-05	0.204961	0.39	0.2	0.488373	ENSMUSG00000004558
Pcp4l1	1.76124e-05	-0.316579	0.296	0.353	0.49313	ENSMUSG00000038370
Nisch	1.76325e-05	0.0777102	0.857	0.579	0.493691	ENSMUSG00000021910
Ube2v1	1.76543e-05	-0.193169	0.157	0.21	0.494302	ENSMUSG00000078923
Lpgat1	1.77352e-05	0.169242	0.372	0.179	0.496568	ENSMUSG00000026623
Cyba	1.77645e-05	0.0849164	0.928	0.747	0.497388	ENSMUSG00000006519
Akr1b3	1.78194e-05	0.0761737	0.816	0.544	0.498926	ENSMUSG00000001642
Npm3	1.79312e-05	0.122798	0.417	0.185	0.502056	ENSMUSG00000056209
Zfp503	1.7998e-05	0.1539	0.534	0.295	0.503926	ENSMUSG00000039081
Tspan8	1.81478e-05	-0.435258	0.529	0.503	0.508119	ENSMUSG00000034127
Hist1h2ap	1.82731e-05	0.163413	0.108	0.005	0.511629	ENSMUSG00000094777
Scn3a	1.83972e-05	0.175592	0.256	0.108	0.515104	ENSMUSG00000057182
Sparcl1	1.87196e-05	0.0638335	0.852	0.577	0.524131	ENSMUSG00000029309
Senp6	1.88067e-05	0.118842	0.659	0.405	0.52657	ENSMUSG00000034252
2310022B05Rik	1.88322e-05	0.111014	0.35	0.14	0.527282
Ssrp1	1.89985e-05	0.106821	0.614	0.355	0.531938	ENSMUSG00000027067
Arhgap35	1.90703e-05	0.131006	0.224	0.084	0.533949	ENSMUSG00000058230
Pdhx	1.91412e-05	0.112223	0.215	0.068	0.535935	ENSMUSG00000010914
Hipk2	1.92803e-05	0.127119	0.498	0.263	0.539829	ENSMUSG00000061436
Nrp2	1.93995e-05	0.073579	0.448	0.184	0.543166	ENSMUSG00000025969
Kmt2e	1.9483e-05	0.128877	0.789	0.539	0.545503	ENSMUSG00000029004
Mt1	1.97012e-05	0.218757	0.363	0.176	0.551613	ENSMUSG00000031765
Ptprs	1.97295e-05	0.133127	0.332	0.142	0.552407	ENSMUSG00000013236
Frmd4b	1.97301e-05	0.152137	0.413	0.202	0.552424	ENSMUSG00000030064
Gm13889	1.99767e-05	0.165349	0.57	0.308	0.559328	ENSMUSG00000087006
Sap30bp	2.01647e-05	0.114814	0.35	0.139	0.564592	ENSMUSG00000020755
Fam101b	2.0348e-05	0.203138	0.327	0.131	0.569724	ENSMUSG00000020846
Irgm1	2.04176e-05	-0.279488	0.206	0.255	0.571673	ENSMUSG00000046879
Nhp2l1	2.11101e-05	0.103781	0.848	0.626	0.591061	ENSMUSG00000063480
Itgb3	2.13199e-05	0.106394	0.139	0.023	0.596937	ENSMUSG00000020689
Mrps25	2.15102e-05	0.104566	0.471	0.223	0.602264	ENSMUSG00000014551
Mrps11	2.15427e-05	0.119153	0.462	0.223	0.603173	ENSMUSG00000030611
Bag1	2.15607e-05	0.0655593	0.865	0.592	0.603678	ENSMUSG00000028416
Tbc1d1	2.16437e-05	0.116477	0.238	0.068	0.606002	ENSMUSG00000029174
Gstt1	2.22271e-05	0.201242	0.372	0.194	0.622336	ENSMUSG00000001663
Tpx2	2.2338e-05	0.0963601	0.108	0.005	0.625441	ENSMUSG00000027469
Ephx1	2.25719e-05	-0.275169	0.363	0.4	0.63199	ENSMUSG00000038776
Spc25	2.2684e-05	0.131124	0.103	0.005	0.635129	ENSMUSG00000005233
Mrps16	2.31579e-05	0.104694	0.61	0.353	0.648399	ENSMUSG00000049960
1110008F13Rik	2.31744e-05	0.0866463	0.758	0.515	0.648861
Nasp	2.34771e-05	0.135182	0.323	0.127	0.657334	ENSMUSG00000028693
Lta4h	2.37933e-05	0.122852	0.372	0.169	0.666188	ENSMUSG00000015889
Mbd3	2.38344e-05	0.119463	0.7	0.442	0.66734	ENSMUSG00000035478
Rere	2.38653e-05	0.126078	0.448	0.227	0.668205	ENSMUSG00000039852
Ift43	2.41926e-05	0.128323	0.619	0.369	0.677369	ENSMUSG00000007867
Sept4	2.42062e-05	0.098917	0.928	0.763	0.677749	ENSMUSG00000020486
Exosc8	2.51076e-05	0.112999	0.408	0.179	0.702987	ENSMUSG00000027752
Atp5j	2.52996e-05	0.0558415	0.996	0.895	0.708362	ENSMUSG00000022890
Glrx5	2.55287e-05	0.114899	0.713	0.458	0.714779	ENSMUSG00000021102
Ryk	2.60731e-05	0.13604	0.543	0.315	0.73002	ENSMUSG00000032547
Pfkp	2.61984e-05	0.127226	0.377	0.163	0.733528	ENSMUSG00000021196
Deb1	2.64458e-05	0.13207	0.386	0.174	0.740456	ENSMUSG00000032526
Copg1	2.79868e-05	0.127545	0.457	0.216	0.783602	ENSMUSG00000030058
Ndufb6	2.80562e-05	0.0881997	0.803	0.555	0.785546	ENSMUSG00000071014
Gm21092	2.83158e-05	-0.256627	0.318	0.345	0.792815	ENSMUSG00000095403
Cd82	2.85968e-05	0.150938	0.43	0.219	0.800682	ENSMUSG00000027215
Whsc1	2.9175e-05	0.121933	0.274	0.095	0.81687	ENSMUSG00000057406
Slc1a4	3.01563e-05	0.0946504	0.148	0.034	0.844345	ENSMUSG00000020142
Purb	3.03214e-05	0.121347	0.664	0.426	0.848969	ENSMUSG00000094483
Psma2	3.03658e-05	0.0894293	0.906	0.718	0.850212	ENSMUSG00000015671
Foxk2	3.04008e-05	0.128939	0.242	0.084	0.851192	ENSMUSG00000039275
Cox7c	3.1447e-05	0.059491	0.991	0.91	0.880483	ENSMUSG00000017778
Slc43a3	3.16894e-05	-0.27664	0.892	0.848	0.887272	ENSMUSG00000027074
Wdr89	3.18643e-05	-0.240171	1	0.971	0.89217	ENSMUSG00000045690
Gnb1	3.20617e-05	0.0589965	0.924	0.734	0.897697	ENSMUSG00000029064
Isg20	3.2611e-05	0.125941	0.278	0.115	0.913076	ENSMUSG00000039236
Lpar1	3.27141e-05	0.147239	0.139	0.035	0.915961	ENSMUSG00000038668
Fxn	3.29443e-05	0.101183	0.233	0.055	0.922408	ENSMUSG00000059363
Clec3b	3.3219e-05	0.193708	0.511	0.297	0.9301	ENSMUSG00000025784
Ppic	3.35637e-05	0.129708	0.758	0.521	0.93975	ENSMUSG00000024538
Memo1	3.36331e-05	0.106407	0.22	0.065	0.941692	ENSMUSG00000058704
Prpf38b	3.44513e-05	0.0978726	0.623	0.363	0.964602	ENSMUSG00000027881
Svep1	3.50366e-05	0.153042	0.256	0.108	0.980991	ENSMUSG00000028369
Adrb2	3.52838e-05	-0.343643	0.525	0.544	0.987912	ENSMUSG00000045730
Slc43a2	3.54349e-05	0.0934052	0.143	0.031	0.992141	ENSMUSG00000038178
Eva1b	3.5461e-05	0.0881612	0.897	0.668	0.992873	ENSMUSG00000050212
Rsrc1	3.55529e-05	0.114957	0.372	0.166	0.995445	ENSMUSG00000034544
Cenpe	3.56579e-05	0.108274	0.117	0.008	0.998386	ENSMUSG00000045328
Ly6c1	3.56592e-05	-0.412704	0.982	0.934	0.998423	ENSMUSG00000079018
Ppp1r18	3.56772e-05	0.129208	0.529	0.289	0.998926	ENSMUSG00000034595
Tgif1	3.57444e-05	0.137187	0.309	0.124	1	ENSMUSG00000047407
Wdr18	3.67674e-05	0.123209	0.336	0.139	1	ENSMUSG00000035754
Aspscr1	3.70071e-05	0.122653	0.413	0.192	1	ENSMUSG00000025142
Wscd1	3.71766e-05	-0.27876	0.372	0.398	1	ENSMUSG00000020811
Ethe1	3.72036e-05	0.134029	0.395	0.184	1	ENSMUSG00000064254
Fgfr4	3.73031e-05	0.148262	0.242	0.098	1	ENSMUSG00000005320
Nucks1	3.75291e-05	0.109632	0.722	0.471	1	ENSMUSG00000026434
Zbtb7a	3.78035e-05	0.0844764	0.74	0.447	1	ENSMUSG00000035011
Eif3h	3.78915e-05	0.109335	0.897	0.735	1	ENSMUSG00000022312
Dpysl3	3.80409e-05	0.16852	0.399	0.218	1	ENSMUSG00000024501
Rfc2	3.82338e-05	0.126412	0.386	0.169	1	ENSMUSG00000023104
Ltbp2	3.83393e-05	0.12808	0.202	0.063	1	ENSMUSG00000002020
Col23a1	3.8437e-05	0.161304	0.269	0.118	1	ENSMUSG00000063564
Ccar1	3.91909e-05	0.0991153	0.52	0.258	1	ENSMUSG00000020074
Trim28	3.94182e-05	0.102069	0.493	0.25	1	ENSMUSG00000005566
Mrpl24	3.95255e-05	0.105876	0.614	0.353	1	ENSMUSG00000019710
Klf6	3.95575e-05	0.0894925	0.892	0.684	1	ENSMUSG00000000078
Rala	3.96032e-05	0.12837	0.731	0.494	1	ENSMUSG00000008859
Tnfaip1	3.96682e-05	0.117153	0.637	0.403	1	ENSMUSG00000017615
Tomm6	3.96843e-05	-0.260554	0.408	0.426	1	ENSMUSG00000033475
Mrps21	4.00573e-05	0.0551898	0.879	0.648	1	ENSMUSG00000054312
Dnlz	4.03552e-05	0.115841	0.493	0.261	1	ENSMUSG00000075467
Asah1	4.11096e-05	-0.303404	0.422	0.424	1	ENSMUSG00000031591
Emcn	4.11906e-05	-0.343477	0.803	0.758	1	ENSMUSG00000054690
Ctsd	4.13167e-05	-0.30956	0.937	0.86	1	ENSMUSG00000007891
Ctsb	4.16136e-05	0.0829532	0.87	0.652	1	ENSMUSG00000021939
Gsta3	4.1876e-05	0.18605	0.336	0.156	1	ENSMUSG00000025934
Rps27	4.19614e-05	-0.211096	1	0.995	1	ENSMUSG00000090733
Fbxo45	4.22147e-05	0.0996867	0.179	0.048	1	ENSMUSG00000035764
Ubl5	4.22933e-05	0.0707859	0.973	0.842	1	ENSMUSG00000084786
Gbp4	4.23461e-05	-0.327066	0.341	0.363	1	ENSMUSG00000079363
Mrpl28	4.23775e-05	0.135766	0.578	0.35	1	ENSMUSG00000024181
Smtn	4.25324e-05	0.0947452	0.318	0.111	1	ENSMUSG00000020439
Tcf4	4.26445e-05	0.0745466	0.942	0.758	1	ENSMUSG00000053477
Tacc1	4.28059e-05	0.121222	0.659	0.398	1	ENSMUSG00000065954
Snrpg	4.31449e-05	0.0835614	0.951	0.808	1	ENSMUSG00000057278
Mrpl23	4.338e-05	0.084923	0.744	0.469	1	ENSMUSG00000037772
Prkg2	4.35349e-05	0.121914	0.197	0.066	1	ENSMUSG00000029334
Zfp428	4.42072e-05	0.084633	0.135	0.023	1	ENSMUSG00000064264
Ptrf	4.43118e-05	-0.317961	0.888	0.834	1	ENSMUSG00000004044
Shank3	4.50084e-05	-0.129039	0.063	0.135	1	ENSMUSG00000022623
Mrpl38	4.51418e-05	0.0965696	0.525	0.258	1	ENSMUSG00000020775
March7	4.59267e-05	0.0945928	0.493	0.248	1	ENSMUSG00000026977
Ap1s1	4.63494e-05	0.153415	0.552	0.342	1	ENSMUSG00000004849
Ube2i	4.66583e-05	0.0920098	0.776	0.548	1	ENSMUSG00000015120
Dcps	4.68403e-05	0.117183	0.507	0.263	1	ENSMUSG00000032040
Cox8a	4.73192e-05	0.0769524	0.991	0.919	1	ENSMUSG00000035885
Fyttd1	4.77049e-05	0.126638	0.395	0.189	1	ENSMUSG00000022800
1500015O10Rik	4.80694e-05	0.269709	0.121	0	1
Pdha1	4.8325e-05	0.132408	0.48	0.25	1	ENSMUSG00000031299
Lamc1	4.83649e-05	0.186141	0.426	0.227	1	ENSMUSG00000026478
Smap1	4.8446e-05	0.100754	0.673	0.432	1	ENSMUSG00000026155
Angptl2	4.85476e-05	0.151758	0.269	0.119	1	ENSMUSG00000004105
Arpp19	4.88957e-05	0.0525017	0.91	0.706	1	ENSMUSG00000007656
Agap1	4.91069e-05	0.128881	0.502	0.279	1	ENSMUSG00000055013
Rras	5.06066e-05	0.080778	0.789	0.537	1	ENSMUSG00000038387
2010111I01Rik	5.08049e-05	0.109435	0.587	0.353	1
Neo1	5.08799e-05	0.112345	0.17	0.056	1	ENSMUSG00000032340
H2-Q4	5.10228e-05	-0.318993	0.843	0.8	1	ENSMUSG00000035929
Atf4	5.13045e-05	0.0653641	0.861	0.611	1	ENSMUSG00000042406
Hspa9	5.13517e-05	0.0816986	0.646	0.389	1	ENSMUSG00000024359
Adamts4	5.16599e-05	0.170963	0.103	0.005	1	ENSMUSG00000006403
Tmem176b	5.1758e-05	0.0815205	0.973	0.842	1	ENSMUSG00000029810
Map2k2	5.20235e-05	0.0908734	0.731	0.503	1	ENSMUSG00000035027
Bod1	5.21943e-05	0.104222	0.408	0.19	1	ENSMUSG00000044502
Elk3	5.2313e-05	-0.282554	0.713	0.705	1	ENSMUSG00000008398
Gucy1a3	5.32739e-05	0.254007	0.3	0.139	1	ENSMUSG00000033910
Dnajc5	5.4134e-05	0.107907	0.583	0.329	1	ENSMUSG00000000826
Pmf1	5.43132e-05	0.0950106	0.26	0.076	1	ENSMUSG00000028066
Fdx1l	5.44803e-05	0.113935	0.453	0.237	1	ENSMUSG00000079677
Kcnn4	5.45226e-05	0.0936655	0.17	0.032	1	ENSMUSG00000054342
Cct7	5.52745e-05	0.0733725	0.803	0.568	1	ENSMUSG00000030007
Mpnd	5.57798e-05	0.116103	0.466	0.239	1	ENSMUSG00000003199
Fabp3	5.58187e-05	0.149749	0.139	0.042	1	ENSMUSG00000028773
Eif3e	5.60808e-05	0.0913976	0.857	0.639	1	ENSMUSG00000022336
Esd	5.64625e-05	0.0979257	0.735	0.487	1	ENSMUSG00000021996
Nav2	5.68407e-05	0.122564	0.152	0.039	1	ENSMUSG00000052512
Srp19	5.75639e-05	0.0891295	0.686	0.413	1	ENSMUSG00000014504
Xdh	5.76312e-05	-0.30018	0.466	0.479	1	ENSMUSG00000024066
Fxyd6	5.78212e-05	-0.383332	0.04	0.102	1	ENSMUSG00000066705
Hoxa5	5.79561e-05	0.111067	0.655	0.398	1	ENSMUSG00000038253
Smc6	5.80306e-05	0.0826208	0.668	0.397	1	ENSMUSG00000020608
S100a16	5.88216e-05	-0.268473	0.969	0.918	1	ENSMUSG00000074457
Psmd12	5.91244e-05	0.122192	0.61	0.363	1	ENSMUSG00000020720
Dram2	5.91719e-05	-0.32293	0.596	0.582	1	ENSMUSG00000027900
Fam174b	5.96561e-05	-0.386904	0.592	0.563	1	ENSMUSG00000078670
Tcf25	6.02151e-05	0.110277	0.762	0.532	1	ENSMUSG00000001472
Mrto4	6.03645e-05	0.0977984	0.422	0.194	1	ENSMUSG00000028741
Ilk	6.04735e-05	0.105981	0.709	0.461	1	ENSMUSG00000030890
Cep57	6.05957e-05	0.118112	0.296	0.106	1	ENSMUSG00000031922
Ppil1	6.09412e-05	0.112964	0.314	0.127	1	ENSMUSG00000024007
Rpl17	6.19058e-05	0.078546	1	0.985	1	ENSMUSG00000062328
Zeb2	6.1985e-05	0.112475	0.623	0.374	1	ENSMUSG00000026872
Eif3m	6.25644e-05	0.0879492	0.785	0.555	1	ENSMUSG00000027170
Trappc1	6.26581e-05	0.104806	0.529	0.297	1	ENSMUSG00000049299
Nudt5	6.28382e-05	0.108664	0.381	0.166	1	ENSMUSG00000025817
Serf2	6.29799e-05	0.073545	1	0.984	1	ENSMUSG00000074884
Ndufa9	6.32219e-05	0.10525	0.57	0.339	1	ENSMUSG00000000399
Stab1	6.34416e-05	-0.334211	0.372	0.379	1	ENSMUSG00000042286
Clec1a	6.42657e-05	-0.334075	0.892	0.835	1	ENSMUSG00000033082
Serf1	6.56868e-05	0.124963	0.247	0.1	1	ENSMUSG00000021643
Sfxn1	6.64453e-05	0.110186	0.224	0.071	1	ENSMUSG00000021474
Cx3cr1	6.69478e-05	0.105023	0.108	0.006	1	ENSMUSG00000052336
Slbp	6.83108e-05	0.136435	0.462	0.244	1	ENSMUSG00000004642
Rps24	6.88652e-05	0.0642942	1	0.987	1	ENSMUSG00000025290
Adarb1	6.89652e-05	0.144891	0.274	0.111	1	ENSMUSG00000020262
Ext1	6.92502e-05	0.12082	0.332	0.147	1	ENSMUSG00000061731
Col27a1	6.92769e-05	0.102879	0.143	0.044	1	ENSMUSG00000045672
Ndufa8	6.9543e-05	0.0796363	0.852	0.637	1	ENSMUSG00000026895
Ak2	6.95866e-05	0.115212	0.426	0.213	1	ENSMUSG00000028792
Cops6	6.96018e-05	0.0740982	0.704	0.453	1	ENSMUSG00000019494
Rps19bp1	6.96105e-05	0.11	0.43	0.205	1	ENSMUSG00000051518
Mien1	7.02889e-05	0.0826917	0.614	0.36	1	ENSMUSG00000002580
Etfb	7.04454e-05	0.0932141	0.722	0.473	1	ENSMUSG00000004610
Bmp2	7.06638e-05	0.0954268	0.126	0.015	1	ENSMUSG00000027358
Col4a2	7.14977e-05	0.212504	0.816	0.627	1	ENSMUSG00000031503
Tpbg	7.21615e-05	0.0767282	0.108	0.006	1	ENSMUSG00000035274
Cytl1	7.24042e-05	-0.91268	0.081	0.139	1	ENSMUSG00000062329
Ccdc109b	7.25559e-05	0.104401	0.108	0.008	1	ENSMUSG00000027994
Neat1	7.31725e-05	0.157088	0.834	0.653	1	ENSMUSG00000092274
Zfos1	7.34334e-05	0.0837462	0.753	0.497	1	ENSMUSG00000074578
Use1	7.34524e-05	0.0540978	0.848	0.573	1	ENSMUSG00000002395
Denr	7.35055e-05	0.0976618	0.628	0.398	1	ENSMUSG00000023106
Ddah1	7.36753e-05	0.108229	0.677	0.442	1	ENSMUSG00000028194
Esam	7.37095e-05	-0.310535	0.933	0.881	1	ENSMUSG00000001946
Haus4	7.40368e-05	0.11041	0.247	0.092	1	ENSMUSG00000022177
Plaur	7.43444e-05	-0.346045	0.502	0.481	1	ENSMUSG00000046223
Dync1h1	7.47633e-05	0.102297	0.686	0.447	1	ENSMUSG00000018707
Lig1	7.54146e-05	0.127366	0.202	0.063	1	ENSMUSG00000056394
Epas1	7.55621e-05	-0.242996	0.969	0.948	1	ENSMUSG00000024140
Fgl2	7.59656e-05	-0.352264	0.076	0.129	1	ENSMUSG00000039899
Polr2i	7.62248e-05	0.0941038	0.695	0.448	1	ENSMUSG00000019738
Spcs1	7.63815e-05	0.0686809	0.906	0.734	1	ENSMUSG00000021917
Rhobtb3	7.72158e-05	0.0849205	0.135	0.027	1	ENSMUSG00000021589
Slc1a5	7.86995e-05	0.125509	0.296	0.123	1	ENSMUSG00000001918
Cald1	7.91845e-05	0.147015	0.865	0.695	1	ENSMUSG00000029761
Robo2	7.96871e-05	0.117161	0.157	0.056	1	ENSMUSG00000052516
Ednrb	8.02703e-05	-0.443919	0.399	0.394	1	ENSMUSG00000022122
Ndufb7	8.14503e-05	0.075699	0.91	0.744	1	ENSMUSG00000033938
Sptbn1	8.23984e-05	-0.206629	0.982	0.96	1	ENSMUSG00000020315
Larp4b	8.30053e-05	0.128021	0.502	0.289	1	ENSMUSG00000033499
Evi5	8.36342e-05	0.128965	0.552	0.315	1	ENSMUSG00000011831
Retnla	8.4069e-05	0.0800343	0.17	0.031	1	ENSMUSG00000061100
Prkcdbp	8.41551e-05	0.225607	0.668	0.468	1	ENSMUSG00000037060
Adamts9	8.43564e-05	0.134834	0.251	0.105	1	ENSMUSG00000030022
Hif1a	8.58352e-05	0.135041	0.413	0.216	1	ENSMUSG00000021109
Ttc28	8.61146e-05	0.092137	0.596	0.331	1	ENSMUSG00000033209
Fhl2	8.61164e-05	0.0962647	0.108	0.006	1	ENSMUSG00000008136
Nudt21	8.68215e-05	0.118323	0.507	0.287	1	ENSMUSG00000031754
Eif2ak2	9.02459e-05	0.132056	0.283	0.115	1	ENSMUSG00000024079
6030408B16Rik	9.04617e-05	0.13453	0.26	0.11	1
Smarca4	9.05156e-05	0.112703	0.529	0.279	1	ENSMUSG00000032187
Ntn4	9.07722e-05	-0.197654	0.184	0.244	1	ENSMUSG00000020019
Psmb9	9.17095e-05	-0.314104	0.789	0.716	1	ENSMUSG00000096727
Ywhag	9.21515e-05	0.10116	0.498	0.276	1	ENSMUSG00000051391
Plscr4	9.21768e-05	-0.29268	0.426	0.437	1	ENSMUSG00000032377
Eno1b	9.25294e-05	0.081537	0.126	0.015	1	ENSMUSG00000059040
Hhex	9.26837e-05	-0.266084	0.332	0.347	1	ENSMUSG00000024986
Cfp	9.63841e-05	0.0860874	0.152	0.031	1	ENSMUSG00000001128
Brd2	9.76951e-05	0.074203	0.825	0.59	1	ENSMUSG00000024335
Cdh11	9.78001e-05	0.156307	0.283	0.129	1	ENSMUSG00000031673
Psmb2	9.84197e-05	0.0910064	0.915	0.727	1	ENSMUSG00000028837
Topbp1	9.85851e-05	0.104794	0.215	0.073	1	ENSMUSG00000032555
Kdelr3	9.89583e-05	0.0899751	0.143	0.034	1	ENSMUSG00000010830
Dbf4	0.000100342	0.0789416	0.135	0.018	1	ENSMUSG00000002297
Mthfd2	0.000100473	0.0819628	0.152	0.029	1	ENSMUSG00000005667
Sfr1	0.000102983	0.0632817	0.803	0.56	1	ENSMUSG00000025066
Lysmd2	0.00010358	-0.304924	0.852	0.774	1	ENSMUSG00000032184
Kank2	0.000103723	0.121656	0.291	0.129	1	ENSMUSG00000032194
Lamtor3	0.000104176	-0.162171	0.148	0.198	1	ENSMUSG00000091512
Gapvd1	0.000104911	0.109718	0.493	0.265	1	ENSMUSG00000026867
Rbm27	0.000105024	0.0973063	0.444	0.219	1	ENSMUSG00000024491
Prrg3	0.000105105	0.0942366	0.161	0.044	1	ENSMUSG00000033361
Fads1	0.000106694	0.120258	0.363	0.171	1	ENSMUSG00000010663
Dhfr	0.000107468	0.0916798	0.161	0.032	1	ENSMUSG00000021707
Shisa4	0.000107479	0.078697	0.121	0.013	1	ENSMUSG00000041889
Ly6a	0.00010777	-0.32217	0.996	0.981	1	ENSMUSG00000075602
Snhg18	0.000109435	0.207389	0.39	0.231	1	ENSMUSG00000096956
Hmgn2	0.000110558	0.174977	0.516	0.313	1	ENSMUSG00000003038
Hmgn5	0.000110573	0.129125	0.395	0.211	1	ENSMUSG00000031245
Mast4	0.000110874	0.137926	0.538	0.327	1	ENSMUSG00000034751
Tomm40	0.000111153	0.127157	0.43	0.229	1	ENSMUSG00000002984
Trp53i11	0.000111941	0.311837	0.278	0.132	1	ENSMUSG00000068735
Fmo1	0.000112304	-0.283015	0.78	0.811	1	ENSMUSG00000040181
Sec24c	0.00011242	0.132694	0.345	0.158	1	ENSMUSG00000039367
Hspa8	0.000113881	-0.173724	1	0.997	1	ENSMUSG00000015656
Btf3l4	0.00011406	0.0797059	0.552	0.3	1	ENSMUSG00000028568
Bcl2a1b	0.000115292	0.10814	0.161	0.034	1	ENSMUSG00000089929
Hras	0.000115739	0.0857384	0.713	0.469	1	ENSMUSG00000025499
Atp2a3	0.000115976	-0.258037	0.359	0.405	1	ENSMUSG00000020788
Twsg1	0.000117281	0.123605	0.399	0.194	1	ENSMUSG00000024098
Eprs	0.00011849	0.0843698	0.534	0.297	1	ENSMUSG00000026615
Pttg1	0.000119943	0.125217	0.296	0.123	1	ENSMUSG00000020415
Hnrnpu	0.000122081	0.0674084	0.839	0.611	1	ENSMUSG00000039630
Decr1	0.000122088	0.101087	0.35	0.139	1	ENSMUSG00000028223
Eogt	0.000122619	0.103059	0.439	0.219	1	ENSMUSG00000035245
Smad6	0.000123191	-0.321004	0.668	0.676	1	ENSMUSG00000036867
Nsa2	0.000123295	0.0707788	0.691	0.416	1	ENSMUSG00000060739
Pole4	0.000123341	0.110367	0.493	0.276	1	ENSMUSG00000030042
Add1	0.000124686	0.0755995	0.677	0.413	1	ENSMUSG00000029106
Nolc1	0.000125439	0.116249	0.408	0.203	1	ENSMUSG00000015176
Irgm2	0.000127274	-0.201673	0.135	0.195	1	ENSMUSG00000069874
Rfc4	0.000128897	0.0963762	0.148	0.027	1	ENSMUSG00000022881
Cdv3	0.000129164	0.101199	0.596	0.35	1	ENSMUSG00000032803
Stoml2	0.000130462	0.0855145	0.538	0.29	1	ENSMUSG00000028455
Smagp	0.000130966	-0.30026	0.825	0.745	1	ENSMUSG00000053559
Nr2f2	0.000131021	0.113054	0.493	0.265	1	ENSMUSG00000030551
Rprml	0.000131323	-0.37811	0.556	0.529	1	ENSMUSG00000046215
Hspa4	0.000132947	0.0980732	0.435	0.221	1	ENSMUSG00000020361
Ceacam1	0.00013511	-0.271021	0.386	0.411	1	ENSMUSG00000074272
Atp6v1a	0.000136452	0.0878176	0.578	0.335	1	ENSMUSG00000052459
Trib1	0.000136495	0.115654	0.283	0.11	1	ENSMUSG00000032501
Fcgr3	0.00013666	0.0805147	0.202	0.05	1	ENSMUSG00000059498
Fmo5	0.000137891	-0.165812	0.121	0.192	1	ENSMUSG00000028088
Tek	0.00013798	-0.301075	0.753	0.7	1	ENSMUSG00000006386
Ash1l	0.000138229	0.0658982	0.682	0.397	1	ENSMUSG00000028053
Cebpz	0.000138478	0.101624	0.422	0.206	1	ENSMUSG00000024081
Plekhg2	0.000138735	0.0937603	0.274	0.097	1	ENSMUSG00000037552
Ifi203	0.00013904	-0.315035	0.682	0.642	1	ENSMUSG00000039997
Mmp2	0.000140143	0.187241	0.372	0.184	1	ENSMUSG00000031740
Atxn7l3b	0.000142389	0.0795642	0.83	0.6	1	ENSMUSG00000074748
4930579G24Rik	0.000143263	0.0800429	0.103	0.011	1
Cyp4b1	0.000148638	-0.473806	0.744	0.75	1	ENSMUSG00000028713
Trim59	0.000150104	0.0884243	0.161	0.035	1	ENSMUSG00000034317
Rap1a	0.000151132	-0.287418	0.946	0.877	1	ENSMUSG00000068798
Uchl3	0.000151154	0.104331	0.363	0.156	1	ENSMUSG00000022111
Lsm2	0.00015138	0.110236	0.565	0.34	1	ENSMUSG00000007050
Anapc1	0.000154254	0.123056	0.39	0.205	1	ENSMUSG00000014355
Sap30	0.000154317	0.10834	0.269	0.098	1	ENSMUSG00000031609
Traf3	0.000154441	0.112688	0.206	0.065	1	ENSMUSG00000021277
Tubb5	0.00015484	0.143701	0.969	0.868	1	ENSMUSG00000001525
Plekha6	0.000154902	0.126362	0.193	0.077	1	ENSMUSG00000041757
Yipf4	0.000156989	-0.276108	0.646	0.605	1	ENSMUSG00000024072
Nars	0.000157042	0.107505	0.511	0.3	1	ENSMUSG00000024587
Atxn10	0.000157797	0.105102	0.619	0.403	1	ENSMUSG00000016541
Mrpl35	0.00015883	0.0926153	0.48	0.255	1	ENSMUSG00000052962
Cdc123	0.000159579	0.11417	0.448	0.237	1	ENSMUSG00000039128
Tcof1	0.00016228	0.106401	0.269	0.11	1	ENSMUSG00000024613
Exoc3l4	0.000164065	0.104109	0.211	0.074	1	ENSMUSG00000021280
Tnrc6a	0.000164633	0.103726	0.583	0.353	1	ENSMUSG00000052707
Sdc1	0.00016499	0.0934343	0.193	0.055	1	ENSMUSG00000020592
Zfp704	0.000165045	0.100379	0.457	0.244	1	ENSMUSG00000040209
Fam136a	0.000167384	0.0943298	0.309	0.119	1	ENSMUSG00000057497
Adi1	0.000167565	0.0973418	0.247	0.092	1	ENSMUSG00000020629
Eif3i	0.000167938	0.0876502	0.758	0.539	1	ENSMUSG00000028798
Ogfr	0.000168657	0.0861218	0.444	0.223	1	ENSMUSG00000049401
Smdt1	0.000170203	0.0566322	0.955	0.792	1	ENSMUSG00000022452
Prr5	0.000172036	0.106413	0.121	0.019	1	ENSMUSG00000036106
9530068E07Rik	0.000172118	0.0879662	0.686	0.418	1
Fam122a	0.00017304	0.113777	0.3	0.131	1	ENSMUSG00000074922
Rbms3	0.000176195	0.141271	0.274	0.139	1	ENSMUSG00000039607
Grem2	0.000176822	0.125416	0.247	0.103	1	ENSMUSG00000050069
Cox14	0.000178064	0.051747	0.83	0.582	1	ENSMUSG00000023020
Mrpl40	0.000178363	0.0842957	0.457	0.232	1	ENSMUSG00000022706
Rac3	0.000179096	0.0919262	0.148	0.037	1	ENSMUSG00000018012
Atp5g3	0.000180568	0.0747713	0.762	0.55	1	ENSMUSG00000018770
Yif1a	0.000182161	0.0786579	0.543	0.295	1	ENSMUSG00000024875
Ergic2	0.000182472	0.0860262	0.601	0.347	1	ENSMUSG00000030304
Ube2r2	0.000185361	0.0853815	0.655	0.416	1	ENSMUSG00000036241
Nrep	0.000185477	0.12965	0.368	0.197	1	ENSMUSG00000042834
Orc6	0.000187652	0.110608	0.274	0.113	1	ENSMUSG00000031697
Wisp1	0.000189064	0.0934729	0.139	0.031	1	ENSMUSG00000005124
Tbca	0.000190005	0.0659407	0.892	0.69	1	ENSMUSG00000042043
Actn1	0.000191741	0.105174	0.646	0.413	1	ENSMUSG00000015143
Rasl11a	0.000191859	0.135326	0.188	0.069	1	ENSMUSG00000029641
Tbx5	0.000192834	0.122274	0.152	0.052	1	ENSMUSG00000018263
Smarcb1	0.000194134	0.083064	0.502	0.258	1	ENSMUSG00000000902
Pdgfrb	0.000194316	0.184557	0.238	0.092	1	ENSMUSG00000024620
Gm4950	0.000195427	-0.123885	0.085	0.126	1	ENSMUSG00000069379
Acadl	0.000197998	0.132357	0.502	0.29	1	ENSMUSG00000026003
Hebp2	0.00019828	0.0721414	0.121	0.019	1	ENSMUSG00000019853
Sorbs2	0.000198776	0.120339	0.157	0.031	1	ENSMUSG00000031626
Gmpr	0.000201468	0.0978925	0.148	0.037	1	ENSMUSG00000000253
Setd8	0.000201957	0.108181	0.251	0.103	1	ENSMUSG00000049327
Mrpl42	0.000202677	0.0668817	0.668	0.435	1	ENSMUSG00000062981
Pdia3	0.000204264	-0.312977	0.883	0.785	1	ENSMUSG00000027248
Npepl1	0.000205315	0.0844044	0.408	0.195	1	ENSMUSG00000039263
Csnk1g2	0.000206901	0.0903691	0.57	0.326	1	ENSMUSG00000003345
Mcm2	0.000207451	0.0931238	0.152	0.032	1	ENSMUSG00000002870
Gpc1	0.000209492	0.0791229	0.108	0.021	1	ENSMUSG00000034220
Unc45b	0.000209966	-0.275809	0.543	0.535	1	ENSMUSG00000018845
Nt5m	0.000213271	0.0951307	0.256	0.098	1	ENSMUSG00000032615
Igfbp7	0.000213666	-0.153831	0.987	0.894	1	ENSMUSG00000036256
Taok3	0.000214107	0.123411	0.341	0.161	1	ENSMUSG00000061288
Fkbp9	0.000215452	0.0921732	0.605	0.36	1	ENSMUSG00000029781
Isoc1	0.00021584	0.120484	0.283	0.135	1	ENSMUSG00000024601
Zfp148	0.000217467	0.101983	0.444	0.223	1	ENSMUSG00000022811
Sypl	0.000219494	-0.300903	0.83	0.75	1	ENSMUSG00000020570
Tmed1	0.000220007	0.107301	0.327	0.144	1	ENSMUSG00000032180
Ociad2	0.000220108	0.07058	0.121	0.021	1	ENSMUSG00000029153
Snhg9	0.000220636	-0.126283	0.099	0.14	1	ENSMUSG00000090101
Pik3r1	0.000221999	0.112666	0.583	0.337	1	ENSMUSG00000041417
Rora	0.000223684	0.163978	0.372	0.211	1	ENSMUSG00000032238
Psmd11	0.000224352	0.0774369	0.677	0.419	1	ENSMUSG00000017428
Tns2	0.00022448	0.118647	0.587	0.366	1	ENSMUSG00000037003
Scd1	0.000224884	0.287656	0.215	0.092	1	ENSMUSG00000037071
Sh3pxd2b	0.000227413	0.0887678	0.143	0.034	1	ENSMUSG00000040711
R3hdm4	0.00022889	0.0923253	0.493	0.271	1	ENSMUSG00000035781
Osgep	0.000228903	0.0858158	0.48	0.244	1	ENSMUSG00000006289
Jak1	0.000229376	0.0877807	0.753	0.515	1	ENSMUSG00000028530
Ms4a6c	0.000229852	0.150848	0.202	0.055	1	ENSMUSG00000079419
Dcakd	0.000230191	0.0882724	0.256	0.092	1	ENSMUSG00000020935
Oat	0.000230526	0.163079	0.462	0.24	1	ENSMUSG00000030934
Sec61g	0.00023065	0.0701389	0.964	0.874	1	ENSMUSG00000078974
Psma5	0.000233293	0.0826682	0.749	0.515	1	ENSMUSG00000068749
Psmc5	0.00023407	0.0643262	0.704	0.44	1	ENSMUSG00000020708
Spry4	0.000238691	0.103638	0.179	0.058	1	ENSMUSG00000024427
Klf9	0.000244566	0.151058	0.879	0.708	1	ENSMUSG00000033863
Capn7	0.000245293	0.0949153	0.238	0.084	1	ENSMUSG00000021893
Arid5a	0.000245828	0.106967	0.417	0.202	1	ENSMUSG00000037447
Kifap3	0.000247864	0.109221	0.377	0.181	1	ENSMUSG00000026585
Tnfaip8l1	0.000247962	0.111039	0.148	0.035	1	ENSMUSG00000044469
Calm2	0.000248354	0.0534291	0.987	0.895	1	ENSMUSG00000036438
Rin2	0.000248431	0.0907156	0.529	0.29	1	ENSMUSG00000001768
Mrpl57	0.000250613	0.100045	0.592	0.374	1	ENSMUSG00000021967
Desi2	0.000251413	0.091182	0.399	0.185	1	ENSMUSG00000026502
Ubxn1	0.000253876	0.0584865	0.825	0.576	1	ENSMUSG00000071655
Gadd45g	0.000256105	0.15187	0.422	0.216	1	ENSMUSG00000021453
Cisd1	0.000257229	0.118576	0.52	0.315	1	ENSMUSG00000037710
Pias2	0.000257831	0.0838219	0.274	0.102	1	ENSMUSG00000025423
Wdr77	0.000258057	0.0932579	0.242	0.094	1	ENSMUSG00000000561
Pum2	0.000259181	0.104394	0.646	0.408	1	ENSMUSG00000020594
Tmco1	0.000259264	-0.261402	0.848	0.798	1	ENSMUSG00000052428
Galnt1	0.000262379	0.112971	0.462	0.258	1	ENSMUSG00000000420
Chordc1	0.000263584	0.106453	0.345	0.158	1	ENSMUSG00000001774
Fhl1	0.000266247	0.311629	0.7	0.542	1	ENSMUSG00000023092
Rab24	0.000268723	0.0856953	0.525	0.284	1	ENSMUSG00000034789
Ndufa4l2	0.000268933	0.19857	0.251	0.115	1	ENSMUSG00000040280
2610524H06Rik	0.000269783	0.0886746	0.139	0.034	1
Rnaseh2c	0.000270581	0.0904418	0.552	0.327	1	ENSMUSG00000024925
1110065P20Rik	0.00027271	0.120465	0.368	0.182	1
Lpp	0.000273812	0.0871108	0.439	0.224	1	ENSMUSG00000033306
Tcf19	0.000274361	0.0844852	0.126	0.016	1	ENSMUSG00000050410
Gm9774	0.000280223	-0.215587	0.278	0.294	1	ENSMUSG00000042165
Dda1	0.000280803	0.0856334	0.498	0.274	1	ENSMUSG00000074247
Gnl3	0.00028197	0.108812	0.336	0.155	1	ENSMUSG00000042354
Eif3a	0.000283446	0.0695979	0.749	0.516	1	ENSMUSG00000024991
Rab3ip	0.000284207	0.0981508	0.26	0.116	1	ENSMUSG00000064181
Bmper	0.000284538	0.103867	0.157	0.06	1	ENSMUSG00000031963
Insig1	0.000286887	0.106174	0.354	0.171	1	ENSMUSG00000045294
Lsm12	0.000286973	0.112247	0.359	0.176	1	ENSMUSG00000020922
Limd1	0.000287188	0.119704	0.35	0.174	1	ENSMUSG00000025239
Gpi1	0.000293339	0.0999347	0.753	0.539	1	ENSMUSG00000036427
Ssna1	0.000293361	0.0867176	0.632	0.4	1	ENSMUSG00000026966
Ptx3	0.000293422	0.0978049	0.143	0.021	1	ENSMUSG00000027832
Clta	0.000297251	0.0651742	0.928	0.773	1	ENSMUSG00000028478
L3hypdh	0.000297476	0.0892696	0.166	0.047	1	ENSMUSG00000019718
Nudcd2	0.000302576	0.114268	0.422	0.218	1	ENSMUSG00000020328
S1pr2	0.000304237	0.0794078	0.13	0.035	1	ENSMUSG00000043895
Actn4	0.00030628	0.0899851	0.834	0.621	1	ENSMUSG00000054808
Usp34	0.000307477	0.105875	0.511	0.284	1	ENSMUSG00000056342
Nus1	0.000309499	0.13706	0.417	0.245	1	ENSMUSG00000023068
Efhd2	0.000312561	0.0974123	0.368	0.165	1	ENSMUSG00000040659
Noct	0.000316788	0.0742813	0.17	0.035	1	ENSMUSG00000023087
Lrg1	0.000317653	0.325582	0.377	0.179	1	ENSMUSG00000037095
Erlec1	0.000318169	0.0777601	0.471	0.234	1	ENSMUSG00000020311
Psmd4	0.000319681	0.0615371	0.78	0.55	1	ENSMUSG00000005625
Ptrh2	0.000325064	0.0948285	0.278	0.11	1	ENSMUSG00000072582
Hdhd3	0.000325485	0.130959	0.152	0.055	1	ENSMUSG00000038422
Dnajc19	0.000328602	0.072591	0.637	0.39	1	ENSMUSG00000027679
Gltp	0.000329083	-0.316724	0.812	0.726	1	ENSMUSG00000011884
Cyp51	0.000332094	0.078827	0.157	0.048	1	ENSMUSG00000001467
Bcam	0.000332277	-0.395651	0.771	0.682	1	ENSMUSG00000002980
Nfib	0.000332662	0.0625542	0.924	0.76	1	ENSMUSG00000008575
Tspan6	0.00033951	0.130578	0.309	0.139	1	ENSMUSG00000067377
Baz1a	0.000341313	0.0823586	0.399	0.2	1	ENSMUSG00000035021
Cnot2	0.00034164	0.103135	0.327	0.155	1	ENSMUSG00000020166
Idh2	0.000342861	0.0710219	0.61	0.374	1	ENSMUSG00000030541
Slc30a4	0.000343653	0.0903832	0.314	0.139	1	ENSMUSG00000005802
Cd68	0.000347045	0.101377	0.215	0.082	1	ENSMUSG00000018774
Cdc42ep3	0.000351617	0.145195	0.256	0.097	1	ENSMUSG00000036533
Trp53	0.000352855	0.0690567	0.574	0.342	1	ENSMUSG00000059552
Nt5c	0.000356857	0.0743402	0.543	0.315	1	ENSMUSG00000020736
Pak2	0.000356953	0.0934996	0.637	0.426	1	ENSMUSG00000022781
Slc16a9	0.000358322	-0.198552	0.152	0.213	1	ENSMUSG00000037762
Lgals3bp	0.000359593	0.103379	0.547	0.321	1	ENSMUSG00000033880
Wdr26	0.000360977	0.0920413	0.601	0.371	1	ENSMUSG00000038733
Dtna	0.000362499	0.11077	0.166	0.063	1	ENSMUSG00000024302
Ssr2	0.00036256	0.05564	0.794	0.576	1	ENSMUSG00000041355
Afap1l1	0.000364337	-0.284612	0.857	0.795	1	ENSMUSG00000033032
Des	0.000364983	0.152882	0.332	0.179	1	ENSMUSG00000026208
Hsd17b12	0.000365357	0.117741	0.462	0.255	1	ENSMUSG00000027195
Smarcc1	0.000369821	0.0921173	0.265	0.103	1	ENSMUSG00000032481
Ebna1bp2	0.000370595	0.0662387	0.605	0.358	1	ENSMUSG00000028729
Ftsj3	0.000371297	0.095537	0.22	0.076	1	ENSMUSG00000020706
Gemin6	0.000372107	0.0797943	0.152	0.037	1	ENSMUSG00000055760
Snai1	0.000372856	0.104939	0.188	0.061	1	ENSMUSG00000042821
Crip2	0.000374077	-0.206251	0.991	0.971	1	ENSMUSG00000006356
Cmtm7	0.000375145	0.0910897	0.341	0.152	1	ENSMUSG00000032436
Zc3h15	0.00037589	0.0762896	0.587	0.36	1	ENSMUSG00000027091
Gm8730	0.000377894	-0.148985	0.991	0.974	1	ENSMUSG00000063696
Lage3	0.000379111	0.0938824	0.511	0.29	1	ENSMUSG00000015289
Aip	0.000379214	0.0749731	0.596	0.344	1	ENSMUSG00000024847
D8Ertd738e	0.000380325	0.0558691	0.964	0.821	1	ENSMUSG00000019362
Slc1a3	0.000381491	0.126679	0.17	0.079	1	ENSMUSG00000005360
Mrps17	0.000381985	0.0873404	0.565	0.334	1	ENSMUSG00000034211
Gon4l	0.000382169	0.100292	0.457	0.253	1	ENSMUSG00000054199
Birc6	0.000382913	0.0942116	0.466	0.26	1	ENSMUSG00000024073
Nr4a2	0.000384194	0.13592	0.233	0.087	1	ENSMUSG00000026826
Mafg	0.00038565	0.0712873	0.561	0.323	1	ENSMUSG00000051510
Mrpl18	0.000386257	0.0676878	0.655	0.426	1	ENSMUSG00000057388
Acot7	0.000388581	0.117191	0.278	0.124	1	ENSMUSG00000028937
Erf	0.000389971	0.101937	0.386	0.198	1	ENSMUSG00000040857
Ddx46	0.000391861	0.0847883	0.489	0.26	1	ENSMUSG00000021500
Cirh1a	0.000395542	0.0741011	0.224	0.071	1	ENSMUSG00000041438
Tpm3-rs7	0.0003967	-0.127983	0.108	0.119	1	ENSMUSG00000058126
B4galt3	0.000396892	0.0923846	0.256	0.108	1	ENSMUSG00000052423
Adgre5	0.000397583	-0.244059	0.883	0.829	1	ENSMUSG00000002885
Colec12	0.000400465	0.129276	0.381	0.2	1	ENSMUSG00000036103
Apbb2	0.00040365	0.105896	0.565	0.353	1	ENSMUSG00000029207
Csad	0.000403849	0.116826	0.372	0.189	1	ENSMUSG00000023044
Immp2l	0.000406436	0.07366	0.103	0.023	1	ENSMUSG00000056899
2410131K14Rik	0.000406441	0.0835769	0.152	0.037	1
Fam13a	0.000407158	0.14844	0.211	0.081	1	ENSMUSG00000037709
Nuak1	0.000410458	0.151823	0.278	0.124	1	ENSMUSG00000020032
Fdft1	0.000414204	0.069846	0.22	0.069	1	ENSMUSG00000021273
Dse	0.000417389	0.091119	0.139	0.042	1	ENSMUSG00000039497
Rras2	0.000417801	0.0935787	0.381	0.19	1	ENSMUSG00000055723
Itpa	0.00041816	0.0857279	0.408	0.194	1	ENSMUSG00000074797
Camk2d	0.000418255	0.0636841	0.65	0.394	1	ENSMUSG00000053819
Bmp1	0.000419939	0.083085	0.215	0.074	1	ENSMUSG00000022098
Eif6	0.000420982	0.0761024	0.762	0.547	1	ENSMUSG00000027613
Tbx3	0.000422756	-0.326	0.556	0.552	1	ENSMUSG00000018604
1700123O20Rik	0.000423951	0.108384	0.448	0.247	1
Ccl9	0.000424562	0.122016	0.148	0.035	1	ENSMUSG00000019122
Dbn1	0.00043193	0.0759908	0.152	0.047	1	ENSMUSG00000034675
Mark4	0.000433613	0.100197	0.296	0.132	1	ENSMUSG00000030397
Sms	0.000436685	0.0858863	0.318	0.142	1	ENSMUSG00000071708
Fmo2	0.000438056	0.278217	0.664	0.526	1	ENSMUSG00000040170
Acads	0.000439889	0.10541	0.229	0.097	1	ENSMUSG00000029545
Ppig	0.000440585	0.0800968	0.709	0.474	1	ENSMUSG00000042133
Syncrip	0.000441392	0.0921489	0.529	0.302	1	ENSMUSG00000032423
Pde5a	0.000443979	0.21698	0.332	0.182	1	ENSMUSG00000053965
Tomm20	0.000444773	0.102911	0.834	0.674	1	ENSMUSG00000093904
Aup1	0.000445655	0.0989202	0.614	0.403	1	ENSMUSG00000068328
Ctsc	0.00044595	0.145727	0.439	0.242	1	ENSMUSG00000030560
Ncapd2	0.000448621	0.0597793	0.103	0.016	1	ENSMUSG00000038252
Gria1	0.00044918	0.12477	0.126	0.04	1	ENSMUSG00000020524
Btg3	0.000450501	-0.155497	0.121	0.161	1	ENSMUSG00000022863
Fyn	0.000454691	0.0611587	0.556	0.31	1	ENSMUSG00000019843
Tiprl	0.000454722	0.0776821	0.502	0.26	1	ENSMUSG00000040843
Gas1	0.000462014	0.103791	0.188	0.076	1	ENSMUSG00000052957
Bcl9l	0.000462664	0.0858092	0.354	0.166	1	ENSMUSG00000063382
Myl6	0.000462722	-0.141376	1	0.995	1	ENSMUSG00000090841
Rarg	0.000463156	-0.231728	0.318	0.316	1	ENSMUSG00000001288
Ppp1cc	0.000463329	0.078994	0.74	0.515	1	ENSMUSG00000004455
Shisa5	0.000464235	-0.2677	0.865	0.823	1	ENSMUSG00000025647
Rrp1	0.000464291	0.0756421	0.695	0.461	1	ENSMUSG00000061032
Timm22	0.000464633	0.09099	0.417	0.21	1	ENSMUSG00000020843
Ctnnbip1	0.000465799	0.193983	0.309	0.177	1	ENSMUSG00000028988
Mmgt2	0.00046809	0.0807332	0.139	0.031	1	ENSMUSG00000048497
Ubl4a	0.000469704	0.0884233	0.484	0.273	1	ENSMUSG00000015290
Tpst1	0.000470325	0.0993102	0.278	0.127	1	ENSMUSG00000034118
Uqcrb	0.000471019	0.0494871	0.982	0.895	1	ENSMUSG00000021520
Slc20a1	0.000472204	0.105734	0.291	0.121	1	ENSMUSG00000027397
U2af1	0.000475037	0.0874524	0.758	0.547	1	ENSMUSG00000061613
H2-K1	0.000481715	-0.230933	0.991	0.977	1	ENSMUSG00000061232
Snrpd3	0.000482836	0.0777625	0.686	0.465	1	ENSMUSG00000020180
Nek6	0.000483127	0.0862245	0.157	0.037	1	ENSMUSG00000026749
Txn2	0.000484194	0.0655513	0.686	0.434	1	ENSMUSG00000005354
Izumo4	0.000486753	0.109965	0.197	0.09	1	ENSMUSG00000055862
Prex2	0.000488734	0.119254	0.753	0.537	1	ENSMUSG00000048960
Specc1l	0.000489867	0.11594	0.435	0.244	1	ENSMUSG00000033444
Dhx15	0.00049002	0.0504969	0.578	0.342	1	ENSMUSG00000029169
Cmtm6	0.000493861	-0.230519	0.453	0.456	1	ENSMUSG00000032434
Sin3b	0.000499407	0.08082	0.578	0.34	1	ENSMUSG00000031622
Phip	0.000500922	0.0949755	0.511	0.308	1	ENSMUSG00000032253
Smim3	0.000504352	0.0783749	0.17	0.048	1	ENSMUSG00000038059
Snx27	0.000506727	0.092213	0.386	0.185	1	ENSMUSG00000028136
Serhl	0.000508276	0.101583	0.247	0.102	1	ENSMUSG00000058586
Arfip2	0.000509082	0.0967177	0.278	0.129	1	ENSMUSG00000030881
Akap13	0.000510297	0.0821434	0.695	0.452	1	ENSMUSG00000066406
Lman1	0.000511932	0.0856285	0.655	0.423	1	ENSMUSG00000041891
Thoc7	0.000517277	0.0626659	0.619	0.373	1	ENSMUSG00000053453
Plscr1	0.000520337	-0.303002	0.601	0.569	1	ENSMUSG00000032369
Paics	0.000523141	0.0669153	0.57	0.329	1	ENSMUSG00000029247
Iffo1	0.000523996	-0.128339	0.094	0.123	1	ENSMUSG00000038271
Klhdc8b	0.000533257	0.111005	0.224	0.108	1	ENSMUSG00000032609
Ocln	0.0005426	-0.179592	0.17	0.211	1	ENSMUSG00000021638
Spag7	0.000544931	0.0758363	0.623	0.389	1	ENSMUSG00000018287
Tanc1	0.000546596	0.083618	0.614	0.377	1	ENSMUSG00000035168
Khdrbs1	0.000552633	0.0614882	0.61	0.366	1	ENSMUSG00000028790
Cep170b	0.000561094	0.0686559	0.108	0.023	1	ENSMUSG00000072825
Slc38a2	0.000563077	0.0599603	0.601	0.376	1	ENSMUSG00000022462
Nup62	0.000567489	0.0976463	0.238	0.089	1	ENSMUSG00000109511
Nop56	0.000568899	0.0858148	0.453	0.248	1	ENSMUSG00000027405
Ralbp1	0.000569293	0.0528305	0.906	0.703	1	ENSMUSG00000024096
Rab12	0.00057019	0.07336	0.619	0.377	1	ENSMUSG00000023460
Stk39	0.000570203	0.0626482	0.112	0.016	1	ENSMUSG00000027030
Lipg	0.00057047	0.105619	0.139	0.04	1	ENSMUSG00000053846
Nptn	0.000570622	-0.252806	0.511	0.484	1	ENSMUSG00000032336
Mllt4	0.000571126	0.0817275	0.7	0.453	1	ENSMUSG00000068036
Adamtsl2	0.000575098	0.121211	0.206	0.092	1	ENSMUSG00000036040
Stxbp6	0.000582183	-0.23948	0.269	0.305	1	ENSMUSG00000046314
Appbp2	0.000584854	0.101561	0.426	0.232	1	ENSMUSG00000018481
Mrps26	0.000590895	0.0549888	0.614	0.363	1	ENSMUSG00000037740
Pde4a	0.000599465	0.0760552	0.188	0.068	1	ENSMUSG00000032177
Epha1	0.000600494	0.0870233	0.112	0.044	1	ENSMUSG00000029859
Retsat	0.000602435	0.0838903	0.117	0.032	1	ENSMUSG00000056666
Fgf2	0.00060665	0.0921946	0.112	0.044	1	ENSMUSG00000037225
Polr2j	0.000613404	0.0530883	0.744	0.503	1	ENSMUSG00000039771
Zmat2	0.000615385	0.0787082	0.61	0.389	1	ENSMUSG00000001383
Mex3a	0.000618607	0.0692085	0.126	0.026	1	ENSMUSG00000074480
Mkks	0.000622546	0.0912052	0.43	0.224	1	ENSMUSG00000027274
Arl2	0.000625301	0.0744468	0.484	0.274	1	ENSMUSG00000024944
Rad23a	0.000629727	-0.161515	0.202	0.239	1	ENSMUSG00000003813
Mrpl55	0.000630094	0.0885104	0.493	0.269	1	ENSMUSG00000036860
Txndc5	0.000630647	0.0740738	0.471	0.25	1	ENSMUSG00000038991
Rabggtb	0.000631943	0.073735	0.489	0.276	1	ENSMUSG00000038975
Apoc1	0.000635606	0.148512	0.166	0.061	1	ENSMUSG00000040564
Serpine1	0.000638096	0.141171	0.413	0.21	1	ENSMUSG00000037411
Slc36a2	0.000645149	0.127863	0.211	0.097	1	ENSMUSG00000020264
Cwc25	0.00065018	0.0908145	0.327	0.155	1	ENSMUSG00000018541
Naa10	0.000653065	0.0806668	0.43	0.221	1	ENSMUSG00000031388
Anapc15	0.000653128	0.0875501	0.22	0.076	1	ENSMUSG00000030649
Hoxb4	0.00065459	0.077152	0.354	0.161	1	ENSMUSG00000038692
Mdfi	0.000657049	0.0732683	0.135	0.039	1	ENSMUSG00000032717
Zak	0.000659606	0.103847	0.399	0.215	1	ENSMUSG00000004085
Nxpe3	0.000663119	-0.195652	0.233	0.269	1	ENSMUSG00000075033
mt-Atp6	0.00066499	0.0851778	1	1	1	ENSMUSG00000064357
Safb2	0.000671412	0.0633454	0.48	0.256	1	ENSMUSG00000042625
Serpina3c	0.000679854	0.0858333	0.135	0.044	1	ENSMUSG00000066361
Csf1r	0.000686293	0.0918201	0.143	0.044	1	ENSMUSG00000024621
Stra13	0.000688179	0.0621544	0.7	0.461	1	ENSMUSG00000025144
Tsr2	0.000699771	0.0736168	0.166	0.05	1	ENSMUSG00000025264
Snx7	0.000701426	0.0796055	0.265	0.105	1	ENSMUSG00000028007
Adm	0.000706307	0.140088	0.161	0.05	1	ENSMUSG00000030790
Zfp593	0.000707345	0.0738598	0.256	0.094	1	ENSMUSG00000028840
Ubr4	0.000708727	0.0999616	0.462	0.263	1	ENSMUSG00000066036
Ergic1	0.00071484	0.101754	0.314	0.16	1	ENSMUSG00000001576
Higd1b	0.000717062	0.254297	0.296	0.156	1	ENSMUSG00000020928
Fcho2	0.000717325	-0.229302	0.386	0.382	1	ENSMUSG00000041685
Grrp1	0.000718619	0.112197	0.52	0.315	1	ENSMUSG00000050105
Cd164	0.000723121	0.0650322	0.677	0.439	1	ENSMUSG00000019818
Tmx4	0.000723424	0.0994653	0.278	0.119	1	ENSMUSG00000034723
Prrg1	0.000728707	-0.150533	0.13	0.169	1	ENSMUSG00000047996
Rbpj	0.000731038	0.109148	0.287	0.145	1	ENSMUSG00000039191
Ruvbl2	0.000731978	0.0970078	0.305	0.145	1	ENSMUSG00000003868
Bok	0.000734663	0.111675	0.179	0.069	1	ENSMUSG00000026278
Ehmt2	0.000734775	0.0985031	0.323	0.161	1	ENSMUSG00000013787
Psme3	0.000743548	0.0916712	0.314	0.145	1	ENSMUSG00000078652
Rhbdf1	0.000743854	0.0789529	0.291	0.131	1	ENSMUSG00000020282
Scaf11	0.000759293	0.0539369	0.592	0.348	1	ENSMUSG00000033228
Bri3bp	0.000761991	0.0583808	0.148	0.032	1	ENSMUSG00000037905
Ctps	0.000762839	0.106869	0.188	0.061	1	ENSMUSG00000028633
Mad2l1	0.00077147	0.0703419	0.117	0.021	1	ENSMUSG00000029910
Tcf21	0.000772755	0.117048	0.417	0.221	1	ENSMUSG00000045680
Palmd	0.000776776	-0.300523	0.601	0.537	1	ENSMUSG00000033377
Slc2a1	0.00078314	0.0668562	0.139	0.034	1	ENSMUSG00000028645
Flt3l	0.000789602	0.116031	0.238	0.121	1	ENSMUSG00000089989
Fbxo30	0.000789849	0.0928116	0.283	0.131	1	ENSMUSG00000047648
Lamtor2	0.000790083	0.0857312	0.78	0.584	1	ENSMUSG00000028062
Fosl2	0.000790917	0.0971561	0.341	0.158	1	ENSMUSG00000029135
Trim8	0.00079133	-0.280545	0.516	0.471	1	ENSMUSG00000025034
Fuca1	0.000794021	0.068336	0.614	0.379	1	ENSMUSG00000028673
Ajuba	0.000795461	0.0907465	0.157	0.055	1	ENSMUSG00000022178
Numb	0.000798589	-0.238288	0.422	0.427	1	ENSMUSG00000021224
Fubp1	0.000802188	0.049213	0.731	0.469	1	ENSMUSG00000028034
Wnt2	0.000804378	0.0959916	0.256	0.118	1	ENSMUSG00000010797
Cyp26b1	0.000807036	-0.249086	0.283	0.335	1	ENSMUSG00000063415
Rpl29	0.000808331	-0.203923	0.278	0.271	1	ENSMUSG00000048758
Edem1	0.000816572	0.0892838	0.341	0.169	1	ENSMUSG00000030104
Myzap	0.000818334	-0.31564	0.749	0.681	1	ENSMUSG00000041361
Mtmr11	0.000822747	0.0782905	0.161	0.045	1	ENSMUSG00000045934
Camkk2	0.00082406	0.108502	0.359	0.192	1	ENSMUSG00000029471
Myl12a	0.000825979	-0.158115	1	0.992	1	ENSMUSG00000024048
Rap1b	0.00082602	-0.277243	0.839	0.776	1	ENSMUSG00000052681
Hrct1	0.000832029	0.118792	0.143	0.055	1	ENSMUSG00000071001
Meg3	0.000833315	0.202229	0.157	0.055	1	ENSMUSG00000021268
Cbl	0.00083921	0.0707138	0.417	0.219	1	ENSMUSG00000034342
Idh3g	0.000841149	0.0581721	0.619	0.39	1	ENSMUSG00000002010
Mpst	0.000848576	0.103763	0.3	0.147	1	ENSMUSG00000071711
Nid1	0.000849494	0.129308	0.489	0.298	1	ENSMUSG00000005397
Arvcf	0.000850671	0.077854	0.126	0.039	1	ENSMUSG00000000325
Angpt2	0.000851066	0.263091	0.247	0.123	1	ENSMUSG00000031465
Ranbp10	0.000853004	0.0824974	0.215	0.084	1	ENSMUSG00000037415
Hddc2	0.00085371	0.0688609	0.354	0.165	1	ENSMUSG00000000295
Prpf6	0.000863358	0.0885617	0.3	0.132	1	ENSMUSG00000002455
Spsb2	0.000870087	0.0899884	0.17	0.06	1	ENSMUSG00000038451
Slc4a1ap	0.000873643	0.0756944	0.251	0.09	1	ENSMUSG00000029141
Ubap2	0.000881358	0.0961016	0.265	0.131	1	ENSMUSG00000028433
Chd7	0.000885366	0.0741964	0.408	0.203	1	ENSMUSG00000041235
Fst	0.000887296	0.125896	0.143	0.048	1	ENSMUSG00000021765
Gem	0.000891008	-0.24817	0.336	0.358	1	ENSMUSG00000028214
Zfp644	0.000891619	0.0548276	0.574	0.318	1	ENSMUSG00000049606
Ncln	0.000892811	0.0731755	0.332	0.148	1	ENSMUSG00000020238
Utp11l	0.000893877	0.0748245	0.592	0.379	1	ENSMUSG00000028907
Scarf2	0.000897209	0.131194	0.327	0.174	1	ENSMUSG00000012017
Ctdnep1	0.000898447	0.0969762	0.507	0.306	1	ENSMUSG00000018559
Tmcc2	0.000900024	-0.367143	0.61	0.563	1	ENSMUSG00000042066
Eif4g1	0.000900948	0.0509344	0.655	0.418	1	ENSMUSG00000045983
Ablim3	0.00090157	0.126068	0.242	0.118	1	ENSMUSG00000032735
Ptov1	0.000905645	0.0721698	0.65	0.418	1	ENSMUSG00000038502
Prr7	0.000914646	0.0666983	0.148	0.035	1	ENSMUSG00000034686
Serpinh1	0.000924201	0.13831	0.91	0.742	1	ENSMUSG00000070436
Taf1d	0.000932502	0.0774331	0.395	0.206	1	ENSMUSG00000031939
Pds5a	0.000935287	0.0884136	0.408	0.213	1	ENSMUSG00000029202
P3h4	0.000935619	0.0994072	0.283	0.132	1	ENSMUSG00000006931
Abca8a	0.000946815	0.130588	0.229	0.113	1	ENSMUSG00000041828
Ube4b	0.000951471	0.0889704	0.242	0.103	1	ENSMUSG00000028960
Ivd	0.000957661	0.0915155	0.269	0.116	1	ENSMUSG00000027332
Sgcb	0.000958473	0.0746289	0.224	0.084	1	ENSMUSG00000029156
Chpf	0.000974801	0.0810358	0.202	0.077	1	ENSMUSG00000032997
Idh3a	0.000982118	0.08795	0.408	0.211	1	ENSMUSG00000032279
Ablim1	0.000991194	0.0607553	0.753	0.521	1	ENSMUSG00000025085
Unc119b	0.000994475	0.087825	0.287	0.126	1	ENSMUSG00000046562
Colq	0.000999119	0.114255	0.152	0.065	1	ENSMUSG00000057606
Abca3	0.00100447	0.0832023	0.359	0.177	1	ENSMUSG00000024130
Anapc2	0.001008	0.0564143	0.48	0.252	1	ENSMUSG00000026965
Eepd1	0.00101777	0.10052	0.121	0.027	1	ENSMUSG00000036611
Gstm1	0.00102632	-0.186553	0.942	0.923	1	ENSMUSG00000058135
Pfdn6	0.0010267	0.0648635	0.561	0.329	1	ENSMUSG00000024309
Zfp871	0.00102951	0.0685702	0.287	0.121	1	ENSMUSG00000024298
Bzw2	0.00102984	0.0901385	0.256	0.103	1	ENSMUSG00000020547
Pcid2	0.00102998	-0.125405	0.09	0.108	1	ENSMUSG00000038542
Esm1	0.00104039	0.444965	0.13	0.058	1	ENSMUSG00000042379
Mrps24	0.00104447	0.0554854	0.803	0.6	1	ENSMUSG00000020477
Hspd1	0.00104451	0.0588555	0.655	0.419	1	ENSMUSG00000025980
Ldlr	0.00104507	0.09311	0.161	0.052	1	ENSMUSG00000032193
Ntpcr	0.00104518	0.0935987	0.166	0.053	1	ENSMUSG00000031851
Cdc42se1	0.0010463	0.0756651	0.462	0.252	1	ENSMUSG00000046722
Rest	0.00105754	0.0853227	0.341	0.163	1	ENSMUSG00000029249
Gpc3	0.00105793	0.166756	0.265	0.144	1	ENSMUSG00000055653
Tap2	0.00106179	-0.270289	0.552	0.503	1	ENSMUSG00000024339
Rnaset2a	0.00106407	-0.256851	0.834	0.753	1	ENSMUSG00000095687
Pin4	0.00106436	0.109584	0.534	0.337	1	ENSMUSG00000079480
Plxnb2	0.00106974	0.0919737	0.256	0.119	1	ENSMUSG00000036606
Josd2	0.00108205	0.0633574	0.462	0.252	1	ENSMUSG00000038695
Parva	0.00108258	0.0745915	0.448	0.234	1	ENSMUSG00000030770
Upf3b	0.00108429	0.0903665	0.457	0.261	1	ENSMUSG00000036572
Smim1	0.00108886	0.0788803	0.202	0.076	1	ENSMUSG00000078350
Wdr12	0.00109236	0.0834038	0.188	0.069	1	ENSMUSG00000026019
Calu	0.00109405	0.0611905	0.709	0.469	1	ENSMUSG00000029767
Lrrc8a	0.00109463	-0.293812	0.475	0.439	1	ENSMUSG00000007476
St3gal5	0.00111046	0.0848751	0.197	0.066	1	ENSMUSG00000056091
Pgd	0.00111127	0.0640958	0.381	0.171	1	ENSMUSG00000028961
Isg15	0.0011166	0.180959	0.471	0.265	1	ENSMUSG00000035692
Grwd1	0.00112428	0.0734265	0.175	0.058	1	ENSMUSG00000053801
Ostc	0.00113111	0.060842	0.731	0.531	1	ENSMUSG00000041084
Nxt1	0.00114116	0.0750517	0.354	0.166	1	ENSMUSG00000036992
S100a9	0.0011427	0.305283	0.525	0.266	1	ENSMUSG00000056071
Spry1	0.00114786	0.0858852	0.359	0.181	1	ENSMUSG00000037211
Eftud2	0.00114904	0.0818524	0.318	0.132	1	ENSMUSG00000020929
Crtc3	0.00115791	0.0720037	0.386	0.197	1	ENSMUSG00000030527
Col16a1	0.0011605	0.0843927	0.148	0.06	1	ENSMUSG00000040690
Slc12a2	0.00116602	0.0861158	0.175	0.065	1	ENSMUSG00000024597
Cdc42bpg	0.00116722	0.130015	0.229	0.119	1	ENSMUSG00000024769
Tmem50a	0.00117051	-0.196881	0.928	0.897	1	ENSMUSG00000028822
Lyar	0.00117564	0.0645059	0.547	0.329	1	ENSMUSG00000067367
Metap1	0.00118707	0.0758472	0.26	0.106	1	ENSMUSG00000005813
Ten1	0.00119168	0.0844196	0.381	0.195	1	ENSMUSG00000020778
Vars	0.00119496	0.0602403	0.215	0.069	1	ENSMUSG00000007029
Gng12	0.00119592	0.0680731	0.592	0.379	1	ENSMUSG00000036402
Mlec	0.0012097	0.076298	0.399	0.208	1	ENSMUSG00000048578
Csnk1e	0.00121526	0.0795337	0.561	0.334	1	ENSMUSG00000022433
Pum3	0.00121552	0.0604953	0.372	0.174	1	ENSMUSG00000041360
Prim1	0.00122245	0.0739634	0.152	0.04	1	ENSMUSG00000025395
Exosc9	0.00122453	0.0792042	0.278	0.111	1	ENSMUSG00000027714
Ddx1	0.00122886	0.0640438	0.435	0.215	1	ENSMUSG00000037149
Gna11	0.00123293	0.0507367	0.785	0.537	1	ENSMUSG00000034781
Rgs10	0.00123572	0.10837	0.39	0.211	1	ENSMUSG00000030844
Pard6g	0.00123802	-0.30341	0.466	0.445	1	ENSMUSG00000056214
Tmod3	0.00123936	-0.243849	0.543	0.51	1	ENSMUSG00000058587
Nsrp1	0.00124082	0.0606181	0.511	0.29	1	ENSMUSG00000037958
Il6ra	0.00125432	0.0821983	0.229	0.098	1	ENSMUSG00000027947
Tipin	0.00125493	0.0857992	0.323	0.161	1	ENSMUSG00000032397
Zbp1	0.0012574	0.107465	0.13	0.042	1	ENSMUSG00000027514
Kif3a	0.00126235	0.0719019	0.224	0.082	1	ENSMUSG00000018395
Cdc73	0.00126401	0.0803119	0.332	0.163	1	ENSMUSG00000026361
Tada1	0.00126415	0.081556	0.283	0.126	1	ENSMUSG00000026563
Slc25a10	0.00126561	0.061645	0.157	0.045	1	ENSMUSG00000025792
Midn	0.00126607	0.0533263	0.628	0.387	1	ENSMUSG00000035621
Pgk1	0.00129199	0.0672899	0.175	0.052	1	ENSMUSG00000062070
Mapk1ip1l	0.00129203	0.0683504	0.35	0.168	1	ENSMUSG00000021840
Acin1	0.00129373	0.0654534	0.583	0.35	1	ENSMUSG00000022185
Eif3l	0.00129436	0.0851679	0.511	0.316	1	ENSMUSG00000033047
Eif2b2	0.0012985	0.0855486	0.359	0.177	1	ENSMUSG00000004788
Cd44	0.00130379	0.0641326	0.381	0.187	1	ENSMUSG00000005087
Atg10	0.00131215	0.0805795	0.161	0.048	1	ENSMUSG00000021619
Rfc5	0.00131256	0.0769087	0.152	0.039	1	ENSMUSG00000029363
Stx7	0.00131547	-0.267729	0.601	0.524	1	ENSMUSG00000019998
Hspb1	0.00132089	0.0510642	0.978	0.856	1	ENSMUSG00000004951
Igfbp3	0.00132264	0.358183	0.274	0.142	1	ENSMUSG00000020427
Mpi	0.00132756	0.0763833	0.17	0.056	1	ENSMUSG00000032306
Fam167b	0.00133112	0.154091	0.242	0.116	1	ENSMUSG00000050493
Pdk3	0.00133128	0.0651188	0.135	0.031	1	ENSMUSG00000035232
Mark2	0.00133601	0.0699616	0.453	0.244	1	ENSMUSG00000024969
Arap1	0.00133974	0.0797572	0.318	0.155	1	ENSMUSG00000032812
Poldip2	0.00134524	0.079957	0.354	0.169	1	ENSMUSG00000001100
Get4	0.00134898	0.0855561	0.439	0.245	1	ENSMUSG00000025858
Gtf3c2	0.00136106	0.0679894	0.453	0.239	1	ENSMUSG00000106864
Polr2l	0.00136857	-0.246461	0.628	0.573	1	ENSMUSG00000038489
Ppif	0.00137915	0.0729677	0.112	0.031	1	ENSMUSG00000021868
Rpf2	0.00138185	0.0708236	0.233	0.079	1	ENSMUSG00000038510
Gnl1	0.00138286	0.0678902	0.305	0.142	1	ENSMUSG00000024429
Akt1	0.00138718	0.0573842	0.538	0.313	1	ENSMUSG00000001729
Mef2c	0.00139248	0.0593107	0.677	0.439	1	ENSMUSG00000005583
Dusp6	0.00139496	0.0514678	0.668	0.431	1	ENSMUSG00000019960
Ttc19	0.00139833	0.0711458	0.318	0.15	1	ENSMUSG00000042298
Raph1	0.00140346	0.0805133	0.664	0.445	1	ENSMUSG00000026014
Rtcb	0.00140588	0.0656361	0.637	0.424	1	ENSMUSG00000001783
Zfp622	0.00141965	0.0816301	0.372	0.185	1	ENSMUSG00000052253
Grk5	0.00142884	0.0885534	0.323	0.166	1	ENSMUSG00000003228
Ahi1	0.00143071	0.0650819	0.121	0.032	1	ENSMUSG00000019986
Gmeb1	0.00143099	0.0750186	0.175	0.063	1	ENSMUSG00000028901
Msmo1	0.001432	0.102046	0.309	0.16	1	ENSMUSG00000031604
Ggta1	0.00143679	-0.212333	0.336	0.334	1	ENSMUSG00000035778
Col4a1	0.00144192	0.206999	0.857	0.726	1	ENSMUSG00000031502
Nes	0.00144904	0.0888758	0.691	0.482	1	ENSMUSG00000004891
Cd83	0.00144986	0.0593744	0.139	0.032	1	ENSMUSG00000015396
Ipo7	0.00145715	0.0811735	0.336	0.161	1	ENSMUSG00000066232
Lrrc59	0.00146686	0.0958181	0.462	0.274	1	ENSMUSG00000020869
Sep15	0.00148104	-0.238672	0.964	0.921	1	ENSMUSG00000037072
Cdt1	0.00148291	0.0851448	0.108	0.021	1	ENSMUSG00000006585
Dcbld2	0.00148941	0.066049	0.121	0.032	1	ENSMUSG00000035107
Fkbp5	0.00149084	0.0631118	0.139	0.032	1	ENSMUSG00000024222
Pqbp1	0.00149176	0.07181	0.453	0.245	1	ENSMUSG00000031157
Brd4	0.00151566	0.0591624	0.552	0.327	1	ENSMUSG00000024002
Tmeff2	0.00152003	-0.15394	0.112	0.16	1	ENSMUSG00000026109
Ddost	0.00152197	0.0729663	0.655	0.46	1	ENSMUSG00000028757
Psmd2	0.00152826	0.0613863	0.614	0.389	1	ENSMUSG00000006998
Pum1	0.00154188	0.079275	0.48	0.282	1	ENSMUSG00000028580
Slc7a7	0.00154484	0.0905936	0.211	0.082	1	ENSMUSG00000000958
Kdm1a	0.00155454	0.0749735	0.386	0.195	1	ENSMUSG00000036940
Adgrf5	0.00156297	-0.211302	0.951	0.911	1	ENSMUSG00000056492
Asap1	0.00158704	0.0640284	0.659	0.423	1	ENSMUSG00000022377
Bptf	0.0016092	0.0893989	0.61	0.402	1	ENSMUSG00000040481
Adgrl3	0.00161475	0.113427	0.417	0.256	1	ENSMUSG00000037605
Pycr2	0.00163001	0.0701308	0.43	0.231	1	ENSMUSG00000026520
E130308A19Rik	0.00164662	0.0823075	0.148	0.061	1	ENSMUSG00000045071
Dbp	0.00165808	0.102018	0.632	0.435	1	ENSMUSG00000059824
Mansc1	0.00166543	-0.139332	0.117	0.152	1	ENSMUSG00000032718
Ltbp1	0.00166762	0.0895679	0.444	0.258	1	ENSMUSG00000001870
Cluh	0.00166827	0.069631	0.179	0.061	1	ENSMUSG00000020741
Sra1	0.00167491	0.0511151	0.659	0.432	1	ENSMUSG00000006050
Ralgps2	0.00167713	0.0829635	0.152	0.047	1	ENSMUSG00000026594
Thyn1	0.00167752	0.0787366	0.193	0.068	1	ENSMUSG00000035443
Smc2	0.00168259	0.108605	0.211	0.082	1	ENSMUSG00000028312
Fam181b	0.00169032	-0.166531	0.161	0.202	1	ENSMUSG00000051515
Ppan	0.00169515	0.0737609	0.229	0.09	1	ENSMUSG00000004100
Ifitm2	0.00170021	-0.174304	0.996	0.981	1	ENSMUSG00000060591
Rab11fip2	0.0017067	0.0847582	0.3	0.142	1	ENSMUSG00000040022
Clpp	0.00171997	0.0675438	0.507	0.298	1	ENSMUSG00000002660
Mgat4b	0.00172402	0.0717727	0.435	0.234	1	ENSMUSG00000036620
Tmem37	0.00172985	0.0763946	0.26	0.098	1	ENSMUSG00000050777
H13	0.00173247	0.054591	0.668	0.463	1	ENSMUSG00000019188
Ifi47	0.00173556	-0.272161	0.399	0.382	1	ENSMUSG00000078920
Ercc1	0.00174722	0.114026	0.336	0.189	1	ENSMUSG00000003549
Anxa6	0.0017636	0.0589304	0.686	0.471	1	ENSMUSG00000018340
Ppp6r3	0.00176373	0.0795104	0.341	0.166	1	ENSMUSG00000024908
Mrpl22	0.00176559	0.068292	0.327	0.144	1	ENSMUSG00000020514
Nox4	0.00177144	0.103626	0.256	0.124	1	ENSMUSG00000030562
Rhpn2	0.00177207	-0.164125	0.166	0.206	1	ENSMUSG00000030494
Fcf1	0.00179317	0.0890602	0.475	0.279	1	ENSMUSG00000021243
Pcbp4	0.00181494	0.0577955	0.247	0.087	1	ENSMUSG00000023495
Mat2a	0.00182975	0.0880645	0.78	0.598	1	ENSMUSG00000053907
Gucy1b3	0.00183359	0.118647	0.291	0.156	1	ENSMUSG00000028005
Fkbp1a	0.00183397	-0.169154	1	0.985	1	ENSMUSG00000032966
Prkd3	0.00183487	0.0517249	0.543	0.319	1	ENSMUSG00000024070
Steap3	0.00183554	0.0901703	0.197	0.085	1	ENSMUSG00000026389
Gmppa	0.00184932	0.0788128	0.206	0.084	1	ENSMUSG00000033021
Ppp1r21	0.00186268	0.0846464	0.247	0.121	1	ENSMUSG00000034709
Rai14	0.00186726	0.0755846	0.238	0.097	1	ENSMUSG00000022246
Cs	0.0018705	0.0751333	0.404	0.229	1	ENSMUSG00000005683
Tbx2	0.001876	0.0834151	0.605	0.406	1	ENSMUSG00000000093
Srpk2	0.00187784	0.0784459	0.413	0.227	1	ENSMUSG00000062604
Bmpr1a	0.00190055	0.0595471	0.148	0.056	1	ENSMUSG00000021796
Clasp1	0.00190135	0.0854395	0.3	0.142	1	ENSMUSG00000064302
Rbm26	0.00190766	0.0749123	0.341	0.168	1	ENSMUSG00000022119
Eva1a	0.00191716	0.0827383	0.175	0.063	1	ENSMUSG00000035104
Sesn3	0.00192456	0.0689373	0.193	0.073	1	ENSMUSG00000032009
Tnfsf13b	0.00193183	0.0916952	0.161	0.069	1	ENSMUSG00000031497
Ggh	0.00193625	-0.227673	0.439	0.424	1	ENSMUSG00000073987
Dnaja2	0.00193772	0.0514712	0.628	0.406	1	ENSMUSG00000031701
Asxl1	0.0019386	0.0737398	0.242	0.106	1	ENSMUSG00000042548
H2-Aa	0.00193963	-0.399923	0.955	0.815	1	ENSMUSG00000036594
Trmt61a	0.00194023	0.0606178	0.117	0.029	1	ENSMUSG00000060950
Adat2	0.00195684	0.0756487	0.184	0.065	1	ENSMUSG00000019808
Lsm5	0.00196091	0.0662368	0.556	0.356	1	ENSMUSG00000091625
Timm10	0.00197391	0.0832001	0.274	0.123	1	ENSMUSG00000027076
Map7d1	0.00199693	-0.264002	0.704	0.631	1	ENSMUSG00000028849
Marf1	0.00201187	-0.203769	0.269	0.279	1	ENSMUSG00000060657
Cbx5	0.00201718	0.0866899	0.435	0.256	1	ENSMUSG00000009575
Extl3	0.00201992	0.07543	0.305	0.145	1	ENSMUSG00000021978
Upf3a	0.0020235	-0.147263	0.17	0.185	1	ENSMUSG00000038398
Cpq	0.00202693	0.113572	0.345	0.187	1	ENSMUSG00000039007
Pcbd2	0.00204314	0.0826828	0.525	0.321	1	ENSMUSG00000021496
Bmp4	0.00204823	0.104762	0.484	0.285	1	ENSMUSG00000021835
Pvr	0.0020496	0.0632626	0.265	0.113	1	ENSMUSG00000040511
Eed	0.00205535	0.0638077	0.372	0.174	1	ENSMUSG00000030619
Hivep3	0.00206376	0.0880101	0.283	0.145	1	ENSMUSG00000028634
2310039H08Rik	0.00206728	0.0735899	0.359	0.189	1
Tfe3	0.00207279	0.075269	0.274	0.126	1	ENSMUSG00000000134
Dera	0.00207716	0.0710795	0.242	0.09	1	ENSMUSG00000030225
Tmed3	0.00208637	0.0554697	0.619	0.411	1	ENSMUSG00000032353
C3	0.00209969	0.0990888	0.283	0.142	1	ENSMUSG00000024164
Acat2	0.0021011	0.0615502	0.161	0.05	1	ENSMUSG00000023832
Aard	0.0021032	-0.298922	0.291	0.292	1	ENSMUSG00000068522
Zeb1	0.00211106	0.0505168	0.659	0.432	1	ENSMUSG00000024238
Arhgap24	0.00212575	0.0881298	0.139	0.05	1	ENSMUSG00000057315
Mogs	0.00214969	0.0686791	0.193	0.066	1	ENSMUSG00000030036
Pus7	0.00214981	0.0722623	0.161	0.05	1	ENSMUSG00000057541
Dcun1d5	0.00215745	0.0646956	0.605	0.406	1	ENSMUSG00000032002
Borcs8	0.00216805	0.0818172	0.399	0.223	1	ENSMUSG00000002345
Xpo1	0.00216835	0.0678881	0.372	0.197	1	ENSMUSG00000020290
Sh3kbp1	0.00216974	0.0733937	0.188	0.069	1	ENSMUSG00000040990
Mphosph8	0.00217205	0.0553438	0.525	0.295	1	ENSMUSG00000079184
Mecr	0.00217711	0.0749831	0.202	0.076	1	ENSMUSG00000028910
Rcc2	0.00217743	0.076713	0.309	0.147	1	ENSMUSG00000040945
Jmjd1c	0.00217863	0.0802034	0.435	0.248	1	ENSMUSG00000037876
Rcor1	0.00218263	0.0777964	0.291	0.135	1	ENSMUSG00000037896
Metrn	0.00218697	0.0818967	0.184	0.076	1	ENSMUSG00000002274
Slc6a6	0.00219278	0.1045	0.789	0.568	1	ENSMUSG00000030096
Tead1	0.00219816	0.0928985	0.211	0.092	1	ENSMUSG00000055320
Ms4a4d	0.00219854	0.123104	0.224	0.11	1	ENSMUSG00000024678
Prdm1	0.00220676	0.0812228	0.193	0.081	1	ENSMUSG00000038151
Mcm3	0.00220955	0.0915573	0.215	0.09	1	ENSMUSG00000041859
Trrap	0.00221128	0.0780952	0.256	0.121	1	ENSMUSG00000045482
Hbb-bs	0.00223232	0.382766	0.901	0.865	1	ENSMUSG00000052305
Ace	0.00223376	-0.220301	0.897	0.868	1	ENSMUSG00000020681
Gfra2	0.00224445	0.10238	0.152	0.068	1	ENSMUSG00000022103
Drg2	0.00226355	0.0579784	0.291	0.119	1	ENSMUSG00000020537
Coq7	0.00227295	0.0668401	0.314	0.144	1	ENSMUSG00000030652
Cthrc1	0.00227576	-0.246703	0.215	0.229	1	ENSMUSG00000054196
Snhg20	0.00227624	-0.174811	0.166	0.185	1	ENSMUSG00000086859
Srrt	0.00228306	0.0541952	0.395	0.205	1	ENSMUSG00000037364
Piezo2	0.0023065	0.0693807	0.525	0.303	1	ENSMUSG00000041482
Pole3	0.00230659	0.0780495	0.35	0.19	1	ENSMUSG00000028394
Zfp703	0.00231736	0.0699102	0.229	0.084	1	ENSMUSG00000085795
Trim27	0.00232879	0.0637345	0.341	0.166	1	ENSMUSG00000021326
Jarid2	0.00233818	0.0619252	0.256	0.106	1	ENSMUSG00000038518
B9d1	0.00234117	0.0806434	0.22	0.092	1	ENSMUSG00000001039
C1qtnf1	0.00234542	0.0546655	0.112	0.024	1	ENSMUSG00000017446
Samd4	0.0023556	0.0773749	0.229	0.105	1	ENSMUSG00000021838
Hnrnpa0	0.00236554	0.0612466	0.561	0.353	1	ENSMUSG00000007836
Sys1	0.00236722	0.0595844	0.637	0.427	1	ENSMUSG00000045503
Unc5b	0.00237005	0.0708871	0.345	0.163	1	ENSMUSG00000020099
Nop2	0.002372	0.0651532	0.184	0.061	1	ENSMUSG00000038279
Smc1a	0.0023753	0.0636235	0.596	0.374	1	ENSMUSG00000041133
Abhd11os	0.00238308	0.0905654	0.135	0.053	1	ENSMUSG00000085042
Fam173a	0.00238633	0.0710318	0.552	0.335	1	ENSMUSG00000057411
Ssu72	0.00239695	0.0622919	0.776	0.582	1	ENSMUSG00000029038
Pfn1	0.00240259	0.162806	0.996	0.973	1	ENSMUSG00000018293
Ikzf5	0.00240547	-0.192443	0.265	0.279	1	ENSMUSG00000040167
Gab1	0.00242549	0.07793	0.224	0.105	1	ENSMUSG00000031714
Carnmt1	0.00242787	0.0678394	0.296	0.14	1	ENSMUSG00000024726
Polr2h	0.00243009	0.0724031	0.309	0.15	1	ENSMUSG00000021018
Akt1s1	0.00243344	0.0674753	0.426	0.231	1	ENSMUSG00000011096
Fam63b	0.00244674	0.0578286	0.565	0.358	1	ENSMUSG00000042444
Phyh	0.00245394	0.0680646	0.206	0.085	1	ENSMUSG00000026664
Psip1	0.00245559	0.0660906	0.471	0.268	1	ENSMUSG00000028484
Alas1	0.00246597	0.0855685	0.399	0.229	1	ENSMUSG00000032786
1810055G02Rik	0.00246818	0.0653406	0.121	0.04	1
Dnajc25	0.00246943	0.0577153	0.269	0.115	1	ENSMUSG00000070972
Tbc1d2b	0.00248959	0.0831676	0.224	0.103	1	ENSMUSG00000037410
Dnm1l	0.00249068	0.07135	0.323	0.158	1	ENSMUSG00000022789
Acot1	0.00250185	0.0858601	0.139	0.056	1	ENSMUSG00000072949
Srsf7	0.00250625	0.0596054	0.704	0.497	1	ENSMUSG00000024097
Polr2a	0.00251379	0.0536693	0.534	0.326	1	ENSMUSG00000005198
Bola1	0.00254392	0.0795006	0.408	0.221	1	ENSMUSG00000015943
Angptl4	0.00256827	0.0888008	0.211	0.094	1	ENSMUSG00000002289
Gcnt2	0.0025744	-0.183316	0.251	0.245	1	ENSMUSG00000021360
Lrat	0.00257561	0.0975107	0.256	0.126	1	ENSMUSG00000028003
1810010H24Rik	0.00258234	0.148094	0.229	0.124	1
Gm10094	0.00258866	-0.122707	0.121	0.147	1	ENSMUSG00000061104
Rbbp6	0.0025931	0.0581598	0.637	0.426	1	ENSMUSG00000030779
Tapbp	0.00260716	-0.237249	0.834	0.756	1	ENSMUSG00000024308
Ythdf3	0.0026205	0.0720903	0.309	0.144	1	ENSMUSG00000047213
Kank3	0.00264306	-0.262497	0.857	0.765	1	ENSMUSG00000042099
Cdh13	0.00266412	0.135783	0.152	0.056	1	ENSMUSG00000031841
Grb2	0.00268725	0.0678365	0.547	0.347	1	ENSMUSG00000059923
Pi16	0.00270721	-0.136019	0.085	0.121	1	ENSMUSG00000024011
Ctdsp1	0.00271072	-0.239594	0.552	0.497	1	ENSMUSG00000026176
Irf7	0.00271952	0.0879083	0.233	0.1	1	ENSMUSG00000025498
Mrpl21	0.00272958	0.0504293	0.484	0.282	1	ENSMUSG00000024829
Traf5	0.00273899	-0.144055	0.161	0.202	1	ENSMUSG00000026637
Klf15	0.00273954	0.0848362	0.13	0.063	1	ENSMUSG00000030087
Chchd5	0.0027476	0.0599897	0.287	0.124	1	ENSMUSG00000037938
Stmn2	0.00275631	-0.276215	0.78	0.768	1	ENSMUSG00000027500
Aplp2	0.00277108	-0.210036	0.924	0.877	1	ENSMUSG00000031996
Cxx1a	0.00277212	-0.263193	0.915	0.832	1	ENSMUSG00000067925
Fam71a	0.00277447	0.151044	0.184	0.102	1	ENSMUSG00000091017
Emc8	0.00277755	0.0749536	0.448	0.263	1	ENSMUSG00000031819
Me1	0.00279132	0.0634061	0.126	0.035	1	ENSMUSG00000032418
Chka	0.00281441	0.0818109	0.211	0.09	1	ENSMUSG00000024843
Ubac1	0.00282328	0.0633826	0.3	0.132	1	ENSMUSG00000036352
Wwtr1	0.00282976	0.0525105	0.695	0.482	1	ENSMUSG00000027803
Incenp	0.00283389	0.0808349	0.121	0.035	1	ENSMUSG00000024660
Jund	0.00283406	-0.226251	0.96	0.929	1	ENSMUSG00000071076
Cblb	0.00283672	0.0678417	0.211	0.081	1	ENSMUSG00000022637
Actr2	0.00285434	-0.247249	0.493	0.468	1	ENSMUSG00000020152
Phf13	0.00285897	0.0648459	0.135	0.037	1	ENSMUSG00000047777
Mrps15	0.00286203	0.0727955	0.462	0.281	1	ENSMUSG00000028861
Fh1	0.00286387	0.0688507	0.404	0.219	1	ENSMUSG00000026526
Cyb5b	0.00287387	0.0547169	0.498	0.284	1	ENSMUSG00000031924
Dhx9	0.00288428	0.0613374	0.439	0.244	1	ENSMUSG00000042699
Sap130	0.00292144	0.0647348	0.121	0.044	1	ENSMUSG00000024260
Pip5k1a	0.00293654	0.0834735	0.363	0.198	1	ENSMUSG00000028126
Cox10	0.00294113	0.07675	0.193	0.071	1	ENSMUSG00000042148
Prrc1	0.00295359	0.0796082	0.256	0.124	1	ENSMUSG00000024594
Zbtb34	0.00297381	0.0628747	0.13	0.042	1	ENSMUSG00000068966
Fam103a1	0.00298326	-0.214409	0.444	0.437	1	ENSMUSG00000038646
Ncf4	0.00299217	0.067433	0.117	0.031	1	ENSMUSG00000071715
Psmd1	0.00300403	0.0493958	0.601	0.385	1	ENSMUSG00000026229
Kpnb1	0.00300489	0.0838138	0.413	0.235	1	ENSMUSG00000001440
Hspa1b	0.00300744	0.0807621	0.525	0.306	1	ENSMUSG00000090877
Zcchc17	0.0030091	0.0609041	0.587	0.382	1	ENSMUSG00000028772
Chst3	0.00301543	0.0677435	0.126	0.047	1	ENSMUSG00000057337
AI413582	0.00302187	0.0633006	0.453	0.26	1	ENSMUSG00000062753
Vamp4	0.00302279	-0.192766	0.314	0.319	1	ENSMUSG00000026696
Rnf111	0.00303709	0.0639114	0.247	0.111	1	ENSMUSG00000032217
Ppm1b	0.00305029	0.0898435	0.336	0.179	1	ENSMUSG00000061130
Avpi1	0.00307665	0.0622775	0.673	0.456	1	ENSMUSG00000018821
Tmtc2	0.00310461	-0.194917	0.309	0.298	1	ENSMUSG00000036019
Snx5	0.00311023	0.0524035	0.529	0.311	1	ENSMUSG00000027423
Lcp2	0.00313144	0.0559375	0.103	0.024	1	ENSMUSG00000002699
Tnrc6b	0.00313391	0.0847611	0.561	0.373	1	ENSMUSG00000047888
Polr1a	0.00315125	0.0609592	0.161	0.055	1	ENSMUSG00000049553
Haus7	0.00315494	0.0666468	0.17	0.06	1	ENSMUSG00000031371
Otub1	0.00317341	0.0557373	0.565	0.36	1	ENSMUSG00000024767
Ndufab1	0.00317865	0.0548672	0.749	0.556	1	ENSMUSG00000030869
Gnai1	0.00319277	0.080391	0.229	0.106	1	ENSMUSG00000057614
Nkain4	0.00321381	0.0776205	0.188	0.076	1	ENSMUSG00000027574
Tmem183a	0.0032224	0.0803407	0.372	0.195	1	ENSMUSG00000042305
Mrps23	0.00323431	0.0669253	0.368	0.19	1	ENSMUSG00000023723
Vcam1	0.00323506	0.117031	0.377	0.197	1	ENSMUSG00000027962
Gpatch8	0.00325381	0.0674965	0.422	0.234	1	ENSMUSG00000034621
Tmem192	0.00325598	0.0637803	0.242	0.1	1	ENSMUSG00000025521
Kdsr	0.00328946	-0.211904	0.345	0.324	1	ENSMUSG00000009905
Tgs1	0.00329278	0.0547931	0.345	0.165	1	ENSMUSG00000028233
Bin1	0.00329812	0.0786321	0.596	0.387	1	ENSMUSG00000024381
Rbbp8	0.00330416	0.0593561	0.175	0.053	1	ENSMUSG00000041238
Stxbp5	0.00331343	0.0797038	0.193	0.089	1	ENSMUSG00000019790
Mtpn	0.003335	0.0608178	0.677	0.463	1	ENSMUSG00000029840
Pank3	0.00334093	0.0711382	0.381	0.206	1	ENSMUSG00000018846
Fam65a	0.00334125	0.0812227	0.52	0.332	1	ENSMUSG00000038604
Creb1	0.00334231	0.0700538	0.39	0.215	1	ENSMUSG00000025958
Casp7	0.00334824	0.0839246	0.256	0.129	1	ENSMUSG00000025076
Irak1bp1	0.00335362	0.0551871	0.103	0.029	1	ENSMUSG00000032251
Cdc42ep4	0.00337808	0.0816877	0.39	0.235	1	ENSMUSG00000041598
B230354K17Rik	0.00340909	0.0580223	0.135	0.042	1	ENSMUSG00000097119
Trpc1	0.00341284	0.0635203	0.13	0.044	1	ENSMUSG00000032839
Ppil3	0.00344226	0.0561711	0.318	0.148	1	ENSMUSG00000026035
Golga4	0.00344494	0.0708846	0.489	0.297	1	ENSMUSG00000038708
Napsa	0.00344768	0.129562	0.179	0.077	1	ENSMUSG00000002204
Mtfr1l	0.00345728	0.0554451	0.565	0.342	1	ENSMUSG00000046671
Ackr3	0.00345788	-0.331231	0.543	0.506	1	ENSMUSG00000044337
Fam199x	0.00347798	0.0662991	0.135	0.047	1	ENSMUSG00000042595
Wdr6	0.00349576	0.0632987	0.152	0.055	1	ENSMUSG00000066357
Zdhhc5	0.00350497	0.0612327	0.256	0.115	1	ENSMUSG00000034075
Klhdc2	0.0035171	0.0659338	0.462	0.265	1	ENSMUSG00000020978
Pelp1	0.00352327	0.0702214	0.197	0.082	1	ENSMUSG00000018921
Tnk2	0.00352725	0.0610647	0.188	0.076	1	ENSMUSG00000022791
Pfkfb3	0.0035503	0.0737057	0.318	0.166	1	ENSMUSG00000026773
Mthfd1	0.00358345	0.0766089	0.184	0.084	1	ENSMUSG00000021048
Pik3ip1	0.00360494	-0.167893	0.206	0.24	1	ENSMUSG00000034614
Echdc2	0.00360769	0.0778844	0.143	0.06	1	ENSMUSG00000028601
Pdpk1	0.00362493	0.0712398	0.323	0.163	1	ENSMUSG00000024122
Opa3	0.00362533	0.0630762	0.215	0.079	1	ENSMUSG00000052214
Gmds	0.00365865	0.0657713	0.26	0.115	1	ENSMUSG00000038372
Armc5	0.00366185	0.0887551	0.287	0.144	1	ENSMUSG00000042178
Kcnk3	0.00367914	0.143095	0.126	0.052	1	ENSMUSG00000049265
Il11ra1	0.00368291	0.104328	0.48	0.29	1	ENSMUSG00000073889
Rbm28	0.00368896	0.0822147	0.368	0.205	1	ENSMUSG00000029701
Ttyh2	0.00369239	0.0566417	0.139	0.037	1	ENSMUSG00000034714
Pcyt2	0.00369248	0.0660366	0.247	0.102	1	ENSMUSG00000025137
Snrpb	0.00370859	0.0573865	0.955	0.85	1	ENSMUSG00000027404
Cers6	0.00372901	0.0712329	0.139	0.055	1	ENSMUSG00000027035
Commd6	0.00372959	0.0654264	0.516	0.311	1	ENSMUSG00000075486
Cd320	0.0037323	0.0731679	0.206	0.084	1	ENSMUSG00000002308
Sipa1l1	0.00376871	0.0693078	0.377	0.21	1	ENSMUSG00000042700
Pkd2	0.00377645	0.104452	0.453	0.281	1	ENSMUSG00000034462
Nop16	0.00380435	0.0757736	0.157	0.071	1	ENSMUSG00000025869
1190002N15Rik	0.00382904	0.100802	0.327	0.184	1
Nme3	0.00383212	-0.112848	0.09	0.123	1	ENSMUSG00000073435
Tsix	0.00383698	-0.107068	0.085	0.123	1	ENSMUSG00000085715
Zfp24	0.00385039	0.0810706	0.22	0.1	1	ENSMUSG00000051469
Ubxn7	0.0038604	0.0761248	0.188	0.084	1	ENSMUSG00000053774
Slc25a25	0.00390651	0.0636454	0.251	0.124	1	ENSMUSG00000026819
Dcxr	0.00391894	0.0878541	0.283	0.152	1	ENSMUSG00000039450
Rrp1b	0.00393785	0.0579658	0.233	0.094	1	ENSMUSG00000058392
Abl2	0.0039587	0.0512219	0.215	0.079	1	ENSMUSG00000026596
Lclat1	0.00396211	0.0835086	0.17	0.082	1	ENSMUSG00000054469
Bicc1	0.00396557	0.087917	0.157	0.074	1	ENSMUSG00000014329
Mnt	0.00397712	0.0634965	0.175	0.063	1	ENSMUSG00000000282
Slc24a5	0.00400139	-0.121162	0.09	0.106	1	ENSMUSG00000035183
Prr5l	0.00401913	0.071114	0.193	0.079	1	ENSMUSG00000032841
Pttg1ip	0.00405029	-0.258995	0.691	0.606	1	ENSMUSG00000009291
Tnfsf10	0.00405473	-0.261873	0.601	0.545	1	ENSMUSG00000039304
Rnd3	0.00406415	0.0729445	0.17	0.071	1	ENSMUSG00000017144
Nacc2	0.00408164	0.077844	0.215	0.103	1	ENSMUSG00000026932
Pdpn	0.00413616	-0.167917	0.063	0.102	1	ENSMUSG00000028583
Mcm7	0.00414137	0.0745766	0.238	0.11	1	ENSMUSG00000029730
Maml3	0.00417255	0.0739405	0.247	0.113	1	ENSMUSG00000061143
Cad	0.00418123	0.0578104	0.139	0.044	1	ENSMUSG00000013629
Pmvk	0.00419427	0.0839259	0.368	0.208	1	ENSMUSG00000027952
Rasa1	0.00422314	0.0781785	0.453	0.273	1	ENSMUSG00000021549
Smpdl3a	0.00424429	-0.210572	0.57	0.555	1	ENSMUSG00000019872
Galnt18	0.00424691	-0.266301	0.61	0.54	1	ENSMUSG00000038296
Pmp22	0.0042543	-0.419194	0.87	0.797	1	ENSMUSG00000018217
Mrpl15	0.00427252	0.0630982	0.453	0.274	1	ENSMUSG00000033845
Arglu1	0.00427583	0.0536283	0.794	0.577	1	ENSMUSG00000040459
Apip	0.00429478	0.0732348	0.341	0.192	1	ENSMUSG00000010911
Mff	0.00431237	-0.227977	0.525	0.492	1	ENSMUSG00000026150
Agpat5	0.00431828	0.0684308	0.345	0.184	1	ENSMUSG00000031467
Stard13	0.00432208	0.0911087	0.291	0.16	1	ENSMUSG00000016128
Zdhhc1	0.00433216	-0.100689	0.09	0.113	1	ENSMUSG00000039199
Arpc5l	0.00433808	0.0759019	0.601	0.423	1	ENSMUSG00000026755
Aldh9a1	0.00434267	0.0608247	0.283	0.127	1	ENSMUSG00000026687
Tufm	0.00434637	0.0788797	0.256	0.129	1	ENSMUSG00000073838
Eml4	0.0043705	0.0733549	0.287	0.147	1	ENSMUSG00000032624
Plekha8	0.00438884	0.0675332	0.148	0.053	1	ENSMUSG00000005225
Nid2	0.00440503	0.0575325	0.103	0.024	1	ENSMUSG00000021806
Mterf3	0.00441389	-0.156987	0.17	0.19	1	ENSMUSG00000021519
Adap2os	0.00443893	0.0691071	0.108	0.035	1	ENSMUSG00000086507
Blvrb	0.00445368	0.0707616	0.377	0.213	1	ENSMUSG00000040466
Ppp2r1a	0.00448059	0.0540911	0.637	0.431	1	ENSMUSG00000007564
Tmem97	0.00448269	0.0685359	0.283	0.126	1	ENSMUSG00000037278
Mgrn1	0.00450954	0.054693	0.3	0.132	1	ENSMUSG00000022517
Slc39a14	0.0045382	0.052246	0.179	0.065	1	ENSMUSG00000022094
Ifit3	0.00454749	0.128179	0.233	0.119	1	ENSMUSG00000074896
Sftpd	0.00455045	0.309983	0.143	0.058	1	ENSMUSG00000021795
H2afv	0.00455263	0.0658365	0.78	0.595	1	ENSMUSG00000041126
Spc24	0.00457651	0.0738923	0.188	0.069	1	ENSMUSG00000074476
Gspt1	0.00457976	0.0744016	0.404	0.245	1	ENSMUSG00000062203
Nfil3	0.00458506	0.0585364	0.121	0.034	1	ENSMUSG00000056749
Ddx27	0.00459648	0.0668683	0.305	0.15	1	ENSMUSG00000017999
Gngt2	0.00460202	-0.229081	0.901	0.845	1	ENSMUSG00000038811
Nf1	0.00463662	0.0664246	0.287	0.147	1	ENSMUSG00000020716
Plekhh2	0.00464211	0.0524353	0.103	0.034	1	ENSMUSG00000040852
Pepd	0.00464557	0.0595976	0.269	0.124	1	ENSMUSG00000063931
Yeats2	0.00465858	0.0736457	0.148	0.055	1	ENSMUSG00000041215
[truncated: 600 more rows]

## Sheet: Epithelial
Supplementary Table 7. Lung scRNAseq Cell Clusters: Low vs. High Metastatic Burden - Epithelial
Gene	p_val	avg_log2FC	pct.1	pct.2	p_val_adj	ensembl_ids
Lgals1	3.07645e-100	1.72216	1	0.399	8.61375e-96	ENSMUSG00000068220
Spp1	8.12681e-86	1.77371	0.991	0.202	2.27543e-81	ENSMUSG00000029304
S100a4	1.52263e-35	1.17633	0.872	0.099	4.26322e-31	ENSMUSG00000001020
S100a6	2.14307e-31	0.585838	1	0.67	6.00038e-27	ENSMUSG00000001025
Mgp	1.28057e-29	0.626184	1	0.777	3.58546e-25	ENSMUSG00000030218
Gm26917	3.20166e-26	0.661668	0.972	0.76	8.96433e-22	ENSMUSG00000097971
C1qa	8.2506e-22	0.719231	0.688	0.064	2.31009e-17	ENSMUSG00000036887
Rps27rt	1.20017e-21	-0.734266	0.963	0.974	3.36035e-17	ENSMUSG00000050621
Pkm	1.85604e-20	0.470624	0.972	0.635	5.19673e-16	ENSMUSG00000032294
mt-Atp8	8.34156e-20	-0.829162	0.44	0.712	2.33555e-15	ENSMUSG00000064356
C1qb	9.25878e-20	0.684845	0.624	0.026	2.59237e-15	ENSMUSG00000036905
Mif	9.23721e-18	0.521293	0.936	0.648	2.58633e-13	ENSMUSG00000033307
Ccl21a	2.99026e-17	-0.711319	0.202	0.489	8.37242e-13	ENSMUSG00000094686
Saa3	3.0636e-16	0.617935	0.569	0.034	8.57777e-12	ENSMUSG00000040026
Lcn2	3.09506e-16	1.34439	0.881	0.292	8.66587e-12	ENSMUSG00000026822
C1qc	3.79915e-16	0.552416	0.56	0.047	1.06373e-11	ENSMUSG00000036896
Rps20	8.23152e-16	0.40607	1	0.979	2.30474e-11	ENSMUSG00000028234
Rpl32	1.98367e-15	0.347093	1	0.983	5.55409e-11	ENSMUSG00000057841
PYMT	2.17748e-15	0.553876	0.523	0	6.09672e-11	PYMT
Vim	2.38928e-15	0.546007	0.872	0.549	6.68974e-11	ENSMUSG00000026728
Fn1	5.20321e-15	0.529981	0.624	0.107	1.45685e-10	ENSMUSG00000026193
Ubb	3.7394e-14	-0.568242	1	0.987	1.04699e-09	ENSMUSG00000019505
Hn1	8.82296e-14	0.566127	0.789	0.326	2.47034e-09	ENSMUSG00000020737
Gm8797	1.21983e-13	-0.589706	1	0.983	3.41541e-09	ENSMUSG00000103034
Birc5	2.80967e-13	0.506357	0.486	0.03	7.8668e-09	ENSMUSG00000017716
Gapdh	2.92341e-13	0.393654	0.991	0.803	8.18527e-09	ENSMUSG00000057666
S100a10	6.76205e-13	0.420357	0.972	0.751	1.89331e-08	ENSMUSG00000041959
Rpl10-ps3	2.0992e-12	-0.691578	0.761	0.828	5.87754e-08	ENSMUSG00000058443
Rpl27-ps3	3.03299e-12	-0.539581	0.349	0.575	8.49206e-08	ENSMUSG00000073640
Spint2	4.67655e-12	-0.552966	0.963	0.979	1.30939e-07	ENSMUSG00000074227
Rps18	6.89309e-12	0.341318	1	0.974	1.93e-07	ENSMUSG00000008668
Rps11	9.72297e-12	0.292524	1	0.983	2.72233e-07	ENSMUSG00000003429
Rpl28	1.10356e-11	0.343907	1	0.957	3.08986e-07	ENSMUSG00000030432
Rpl10a	1.37811e-11	0.304744	1	0.953	3.85857e-07	ENSMUSG00000037805
Rpl23a-ps3	1.41071e-11	-0.62104	0.743	0.803	3.94984e-07	ENSMUSG00000078126
Wfdc17	1.57829e-11	0.430998	0.514	0.09	4.41906e-07	ENSMUSG00000069792
Cxcl2	2.48766e-11	0.63059	0.624	0.18	6.96519e-07	ENSMUSG00000058427
Rpl9-ps6	2.94121e-11	-0.538125	0.358	0.562	8.2351e-07	ENSMUSG00000062456
Gm10076	3.51712e-11	-0.564862	0.78	0.867	9.84758e-07	ENSMUSG00000060143
1110008P14Rik	5.20793e-11	0.3559	0.817	0.408	1.45817e-06
Rpl12	1.17486e-10	0.350585	0.982	0.854	3.28949e-06	ENSMUSG00000038900
mt-Nd3	1.64962e-10	-0.524594	0.945	0.94	4.61877e-06	ENSMUSG00000064360
mt-Co1	2.26614e-10	-0.430804	1	0.996	6.34498e-06	ENSMUSG00000064351
Gm7334	2.31061e-10	-0.515541	0.055	0.283	6.46947e-06	ENSMUSG00000044645
P4hb	2.66971e-10	0.403887	0.872	0.558	7.47492e-06	ENSMUSG00000025130
Cd63	3.02827e-10	0.354443	0.982	0.884	8.47887e-06	ENSMUSG00000025351
Gsn	3.6002e-10	-0.520958	0.844	0.961	1.00802e-05	ENSMUSG00000026879
Cdkn2a	3.80944e-10	0.351716	0.367	0.013	1.06661e-05	ENSMUSG00000044303
Rpl26	5.99807e-10	0.271385	1	0.996	1.6794e-05	ENSMUSG00000060938
Rps15a	6.87004e-10	0.299503	1	0.983	1.92354e-05	ENSMUSG00000008683
Rpl19	7.13313e-10	0.27595	1	0.991	1.99721e-05	ENSMUSG00000017404
Arpc1b	1.34895e-09	0.336589	0.872	0.545	3.77693e-05	ENSMUSG00000029622
Rplp1	1.38477e-09	0.256047	1	0.983	3.87723e-05	ENSMUSG00000007892
H2afz	1.43277e-09	0.41779	0.972	0.794	4.01162e-05	ENSMUSG00000037894
Ranbp1	1.94256e-09	0.385198	0.817	0.481	5.43898e-05	ENSMUSG00000005732
Mettl7a1	1.96218e-09	-0.668986	0.761	0.901	5.49391e-05	ENSMUSG00000054619
Gnb2l1	2.22315e-09	0.313247	0.982	0.815	6.2246e-05	ENSMUSG00000020372
Ecm1	2.24786e-09	0.357138	0.587	0.197	6.29378e-05	ENSMUSG00000028108
Eif5a	2.54503e-09	0.319629	0.945	0.725	7.12584e-05	ENSMUSG00000078812
Dynlt1c	3.84e-09	-0.678653	0.284	0.429	0.000107516	ENSMUSG00000000579
Cks1b	4.38875e-09	0.360444	0.45	0.073	0.000122881	ENSMUSG00000028044
Mrpl12	6.41696e-09	0.308936	0.798	0.425	0.000179668	ENSMUSG00000039640
Ube2c	6.73179e-09	0.383118	0.321	0	0.000188483	ENSMUSG00000001403
Tubb5	7.99319e-09	0.42708	0.817	0.485	0.000223801	ENSMUSG00000001525
Rps17	9.92264e-09	0.269942	1	0.97	0.000277824	ENSMUSG00000061787
Rps12-ps3	1.40629e-08	-0.49649	0.505	0.635	0.000393748	ENSMUSG00000067038
Ldha	1.57786e-08	0.269333	0.972	0.773	0.000441785	ENSMUSG00000063229
Atp5g1	1.76824e-08	0.280723	0.908	0.687	0.000495088	ENSMUSG00000006057
Rpl13a	2.2372e-08	0.257485	1	0.991	0.000626394	ENSMUSG00000074129
Gstp1	2.3538e-08	-0.552776	0.294	0.433	0.00065904	ENSMUSG00000060803
Rps8	2.38721e-08	0.227665	1	0.996	0.000668395	ENSMUSG00000047675
Uqcrq	2.62389e-08	0.228858	0.982	0.837	0.000734663	ENSMUSG00000044894
Gm9843	2.68595e-08	-0.488786	0.624	0.704	0.000752038	ENSMUSG00000050299
Nhp2	3.17022e-08	0.398657	0.67	0.322	0.00088763	ENSMUSG00000001056
mt-Nd4l	3.22726e-08	-0.524726	0.606	0.704	0.000903599	ENSMUSG00000065947
Phgdh	3.3149e-08	0.255215	0.349	0.034	0.000928138	ENSMUSG00000053398
Rps7	5.17225e-08	0.220512	1	0.961	0.00144818	ENSMUSG00000061477
Rpl36	6.31613e-08	0.226761	1	0.979	0.00176845	ENSMUSG00000057863
Gm10260	6.83067e-08	-0.539583	0.761	0.785	0.00191252	ENSMUSG00000069117
Eif4a1	9.59183e-08	0.304037	0.927	0.734	0.00268562	ENSMUSG00000059796
Sox9	1.14386e-07	0.276137	0.321	0.026	0.00320269	ENSMUSG00000000567
Rps14	1.37554e-07	0.237861	1	0.996	0.00385136	ENSMUSG00000024608
Cdkn2c	1.41052e-07	0.313822	0.367	0.047	0.00394931	ENSMUSG00000028551
Rps27a	1.49391e-07	0.216913	1	0.987	0.0041828	ENSMUSG00000020460
Rpl11	1.56824e-07	0.231488	0.991	0.97	0.0043909	ENSMUSG00000059291
2700094K13Rik	1.65529e-07	0.348913	0.725	0.391	0.00463466
Lmna	1.74181e-07	0.295757	0.771	0.455	0.0048769	ENSMUSG00000028063
Rpl4	1.81192e-07	0.279915	0.991	0.94	0.0050732	ENSMUSG00000032399
Top2a	1.83037e-07	0.292627	0.312	0.013	0.00512484	ENSMUSG00000020914
Rps10	1.93402e-07	0.24235	1	0.966	0.00541508	ENSMUSG00000052146
Timp1	2.00929e-07	0.240098	0.294	0.017	0.00562582	ENSMUSG00000001131
Rps18-ps3	3.17107e-07	-0.494082	0.514	0.635	0.00887868	ENSMUSG00000057657
Gm10073	3.39388e-07	-0.338313	0.229	0.391	0.00950253	ENSMUSG00000060019
Rhoc	3.79073e-07	0.309653	0.706	0.356	0.0106137	ENSMUSG00000002233
Rpsa	3.90926e-07	0.254709	1	0.94	0.0109455	ENSMUSG00000032518
Fxyd5	3.91489e-07	0.334364	0.587	0.245	0.0109613	ENSMUSG00000009687
Rpl30	4.47065e-07	0.252151	0.991	0.953	0.0125174	ENSMUSG00000058600
Gas6	4.80233e-07	-0.438639	0.642	0.811	0.013446	ENSMUSG00000031451
Myl12b	5.09639e-07	-0.502803	0.78	0.845	0.0142694	ENSMUSG00000034868
Rpl23	5.46412e-07	0.214405	1	0.987	0.015299	ENSMUSG00000071415
Gm10116	5.72623e-07	-0.23531	0.073	0.227	0.0160329	ENSMUSG00000062382
Nme1	5.99669e-07	0.340546	0.716	0.408	0.0167901	ENSMUSG00000037601
Cks2	6.10567e-07	0.340521	0.367	0.086	0.0170953	ENSMUSG00000062248
Hsph1	6.75226e-07	-0.466181	0.22	0.348	0.0189057	ENSMUSG00000029657
Polr2f	7.56808e-07	0.238712	0.835	0.506	0.0211899	ENSMUSG00000033020
Ndufa3	7.75559e-07	-0.439212	0.89	0.871	0.0217149	ENSMUSG00000035674
Eno1	8.97187e-07	0.251752	0.706	0.369	0.0251203	ENSMUSG00000063524
Tcn2	9.86374e-07	-0.373639	0.349	0.494	0.0276175	ENSMUSG00000020432
Ctsb	1.00846e-06	0.236374	0.881	0.592	0.0282358	ENSMUSG00000021939
Apoe	1.0792e-06	0.330973	0.936	0.747	0.0302165	ENSMUSG00000002985
Ifi27l2a	1.15551e-06	0.912875	0.505	0.159	0.0323532	ENSMUSG00000079017
App	1.18531e-06	-0.521567	0.771	0.858	0.0331875	ENSMUSG00000022892
Cdk1	1.26322e-06	0.239371	0.257	0.013	0.0353688	ENSMUSG00000019942
Rps2	1.3024e-06	0.27171	1	0.957	0.0364659	ENSMUSG00000044533
Acta2	1.3229e-06	-0.270744	0.147	0.296	0.0370398	ENSMUSG00000035783
H2afx	1.37703e-06	0.291228	0.422	0.116	0.0385554	ENSMUSG00000049932
Rpl13	1.55827e-06	0.259467	1	1	0.0436301	ENSMUSG00000000740
Ccl12	1.82455e-06	0.529856	0.321	0.004	0.0510855	ENSMUSG00000035352
H1f0	1.83586e-06	0.348844	0.651	0.348	0.0514023	ENSMUSG00000096210
Sema3c	1.90511e-06	-0.335722	0.119	0.27	0.0533412	ENSMUSG00000028780
Rpl36al	2.28385e-06	0.211185	0.982	0.927	0.0639455	ENSMUSG00000049751
Rpl14	2.29228e-06	0.2132	1	0.987	0.0641815	ENSMUSG00000025794
Eif1	2.3191e-06	-0.284417	1	1	0.0649325	ENSMUSG00000035530
Wdr89	2.72792e-06	-0.340712	0.991	0.966	0.076379	ENSMUSG00000045690
Tomm20	2.84589e-06	0.242555	0.872	0.575	0.079682	ENSMUSG00000093904
Jund	3.11666e-06	-0.458702	0.936	0.888	0.0872634	ENSMUSG00000071076
Rpl22	3.46535e-06	0.252683	0.982	0.897	0.0970263	ENSMUSG00000028936
S100a8	3.55597e-06	0.297964	0.661	0.305	0.0995636	ENSMUSG00000056054
Gm10709	3.76654e-06	-0.400664	0.908	0.884	0.105459	ENSMUSG00000074516
Wfdc2	4.17804e-06	0.396064	0.991	0.957	0.116981	ENSMUSG00000017723
Ptms	4.28415e-06	-0.425686	0.844	0.893	0.119952	ENSMUSG00000030122
Slpi	4.38919e-06	0.526215	0.596	0.245	0.122893	ENSMUSG00000017002
Rps23	4.76332e-06	0.204502	1	0.979	0.133368	ENSMUSG00000049517
Ccnd1	4.93557e-06	0.365677	0.651	0.386	0.138191	ENSMUSG00000070348
0610012G03Rik	5.13332e-06	0.230698	0.688	0.365	0.143728
Eif4a2	5.20702e-06	-0.385372	0.798	0.837	0.145791	ENSMUSG00000022884
Uqcc2	5.73402e-06	0.269565	0.771	0.515	0.160547	ENSMUSG00000024208
Txnip	5.87329e-06	-0.5428	0.569	0.67	0.164446	ENSMUSG00000038393
Rpl3	6.16733e-06	0.189727	1	0.918	0.172679	ENSMUSG00000060036
Rps15	6.74387e-06	0.198608	1	1	0.188822	ENSMUSG00000063457
Rps4x	6.78809e-06	0.237316	1	0.974	0.19006	ENSMUSG00000031320
Aif1	7.25441e-06	0.203549	0.229	0.013	0.203116	ENSMUSG00000024397
Ear2	7.72409e-06	-0.359298	0.119	0.3	0.216267	ENSMUSG00000072596
Rplp2	7.77483e-06	0.204579	1	0.996	0.217688	ENSMUSG00000025508
Emp3	7.7847e-06	0.280709	0.477	0.176	0.217964	ENSMUSG00000040212
Rbm3	7.82655e-06	0.222666	0.872	0.601	0.219136	ENSMUSG00000031167
Aqp1	8.00469e-06	-0.378335	0.312	0.455	0.224123	ENSMUSG00000004655
Cst3	9.77066e-06	-0.300867	0.991	1	0.273569	ENSMUSG00000027447
Rps12	1.00035e-05	0.240072	1	0.94	0.280088	ENSMUSG00000061983
Hopx	1.00773e-05	-0.964666	0.45	0.644	0.282154	ENSMUSG00000059325
Rpl39	1.01284e-05	0.210459	1	0.974	0.283585	ENSMUSG00000079641
Ran	1.08625e-05	0.26053	0.853	0.639	0.304139	ENSMUSG00000029430
Ifitm3	1.19925e-05	0.385319	0.872	0.712	0.335779	ENSMUSG00000025492
Emc1	1.26397e-05	-0.220363	0.055	0.176	0.353898	ENSMUSG00000078517
Cyyr1	1.29473e-05	-0.215195	0.046	0.18	0.362512	ENSMUSG00000041134
Retnla	1.3332e-05	1.41875	0.33	0.077	0.373282	ENSMUSG00000061100
Cmtm7	1.43073e-05	0.238699	0.349	0.099	0.400589	ENSMUSG00000032436
Rpl18a	1.465e-05	0.195875	1	0.983	0.410184	ENSMUSG00000045128
Dbi	1.506e-05	0.232897	0.982	0.863	0.421664	ENSMUSG00000026385
Rps5	1.59957e-05	0.211483	1	0.983	0.447862	ENSMUSG00000012848
Tob1	1.71767e-05	-0.482017	0.376	0.494	0.48093	ENSMUSG00000037573
Tmcc2	1.74051e-05	-0.196194	0.037	0.129	0.487325	ENSMUSG00000042066
Rpl8	1.75004e-05	0.21681	0.991	0.996	0.489993	ENSMUSG00000003970
Ccdc103	1.80074e-05	-0.196047	0.028	0.129	0.504189	ENSMUSG00000020930
Dynlt1f	1.93116e-05	-0.535786	0.248	0.305	0.540706	ENSMUSG00000095677
Polr2l	1.96385e-05	-0.397792	0.587	0.631	0.549859	ENSMUSG00000038489
Dr1	2.09664e-05	-0.198349	0.046	0.159	0.587037	ENSMUSG00000029265
Fam216b	2.1076e-05	-0.256577	0.064	0.18	0.590106	ENSMUSG00000045655
Spop	2.21404e-05	-0.406944	0.477	0.605	0.61991	ENSMUSG00000057522
Cp	2.23128e-05	0.329581	0.422	0.129	0.624737	ENSMUSG00000003617
Knstrn	2.29402e-05	0.156638	0.183	0.004	0.642303	ENSMUSG00000027331
Rpl35a	2.39211e-05	0.149435	1	0.991	0.669767	ENSMUSG00000060636
Cxcl1	2.60644e-05	0.25437	0.321	0.073	0.729777	ENSMUSG00000029380
Rpl18	2.63672e-05	0.148522	1	0.979	0.738255	ENSMUSG00000059070
Foxf1	2.67114e-05	-0.249283	0.073	0.189	0.747894	ENSMUSG00000042812
Cpe	2.78132e-05	0.186515	0.229	0.026	0.778742	ENSMUSG00000037852
Scgb3a2	2.90238e-05	1.30128	0.532	0.318	0.812638	ENSMUSG00000038791
Erp29	2.90277e-05	0.182575	0.706	0.369	0.812746	ENSMUSG00000029616
Bin1	2.92877e-05	0.191985	0.385	0.116	0.820027	ENSMUSG00000024381
Mrps24	2.94049e-05	0.242769	0.743	0.429	0.823308	ENSMUSG00000020477
Atox1	2.94786e-05	0.204885	0.917	0.717	0.825372	ENSMUSG00000018585
Col6a1	3.1609e-05	0.257023	0.44	0.137	0.885019	ENSMUSG00000001119
Mfap1b	3.21409e-05	-0.275272	0.156	0.266	0.899912	ENSMUSG00000048222
Col6a2	3.33152e-05	0.183419	0.284	0.052	0.932791	ENSMUSG00000020241
Rps3a1	3.49364e-05	0.201973	1	0.979	0.978185	ENSMUSG00000028081
Ascc1	3.63513e-05	-0.469221	0.248	0.348	1	ENSMUSG00000044475
Rpl7a-ps5	3.97793e-05	-0.218589	0.083	0.21	1	ENSMUSG00000071052
Hmgb1	4.31374e-05	-0.362238	0.899	0.914	1	ENSMUSG00000066551
Psmb3	4.47195e-05	0.230118	0.908	0.67	1	ENSMUSG00000069744
Arhgap44	4.50686e-05	-0.309001	0.174	0.288	1	ENSMUSG00000033389
Fcer1g	4.54265e-05	0.326419	0.486	0.24	1	ENSMUSG00000058715
Psmb8	4.65268e-05	0.47184	0.651	0.412	1	ENSMUSG00000024338
Ear10	4.6897e-05	-0.232253	0.046	0.18	1	ENSMUSG00000090166
Mrpl54	4.78416e-05	0.200772	0.807	0.472	1	ENSMUSG00000034932
Rsrp1	5.2107e-05	-0.310757	0.927	0.918	1	ENSMUSG00000037266
Atp5o	5.56616e-05	0.194503	0.963	0.764	1	ENSMUSG00000022956
Myadm	5.609e-05	-0.289225	0.193	0.3	1	ENSMUSG00000068566
Anpep	5.83447e-05	-0.248389	0.055	0.172	1	ENSMUSG00000039062
Cycs	5.86179e-05	0.23545	0.872	0.622	1	ENSMUSG00000063694
Gm20498	6.01224e-05	-0.155095	0.046	0.107	1	ENSMUSG00000021139
1700007G11Rik	6.04108e-05	-0.262626	0.073	0.163	1
Inmt	6.66674e-05	-0.2935	0.725	0.773	1	ENSMUSG00000003477
Hp	6.99457e-05	0.596305	0.807	0.678	1	ENSMUSG00000031722
Grcc10	7.15833e-05	-0.366479	0.661	0.7	1	ENSMUSG00000072772
Il10rb	7.2864e-05	-0.353868	0.358	0.459	1	ENSMUSG00000022969
Rps26-ps1	7.42405e-05	-0.194736	0.092	0.215	1	ENSMUSG00000059775
Ccl7	7.71264e-05	0.18003	0.193	0.013	1	ENSMUSG00000035373
Mrps7	8.48365e-05	0.205193	0.514	0.232	1	ENSMUSG00000046756
Spef1	8.70862e-05	-0.344097	0.165	0.258	1	ENSMUSG00000027329
Cenpa	8.99866e-05	0.181373	0.257	0.039	1	ENSMUSG00000029177
C3	9.05689e-05	0.306532	0.486	0.219	1	ENSMUSG00000024164
Fam104a	9.20872e-05	0.196964	0.596	0.313	1	ENSMUSG00000041629
Cotl1	9.3322e-05	0.250736	0.459	0.197	1	ENSMUSG00000031827
Aebp1	9.64994e-05	0.237317	0.44	0.163	1	ENSMUSG00000020473
Zscan26	9.70303e-05	-0.218168	0.073	0.172	1	ENSMUSG00000022228
Twist1	9.97964e-05	0.134255	0.156	0.004	1	ENSMUSG00000035799
Ank	0.000101051	0.193157	0.303	0.094	1	ENSMUSG00000022265
Ctla2a	0.000103584	-0.338746	0.321	0.468	1	ENSMUSG00000044258
Cyld	0.000103661	-0.154628	0.046	0.129	1	ENSMUSG00000036712
Tubb6	0.000103889	0.16198	0.248	0.039	1	ENSMUSG00000001473
Marcksl1	0.000108123	0.228719	0.431	0.167	1	ENSMUSG00000047945
Rpl7	0.000110313	0.166893	1	0.983	1	ENSMUSG00000043716
Mettl7a2	0.000114111	-0.164526	0.018	0.107	1	ENSMUSG00000056487
Fkbp3	0.000115092	0.220143	0.578	0.279	1	ENSMUSG00000020949
Kcnn4	0.000115287	0.126276	0.193	0.017	1	ENSMUSG00000054342
Ccl4	0.00011823	0.207321	0.275	0.056	1	ENSMUSG00000018930
Ppm1h	0.00012541	-0.146838	0.028	0.103	1	ENSMUSG00000034613
Gm12355	0.000126297	-0.242144	0.101	0.197	1	ENSMUSG00000078134
Tuba1c	0.000129981	0.232222	0.523	0.232	1	ENSMUSG00000043091
Cd52	0.000133247	0.28619	0.532	0.249	1	ENSMUSG00000000682
Tsc22d3	0.000139658	-0.369573	0.459	0.567	1	ENSMUSG00000031431
Btg3	0.00014093	-0.200289	0.064	0.155	1	ENSMUSG00000022863
Gm20721	0.000142149	0.186479	0.33	0.103	1	ENSMUSG00000090625
Tomm22	0.000142828	-0.321404	0.339	0.451	1	ENSMUSG00000022427
Arhgef12	0.000151319	-0.279715	0.211	0.322	1	ENSMUSG00000059495
Gm8186	0.000154499	-0.259012	0.202	0.33	1	ENSMUSG00000049124
Psma7	0.000156123	0.201956	0.899	0.742	1	ENSMUSG00000027566
Cst6	0.00017131	0.129499	0.147	0	1	ENSMUSG00000024846
mt-Nd2	0.000171578	-0.299957	1	0.979	1	ENSMUSG00000064345
Gm9493	0.000171775	-0.249956	0.156	0.24	1	ENSMUSG00000044424
Fam166b	0.000172668	-0.393303	0.128	0.232	1	ENSMUSG00000042788
Rps26	0.000182829	0.18035	1	0.979	1	ENSMUSG00000025362
Col4a1	0.000183401	-0.415777	0.284	0.403	1	ENSMUSG00000031502
Usp36	0.000187349	0.172509	0.303	0.09	1	ENSMUSG00000033909
Capg	0.000188088	0.230817	0.495	0.219	1	ENSMUSG00000056737
Rpl34	0.000189746	0.141397	1	0.987	1	ENSMUSG00000062006
Gm10094	0.000192457	-0.204828	0.073	0.172	1	ENSMUSG00000061104
Rpl5	0.0001949	0.146951	0.982	0.837	1	ENSMUSG00000058558
1700001L19Rik	0.000197255	-0.306309	0.101	0.21	1
Gm2000	0.000197829	-0.359961	0.642	0.682	1	ENSMUSG00000078193
Mrps10	0.000202518	0.204258	0.404	0.167	1	ENSMUSG00000034729
Hdc	0.000206321	-0.583697	0.431	0.511	1	ENSMUSG00000027360
Rpl27a	0.000206903	0.133341	1	0.983	1	ENSMUSG00000046364
Myh14	0.000215332	-0.399363	0.55	0.605	1	ENSMUSG00000030739
Crip1	0.000219519	-0.487509	0.982	0.966	1	ENSMUSG00000006360
Glrx3	0.000224189	0.239827	0.505	0.258	1	ENSMUSG00000031068
Rpl23a	0.0002288	0.16733	1	0.996	1	ENSMUSG00000058546
Gm10250	0.000233081	-0.19245	0.073	0.172	1	ENSMUSG00000068706
Cenpw	0.000239264	0.137963	0.211	0.03	1	ENSMUSG00000075266
Cebpb	0.000244961	-0.40785	0.716	0.717	1	ENSMUSG00000056501
Tspan7	0.000246543	-0.315095	0.257	0.356	1	ENSMUSG00000058254
2510039O18Rik	0.000248946	-0.221428	0.156	0.206	1
Gins2	0.000249121	0.148156	0.165	0.004	1	ENSMUSG00000031821
Gstm5	0.00024971	0.15927	0.257	0.06	1	ENSMUSG00000004032
Prelid1	0.000261608	0.158267	0.734	0.446	1	ENSMUSG00000021486
Ccl2	0.000275879	0.258419	0.211	0.03	1	ENSMUSG00000035385
Slc6a14	0.000289625	-0.417732	0.22	0.313	1	ENSMUSG00000031089
Mcu	0.000292914	-0.146655	0.028	0.12	1	ENSMUSG00000009647
Eif3h	0.000296883	0.156122	0.899	0.708	1	ENSMUSG00000022312
Bpnt1	0.000301274	-0.199504	0.092	0.227	1	ENSMUSG00000026617
Cav2	0.00030833	-0.474437	0.404	0.506	1	ENSMUSG00000000058
Vpreb3	0.000309638	-0.67579	0.376	0.468	1	ENSMUSG00000000903
Slain2	0.000311655	-0.284622	0.183	0.318	1	ENSMUSG00000036087
Socs3	0.000311674	0.255703	0.45	0.202	1	ENSMUSG00000053113
Tk1	0.000314344	0.131239	0.147	0.009	1	ENSMUSG00000025574
Cdc20	0.000315127	0.155463	0.174	0.021	1	ENSMUSG00000006398
Cdk4	0.000335327	0.185969	0.642	0.365	1	ENSMUSG00000006728
Tomm6	0.000335575	-0.300723	0.33	0.395	1	ENSMUSG00000033475
Chil3	0.000338617	-0.2949	0.174	0.3	1	ENSMUSG00000040809
Slc9a3r2	0.000346188	-0.368083	0.55	0.618	1	ENSMUSG00000002504
Adrb2	0.000350247	-0.346668	0.202	0.318	1	ENSMUSG00000045730
Isca1	0.00035151	-0.245356	0.165	0.258	1	ENSMUSG00000044792
Hmga2	0.000352581	0.127576	0.138	0.004	1	ENSMUSG00000056758
Rps13	0.000353239	0.211475	0.991	0.991	1	ENSMUSG00000090862
Rps29	0.000353838	-0.188603	1	1	1	ENSMUSG00000034892
Ss18	0.000362304	-0.230481	0.174	0.283	1	ENSMUSG00000037013
Mfap5	0.000367444	-0.146656	0.018	0.133	1	ENSMUSG00000030116
Nup85	0.000369871	0.164115	0.257	0.069	1	ENSMUSG00000020739
Uba52	0.000370641	-0.332722	0.881	0.893	1	ENSMUSG00000090137
Trf	0.000374467	0.30218	0.642	0.369	1	ENSMUSG00000032554
Rrm2	0.00037582	0.136688	0.193	0.026	1	ENSMUSG00000020649
Cldn10	0.000378125	0.302033	0.303	0.107	1	ENSMUSG00000022132
Pigr	0.00038669	0.277109	0.284	0.094	1	ENSMUSG00000026417
Shmt2	0.000391777	0.117831	0.229	0.034	1	ENSMUSG00000025403
Ppp1r15b	0.000391789	-0.185885	0.064	0.176	1	ENSMUSG00000046062
S100a9	0.000395483	0.239867	0.56	0.305	1	ENSMUSG00000056071
Rps24	0.00039877	0.143133	1	0.97	1	ENSMUSG00000025290
Tppp3	0.000398872	-0.55333	0.716	0.785	1	ENSMUSG00000014846
Ctnnbl1	0.000399985	-0.187551	0.073	0.142	1	ENSMUSG00000027649
Rps27	0.000406534	-0.236297	1	0.996	1	ENSMUSG00000090733
Top1	0.000413615	0.179946	0.78	0.524	1	ENSMUSG00000070544
Igtp	0.000428556	0.164111	0.211	0.039	1	ENSMUSG00000078853
Iigp1	0.000435037	0.334742	0.183	0.026	1	ENSMUSG00000054072
2810417H13Rik	0.000452104	0.234428	0.193	0.021	1
mt-Nd5	0.000461587	-0.302628	0.807	0.833	1	ENSMUSG00000064367
Atp5f1	0.00046765	0.211875	0.927	0.742	1	ENSMUSG00000000563
Scd2	0.000474282	-0.572769	0.615	0.678	1	ENSMUSG00000025203
Efcab10	0.000478311	-0.551685	0.174	0.258	1	ENSMUSG00000020562
Nkx2-1	0.000478773	-0.390631	0.642	0.678	1	ENSMUSG00000001496
Serbp1	0.00049413	0.135587	0.89	0.678	1	ENSMUSG00000036371
Fau	0.000494202	0.177098	1	0.996	1	ENSMUSG00000038274
Fam103a1	0.000498357	-0.264436	0.294	0.382	1	ENSMUSG00000038646
Cpsf2	0.00049925	0.151229	0.266	0.064	1	ENSMUSG00000041781
Pf4	0.000521102	0.21475	0.339	0.124	1	ENSMUSG00000029373
Dcdc2a	0.000524946	-0.175838	0.055	0.142	1	ENSMUSG00000035910
Pkp3	0.000526108	-0.156865	0.055	0.124	1	ENSMUSG00000054065
Hs6st2	0.00053981	-0.195992	0.073	0.159	1	ENSMUSG00000062184
Rpl35	0.000542287	-0.232594	1	0.991	1	ENSMUSG00000062997
Tomm7	0.000545524	-0.429036	0.89	0.876	1	ENSMUSG00000028998
Pglyrp1	0.000556918	0.323458	0.376	0.185	1	ENSMUSG00000030413
Tspan2	0.000573862	-0.36857	0.257	0.326	1	ENSMUSG00000027858
mt-Nd1	0.000582054	-0.243449	1	0.996	1	ENSMUSG00000064341
Ccl8	0.000583346	0.136022	0.138	0.013	1	ENSMUSG00000009185
Rpl36a	0.000608396	0.165685	0.991	0.957	1	ENSMUSG00000079435
Mrpl11	0.000609149	0.184833	0.404	0.176	1	ENSMUSG00000024902
Ccl5	0.000610497	-0.776093	0.349	0.391	1	ENSMUSG00000035042
Sap30bp	0.000622848	0.150837	0.339	0.112	1	ENSMUSG00000020755
Efemp1	0.000629697	-0.302309	0.248	0.322	1	ENSMUSG00000020467
Gm43796	0.0006414	-0.191433	0.092	0.176	1	ENSMUSG00000107169
Clu	0.000644803	0.263448	0.578	0.339	1	ENSMUSG00000022037
Zbp1	0.000653934	0.10263	0.156	0.013	1	ENSMUSG00000027514
Dstn	0.000655804	-0.300512	0.954	0.966	1	ENSMUSG00000015932
Tspan13	0.000679217	-0.340849	0.422	0.532	1	ENSMUSG00000020577
Ndufb8	0.000680593	0.137488	0.917	0.712	1	ENSMUSG00000025204
Adgre5	0.000680748	-0.254112	0.248	0.322	1	ENSMUSG00000002885
Ino80b	0.000684439	-0.281455	0.294	0.399	1	ENSMUSG00000030034
Zc3h15	0.000691955	0.164958	0.532	0.27	1	ENSMUSG00000027091
Gm10053	0.000695191	-0.151106	0.055	0.133	1	ENSMUSG00000058927
Spi1	0.000713626	0.164193	0.211	0.06	1	ENSMUSG00000002111
Lrrc59	0.000713677	0.152282	0.45	0.193	1	ENSMUSG00000020869
Insig1	0.000723615	-0.273231	0.22	0.326	1	ENSMUSG00000045294
Krtcap2	0.000726504	0.184909	0.927	0.777	1	ENSMUSG00000042747
Trim28	0.000727825	0.164307	0.431	0.176	1	ENSMUSG00000005566
Cpeb4	0.000728951	-0.196801	0.147	0.227	1	ENSMUSG00000020300
Ap2s1	0.00073417	0.17421	0.725	0.468	1	ENSMUSG00000008036
Ccnb1	0.000735916	0.117841	0.128	0.004	1	ENSMUSG00000041431
Set	0.000738775	0.163998	0.725	0.451	1	ENSMUSG00000054766
Nasp	0.000761965	0.166371	0.294	0.077	1	ENSMUSG00000028693
Gatm	0.000766544	0.187225	0.229	0.06	1	ENSMUSG00000027199
Rps16	0.000785792	0.165983	1	0.983	1	ENSMUSG00000037563
Mtap	0.00079083	0.15771	0.275	0.073	1	ENSMUSG00000062937
Fam89b	0.000799977	-0.190514	0.073	0.167	1	ENSMUSG00000024939
Hacd4	0.0008011	0.0927242	0.156	0.026	1	ENSMUSG00000028497
Cenpm	0.000818996	0.116909	0.119	0	1	ENSMUSG00000068101
Ngfrap1	0.000838265	0.11679	0.789	0.506	1	ENSMUSG00000046432
Aprt	0.000846196	0.203395	0.624	0.352	1	ENSMUSG00000006589
Rrbp1	0.000846527	0.209011	0.661	0.421	1	ENSMUSG00000027422
Pold4	0.000854328	0.196653	0.385	0.172	1	ENSMUSG00000024854
Nutf2	0.000883339	-0.223774	0.174	0.283	1	ENSMUSG00000008450
Plcb3	0.000884134	-0.467346	0.248	0.313	1	ENSMUSG00000024960
Gm26825	0.000901222	0.189851	0.349	0.15	1	ENSMUSG00000097554
Gps1	0.000901618	0.159823	0.459	0.202	1	ENSMUSG00000025156
Dnah5	0.000914837	-0.323999	0.119	0.219	1	ENSMUSG00000022262
Tcp11l2	0.000921454	-0.299097	0.211	0.3	1	ENSMUSG00000020034
Rps2-ps6	0.000922003	-0.259948	0.275	0.391	1	ENSMUSG00000095427
Yipf4	0.000923397	-0.328455	0.477	0.515	1	ENSMUSG00000024072
Ckap2l	0.000925803	0.0797733	0.11	0	1	ENSMUSG00000048327
Cfap20	0.000933209	-0.347765	0.394	0.481	1	ENSMUSG00000031796
Ctnnb1	0.000946993	-0.302515	0.78	0.79	1	ENSMUSG00000006932
Plscr2	0.000952966	-0.276254	0.138	0.245	1	ENSMUSG00000032372
Aff4	0.000984907	-0.237047	0.239	0.296	1	ENSMUSG00000049470
mt-Atp6	0.000985676	-0.210958	1	1	1	ENSMUSG00000064357
Tmem107	0.000988504	-0.482031	0.266	0.352	1	ENSMUSG00000020895
Lxn	0.000988631	0.147702	0.321	0.094	1	ENSMUSG00000047557
Cenpe	0.00100552	0.122345	0.11	0	1	ENSMUSG00000045328
Chrnb1	0.00101965	-0.183871	0.046	0.107	1	ENSMUSG00000041189
Ctdsp1	0.00103038	-0.239732	0.266	0.348	1	ENSMUSG00000026176
mt-Nd4	0.00103534	-0.255785	1	0.996	1	ENSMUSG00000064363
Galnt11	0.00103595	-0.143409	0.073	0.137	1	ENSMUSG00000038072
Ppa1	0.00104525	0.171613	0.321	0.129	1	ENSMUSG00000020089
Tnfrsf12a	0.00104622	0.148047	0.459	0.129	1	ENSMUSG00000023905
Dctpp1	0.00104946	0.163068	0.422	0.176	1	ENSMUSG00000042462
Ppp1r36	0.00106125	-0.247146	0.119	0.185	1	ENSMUSG00000052221
Bcl2a1b	0.00109132	0.189235	0.248	0.06	1	ENSMUSG00000089929
Dynlrb2	0.00109251	-0.804969	0.239	0.305	1	ENSMUSG00000034467
Psmc4	0.00109817	0.156479	0.55	0.279	1	ENSMUSG00000030603
2210013O21Rik	0.0011036	0.196967	0.394	0.18	1
Ctsz	0.00111063	0.167438	0.78	0.524	1	ENSMUSG00000016256
Rab22a	0.00111243	-0.23024	0.165	0.266	1	ENSMUSG00000027519
Akap5	0.00113191	-0.581202	0.128	0.172	1	ENSMUSG00000021057
Nrbp2	0.001136	-0.279008	0.229	0.3	1	ENSMUSG00000075590
Uqcr10	0.0011406	0.141611	0.963	0.871	1	ENSMUSG00000059534
Hcfc1r1	0.00114602	0.158974	0.734	0.476	1	ENSMUSG00000023904
Hiatl1	0.00114964	-0.194982	0.138	0.206	1	ENSMUSG00000038212
Dpm2	0.00115159	-0.220024	0.202	0.266	1	ENSMUSG00000026810
Tbx3	0.00116117	-0.113242	0.028	0.103	1	ENSMUSG00000018604
Usmg5	0.00116148	-0.346091	0.807	0.803	1	ENSMUSG00000071528
Cdk2ap2	0.00116165	-0.290145	0.606	0.652	1	ENSMUSG00000024856
4933434E20Rik	0.00116179	-0.655953	0.45	0.468	1
Cav1	0.00116609	-0.584167	0.385	0.485	1	ENSMUSG00000007655
Uckl1os	0.00116981	-0.184544	0.046	0.124	1	ENSMUSG00000010492
Got2	0.00117289	0.166096	0.358	0.142	1	ENSMUSG00000031672
Smim11	0.00118983	-0.308655	0.541	0.571	1	ENSMUSG00000051989
Fosl1	0.00119566	0.0972854	0.119	0.004	1	ENSMUSG00000024912
Cdh1	0.00120088	-0.366618	0.688	0.708	1	ENSMUSG00000000303
Lamb1	0.00120882	0.148275	0.202	0.06	1	ENSMUSG00000002900
Rpl37	0.00121293	0.12222	1	0.991	1	ENSMUSG00000041841
Gm11992	0.00121629	-0.163558	0.055	0.112	1	ENSMUSG00000040978
Mafk	0.0012183	-0.211176	0.101	0.193	1	ENSMUSG00000018143
Nr4a2	0.00122717	0.130999	0.211	0.064	1	ENSMUSG00000026826
Ces1d	0.00122842	-0.406527	0.734	0.785	1	ENSMUSG00000056973
Ctss	0.0012642	0.203389	0.468	0.21	1	ENSMUSG00000038642
Atp5l	0.00126816	0.0950264	1	0.957	1	ENSMUSG00000038717
Ccl9	0.00129066	0.110573	0.211	0.052	1	ENSMUSG00000019122
Tpi1	0.00130591	0.157139	0.826	0.605	1	ENSMUSG00000023456
Cdh5	0.00132086	-0.193216	0.165	0.296	1	ENSMUSG00000031871
Rpl13-ps3	0.00133038	-0.291549	0.394	0.481	1	ENSMUSG00000059835
Gpr155	0.00133929	-0.222029	0.147	0.21	1	ENSMUSG00000041762
Ak2	0.00136452	0.166069	0.422	0.185	1	ENSMUSG00000028792
F11r	0.00139304	-0.424576	0.422	0.502	1	ENSMUSG00000038235
Ly6e	0.00140492	0.220486	0.927	0.833	1	ENSMUSG00000022587
Rpl6l	0.00141428	-0.195755	0.119	0.21	1	ENSMUSG00000091086
Rabgap1l	0.00141556	-0.387325	0.385	0.433	1	ENSMUSG00000026721
Dnali1	0.00144988	-0.324132	0.138	0.245	1	ENSMUSG00000042707
Tsc22d1	0.00145399	-0.408989	0.725	0.717	1	ENSMUSG00000022010
Apopt1	0.0014565	-0.158802	0.083	0.15	1	ENSMUSG00000037787
Edf1	0.00147606	0.174644	0.936	0.82	1	ENSMUSG00000015092
Basp1	0.00148344	0.120322	0.202	0.034	1	ENSMUSG00000045763
mt-Co3	0.0015052	-0.200714	1	1	1	ENSMUSG00000064358
Psma5	0.00151173	0.159896	0.688	0.425	1	ENSMUSG00000068749
Myl12a	0.0015285	-0.331797	0.963	0.944	1	ENSMUSG00000024048
Isg15	0.00153101	0.33795	0.239	0.073	1	ENSMUSG00000035692
Wars	0.00154526	-0.272134	0.229	0.266	1	ENSMUSG00000021266
Pltp	0.0015977	-0.391509	0.486	0.511	1	ENSMUSG00000017754
Paip2	0.00160252	-0.331929	0.771	0.807	1	ENSMUSG00000037058
Chad	0.00160892	0.189716	0.183	0.064	1	ENSMUSG00000039084
Vdac2	0.00161395	0.127717	0.881	0.631	1	ENSMUSG00000021771
Clcf1	0.00161422	0.105852	0.156	0.026	1	ENSMUSG00000040663
Rpl6	0.00161444	0.151733	1	0.987	1	ENSMUSG00000029614
Wdr55	0.00162167	0.109368	0.165	0.03	1	ENSMUSG00000042660
Emp1	0.00164191	0.192099	0.468	0.24	1	ENSMUSG00000030208
Sntn	0.0016643	-0.460825	0.174	0.266	1	ENSMUSG00000044772
Idh2	0.0016667	0.226613	0.679	0.446	1	ENSMUSG00000030541
Sun1	0.00170574	-0.178377	0.083	0.146	1	ENSMUSG00000036817
1700001C02Rik	0.00173023	-0.417691	0.193	0.262	1
H3f3b	0.00173213	0.0947434	1	0.979	1	ENSMUSG00000016559
Rabl6	0.00175809	0.15838	0.404	0.172	1	ENSMUSG00000015087
Surf4	0.00177306	0.164384	0.569	0.305	1	ENSMUSG00000014867
Cd14	0.00178133	0.147024	0.266	0.12	1	ENSMUSG00000051439
Atg13	0.0018273	-0.126561	0.073	0.137	1	ENSMUSG00000027244
Lpp	0.00185697	0.149431	0.45	0.206	1	ENSMUSG00000033306
Rabl2	0.00187902	-0.239225	0.138	0.197	1	ENSMUSG00000022621
Eno1b	0.00189963	0.125606	0.138	0.009	1	ENSMUSG00000059040
Il1r1	0.00192514	-0.175912	0.073	0.159	1	ENSMUSG00000026072
BC005537	0.00192796	-0.286203	0.532	0.562	1	ENSMUSG00000019132
Cx3cl1	0.00193567	0.100406	0.11	0.013	1	ENSMUSG00000031778
Hbb-bs	0.00194149	1.52547	0.853	0.858	1	ENSMUSG00000052305
Grn	0.00195487	0.155062	0.661	0.391	1	ENSMUSG00000034708
Psmb2	0.00197641	0.130475	0.817	0.605	1	ENSMUSG00000028837
Trp53bp2	0.00198079	-0.36219	0.321	0.369	1	ENSMUSG00000026510
Abcg1	0.0019947	-0.16522	0.018	0.129	1	ENSMUSG00000024030
Wif1	0.00200766	-0.437428	0.138	0.202	1	ENSMUSG00000020218
Npm1	0.00200919	0.198218	0.89	0.79	1	ENSMUSG00000057113
AY036118	0.00201318	0.0963992	1	1	1	ENSMUSG00000105361
Dnah12	0.00202815	-0.293312	0.174	0.262	1	ENSMUSG00000021879
Itpka	0.00206937	-0.207957	0.119	0.193	1	ENSMUSG00000027296
BC004004	0.00211182	-0.276156	0.312	0.369	1	ENSMUSG00000052712
Rplp0	0.00211808	0.140166	1	0.987	1	ENSMUSG00000067274
Egfl7	0.00212277	-0.271552	0.358	0.442	1	ENSMUSG00000026921
Itgb5	0.00214448	0.161951	0.312	0.12	1	ENSMUSG00000022817
Mcm5	0.00214483	0.105938	0.165	0.026	1	ENSMUSG00000005410
Tmem100	0.0021467	-0.256538	0.22	0.318	1	ENSMUSG00000069763
Lamtor1	0.00215479	0.109777	0.679	0.382	1	ENSMUSG00000030842
Tmx3	0.00216384	-0.241723	0.138	0.24	1	ENSMUSG00000024614
Tgfbr1	0.00218	-0.142308	0.064	0.133	1	ENSMUSG00000007613
Fcgr2b	0.00218101	0.0895144	0.11	0.009	1	ENSMUSG00000026656
Mapkbp1	0.00218645	-0.156071	0.092	0.137	1	ENSMUSG00000033902
Tmed4	0.00218954	-0.309265	0.376	0.416	1	ENSMUSG00000004394
Mex3c	0.00221217	-0.119376	0.064	0.133	1	ENSMUSG00000037253
Eif3d	0.00222765	0.152755	0.486	0.232	1	ENSMUSG00000016554
Ptx3	0.00223308	0.103281	0.101	0.004	1	ENSMUSG00000027832
Trappc1	0.00225905	0.183866	0.486	0.258	1	ENSMUSG00000049299
Smim5	0.00228086	-0.387638	0.156	0.253	1	ENSMUSG00000048442
Rpl17	0.00230721	0.136015	1	0.987	1	ENSMUSG00000062328
Mpp5	0.00232566	-0.242684	0.156	0.232	1	ENSMUSG00000021112
Oasl2	0.00235378	0.097477	0.156	0.021	1	ENSMUSG00000029561
Mcm3	0.0023658	0.237479	0.174	0.03	1	ENSMUSG00000041859
Aco1	0.00236688	-0.178263	0.119	0.18	1	ENSMUSG00000028405
Ms4a6c	0.00237215	0.122533	0.22	0.047	1	ENSMUSG00000079419
Crip2	0.00237669	-0.294773	0.945	0.948	1	ENSMUSG00000006356
Cdca8	0.00238029	0.0768351	0.11	0.004	1	ENSMUSG00000028873
Mybbp1a	0.00242285	0.121481	0.239	0.073	1	ENSMUSG00000040463
Sepp1	0.00242813	-0.340782	0.789	0.777	1	ENSMUSG00000064373
Rp2	0.00243987	-0.165452	0.064	0.133	1	ENSMUSG00000060090
Fam189a2	0.00246094	-0.302746	0.165	0.245	1	ENSMUSG00000071604
Eef1b2	0.00246184	0.142695	0.881	0.742	1	ENSMUSG00000025967
Skp1a	0.00246217	-0.282389	0.679	0.721	1	ENSMUSG00000036309
Serinc3	0.00246393	-0.330033	0.606	0.588	1	ENSMUSG00000017707
Mia	0.00252287	0.134575	0.229	0.086	1	ENSMUSG00000089661
Gpr107	0.00253441	-0.209808	0.138	0.206	1	ENSMUSG00000000194
Atp5h	0.0025353	0.14651	0.972	0.944	1	ENSMUSG00000034566
Car4	0.00255847	-0.201161	0.22	0.33	1	ENSMUSG00000000805
Mrpl13	0.00256371	0.169031	0.404	0.193	1	ENSMUSG00000022370
Efna5	0.00257062	0.124161	0.119	0.017	1	ENSMUSG00000048915
Srsf5	0.00263183	-0.316572	0.734	0.721	1	ENSMUSG00000021134
Ddx24	0.00263301	0.12165	0.532	0.262	1	ENSMUSG00000041645
mt-Cytb	0.00264212	-0.231735	1	0.996	1	ENSMUSG00000064370
Cmtm6	0.00268348	-0.195687	0.156	0.249	1	ENSMUSG00000032434
Ndufs6	0.00268636	0.107716	0.881	0.691	1	ENSMUSG00000021606
AA467197	0.00268773	0.0985816	0.147	0.017	1	ENSMUSG00000033213
Tyrobp	0.00269651	0.163552	0.679	0.429	1	ENSMUSG00000030579
Eif3f	0.00271494	0.149445	0.927	0.811	1	ENSMUSG00000031029
Acaa1b	0.0027394	-0.158427	0.128	0.24	1	ENSMUSG00000010651
Mrpl36	0.00274576	0.200868	0.477	0.27	1	ENSMUSG00000021607
Asns	0.00276966	0.135122	0.248	0.082	1	ENSMUSG00000029752
Rpl24	0.00277414	0.13264	1	0.97	1	ENSMUSG00000098274
Rpp25l	0.00278337	-0.217329	0.183	0.245	1	ENSMUSG00000036114
Odc1	0.00279761	0.146042	0.477	0.245	1	ENSMUSG00000011179
Mki67	0.00280172	0.0894081	0.147	0.013	1	ENSMUSG00000031004
Arhgef2	0.00280301	-0.244827	0.33	0.451	1	ENSMUSG00000028059
Clk1	0.00280431	-0.25906	0.413	0.472	1	ENSMUSG00000026034
Slc44a2	0.00280778	-0.493957	0.229	0.258	1	ENSMUSG00000057193
Hnrnpab	0.00281574	0.143692	0.752	0.511	1	ENSMUSG00000020358
Tmem234	0.0028263	0.14137	0.734	0.494	1	ENSMUSG00000028797
Tmem120a	0.00285046	0.140662	0.239	0.06	1	ENSMUSG00000039886
Malat1	0.00288088	-0.330991	1	1	1	ENSMUSG00000092341
Acox2	0.00292133	-0.153306	0.055	0.107	1	ENSMUSG00000021751
Axl	0.00295495	0.17174	0.229	0.086	1	ENSMUSG00000002602
Pdk2	0.00297592	-0.168945	0.083	0.146	1	ENSMUSG00000038967
BC023829	0.00299861	-0.0914235	0.055	0.107	1	ENSMUSG00000073139
Prom1	0.00301835	-0.280088	0.138	0.206	1	ENSMUSG00000029086
Lrg1	0.00302004	0.551518	0.358	0.202	1	ENSMUSG00000037095
Rnpepl1	0.00302172	-0.260605	0.266	0.318	1	ENSMUSG00000026269
Trmt2a	0.00304092	-0.137366	0.037	0.107	1	ENSMUSG00000022721
D430036J16Rik	0.00304807	-0.271147	0.128	0.219	1	ENSMUSG00000097466
Ranbp2	0.00305296	-0.171072	0.11	0.15	1	ENSMUSG00000003226
Fhad1	0.00306322	-0.285729	0.248	0.313	1	ENSMUSG00000051435
Scamp1	0.00307248	-0.206532	0.193	0.262	1	ENSMUSG00000021687
Gpc3	0.0030742	-0.223714	0.101	0.197	1	ENSMUSG00000055653
Anxa11	0.00309641	-0.24501	0.266	0.378	1	ENSMUSG00000021866
Dazap1	0.00315845	0.159771	0.55	0.288	1	ENSMUSG00000069565
Ubl3	0.00317374	-0.340194	0.56	0.584	1	ENSMUSG00000001687
Bri3bp	0.00320852	0.116147	0.229	0.064	1	ENSMUSG00000037905
Nit2	0.00322938	-0.164222	0.092	0.15	1	ENSMUSG00000022751
Zfp560	0.00323531	-0.202277	0.193	0.249	1	ENSMUSG00000045519
Urod	0.00325235	-0.20265	0.211	0.292	1	ENSMUSG00000028684
Nptn	0.00328625	-0.259601	0.33	0.391	1	ENSMUSG00000032336
Dut	0.00328989	0.138294	0.431	0.215	1	ENSMUSG00000027203
Madd	0.00331493	-0.174972	0.092	0.15	1	ENSMUSG00000040687
Lsm4	0.00331622	0.137325	0.615	0.365	1	ENSMUSG00000031848
Arhgap18	0.0033253	-0.191277	0.138	0.202	1	ENSMUSG00000039031
Ap2b1	0.00334189	-0.230786	0.266	0.326	1	ENSMUSG00000035152
Fam179a	0.00335615	-0.228828	0.073	0.133	1	ENSMUSG00000045761
Lyar	0.0033612	0.158244	0.312	0.133	1	ENSMUSG00000067367
Mal	0.0033857	0.166063	0.275	0.103	1	ENSMUSG00000027375
Secisbp2	0.00343817	0.135488	0.248	0.077	1	ENSMUSG00000035139
Fam183b	0.00349008	-0.747817	0.239	0.305	1	ENSMUSG00000049154
Myl6	0.00350217	-0.19301	1	1	1	ENSMUSG00000090841
Mydgf	0.00352369	0.0727428	0.688	0.395	1	ENSMUSG00000019579
Prrx2	0.00353372	0.0925342	0.11	0.004	1	ENSMUSG00000039476
Pfdn1	0.00357613	0.148474	0.826	0.588	1	ENSMUSG00000024346
St3gal4	0.00359084	0.116528	0.248	0.082	1	ENSMUSG00000032038
Ifrd1	0.00359896	0.147604	0.495	0.279	1	ENSMUSG00000001627
Stom	0.00361139	-0.185797	0.156	0.219	1	ENSMUSG00000026880
Snrpf	0.00361462	0.150004	0.78	0.571	1	ENSMUSG00000020018
Vamp8	0.00362252	-0.249692	0.982	0.97	1	ENSMUSG00000050732
Sfxn3	0.0036564	-0.193986	0.156	0.24	1	ENSMUSG00000025212
Osbpl5	0.00375149	-0.212554	0.138	0.227	1	ENSMUSG00000037606
Nucks1	0.00378706	0.125686	0.633	0.378	1	ENSMUSG00000026434
Fhod1	0.00379783	-0.111569	0.064	0.107	1	ENSMUSG00000014778
Spag6l	0.00380187	-0.278193	0.174	0.206	1	ENSMUSG00000022783
Rab11fip1	0.00380897	-0.339462	0.239	0.318	1	ENSMUSG00000031488
Tmem115	0.00381634	-0.149662	0.092	0.206	1	ENSMUSG00000010045
Lap3	0.00381651	0.137974	0.413	0.206	1	ENSMUSG00000039682
Trim8	0.00385756	-0.270359	0.266	0.318	1	ENSMUSG00000025034
P2ry6	0.00391435	0.0556203	0.119	0.013	1	ENSMUSG00000048779
Trim47	0.00391473	0.116421	0.193	0.039	1	ENSMUSG00000020773
Ankrd46	0.00391931	-0.207678	0.156	0.223	1	ENSMUSG00000048307
Eif3a	0.00392649	0.193554	0.541	0.326	1	ENSMUSG00000024991
Mms19	0.00393957	-0.099832	0.046	0.107	1	ENSMUSG00000025159
Cdca7l	0.00396854	0.102443	0.119	0.013	1	ENSMUSG00000021175
Tspan11	0.00398776	0.21105	0.33	0.163	1	ENSMUSG00000030351
Sdc4	0.00401151	-0.36806	0.78	0.764	1	ENSMUSG00000017009
Ramp2	0.00402028	-0.279851	0.394	0.433	1	ENSMUSG00000001240
Tmem150a	0.00402128	-0.156595	0.11	0.185	1	ENSMUSG00000055912
Plscr1	0.0040287	-0.285806	0.266	0.279	1	ENSMUSG00000032369
Ifngr1	0.00404211	-0.263295	0.294	0.382	1	ENSMUSG00000020009
Il17re	0.00413672	-0.221551	0.11	0.167	1	ENSMUSG00000043088
Ndufa2	0.00415267	0.146109	0.982	0.927	1	ENSMUSG00000014294
Synm	0.00417128	-0.127341	0.055	0.133	1	ENSMUSG00000030554
Prrc2a	0.00417236	-0.248369	0.294	0.33	1	ENSMUSG00000024393
Ndufa5	0.0042129	0.0810875	0.844	0.579	1	ENSMUSG00000023089
Mcc	0.00422616	-0.154946	0.055	0.112	1	ENSMUSG00000071856
Akap14	0.00425031	-0.213499	0.119	0.193	1	ENSMUSG00000036551
Sp110	0.00427142	0.135204	0.22	0.082	1	ENSMUSG00000070034
Sftpd	0.00429247	0.418131	0.835	0.648	1	ENSMUSG00000021795
Nbl1	0.00435067	-0.357324	0.321	0.429	1	ENSMUSG00000041120
Nek9	0.0043536	-0.169762	0.101	0.185	1	ENSMUSG00000034290
Errfi1	0.00436057	-0.284082	0.404	0.468	1	ENSMUSG00000028967
Morn3	0.00438392	-0.194841	0.083	0.146	1	ENSMUSG00000029477
Rsph1	0.00438518	-0.498491	0.211	0.305	1	ENSMUSG00000024033
Gprc5a	0.00438837	-0.64607	0.385	0.442	1	ENSMUSG00000046733
Smg5	0.00444841	-0.136832	0.073	0.124	1	ENSMUSG00000001415
Rab3d	0.00445057	-0.189461	0.183	0.249	1	ENSMUSG00000019066
Gpr137b	0.00445188	-0.219452	0.183	0.223	1	ENSMUSG00000021306
Foxo3	0.00445281	0.122859	0.33	0.137	1	ENSMUSG00000048756
Ccdc92	0.00446353	-0.165754	0.101	0.137	1	ENSMUSG00000037979
Samd8	0.00448166	0.112077	0.183	0.06	1	ENSMUSG00000021770
Slc39a3	0.00452805	-0.145306	0.037	0.116	1	ENSMUSG00000046822
Dnaja4	0.00453176	-0.28162	0.229	0.292	1	ENSMUSG00000032285
Polr2e	0.00455789	0.128935	0.734	0.502	1	ENSMUSG00000004667
Eng	0.0045662	-0.190556	0.174	0.258	1	ENSMUSG00000026814
Nat6	0.0045955	-0.118606	0.064	0.129	1	ENSMUSG00000079334
Acly	0.00467677	-0.313903	0.431	0.476	1	ENSMUSG00000020917
Ddx6	0.00468457	-0.262569	0.422	0.451	1	ENSMUSG00000032097
Pcca	0.00474077	-0.1289	0.101	0.18	1	ENSMUSG00000041650
Tmem41b	0.00474923	-0.192527	0.147	0.21	1	ENSMUSG00000047554
Cfap126	0.0048388	-0.592523	0.229	0.296	1	ENSMUSG00000026649
Srp72	0.00484187	0.144443	0.413	0.215	1	ENSMUSG00000036323
Rps25	0.00487264	0.123252	1	0.97	1	ENSMUSG00000009927
1110008F13Rik	0.00487799	0.135848	0.771	0.588	1
Rnaseh2c	0.00488153	0.121683	0.541	0.292	1	ENSMUSG00000024925
Plpp2	0.0049227	0.129489	0.294	0.12	1	ENSMUSG00000052151
Tekt1	0.00492667	-0.279946	0.156	0.249	1	ENSMUSG00000020799
Wwc1	0.00494746	-0.300313	0.468	0.476	1	ENSMUSG00000018849
Aup1	0.00497909	0.182012	0.495	0.292	1	ENSMUSG00000068328
Pdcd5	0.00500034	0.126046	0.697	0.481	1	ENSMUSG00000030417
Rab11b	0.00505336	0.168636	0.706	0.489	1	ENSMUSG00000077450
Lmo7	0.00505465	-0.472599	0.569	0.575	1	ENSMUSG00000033060
Eif3e	0.00506548	0.146389	0.734	0.502	1	ENSMUSG00000022336
2310039H08Rik	0.00506875	0.172217	0.394	0.215	1
Pycard	0.00508066	0.137402	0.33	0.159	1	ENSMUSG00000030793
Snx25	0.00512975	-0.235227	0.312	0.365	1	ENSMUSG00000038291
Efnb2	0.00521636	-0.145652	0.073	0.15	1	ENSMUSG00000001300
Gabrp	0.00524898	0.184979	0.239	0.094	1	ENSMUSG00000020159
1190002N15Rik	0.00532741	-0.234317	0.211	0.258	1
Rfc5	0.00533434	0.109936	0.156	0.043	1	ENSMUSG00000029363
Mapk15	0.00533462	-0.272407	0.156	0.227	1	ENSMUSG00000063704
Odf3b	0.00541251	-0.239517	0.165	0.24	1	ENSMUSG00000047394
Eif3i	0.0054195	0.121633	0.688	0.438	1	ENSMUSG00000028798
Ttc25	0.00545119	-0.15983	0.064	0.142	1	ENSMUSG00000006784
Man1a2	0.00546225	0.134825	0.422	0.197	1	ENSMUSG00000008763
Pisd	0.0054779	-0.229077	0.22	0.258	1	ENSMUSG00000023452
Bcl2l2	0.00548702	-0.121362	0.083	0.103	1	ENSMUSG00000089682
Rpl9	0.00548843	0.111706	1	0.987	1	ENSMUSG00000047215
Trem2	0.0054936	0.0987547	0.156	0.026	1	ENSMUSG00000023992
Ccdc17	0.00553068	-0.240376	0.11	0.193	1	ENSMUSG00000034035
Dcn	0.00553774	0.190237	0.156	0.365	1	ENSMUSG00000019929
BC005624	0.00556519	-0.251104	0.303	0.352	1	ENSMUSG00000026851
Mipep	0.00563808	-0.171819	0.101	0.146	1	ENSMUSG00000021993
Reep6	0.00565167	0.0814022	0.202	0.064	1	ENSMUSG00000035504
Eef1a1	0.00569388	0.117168	1	0.996	1	ENSMUSG00000037742
Cdkn1b	0.00570606	-0.191489	0.128	0.197	1	ENSMUSG00000003031
Sep15	0.00571327	-0.304651	0.872	0.85	1	ENSMUSG00000037072
Pja2	0.00571586	-0.205368	0.174	0.24	1	ENSMUSG00000024083
Srebf1	0.00575563	-0.190964	0.174	0.253	1	ENSMUSG00000020538
Snrpd1	0.00575913	0.163069	0.606	0.386	1	ENSMUSG00000002477
Fen1	0.00584448	0.0935579	0.11	0.026	1	ENSMUSG00000024742
Pqlc3	0.00587684	-0.154616	0.064	0.116	1	ENSMUSG00000045679
Fmo1	0.00589794	-0.137299	0.083	0.176	1	ENSMUSG00000040181
Umps	0.00590791	0.0902921	0.193	0.039	1	ENSMUSG00000022814
Pex6	0.00593067	-0.183414	0.147	0.193	1	ENSMUSG00000002763
Mid1ip1	0.00597297	-0.369264	0.569	0.622	1	ENSMUSG00000008035
Ly6i	0.00612887	0.573127	0.11	0.013	1	ENSMUSG00000022586
Stt3a	0.00613148	0.113327	0.514	0.266	1	ENSMUSG00000032116
Lgals9	0.00614152	0.164481	0.422	0.21	1	ENSMUSG00000001123
Ubc	0.0061472	-0.2933	0.927	0.927	1	ENSMUSG00000008348
Cnbp	0.00617345	-0.258898	0.826	0.798	1	ENSMUSG00000030057
Fabp1	0.0061921	-0.124393	0.037	0.116	1	ENSMUSG00000054422
Ccdc167	0.00624772	0.12219	0.211	0.06	1	ENSMUSG00000024018
Tpp2	0.00627691	0.117413	0.266	0.099	1	ENSMUSG00000041763
Igfbp7	0.00630877	-0.253068	0.853	0.91	1	ENSMUSG00000036256
Il2	0.00633109	-0.14474	0.11	0.193	1	ENSMUSG00000027720
Prrg2	0.00635954	-0.17176	0.119	0.18	1	ENSMUSG00000007837
Kif9	0.00638145	-0.13414	0.064	0.146	1	ENSMUSG00000032489
Fam213a	0.00639358	-0.288287	0.193	0.309	1	ENSMUSG00000021792
Ly6c1	0.00639462	-0.234459	0.514	0.558	1	ENSMUSG00000079018
Camk2d	0.00649223	0.113322	0.367	0.163	1	ENSMUSG00000053819
Kcnmb2	0.00650602	-0.221553	0.119	0.185	1	ENSMUSG00000037610
Ocln	0.00651368	-0.254704	0.193	0.275	1	ENSMUSG00000021638
Gem	0.00652829	-0.183881	0.101	0.142	1	ENSMUSG00000028214
Ypel3	0.0065514	-0.223239	0.569	0.674	1	ENSMUSG00000042675
Ccdc146	0.00667255	-0.231881	0.128	0.185	1	ENSMUSG00000064280
Lhb	0.00675946	-0.169223	0.092	0.133	1	ENSMUSG00000100916
Ak7	0.00679533	-0.207132	0.128	0.176	1	ENSMUSG00000041323
Cfap54	0.00680904	-0.172203	0.092	0.137	1	ENSMUSG00000020014
Tmbim4	0.0068172	0.108654	0.67	0.416	1	ENSMUSG00000020225
2010111I01Rik	0.00681994	0.110642	0.349	0.155	1
Fam60a	0.00683514	-0.164109	0.138	0.189	1	ENSMUSG00000039985
Sesn3	0.00684597	0.130697	0.266	0.103	1	ENSMUSG00000032009
H2-K1	0.00686978	0.317248	0.991	0.88	1	ENSMUSG00000061232
Cd79b	0.00687815	0.115826	0.202	0.064	1	ENSMUSG00000040592
Anp32b	0.00690841	0.160678	0.706	0.502	1	ENSMUSG00000028333
Slmap	0.00696781	0.13343	0.339	0.167	1	ENSMUSG00000021870
Hnrnpa1	0.00704162	0.149847	0.697	0.455	1	ENSMUSG00000046434
Mlf1	0.00708126	-0.421076	0.229	0.275	1	ENSMUSG00000048416
Lamtor3	0.00710335	-0.133667	0.073	0.133	1	ENSMUSG00000091512
Mib1	0.00716905	-0.169633	0.165	0.223	1	ENSMUSG00000024294
Cyb561	0.00720673	-0.321673	0.284	0.305	1	ENSMUSG00000019590
Csrp1	0.00723361	-0.28886	0.642	0.635	1	ENSMUSG00000026421
H2-Ab1	0.007322	0.199058	0.917	0.811	1	ENSMUSG00000073421
Selk	0.00750189	-0.251615	0.89	0.876	1	ENSMUSG00000042682
Cds2	0.00750308	-0.237417	0.202	0.253	1	ENSMUSG00000058793
Rpl31	0.00750576	0.0745017	1	0.979	1	ENSMUSG00000073702
Cfap77	0.00751182	-0.230825	0.11	0.189	1	ENSMUSG00000079502
Mapk1ip1l	0.00752401	0.148961	0.248	0.103	1	ENSMUSG00000021840
Eif5	0.00753596	0.113256	0.734	0.524	1	ENSMUSG00000021282
Npc1	0.00753758	-0.232548	0.257	0.318	1	ENSMUSG00000024413
Tmem50b	0.00760234	-0.240232	0.44	0.464	1	ENSMUSG00000022964
Pcmtd2	0.00763376	-0.139963	0.101	0.163	1	ENSMUSG00000027589
Lamb2	0.00764182	-0.224825	0.229	0.305	1	ENSMUSG00000052911
H2-Q7	0.00770353	0.168552	0.183	0.064	1	ENSMUSG00000060550
Dpp4	0.00775021	-0.273502	0.202	0.279	1	ENSMUSG00000035000
Psmb5	0.00777244	0.101202	0.826	0.575	1	ENSMUSG00000022193
Pi16	0.00778983	-0.172539	0.055	0.15	1	ENSMUSG00000024011
Manf	0.00782566	0.147428	0.78	0.549	1	ENSMUSG00000032575
Hdgf	0.0078292	0.204883	0.725	0.549	1	ENSMUSG00000004897
Dedd2	0.00787372	-0.17977	0.174	0.223	1	ENSMUSG00000054499
Ndufa11	0.00789069	0.0638142	0.899	0.721	1	ENSMUSG00000002379
Prrc2b	0.00791291	-0.222336	0.303	0.339	1	ENSMUSG00000039262
Unc5b	0.007961	0.081036	0.128	0.017	1	ENSMUSG00000020099
Pih1d2	0.00801326	-0.194356	0.119	0.202	1	ENSMUSG00000000167
Babam1	0.00805678	0.142801	0.404	0.24	1	ENSMUSG00000031820
Icam2	0.00809385	-0.203085	0.211	0.305	1	ENSMUSG00000001029
Mrps25	0.00809862	0.118899	0.459	0.219	1	ENSMUSG00000014551
Gstm1	0.00810784	-0.48589	0.771	0.785	1	ENSMUSG00000058135
Per2	0.00814604	-0.104178	0.083	0.12	1	ENSMUSG00000055866
Tie1	0.00816635	-0.116978	0.037	0.129	1	ENSMUSG00000033191
Psme1	0.00819022	0.176247	0.844	0.682	1	ENSMUSG00000022216
Trps1	0.00823449	0.116678	0.211	0.073	1	ENSMUSG00000038679
Lmo1	0.00829201	0.0801262	0.165	0.034	1	ENSMUSG00000036111
Aplp2	0.00829214	-0.281121	0.826	0.815	1	ENSMUSG00000031996
Egr1	0.00836157	0.156687	0.734	0.502	1	ENSMUSG00000038418
Apex1	0.00840465	0.140959	0.248	0.103	1	ENSMUSG00000035960
Agmo	0.00841164	-0.194132	0.165	0.223	1	ENSMUSG00000050103
Sec14l3	0.00841649	-0.391476	0.606	0.691	1	ENSMUSG00000054986
Bdnf	0.00842753	-0.327739	0.073	0.133	1	ENSMUSG00000048482
Fscn1	0.0084383	0.0963364	0.11	0.026	1	ENSMUSG00000029581
3300002A11Rik	0.00848594	-0.431955	0.138	0.227	1
Lrrc26	0.00850696	0.110364	0.174	0.086	1	ENSMUSG00000026961
Aars	0.00851687	0.133999	0.385	0.189	1	ENSMUSG00000031960
Rpl27	0.00851846	0.0915679	1	0.983	1	ENSMUSG00000063316
Kctd2	0.00856696	-0.137495	0.083	0.116	1	ENSMUSG00000016940
Ly96	0.00858998	0.0906923	0.138	0.026	1	ENSMUSG00000025779
Ift81	0.0086028	-0.196297	0.147	0.232	1	ENSMUSG00000029469
Igfbp2	0.00864243	-0.807874	0.183	0.361	1	ENSMUSG00000039323
Ccna2	0.00866864	0.0909732	0.119	0.017	1	ENSMUSG00000027715
Racgap1	0.00868196	0.091006	0.138	0.026	1	ENSMUSG00000023015
Iqub	0.00869755	-0.132107	0.046	0.103	1	ENSMUSG00000046192
Exosc8	0.00878977	0.131847	0.284	0.116	1	ENSMUSG00000027752
1810043H04Rik	0.00881057	0.127088	0.697	0.476	1
Cops4	0.00886246	0.133172	0.422	0.236	1	ENSMUSG00000035297
Tacc3	0.00887879	0.0575737	0.128	0.013	1	ENSMUSG00000037313
Zcchc9	0.00894484	-0.1926	0.211	0.296	1	ENSMUSG00000021621
Ost4	0.00898392	-0.296827	0.771	0.777	1	ENSMUSG00000038803
Enkur	0.00900067	-0.303253	0.156	0.227	1	ENSMUSG00000026679
Prx	0.00900913	-0.10349	0.055	0.129	1	ENSMUSG00000053198
Psmd11	0.00906601	0.147236	0.541	0.343	1	ENSMUSG00000017428
Ing3	0.00911697	-0.11632	0.073	0.124	1	ENSMUSG00000029670
Arhgap31	0.0091221	-0.269544	0.284	0.326	1	ENSMUSG00000022799
Pcp4l1	0.00913339	-0.426533	0.174	0.24	1	ENSMUSG00000038370
Klhdc8a	0.00915394	-0.140099	0.064	0.103	1	ENSMUSG00000042115
Fam174a	0.00921628	-0.261061	0.321	0.378	1	ENSMUSG00000051185
Fat1	0.00926934	-0.210222	0.229	0.27	1	ENSMUSG00000070047
Rps19	0.00930496	0.137899	1	0.991	1	ENSMUSG00000040952
Tjp2	0.00933027	-0.234205	0.128	0.18	1	ENSMUSG00000024812
Lman2l	0.00939119	-0.184561	0.138	0.189	1	ENSMUSG00000001143
Csnk1g1	0.00944301	0.128452	0.174	0.073	1	ENSMUSG00000032384
Prkch	0.00948438	-0.0958683	0.046	0.107	1	ENSMUSG00000021108
Rpn2	0.00950922	-0.283741	0.679	0.674	1	ENSMUSG00000027642
Ccdc190	0.00953467	-0.123514	0.073	0.124	1	ENSMUSG00000070532
Kcnmb4	0.00953897	-0.138104	0.083	0.15	1	ENSMUSG00000054934
Ensa	0.00954836	-0.153589	0.156	0.24	1	ENSMUSG00000038619
Trp73	0.00955484	-0.124362	0.055	0.107	1	ENSMUSG00000029026
Triap1	0.00958012	-0.186814	0.174	0.227	1	ENSMUSG00000029535
Adgra3	0.00969752	-0.0914687	0.037	0.103	1	ENSMUSG00000029090
Mov10	0.00982815	0.0891714	0.11	0.021	1	ENSMUSG00000002227
Erh	0.00983477	0.114991	0.853	0.687	1	ENSMUSG00000021131
Sptssb	0.00987755	-0.242735	0.128	0.185	1	ENSMUSG00000043461
Vegfa	0.00992249	-0.77201	0.339	0.348	1	ENSMUSG00000023951
Psmb7	0.00992479	0.117916	0.688	0.459	1	ENSMUSG00000026750
Fem1b	0.00997959	-0.21905	0.22	0.262	1	ENSMUSG00000032244
Mier3	0.0100122	0.100641	0.156	0.047	1	ENSMUSG00000032727
Pdap1	0.0100163	0.120039	0.633	0.403	1	ENSMUSG00000029623
Zc3hav1	0.0101257	-0.166786	0.119	0.215	1	ENSMUSG00000029826
Drc1	0.0101298	-0.260355	0.119	0.189	1	ENSMUSG00000073102
Tmem132a	0.0101521	0.0595558	0.147	0.03	1	ENSMUSG00000024736
Chchd10	0.0101566	-0.367382	0.982	0.94	1	ENSMUSG00000049422
Tmem212	0.0102034	-0.525722	0.22	0.3	1	ENSMUSG00000043164
Hspa2	0.0102171	-0.359069	0.174	0.245	1	ENSMUSG00000059970
Selm	0.0102205	0.132751	0.303	0.142	1	ENSMUSG00000075702
Ghitm	0.0102406	-0.231834	0.477	0.489	1	ENSMUSG00000041028
Tmed1	0.0102532	0.11352	0.312	0.129	1	ENSMUSG00000032180
Scgb1a1	0.0102571	0.8671	1	1	1	ENSMUSG00000024653
Cox7a2l	0.0102673	0.146085	0.917	0.785	1	ENSMUSG00000024248
Mrps5	0.0102741	0.120855	0.321	0.142	1	ENSMUSG00000027374
Phb2	0.0102997	0.131582	0.642	0.451	1	ENSMUSG00000004264
Nme3	0.0103311	-0.162241	0.147	0.215	1	ENSMUSG00000073435
Atp6v0c	0.0103764	0.0836446	0.128	0.026	1	ENSMUSG00000024121
Sin3b	0.0104379	0.0881012	0.569	0.322	1	ENSMUSG00000031622
Gata6	0.0104833	-0.242947	0.22	0.279	1	ENSMUSG00000005836
Ap1b1	0.0105041	-0.160714	0.147	0.197	1	ENSMUSG00000009090
Arfgap2	0.0105429	-0.148312	0.165	0.189	1	ENSMUSG00000027255
Snapin	0.0105473	-0.280092	0.339	0.33	1	ENSMUSG00000001018
Thoc3	0.0106114	0.121689	0.239	0.094	1	ENSMUSG00000025872
Ndufv1	0.0106228	0.108629	0.523	0.292	1	ENSMUSG00000037916
1110059E24Rik	0.0107262	-0.172508	0.174	0.223	1
Cckar	0.0107279	0.108553	0.239	0.107	1	ENSMUSG00000029193
Caap1	0.0108242	-0.121416	0.073	0.112	1	ENSMUSG00000028578
Calml4	0.0108569	-0.456747	0.239	0.288	1	ENSMUSG00000032246
C2cd3	0.0109257	-0.132813	0.064	0.124	1	ENSMUSG00000047248
Acot1	0.0109337	-0.269334	0.385	0.455	1	ENSMUSG00000072949
Ms4a6d	0.0109418	0.0634018	0.11	0.009	1	ENSMUSG00000024679
Fnbp1l	0.01096	-0.228834	0.229	0.236	1	ENSMUSG00000039735
Spry2	0.0109715	-0.232745	0.183	0.253	1	ENSMUSG00000022114
Hspa1a	0.0109805	0.155496	0.569	0.386	1	ENSMUSG00000091971
Phf20	0.0109809	0.112915	0.266	0.12	1	ENSMUSG00000038116
Mplkip	0.0110073	-0.181612	0.202	0.236	1	ENSMUSG00000012429
Pla2g6	0.0110326	-0.106779	0.083	0.116	1	ENSMUSG00000042632
Blvrb	0.0110597	0.120533	0.495	0.275	1	ENSMUSG00000040466
Casc4	0.0110751	-0.128635	0.092	0.15	1	ENSMUSG00000060227
Rps3	0.0111334	0.0871847	1	0.987	1	ENSMUSG00000030744
Prkci	0.0111573	-0.25415	0.312	0.343	1	ENSMUSG00000037643
Dcun1d5	0.0111616	0.125397	0.532	0.292	1	ENSMUSG00000032002
Ids	0.0111623	-0.225215	0.257	0.305	1	ENSMUSG00000035847
Tmbim6	0.0111721	-0.218401	0.954	0.953	1	ENSMUSG00000023010
Mrps11	0.0112009	0.124639	0.358	0.167	1	ENSMUSG00000030611
Tmem168	0.0113432	-0.124406	0.064	0.124	1	ENSMUSG00000029569
2700060E02Rik	0.0113612	0.154515	0.761	0.584	1
Slc35b1	0.0113714	0.0959759	0.45	0.245	1	ENSMUSG00000020873
Tnfaip8	0.011419	0.121763	0.266	0.124	1	ENSMUSG00000062210
Fcgr3	0.0114271	0.0711312	0.211	0.056	1	ENSMUSG00000059498
Rab31	0.0114867	0.0937341	0.257	0.082	1	ENSMUSG00000056515
Cd59a	0.0115335	-0.295381	0.284	0.335	1	ENSMUSG00000032679
Vps16	0.011568	-0.141777	0.092	0.137	1	ENSMUSG00000027411
Psmb1	0.011571	0.114221	0.89	0.725	1	ENSMUSG00000014769
Pxdc1	0.0115896	-0.440407	0.202	0.266	1	ENSMUSG00000021411
Lipa	0.0116317	-0.152967	0.073	0.124	1	ENSMUSG00000024781
Usp33	0.0116796	-0.179943	0.174	0.236	1	ENSMUSG00000025437
Prmt1	0.0117806	0.12582	0.532	0.313	1	ENSMUSG00000109324
Mtcl1	0.0118691	-0.238369	0.211	0.245	1	ENSMUSG00000052105
2810428I15Rik	0.0118746	0.105267	0.734	0.494	1
Ear1	0.0118753	-0.2158	0.083	0.142	1	ENSMUSG00000072601
Rbpj	0.0118814	0.156699	0.211	0.086	1	ENSMUSG00000039191
Eml2	0.0119527	-0.22961	0.349	0.421	1	ENSMUSG00000040811
Hspa8	0.0119619	-0.205775	0.982	0.966	1	ENSMUSG00000015656
Gm29538	0.0119987	-0.31722	0.174	0.249	1	ENSMUSG00000099553
Tmem125	0.0120035	-0.10427	0.064	0.124	1	ENSMUSG00000050854
Mfsd12	0.0120113	-0.104133	0.064	0.112	1	ENSMUSG00000034854
Cetn3	0.0120409	-0.306647	0.569	0.567	1	ENSMUSG00000021537
Cxcl12	0.0121163	-0.230957	0.119	0.185	1	ENSMUSG00000061353
Tcf4	0.0121602	0.145963	0.33	0.176	1	ENSMUSG00000053477
1700007K13Rik	0.0122332	-0.403406	0.22	0.296	1
Slc7a1	0.0122949	0.0810125	0.128	0.021	1	ENSMUSG00000041313
Npc2	0.0123016	0.157084	0.991	0.923	1	ENSMUSG00000021242
Rgs1	0.0123546	0.067249	0.239	0.06	1	ENSMUSG00000026358
Agr3	0.0123775	-0.331643	0.183	0.232	1	ENSMUSG00000036231
Rnf167	0.0123921	-0.219321	0.339	0.386	1	ENSMUSG00000040746
Tmx2	0.0124136	-0.155603	0.174	0.21	1	ENSMUSG00000050043
Rpp21	0.0124357	0.0806619	0.578	0.343	1	ENSMUSG00000024446
Smc6	0.0124618	0.138426	0.33	0.176	1	ENSMUSG00000020608
Lmbrd1	0.0124761	-0.177324	0.202	0.245	1	ENSMUSG00000073725
1700029J07Rik	0.0124943	-0.135232	0.064	0.116	1
Rab4b	0.0125077	-0.120335	0.092	0.129	1	ENSMUSG00000053291
Cystm1	0.0125227	-0.358366	0.862	0.82	1	ENSMUSG00000046727
Pomp	0.0126306	0.0717693	0.872	0.687	1	ENSMUSG00000029649
Cox5a	0.0126504	0.101467	0.954	0.841	1	ENSMUSG00000000088
Tnfaip1	0.0126612	0.141112	0.569	0.352	1	ENSMUSG00000017615
Pi4k2b	0.0126837	-0.325996	0.523	0.567	1	ENSMUSG00000029186
Arl6	0.0128261	-0.197295	0.165	0.206	1	ENSMUSG00000022722
Hipk1	0.0128818	-0.250307	0.321	0.373	1	ENSMUSG00000008730
Pld4	0.0129021	0.0994391	0.22	0.082	1	ENSMUSG00000052160
Plet1	0.0130941	-0.360094	0.312	0.369	1	ENSMUSG00000032068
H6pd	0.0130955	0.108781	0.248	0.103	1	ENSMUSG00000028980
Polr1d	0.0131535	0.12914	0.789	0.609	1	ENSMUSG00000029642
Fam161b	0.0131935	-0.106251	0.064	0.103	1	ENSMUSG00000021234
Chsy1	0.0131988	-0.161365	0.128	0.189	1	ENSMUSG00000032640
Mfsd1	0.0132558	0.139891	0.367	0.18	1	ENSMUSG00000027775
Tceb1	0.0132979	0.108992	0.67	0.468	1	ENSMUSG00000079658
Cyc1	0.0133189	0.153976	0.642	0.438	1	ENSMUSG00000022551
Cox7a2	0.0133206	0.132843	0.972	0.931	1	ENSMUSG00000032330
Dnajb2	0.0133211	-0.238882	0.229	0.309	1	ENSMUSG00000026203
Rbm7	0.0133816	-0.206762	0.303	0.335	1	ENSMUSG00000042396
Sgce	0.013469	-0.158154	0.119	0.21	1	ENSMUSG00000004631
Dnaja1	0.0134752	-0.284876	0.725	0.725	1	ENSMUSG00000028410
Gpcpd1	0.0134961	-0.126794	0.083	0.163	1	ENSMUSG00000027346
Dnah6	0.0135794	-0.228129	0.138	0.219	1	ENSMUSG00000052861
Lat2	0.0135934	0.104673	0.147	0.03	1	ENSMUSG00000040751
Mrpl2	0.013726	0.103438	0.376	0.193	1	ENSMUSG00000002767
Thbd	0.0137324	-0.210642	0.312	0.33	1	ENSMUSG00000074743
Maff	0.0138158	-0.168478	0.156	0.197	1	ENSMUSG00000042622
Cyp4v3	0.0138251	0.145307	0.239	0.12	1	ENSMUSG00000079057
Mpv17l	0.0138839	-0.128861	0.092	0.142	1	ENSMUSG00000022679
Dennd4c	0.0139094	-0.133305	0.064	0.112	1	ENSMUSG00000038024
Bola2	0.0139526	0.0998954	0.661	0.425	1	ENSMUSG00000047721
Naca	0.0139708	0.104704	0.991	0.944	1	ENSMUSG00000061315
Umad1	0.0140649	-0.117823	0.055	0.129	1	ENSMUSG00000089862
Xrcc6	0.0141421	0.0698768	0.101	0.013	1	ENSMUSG00000022471
Mtfr1l	0.0141789	0.124793	0.569	0.352	1	ENSMUSG00000046671
Tef	0.0142092	-0.240391	0.358	0.369	1	ENSMUSG00000022389
Bad	0.014235	-0.252124	0.468	0.455	1	ENSMUSG00000024959
Cfap206	0.0142379	-0.178673	0.119	0.193	1	ENSMUSG00000028294
Ahsa1	0.014328	-0.300572	0.486	0.481	1	ENSMUSG00000021037
Rps6	0.0143855	0.11072	1	0.97	1	ENSMUSG00000028495
Stx7	0.0144341	-0.262253	0.358	0.399	1	ENSMUSG00000019998
Actg1	0.0144659	0.136091	1	0.996	1	ENSMUSG00000062825
Fam46c	0.0145054	0.0835437	0.239	0.094	1	ENSMUSG00000044468
Ccnb2	0.0145193	0.0489449	0.119	0.021	1	ENSMUSG00000032218
Cldn5	0.0145416	-0.305627	0.413	0.451	1	ENSMUSG00000041378
Tspan18	0.0145738	-0.103478	0.046	0.112	1	ENSMUSG00000027217
Fbxo33	0.0146514	-0.173615	0.11	0.172	1	ENSMUSG00000035329
Spa17	0.014695	-0.31944	0.22	0.253	1	ENSMUSG00000001948
Gimap6	0.014737	-0.123292	0.119	0.197	1	ENSMUSG00000047867
Hist1h2ap	0.0147375	0.123054	0.11	0.017	1	ENSMUSG00000094777
Rwdd1	0.0147959	0.106777	0.56	0.335	1	ENSMUSG00000019782
Rab6a	0.0149603	-0.203953	0.312	0.395	1	ENSMUSG00000030704
Rps21	0.0149746	0.0649474	1	0.97	1	ENSMUSG00000039001
Dusp18	0.0150098	-0.246209	0.248	0.266	1	ENSMUSG00000047205
Mthfd2	0.0151397	0.0837229	0.165	0.047	1	ENSMUSG00000005667
Galnt18	0.0151551	-0.323027	0.248	0.305	1	ENSMUSG00000038296
Tbcc	0.0151564	-0.171881	0.174	0.21	1	ENSMUSG00000036430
Aldh3b1	0.0151698	-0.381849	0.321	0.369	1	ENSMUSG00000024885
Prpsap1	0.015248	0.0854127	0.422	0.202	1	ENSMUSG00000015869
Ndufa8	0.0152519	0.133945	0.78	0.614	1	ENSMUSG00000026895
Snhg9	0.0152584	-0.221261	0.202	0.24	1	ENSMUSG00000090101
Liph	0.0152629	-0.165334	0.147	0.172	1	ENSMUSG00000044626
Col4a3	0.015291	-0.370892	0.11	0.167	1	ENSMUSG00000079465
Epb41l4b	0.0153269	-0.167627	0.165	0.236	1	ENSMUSG00000028434
Qsox1	0.0153519	0.143928	0.312	0.15	1	ENSMUSG00000033684
Ddx26b	0.0153646	-0.115422	0.083	0.137	1	ENSMUSG00000035967
Sorbs3	0.0153985	-0.146777	0.092	0.155	1	ENSMUSG00000022091
Sec61b	0.0154195	0.105074	0.963	0.858	1	ENSMUSG00000053317
Mrps14	0.0154644	0.0658825	0.734	0.502	1	ENSMUSG00000058267
Dab2	0.0154823	0.107206	0.183	0.082	1	ENSMUSG00000022150
Gnai2	0.0155401	0.122207	0.807	0.622	1	ENSMUSG00000032562
Rela	0.0155499	-0.174625	0.202	0.253	1	ENSMUSG00000024927
Lrrc6	0.0155927	-0.159224	0.073	0.133	1	ENSMUSG00000022375
Eif2b4	0.0156433	0.117841	0.211	0.077	1	ENSMUSG00000029145
Kat2a	0.0156836	0.0785096	0.119	0.026	1	ENSMUSG00000020918
Abhd14a	0.015705	-0.164712	0.119	0.176	1	ENSMUSG00000042210
Wdr12	0.0157199	0.0938328	0.156	0.06	1	ENSMUSG00000026019
Tpt1	0.0157209	0.083379	1	0.987	1	ENSMUSG00000060126
Dnm1	0.015796	0.0639103	0.101	0.009	1	ENSMUSG00000026825
Ctnnd1	0.0158692	-0.211727	0.33	0.326	1	ENSMUSG00000034101
Arpin	0.0159215	-0.183523	0.138	0.176	1	ENSMUSG00000039043
Cdk11b	0.0159371	0.139881	0.33	0.193	1	ENSMUSG00000029062
Dynll1	0.0160191	-0.383232	0.963	0.931	1	ENSMUSG00000009013
Gm26619	0.0160267	0.0865128	0.211	0.077	1	ENSMUSG00000097346
Setd2	0.0160283	0.10408	0.321	0.146	1	ENSMUSG00000044791
Hsd17b4	0.0160475	0.126505	0.44	0.258	1	ENSMUSG00000024507
Acer2	0.0160713	-0.147881	0.11	0.146	1	ENSMUSG00000038007
Ezh1	0.0160714	-0.1311	0.092	0.133	1	ENSMUSG00000006920
Phpt1	0.0161183	-0.206029	0.376	0.438	1	ENSMUSG00000036504
Chchd1	0.0161346	0.100447	0.596	0.373	1	ENSMUSG00000063787
Plekho1	0.0161405	0.10398	0.183	0.056	1	ENSMUSG00000015745
Igfbp6	0.01618	-0.45299	0.514	0.506	1	ENSMUSG00000023046
Sema3e	0.0162438	-0.341529	0.266	0.296	1	ENSMUSG00000063531
Zfp638	0.0162535	-0.145373	0.156	0.202	1	ENSMUSG00000030016
Pink1	0.0162589	-0.263501	0.321	0.348	1	ENSMUSG00000028756
Fbxo28	0.0164918	-0.112557	0.055	0.103	1	ENSMUSG00000047539
Psip1	0.016574	0.124886	0.394	0.197	1	ENSMUSG00000028484
Gga2	0.0165989	-0.126529	0.083	0.133	1	ENSMUSG00000030872
Kcnk2	0.0166012	0.177558	0.413	0.262	1	ENSMUSG00000037624
Dap	0.016652	0.103378	0.541	0.3	1	ENSMUSG00000039168
Gbp2	0.0166621	0.104573	0.239	0.09	1	ENSMUSG00000028270
Klhdc10	0.016675	-0.136624	0.11	0.146	1	ENSMUSG00000029775
Fgfr2	0.016751	-0.230668	0.339	0.399	1	ENSMUSG00000030849
Fam171a1	0.0167639	-0.109734	0.083	0.116	1	ENSMUSG00000050530
Psme2	0.0167675	0.153772	0.752	0.584	1	ENSMUSG00000079197
Exosc4	0.0168005	0.0951528	0.404	0.206	1	ENSMUSG00000034259
Esrp1	0.0169641	-0.151092	0.11	0.163	1	ENSMUSG00000040728
Akr1b8	0.0169985	0.119106	0.183	0.06	1	ENSMUSG00000029762
2010107G23Rik	0.0170084	-0.121314	0.083	0.146	1
Trp53	0.0170775	0.0932588	0.339	0.172	1	ENSMUSG00000059552
Appl2	0.0171085	-0.209482	0.229	0.258	1	ENSMUSG00000020263
Ctsa	0.017323	0.0871516	0.486	0.258	1	ENSMUSG00000017760
Gm11808	0.017341	-0.259194	0.844	0.824	1	ENSMUSG00000068240
Il1b	0.0173503	0.188288	0.33	0.206	1	ENSMUSG00000027398
Psen1	0.017356	-0.121819	0.073	0.124	1	ENSMUSG00000019969
Plpp3	0.0174108	0.213088	0.312	0.167	1	ENSMUSG00000028517
Abhd14b	0.0174767	-0.182266	0.303	0.361	1	ENSMUSG00000042073
Epas1	0.017523	-0.216661	0.596	0.631	1	ENSMUSG00000024140
Crat	0.0175379	-0.150696	0.156	0.189	1	ENSMUSG00000026853
Psmd6	0.0175645	0.126235	0.486	0.3	1	ENSMUSG00000021737
Nudt14	0.0176087	-0.269309	0.303	0.343	1	ENSMUSG00000002804
Arf1	0.0177675	-0.225879	0.862	0.833	1	ENSMUSG00000048076
Cldn18	0.017776	-0.425497	0.697	0.768	1	ENSMUSG00000032473
Swap70	0.017782	-0.165562	0.147	0.176	1	ENSMUSG00000031015
Chmp5	0.0178023	-0.214485	0.651	0.648	1	ENSMUSG00000028419
Smyd2	0.0178672	0.0940164	0.211	0.064	1	ENSMUSG00000026603
Usp5	0.017895	-0.146707	0.147	0.185	1	ENSMUSG00000038429
Vps54	0.0180151	-0.118085	0.119	0.155	1	ENSMUSG00000020128
Nfx1	0.0180471	0.0921923	0.22	0.082	1	ENSMUSG00000028423
Tango2	0.0180626	-0.138788	0.101	0.159	1	ENSMUSG00000013539
Ass1	0.0181228	-0.240137	0.183	0.227	1	ENSMUSG00000076441
Tmem119	0.0181587	0.0917462	0.147	0.052	1	ENSMUSG00000054675
Vps13d	0.0182493	-0.0947024	0.064	0.103	1	ENSMUSG00000020220
Stmn2	0.018286	-0.131309	0.083	0.163	1	ENSMUSG00000027500
Fkbp1a	0.0183009	-0.279462	0.835	0.811	1	ENSMUSG00000032966
Col4a2	0.0183481	-0.368345	0.266	0.296	1	ENSMUSG00000031503
Ctps	0.0183788	0.118549	0.248	0.099	1	ENSMUSG00000028633
Klf2	0.0184208	-0.266758	0.587	0.618	1	ENSMUSG00000055148
Gdpd1	0.0185151	0.0944116	0.33	0.159	1	ENSMUSG00000061666
Scnn1g	0.0185219	-0.312864	0.156	0.206	1	ENSMUSG00000000216
Ccdc34	0.0185224	0.121835	0.303	0.129	1	ENSMUSG00000027160
Tmem14c	0.0185431	0.0841234	0.734	0.519	1	ENSMUSG00000021361
Rnf121	0.0186196	-0.204382	0.193	0.227	1	ENSMUSG00000070426
Pon1	0.0186365	0.210745	0.33	0.172	1	ENSMUSG00000002588
Grpel2	0.0186384	-0.191481	0.22	0.266	1	ENSMUSG00000024580
Rgs10	0.0186408	0.10563	0.459	0.236	1	ENSMUSG00000030844
Canx	0.0186483	-0.226312	0.615	0.618	1	ENSMUSG00000020368
Ppif	0.0186783	0.0970434	0.11	0.039	1	ENSMUSG00000021868
Cdhr3	0.0187349	-0.274699	0.128	0.21	1	ENSMUSG00000035860
Cep126	0.0187617	-0.279676	0.183	0.227	1	ENSMUSG00000040729
Ttc5	0.0187652	-0.166654	0.138	0.176	1	ENSMUSG00000006288
Gm867	0.0188505	-0.384529	0.183	0.262	1	ENSMUSG00000050157
Scp2	0.0188514	-0.209354	0.89	0.858	1	ENSMUSG00000028603
Shmt1	0.01893	0.077416	0.156	0.047	1	ENSMUSG00000020534
Fiz1	0.0189649	-0.132567	0.073	0.133	1	ENSMUSG00000061374
Polr2h	0.0189651	0.0986288	0.275	0.129	1	ENSMUSG00000021018
Sertad1	0.0189719	0.111422	0.404	0.21	1	ENSMUSG00000008384
Hmha1	0.0190425	-0.161311	0.101	0.155	1	ENSMUSG00000035697
Sumo2	0.0191405	0.0618525	0.963	0.833	1	ENSMUSG00000020738
Nrm	0.0192022	0.0751739	0.156	0.043	1	ENSMUSG00000059791
Spata33	0.0192478	-0.146244	0.083	0.116	1	ENSMUSG00000048478
Abca7	0.0193363	-0.102134	0.046	0.103	1	ENSMUSG00000035722
Eif2s1	0.0193469	0.120502	0.431	0.253	1	ENSMUSG00000021116
Cbr4	0.0194061	0.0855434	0.138	0.043	1	ENSMUSG00000031641
Lsm12	0.0194599	0.108202	0.303	0.146	1	ENSMUSG00000020922
Vps11	0.019463	-0.122922	0.083	0.116	1	ENSMUSG00000032127
Ptprb	0.0194885	-0.153913	0.128	0.18	1	ENSMUSG00000020154
Nipa1	0.0194934	-0.173146	0.092	0.159	1	ENSMUSG00000047037
Itm2b	0.0196448	-0.234671	1	0.974	1	ENSMUSG00000022108
Tap1	0.0196632	0.139314	0.174	0.064	1	ENSMUSG00000037321
Gm26532	0.0196853	-0.14989	0.101	0.146	1	ENSMUSG00000097296
Fam192a	0.0197233	-0.158692	0.138	0.167	1	ENSMUSG00000031774
Commd3	0.0197613	0.101743	0.569	0.361	1	ENSMUSG00000051154
Lrig1	0.0197701	0.0836583	0.202	0.069	1	ENSMUSG00000030029
1110017D15Rik	0.019803	-0.628711	0.257	0.326	1
Cetn4	0.0198287	-0.323167	0.193	0.236	1	ENSMUSG00000045031
Zbtb16	0.0198392	0.0756539	0.11	0.03	1	ENSMUSG00000066687
Hnrnpa2b1	0.0198923	-0.205213	0.881	0.845	1	ENSMUSG00000004980
Gzma	0.0199422	-0.276692	0.092	0.124	1	ENSMUSG00000023132
Metrnl	0.0200138	0.128735	0.284	0.155	1	ENSMUSG00000039208
R3hdm2	0.0200204	-0.1888	0.202	0.227	1	ENSMUSG00000025404
Eno4	0.0200759	-0.175583	0.138	0.167	1	ENSMUSG00000048029
1500015O10Rik	0.0200765	0.0759309	0.119	0.034	1
Lrrc74b	0.0200887	-0.166805	0.11	0.167	1	ENSMUSG00000022759
Ssh3	0.0201055	0.0773664	0.147	0.047	1	ENSMUSG00000034616
Cd68	0.0201559	0.100925	0.202	0.09	1	ENSMUSG00000018774
Lama5	0.0202299	-0.175303	0.193	0.21	1	ENSMUSG00000015647
S1pr1	0.0202425	-0.132564	0.128	0.18	1	ENSMUSG00000045092
Fam134a	0.0203011	-0.187263	0.312	0.309	1	ENSMUSG00000049339
Afap1l1	0.0203439	-0.176244	0.174	0.245	1	ENSMUSG00000033032
Mlycd	0.0203571	-0.171649	0.174	0.232	1	ENSMUSG00000074064
Fbxo8	0.0204826	-0.133317	0.092	0.129	1	ENSMUSG00000038206
Pes1	0.0205624	0.0914947	0.275	0.133	1	ENSMUSG00000020430
Neat1	0.0205742	-0.559335	0.89	0.85	1	ENSMUSG00000092274
Pradc1	0.0206685	0.125651	0.229	0.103	1	ENSMUSG00000030008
Wdr77	0.0206875	0.128068	0.275	0.133	1	ENSMUSG00000000561
Maf1	0.0206967	-0.19791	0.413	0.425	1	ENSMUSG00000022553
Cops7a	0.020703	-0.199444	0.358	0.395	1	ENSMUSG00000030127
Prdx2	0.0207192	0.0798027	0.881	0.704	1	ENSMUSG00000005161
Zap70	0.0207741	-0.163038	0.092	0.129	1	ENSMUSG00000026117
Bcap29	0.0207822	-0.148302	0.119	0.167	1	ENSMUSG00000020650
Hpgd	0.0208667	-0.180308	0.147	0.172	1	ENSMUSG00000031613
Mrpl30	0.0208748	0.0809612	0.688	0.459	1	ENSMUSG00000026087
Ogfr	0.0208788	0.0975273	0.239	0.107	1	ENSMUSG00000049401
Glrx5	0.0209217	0.108152	0.706	0.506	1	ENSMUSG00000021102
Car8	0.0209445	-0.285283	0.651	0.67	1	ENSMUSG00000041261
Ube2l6	0.0210103	0.134159	0.294	0.159	1	ENSMUSG00000027078
Eif3m	0.0211193	0.1376	0.67	0.511	1	ENSMUSG00000027170
Snx6	0.021309	0.163709	0.376	0.206	1	ENSMUSG00000005656
Cln6	0.021315	-0.143462	0.138	0.176	1	ENSMUSG00000032245
Emg1	0.0213329	0.0774398	0.615	0.369	1	ENSMUSG00000004268
Nqo2	0.0213594	-0.154199	0.174	0.202	1	ENSMUSG00000046949
Ncf1	0.0214064	0.0709089	0.156	0.056	1	ENSMUSG00000015950
Noxo1	0.0214077	0.0622082	0.101	0.021	1	ENSMUSG00000019320
Lsm14a	0.0214248	-0.194384	0.312	0.3	1	ENSMUSG00000066568
Mbd3	0.0214256	0.0887097	0.532	0.309	1	ENSMUSG00000035478
Ngrn	0.0214409	-0.162673	0.22	0.266	1	ENSMUSG00000047084
Wnt7b	0.0215003	0.0663992	0.101	0.026	1	ENSMUSG00000022382
Nphp3	0.0215062	-0.0997091	0.064	0.112	1	ENSMUSG00000032558
Cnih4	0.0215117	0.0763133	0.514	0.275	1	ENSMUSG00000062169
Atxn2l	0.0216013	-0.153903	0.156	0.215	1	ENSMUSG00000032637
Ankrd13a	0.0216766	-0.148473	0.147	0.189	1	ENSMUSG00000041870
Spice1	0.0217213	-0.096665	0.055	0.124	1	ENSMUSG00000043065
Myo10	0.0217591	0.091639	0.239	0.112	1	ENSMUSG00000022272
Id4	0.02185	-0.169709	0.083	0.107	1	ENSMUSG00000021379
Dkc1	0.0218503	0.0852776	0.193	0.06	1	ENSMUSG00000031403
Hyal1	0.0218604	0.0782415	0.138	0.034	1	ENSMUSG00000010051
Noc4l	0.0219053	0.0719959	0.156	0.039	1	ENSMUSG00000033294
Ttc16	0.0219108	-0.14292	0.092	0.12	1	ENSMUSG00000039021
Pgap2	0.0219809	0.119113	0.303	0.155	1	ENSMUSG00000030990
Fstl3	0.0220475	-0.196233	0.064	0.103	1	ENSMUSG00000020325
Cbx5	0.0220934	0.0849067	0.358	0.172	1	ENSMUSG00000009575
Lsm2	0.022107	0.124586	0.349	0.185	1	ENSMUSG00000007050
Gpd2	0.0221255	0.0951909	0.229	0.086	1	ENSMUSG00000026827
Hspa4l	0.0221528	-0.30822	0.33	0.395	1	ENSMUSG00000025757
Lmtk2	0.022155	-0.159839	0.092	0.133	1	ENSMUSG00000038970
Xpot	0.0221689	-0.145131	0.165	0.189	1	ENSMUSG00000034667
Ift122	0.0221932	-0.106602	0.064	0.107	1	ENSMUSG00000030323
Uck2	0.0223617	0.0691105	0.174	0.052	1	ENSMUSG00000026558
Thrb	0.0223831	-0.0899329	0.046	0.103	1	ENSMUSG00000021779
Hnrnpl	0.0224274	0.0810475	0.532	0.292	1	ENSMUSG00000015165
Naa16	0.0224314	-0.08221	0.064	0.112	1	ENSMUSG00000022020
Mapre3	0.0224423	-0.194538	0.229	0.27	1	ENSMUSG00000029166
Pecam1	0.0224449	-0.188239	0.211	0.253	1	ENSMUSG00000020717
Ppp1r14b	0.0224634	0.116341	0.44	0.258	1	ENSMUSG00000056612
Anxa6	0.0225055	-0.23158	0.486	0.511	1	ENSMUSG00000018340
Mfsd10	0.022728	0.100551	0.202	0.077	1	ENSMUSG00000001082
Srp68	0.0227833	0.0949178	0.284	0.129	1	ENSMUSG00000020780
Csrp2	0.0228937	-0.355591	0.275	0.322	1	ENSMUSG00000020186
Zrsr1	0.0229453	-0.142328	0.101	0.15	1	ENSMUSG00000044068
Tmem138	0.0229876	-0.121345	0.073	0.142	1	ENSMUSG00000024666
Rbpms	0.0230106	-0.222515	0.349	0.365	1	ENSMUSG00000031586
Ppih	0.0230219	0.0859822	0.284	0.116	1	ENSMUSG00000060288
Timp3	0.0230957	-0.485519	0.495	0.519	1	ENSMUSG00000020044
Cacul1	0.0231634	-0.141306	0.101	0.124	1	ENSMUSG00000033417
Pfdn6	0.0232293	0.116078	0.569	0.369	1	ENSMUSG00000024309
Ccdc97	0.0232371	0.0723936	0.128	0.043	1	ENSMUSG00000002608
Foxj2	0.0233029	-0.127043	0.119	0.15	1	ENSMUSG00000003154
Npw	0.0233708	-0.271749	0.459	0.511	1	ENSMUSG00000071230
Ubl7	0.0233898	0.114288	0.303	0.159	1	ENSMUSG00000055720
Gm10020	0.0234209	-0.123156	0.092	0.167	1	ENSMUSG00000057262
Ccdc153	0.0234225	-0.497348	0.229	0.283	1	ENSMUSG00000070306
Cpeb2	0.0235669	-0.112728	0.055	0.107	1	ENSMUSG00000039782
Glrx2	0.0236963	0.10029	0.495	0.292	1	ENSMUSG00000018196
Peak1	0.0237057	0.112138	0.229	0.099	1	ENSMUSG00000074305
Gm8730	0.0237077	-0.204297	0.963	0.948	1	ENSMUSG00000063696
1700016K19Rik	0.0237122	-0.375148	0.202	0.288	1
Agbl2	0.0237629	-0.118013	0.092	0.129	1	ENSMUSG00000040812
Cd2	0.0237997	-0.164656	0.064	0.133	1	ENSMUSG00000027863
Hat1	0.0239427	0.114719	0.248	0.12	1	ENSMUSG00000027018
Usp39	0.0239463	0.123515	0.248	0.103	1	ENSMUSG00000056305
Lpin1	0.0239645	-0.110409	0.073	0.12	1	ENSMUSG00000020593
Xist	0.024102	0.114759	0.945	0.837	1	ENSMUSG00000086503
Fzd1	0.02411	-0.135748	0.092	0.137	1	ENSMUSG00000044674
Pabpc1	0.0241222	0.0653968	0.835	0.622	1	ENSMUSG00000022283
Pla2g12a	0.0242466	0.0835666	0.239	0.077	1	ENSMUSG00000027999
Gchfr	0.0242554	0.0500165	0.413	0.185	1	ENSMUSG00000046814
Cfap45	0.0242749	-0.176545	0.147	0.185	1	ENSMUSG00000026546
Specc1l	0.0242866	-0.153418	0.165	0.193	1	ENSMUSG00000033444
Hmgcs2	0.0242964	-0.227679	0.156	0.223	1	ENSMUSG00000027875
Slc35a4	0.024358	0.120523	0.22	0.107	1	ENSMUSG00000033272
Gltp	0.0243668	0.107035	0.431	0.253	1	ENSMUSG00000011884
Lrrc48	0.0245892	-0.158156	0.119	0.21	1	ENSMUSG00000056598
Atp5b	0.0246316	0.108307	0.945	0.876	1	ENSMUSG00000025393
Zmym5	0.0246517	-0.149659	0.147	0.185	1	ENSMUSG00000040123
Sgpl1	0.0247173	0.114383	0.229	0.09	1	ENSMUSG00000020097
Rpl10	0.0247217	0.0818907	0.991	0.987	1	ENSMUSG00000008682
Ttc21a	0.0248155	-0.181279	0.119	0.146	1	ENSMUSG00000032514
Tekt4	0.024862	-0.306802	0.202	0.249	1	ENSMUSG00000024175
Ndfip2	0.0249155	-0.197914	0.321	0.326	1	ENSMUSG00000053253
Nbeal1	0.0249205	-0.234726	0.376	0.399	1	ENSMUSG00000073664
1700026L06Rik	0.0249862	-0.286544	0.183	0.266	1
Mmp15	0.0250323	-0.171132	0.294	0.339	1	ENSMUSG00000031790
Scrib	0.025162	0.0797961	0.174	0.06	1	ENSMUSG00000022568
Xbp1	0.0252086	-0.233495	0.394	0.429	1	ENSMUSG00000020484
Cdkn1a	0.0252675	0.122108	0.505	0.279	1	ENSMUSG00000023067
Scel	0.0252923	-0.290754	0.083	0.124	1	ENSMUSG00000022123
Atad3a	0.0253	0.0652374	0.128	0.03	1	ENSMUSG00000029036
Lrrc8a	0.025595	-0.110657	0.064	0.116	1	ENSMUSG00000007476
Eif2s3x	0.0256012	0.110429	0.413	0.249	1	ENSMUSG00000035150
Bdp1	0.0256634	0.0967512	0.22	0.09	1	ENSMUSG00000049658
Ube2l3	0.0257365	0.0551046	0.67	0.433	1	ENSMUSG00000038965
Isg20	0.0258162	0.107235	0.44	0.262	1	ENSMUSG00000039236
Pop5	0.0258249	0.0706003	0.596	0.356	1	ENSMUSG00000060152
Ankra2	0.0258397	0.110391	0.22	0.099	1	ENSMUSG00000021661
Gas1	0.025875	0.0824667	0.11	0.034	1	ENSMUSG00000052957
Srpk2	0.0259771	0.100205	0.385	0.197	1	ENSMUSG00000062604
Nap1l1	0.0260111	0.103277	0.633	0.451	1	ENSMUSG00000058799
Mocs1	0.0261638	-0.112216	0.083	0.124	1	ENSMUSG00000064120
Arhgap35	0.0262072	-0.127333	0.128	0.167	1	ENSMUSG00000058230
Cep290	0.0262384	-0.190185	0.156	0.219	1	ENSMUSG00000019971
Rps19bp1	0.0262454	0.111525	0.45	0.275	1	ENSMUSG00000051518
Cd83	0.0262619	0.0969222	0.165	0.056	1	ENSMUSG00000015396
Iqca	0.0263144	-0.200674	0.11	0.18	1	ENSMUSG00000026301
Clec1a	0.0263426	-0.103411	0.092	0.133	1	ENSMUSG00000033082
Gm973	0.0263964	-0.145715	0.101	0.124	1	ENSMUSG00000047361
Net1	0.0264119	-0.249115	0.385	0.425	1	ENSMUSG00000021215
Sigmar1	0.0264788	0.0778512	0.33	0.124	1	ENSMUSG00000036078
Cherp	0.0265605	-0.114121	0.083	0.107	1	ENSMUSG00000052488
Tns1	0.0265874	-0.299867	0.422	0.455	1	ENSMUSG00000055322
Dnaic1	0.0266096	-0.10231	0.092	0.133	1	ENSMUSG00000061322
Gimap4	0.0266234	-0.161458	0.165	0.219	1	ENSMUSG00000054435
Mrpl24	0.0266419	0.0831545	0.615	0.378	1	ENSMUSG00000019710
Sptbn1	0.0268455	-0.282168	0.706	0.695	1	ENSMUSG00000020315
Ahnak	0.0268668	-0.357419	0.661	0.674	1	ENSMUSG00000069833
Igbp1	0.0268747	0.0983076	0.376	0.206	1	ENSMUSG00000031221
Chmp6	0.026916	0.12894	0.303	0.142	1	ENSMUSG00000025371
Chil1	0.0269889	0.679333	0.321	0.227	1	ENSMUSG00000064246
Mvb12a	0.0270813	0.0803615	0.404	0.215	1	ENSMUSG00000031813
Mtdh	0.0271132	0.133244	0.651	0.481	1	ENSMUSG00000022255
Tnn	0.0271824	-0.14741	0.128	0.137	1	ENSMUSG00000026725
Sap18	0.0272017	-0.246001	0.569	0.549	1	ENSMUSG00000021963
1700024G13Rik	0.0272177	-0.120602	0.064	0.103	1
Cdkn2d	0.0272483	0.116741	0.174	0.082	1	ENSMUSG00000096472
Usp50	0.0272629	-0.240923	0.642	0.614	1	ENSMUSG00000027364
Hmox1	0.0273243	0.0938777	0.321	0.163	1	ENSMUSG00000005413
Idi1	0.0273563	-0.209319	0.174	0.206	1	ENSMUSG00000058258
Ssr3	0.0273849	-0.21961	0.44	0.429	1	ENSMUSG00000027828
Sfxn1	0.0275347	0.105801	0.303	0.159	1	ENSMUSG00000021474
Lbp	0.0276349	-0.24103	0.486	0.506	1	ENSMUSG00000016024
Tbc1d30	0.0276674	-0.131109	0.11	0.137	1	ENSMUSG00000052302
Stmnd1	0.0276978	-0.270115	0.156	0.227	1	ENSMUSG00000063529
Fuom	0.0278258	-0.147749	0.165	0.223	1	ENSMUSG00000025466
5330417C22Rik	0.0278805	0.129589	0.367	0.185	1
Metap2	0.0279152	0.0903022	0.679	0.468	1	ENSMUSG00000036112
AU020206	0.0279739	-0.0961028	0.092	0.116	1	ENSMUSG00000097415
Pom121	0.0279749	0.0794344	0.174	0.06	1	ENSMUSG00000053293
Apc	0.0280169	-0.133879	0.156	0.21	1	ENSMUSG00000005871
Lrrcc1	0.0280848	-0.0952937	0.055	0.107	1	ENSMUSG00000027550
Huwe1	0.0281586	-0.200784	0.312	0.343	1	ENSMUSG00000025261
Rfx7	0.028168	0.101959	0.174	0.06	1	ENSMUSG00000037674
Pym1	0.0282903	0.0764663	0.174	0.056	1	ENSMUSG00000064030
Erich2	0.0283537	-0.278232	0.193	0.236	1	ENSMUSG00000075302
Prdx6	0.0284356	-0.339572	0.982	0.953	1	ENSMUSG00000026701
Ppp2r5e	0.0285235	0.116161	0.266	0.129	1	ENSMUSG00000021051
Smco4	0.0285297	-0.262755	0.431	0.421	1	ENSMUSG00000058173
Fhl1	0.0285947	-0.215809	0.431	0.476	1	ENSMUSG00000023092
Gm9774	0.0287979	-0.162235	0.165	0.185	1	ENSMUSG00000042165
Cfap44	0.0287988	-0.226913	0.165	0.219	1	ENSMUSG00000071550
Clec2d	0.0288181	-0.119444	0.073	0.133	1	ENSMUSG00000030157
Lrrc8e	0.028989	0.0831252	0.147	0.043	1	ENSMUSG00000046589
Cmc2	0.0290007	0.0878084	0.312	0.15	1	ENSMUSG00000014633
Clec14a	0.0290504	-0.158387	0.174	0.227	1	ENSMUSG00000045930
Capsl	0.02912	-0.263011	0.239	0.275	1	ENSMUSG00000039676
2610524H06Rik	0.0292212	0.0850635	0.119	0.043	1
Gpn3	0.0292448	-0.127977	0.101	0.142	1	ENSMUSG00000029464
Zfp428	0.0292472	0.0658469	0.119	0.034	1	ENSMUSG00000064264
Commd9	0.0292567	0.11231	0.284	0.146	1	ENSMUSG00000027163
Bpifb1	0.0292733	0.60608	0.11	0.03	1	ENSMUSG00000027485
Tmem64	0.0292989	-0.132965	0.092	0.137	1	ENSMUSG00000043252
Ppp1r11	0.0293039	0.107634	0.624	0.425	1	ENSMUSG00000036398
Bloc1s1	0.0293143	-0.240207	0.651	0.605	1	ENSMUSG00000090247
Usb1	0.0293183	0.058106	0.11	0.021	1	ENSMUSG00000031792
Prkcsh	0.0294081	-0.184853	0.303	0.322	1	ENSMUSG00000003402
Nfkbiz	0.0294169	0.0806509	0.303	0.146	1	ENSMUSG00000035356
Bspry	0.0294601	-0.178363	0.229	0.275	1	ENSMUSG00000028392
Smc2	0.0295416	0.0734669	0.147	0.043	1	ENSMUSG00000028312
Anxa7	0.029563	-0.230009	0.413	0.416	1	ENSMUSG00000021814
Ppp2r2b	0.0295936	0.0537905	0.119	0.052	1	ENSMUSG00000024500
Usp21	0.0296246	-0.115912	0.092	0.103	1	ENSMUSG00000053483
Btg2	0.029681	0.138217	0.743	0.562	1	ENSMUSG00000020423
Ctnnbip1	0.0296891	0.0886791	0.294	0.133	1	ENSMUSG00000028988
Mrpl39	0.0298489	-0.166945	0.239	0.249	1	ENSMUSG00000022889
Snrpb2	0.0298573	0.121748	0.55	0.361	1	ENSMUSG00000008333
Scap	0.0298819	-0.143075	0.147	0.172	1	ENSMUSG00000032485
Bub3	0.029918	0.123968	0.468	0.309	1	ENSMUSG00000066979
Dnajc3	0.0299582	0.0993049	0.642	0.425	1	ENSMUSG00000022136
Qrich1	0.0299853	-0.134742	0.156	0.202	1	ENSMUSG00000006673
Gmnn	0.030118	0.0742019	0.257	0.116	1	ENSMUSG00000006715
Tshz2	0.0301201	0.0600526	0.138	0.056	1	ENSMUSG00000047907
Pja1	0.0301249	-0.14298	0.156	0.21	1	ENSMUSG00000034403
Slmo2	0.0303969	0.093812	0.294	0.142	1	ENSMUSG00000016257
Slc25a35	0.0304259	0.0717346	0.138	0.047	1	ENSMUSG00000018740
Ccdc28a	0.0305191	-0.12715	0.101	0.142	1	ENSMUSG00000059554
Ube2m	0.0305586	0.072368	0.495	0.27	1	ENSMUSG00000005575
Idnk	0.0306095	0.0912928	0.422	0.245	1	ENSMUSG00000050002
Fmo5	0.0308534	-0.124443	0.064	0.124	1	ENSMUSG00000028088
Zzef1	0.0309675	-0.129903	0.138	0.159	1	ENSMUSG00000055670
Caprin1	0.0309981	-0.177233	0.284	0.326	1	ENSMUSG00000027184
1700088E04Rik	0.0310247	-0.261189	0.22	0.3	1
Haghl	0.0310831	-0.185587	0.193	0.206	1	ENSMUSG00000061046
Ptprj	0.0311577	-0.148895	0.101	0.124	1	ENSMUSG00000025314
Cyb5a	0.0311768	-0.290598	0.945	0.91	1	ENSMUSG00000024646
Gabarapl1	0.031196	-0.245108	0.422	0.446	1	ENSMUSG00000030161
Gfm1	0.0312298	0.0722727	0.11	0.034	1	ENSMUSG00000027774
Cyp2s1	0.0312408	-0.42397	0.229	0.313	1	ENSMUSG00000040703
Kif1b	0.0312891	-0.229335	0.376	0.416	1	ENSMUSG00000063077
Cfap100	0.0313161	-0.206545	0.138	0.176	1	ENSMUSG00000048794
Cdhr4	0.0313187	-0.203119	0.101	0.159	1	ENSMUSG00000032595
Atp6v1e1	0.0313493	-0.25485	0.716	0.661	1	ENSMUSG00000019210
Ccdc117	0.031379	-0.0923961	0.064	0.116	1	ENSMUSG00000020482
Tagln	0.0315985	-0.0777809	0.028	0.112	1	ENSMUSG00000032085
Orm1	0.0316213	-0.159131	0.092	0.112	1	ENSMUSG00000039196
Gnl1	0.0316266	0.0998707	0.312	0.15	1	ENSMUSG00000024429
Uchl3	0.0316877	0.0509207	0.385	0.159	1	ENSMUSG00000022111
Ece1	0.0317784	-0.193966	0.303	0.343	1	ENSMUSG00000057530
Sdcbp	0.0317954	-0.238587	0.78	0.725	1	ENSMUSG00000028249
Ift80	0.0318172	-0.108608	0.092	0.12	1	ENSMUSG00000027778
Ccpg1	0.0318199	-0.149449	0.174	0.219	1	ENSMUSG00000034563
Fbxo36	0.0318505	-0.245962	0.183	0.253	1	ENSMUSG00000073633
Polr2a	0.0318544	-0.183698	0.312	0.33	1	ENSMUSG00000005198
Ntpcr	0.0319924	0.0825036	0.239	0.09	1	ENSMUSG00000031851
Mfap4	0.032069	-0.12181	0.523	0.528	1	ENSMUSG00000042436
Isoc1	0.0321337	0.0805632	0.193	0.082	1	ENSMUSG00000024601
Arl2	0.0321557	-0.212893	0.394	0.433	1	ENSMUSG00000024944
Wdr63	0.032205	-0.135312	0.119	0.18	1	ENSMUSG00000043020
Mrps34	0.0322482	0.111787	0.477	0.309	1	ENSMUSG00000038880
Ltbp4	0.0322722	-0.119459	0.119	0.189	1	ENSMUSG00000040488
Rhpn2	0.0322958	0.0736821	0.128	0.052	1	ENSMUSG00000030494
1700013F07Rik	0.032313	-0.165469	0.11	0.15	1
Dync1li2	0.0323196	-0.132267	0.156	0.185	1	ENSMUSG00000035770
Zbtb7a	0.0323313	0.10385	0.514	0.318	1	ENSMUSG00000035011
Fhit	0.0323674	-0.138824	0.092	0.129	1	ENSMUSG00000060579
Acp2	0.0324185	0.0907304	0.156	0.047	1	ENSMUSG00000002103
Runx1	0.0324573	-0.203013	0.394	0.403	1	ENSMUSG00000022952
Hmgb2	0.032474	0.15923	0.624	0.425	1	ENSMUSG00000054717
Rps9	0.0325804	0.0931409	1	0.991	1	ENSMUSG00000006333
Tnfaip2	0.0326227	0.086389	0.22	0.082	1	ENSMUSG00000021281
Mpc1	0.0327693	-0.232262	0.853	0.798	1	ENSMUSG00000023861
Mrps12	0.0328344	-0.192385	0.303	0.335	1	ENSMUSG00000045948
Cln5	0.0328694	-0.117758	0.119	0.159	1	ENSMUSG00000022125
Mapkapk3	0.0329305	0.0641018	0.128	0.021	1	ENSMUSG00000032577
H3f3a	0.03294	-0.179076	0.991	0.961	1	ENSMUSG00000060743
Nme5	0.0329811	-0.240372	0.193	0.253	1	ENSMUSG00000035984
Fam111a	0.0330264	0.0890682	0.119	0.034	1	ENSMUSG00000024691
Snrpc	0.0330366	0.0562742	0.56	0.343	1	ENSMUSG00000024217
BC051019	0.0330648	-0.266996	0.193	0.258	1	ENSMUSG00000031022
Eif2ak2	0.0331399	0.0976403	0.183	0.082	1	ENSMUSG00000024079
2410004P03Rik	0.0331472	-0.273844	0.165	0.236	1
Papd5	0.0332096	0.0844167	0.211	0.094	1	ENSMUSG00000036779
4833427G06Rik	0.0333223	-0.222902	0.147	0.21	1
Zfand5	0.0333256	-0.221398	0.45	0.468	1	ENSMUSG00000024750
Saxo2	0.0333324	-0.196226	0.165	0.185	1	ENSMUSG00000038570
Plscr3	0.033353	-0.168935	0.165	0.163	1	ENSMUSG00000019461
Sdhd	0.0334849	-0.230806	0.385	0.395	1	ENSMUSG00000000171
Ppp2r5a	0.0335492	-0.175691	0.266	0.296	1	ENSMUSG00000026626
Myg1	0.0335544	-0.144083	0.174	0.206	1	ENSMUSG00000001285
Tvp23b	0.0336788	-0.220661	0.404	0.382	1	ENSMUSG00000014177
Tprgl	0.033761	-0.20033	0.45	0.494	1	ENSMUSG00000029030
Cobl	0.0339091	-0.137674	0.147	0.185	1	ENSMUSG00000020173
Calr	0.0339751	0.0495137	0.89	0.717	1	ENSMUSG00000003814
Gsto1	0.0341152	0.121832	0.505	0.343	1	ENSMUSG00000025068
Slc2a1	0.0341706	-0.122839	0.092	0.112	1	ENSMUSG00000028645
Serf2	0.0343125	0.0794875	0.991	0.97	1	ENSMUSG00000074884
Chd3	0.0344336	0.122709	0.45	0.27	1	ENSMUSG00000018474
Ube2j2	0.0345229	0.0967222	0.431	0.24	1	ENSMUSG00000023286
Parl	0.0345512	0.0966219	0.339	0.193	1	ENSMUSG00000033918
Exph5	0.0346147	0.105373	0.202	0.09	1	ENSMUSG00000034584
Gtpbp4	0.0347102	0.0905002	0.339	0.193	1	ENSMUSG00000021149
Psma4	0.0347161	0.0626176	0.716	0.524	1	ENSMUSG00000032301
Megf6	0.0347285	-0.149704	0.128	0.163	1	ENSMUSG00000057751
Scn3b	0.0347628	-0.136296	0.11	0.15	1	ENSMUSG00000049281
Nktr	0.0348208	0.0831538	0.495	0.283	1	ENSMUSG00000032525
Ciz1	0.0348283	-0.107481	0.092	0.137	1	ENSMUSG00000039205
Gm21092	0.0349897	-0.163274	0.156	0.215	1	ENSMUSG00000095403
Fbxw9	0.0351309	-0.121503	0.147	0.206	1	ENSMUSG00000008167
Slc20a1	0.0351811	0.0804885	0.193	0.082	1	ENSMUSG00000027397
Ccdc65	0.0352214	-0.13128	0.101	0.146	1	ENSMUSG00000003354
R3hcc1	0.0352714	0.0596783	0.119	0.026	1	ENSMUSG00000034194
Amfr	0.0353375	-0.213364	0.339	0.369	1	ENSMUSG00000031751
Mrps18a	0.0353787	0.115368	0.486	0.309	1	ENSMUSG00000023967
Rnf185	0.0353831	-0.0910477	0.064	0.103	1	ENSMUSG00000020448
Dnajb13	0.0354104	-0.199264	0.138	0.163	1	ENSMUSG00000030708
Kcnc3	0.0354384	0.110108	0.202	0.077	1	ENSMUSG00000062785
Dapk2	0.0354445	-0.272176	0.248	0.227	1	ENSMUSG00000032380
Hiat1	0.0355025	-0.146863	0.202	0.227	1	ENSMUSG00000089911
1110004E09Rik	0.0355122	-0.303083	0.404	0.438	1
Rarres2	0.0355988	-0.203126	0.33	0.352	1	ENSMUSG00000009281
Txnl1	0.0356602	0.0904113	0.633	0.416	1	ENSMUSG00000024583
Marcks	0.0356979	0.123039	0.312	0.18	1	ENSMUSG00000069662
Ctbs	0.0357301	0.0848496	0.119	0.039	1	ENSMUSG00000028189
Ppp6r3	0.0360626	0.106889	0.22	0.103	1	ENSMUSG00000024908
Psmb4	0.0361254	0.0945334	0.761	0.609	1	ENSMUSG00000005779
Chtop	0.0361417	0.0729575	0.505	0.292	1	ENSMUSG00000001017
Tctex1d4	0.0362401	-0.265875	0.183	0.258	1	ENSMUSG00000047671
Enpep	0.0362747	-0.180401	0.22	0.296	1	ENSMUSG00000028024
Cela1	0.0362958	0.0793374	0.147	0.039	1	ENSMUSG00000023031
Mob1b	0.0363649	-0.177913	0.275	0.283	1	ENSMUSG00000006262
Exosc5	0.0364181	0.0931289	0.376	0.219	1	ENSMUSG00000061286
Arhgap32	0.0368195	0.0657516	0.101	0.034	1	ENSMUSG00000041444
Kcnip4	0.0368926	0.0665291	0.11	0.026	1	ENSMUSG00000029088
Rfwd2	0.0369207	-0.149961	0.193	0.253	1	ENSMUSG00000040782
Akr1b10	0.0370246	0.0758416	0.147	0.056	1	ENSMUSG00000061758
Lig1	0.0372149	0.105834	0.128	0.052	1	ENSMUSG00000056394
Tbcb	0.0372278	0.112378	0.642	0.455	1	ENSMUSG00000006095
Riiad1	0.0372339	-0.430543	0.275	0.309	1	ENSMUSG00000028139
Eif1ax	0.0373052	0.0636162	0.642	0.395	1	ENSMUSG00000067194
Tecpr1	0.0373416	0.0856253	0.294	0.146	1	ENSMUSG00000066621
Acsf2	0.0373786	0.0782088	0.128	0.064	1	ENSMUSG00000076435
Pbx1	0.0374024	0.123464	0.569	0.395	1	ENSMUSG00000052534
Slc16a11	0.0374273	0.174408	0.349	0.202	1	ENSMUSG00000040938
Esam	0.0374305	-0.261553	0.385	0.403	1	ENSMUSG00000001946
Cdkn1c	0.0374613	-0.445975	0.229	0.283	1	ENSMUSG00000037664
Prr13	0.0375197	-0.209709	0.55	0.567	1	ENSMUSG00000023048
Sbno1	0.0376126	-0.171146	0.284	0.318	1	ENSMUSG00000038095
Zfp219	0.0376211	-0.12301	0.11	0.159	1	ENSMUSG00000049295
Ezh2	0.037859	0.058319	0.174	0.056	1	ENSMUSG00000029687
Dopey2	0.0379367	-0.107036	0.092	0.124	1	ENSMUSG00000022946
Ppp1r14c	0.0379607	-0.217853	0.514	0.567	1	ENSMUSG00000040653
Epcam	0.0380298	-0.215982	0.743	0.73	1	ENSMUSG00000045394
Mad2l1	0.0380475	0.0635937	0.101	0.026	1	ENSMUSG00000029910
Eif2s2	0.0380736	0.0611706	0.853	0.652	1	ENSMUSG00000074656
Pecr	0.0381561	0.0741258	0.128	0.043	1	ENSMUSG00000026189
Tusc3	0.0384074	-0.258808	0.376	0.421	1	ENSMUSG00000039530
Rab36	0.0384718	-0.0969343	0.073	0.103	1	ENSMUSG00000020175
Ap3s1	0.0384898	0.0879596	0.45	0.266	1	ENSMUSG00000024480
Ppp1cc	0.0384973	0.0961186	0.514	0.33	1	ENSMUSG00000004455
Efcab1	0.0385201	-0.189857	0.119	0.172	1	ENSMUSG00000068617
Ndufb5	0.0385818	0.0579114	0.908	0.755	1	ENSMUSG00000027673
Sptlc2	0.0386351	-0.175921	0.284	0.318	1	ENSMUSG00000021036
Slc25a39	0.0386516	0.101933	0.459	0.27	1	ENSMUSG00000018677
Wdr31	0.0388046	-0.111851	0.073	0.116	1	ENSMUSG00000028391
Nipsnap3b	0.0388209	-0.137574	0.202	0.227	1	ENSMUSG00000015247
Szt2	0.0388692	-0.100225	0.073	0.116	1	ENSMUSG00000033253
Lypd2	0.0388747	0.318424	0.339	0.189	1	ENSMUSG00000022595
Ube2i	0.039007	0.118899	0.679	0.481	1	ENSMUSG00000015120
Lgals3	0.0390384	0.123126	0.789	0.631	1	ENSMUSG00000050335
Pim3	0.0390535	-0.191933	0.275	0.283	1	ENSMUSG00000035828
Pigp	0.0390637	-0.207941	0.376	0.373	1	ENSMUSG00000022940
Men1	0.039196	-0.0968453	0.083	0.124	1	ENSMUSG00000024947
Gm10093	0.0392183	-0.16385	0.22	0.253	1	ENSMUSG00000061062
Oaz2	0.0393945	-0.20223	0.78	0.755	1	ENSMUSG00000040652
Fam129a	0.0394131	0.0769821	0.211	0.099	1	ENSMUSG00000026483
Atp2a3	0.0394171	-0.116009	0.128	0.163	1	ENSMUSG00000020788
Bmpr2	0.0394667	-0.201214	0.349	0.356	1	ENSMUSG00000067336
Jarid2	0.0394989	0.0789538	0.174	0.069	1	ENSMUSG00000038518
Syvn1	0.0396796	-0.112488	0.073	0.116	1	ENSMUSG00000024807
Bcar3	0.0397651	-0.129176	0.083	0.116	1	ENSMUSG00000028121
Ptrh2	0.0397892	0.100044	0.275	0.12	1	ENSMUSG00000072582
Fam92a	0.039804	0.10117	0.239	0.12	1	ENSMUSG00000028218
Nr1h2	0.039843	-0.161482	0.211	0.262	1	ENSMUSG00000060601
Magi1	0.039947	-0.162919	0.147	0.172	1	ENSMUSG00000045095
Rab2a	0.0399834	-0.207766	0.606	0.614	1	ENSMUSG00000047187
Nhp2l1	0.0400486	0.0598897	0.697	0.459	1	ENSMUSG00000063480
Pold3	0.040125	-0.0870619	0.055	0.107	1	ENSMUSG00000030726
Limch1	0.0403248	-0.374363	0.45	0.485	1	ENSMUSG00000037736
Rassf7	0.040379	-0.192599	0.294	0.275	1	ENSMUSG00000038618
Plekha1	0.0403867	-0.160726	0.138	0.202	1	ENSMUSG00000040268
Gdpd5	0.0404621	0.0532747	0.101	0.026	1	ENSMUSG00000035314
Cox7b	0.0404999	0.0590059	0.872	0.734	1	ENSMUSG00000031231
Pim1	0.040506	0.090146	0.312	0.155	1	ENSMUSG00000024014
Eif1ad	0.0405567	0.0781529	0.229	0.107	1	ENSMUSG00000024841
Arl8b	0.0405667	0.0946238	0.385	0.232	1	ENSMUSG00000030105
Mcm3ap	0.0406007	0.0587786	0.101	0.026	1	ENSMUSG00000001150
Atp6v0b	0.0406519	-0.214433	0.853	0.82	1	ENSMUSG00000033379
Serp1	0.0406821	0.0697085	0.743	0.536	1	ENSMUSG00000027808
Tmem80	0.0408984	-0.134943	0.156	0.163	1	ENSMUSG00000025505
Mgat2	0.0409112	0.082917	0.413	0.215	1	ENSMUSG00000043998
Ift88	0.0410535	-0.149488	0.101	0.146	1	ENSMUSG00000040040
Map1b	0.0412011	-0.230448	0.229	0.27	1	ENSMUSG00000052727
Diaph1	0.0412375	-0.175541	0.349	0.382	1	ENSMUSG00000024456
Prkd1	0.041399	-0.149814	0.083	0.112	1	ENSMUSG00000002688
Nudt16l1	0.0414152	-0.145716	0.165	0.21	1	ENSMUSG00000022516
Scarb1	0.0414521	-0.091466	0.11	0.15	1	ENSMUSG00000037936
Rpl21	0.0414885	0.129434	1	0.991	1	ENSMUSG00000041453
Sptan1	0.0416134	-0.233105	0.33	0.352	1	ENSMUSG00000057738
Cfap161	0.0416408	-0.203477	0.156	0.215	1	ENSMUSG00000011154
Pik3c2b	0.0416413	0.0790461	0.119	0.039	1	ENSMUSG00000026447
Hmbs	0.0417221	0.0927396	0.202	0.094	1	ENSMUSG00000032126
Paip1	0.0417978	-0.140844	0.193	0.219	1	ENSMUSG00000025451
Tceal1	0.0418601	-0.116308	0.101	0.142	1	ENSMUSG00000049536
Hmga1-rs1	0.0418672	0.0867555	0.211	0.09	1	ENSMUSG00000078249
Vcam1	0.041898	0.0547241	0.156	0.039	1	ENSMUSG00000027962
Dgcr2	0.0419783	0.0923187	0.275	0.142	1	ENSMUSG00000003166
Lims2	0.0420171	-0.260703	0.156	0.189	1	ENSMUSG00000024395
Ms4a6b	0.042137	0.11215	0.156	0.056	1	ENSMUSG00000024677
Nckap5	0.0421488	-0.179732	0.202	0.236	1	ENSMUSG00000049690
Ddit4	0.0421709	-0.20465	0.248	0.27	1	ENSMUSG00000020108
Ndnl2	0.0423534	-0.162284	0.183	0.206	1	ENSMUSG00000070520
Zzz3	0.0423826	-0.124724	0.128	0.129	1	ENSMUSG00000039068
Zc3h11a	0.0424509	-0.103802	0.073	0.137	1	ENSMUSG00000102976
Hs6st1	0.0427169	-0.138801	0.092	0.112	1	ENSMUSG00000045216
9230117E06Rik	0.042749	-0.160864	0.092	0.133	1
Nedd9	0.0429258	-0.172468	0.165	0.206	1	ENSMUSG00000021365
Ict1	0.0429554	0.0984695	0.578	0.386	1	ENSMUSG00000018858
Trub2	0.0429665	0.0624137	0.147	0.047	1	ENSMUSG00000039826
Morn5	0.0431511	-0.126823	0.073	0.12	1	ENSMUSG00000026894
Ap1g1	0.0431659	-0.174139	0.174	0.206	1	ENSMUSG00000031731
Snx10	0.043461	0.0615091	0.202	0.094	1	ENSMUSG00000038301
Crim1	0.0435583	-0.178869	0.183	0.202	1	ENSMUSG00000024074
Mrpl38	0.0436817	0.0984622	0.394	0.232	1	ENSMUSG00000020775
BC028528	0.0437657	-0.155352	0.183	0.245	1	ENSMUSG00000038543
Slco2a1	0.0438332	-0.199303	0.385	0.399	1	ENSMUSG00000032548
Slc25a29	0.0439149	0.0876207	0.119	0.047	1	ENSMUSG00000021265
Dmkn	0.0439351	-0.35527	0.321	0.313	1	ENSMUSG00000060962
Slco3a1	0.0439375	-0.232205	0.257	0.283	1	ENSMUSG00000025790
Snrpa1	0.0439772	0.099765	0.376	0.167	1	ENSMUSG00000030512
Hba-a1	0.0440129	1.50646	0.826	0.755	1	ENSMUSG00000069919
Ninj1	0.0441141	0.0812736	0.422	0.21	1	ENSMUSG00000037966
Ndufs4	0.0442882	0.0671971	0.661	0.455	1	ENSMUSG00000021764
Atrx	0.0442975	-0.186001	0.404	0.416	1	ENSMUSG00000031229
Meig1	0.0444262	-0.441641	0.303	0.279	1	ENSMUSG00000026650
Cd2ap	0.0444461	0.105744	0.294	0.167	1	ENSMUSG00000061665
Dcun1d2	0.0445419	0.0671994	0.11	0.043	1	ENSMUSG00000038506
Pitpnm3	0.0445519	-0.13959	0.11	0.129	1	ENSMUSG00000040543
Ago1	0.0445796	-0.12938	0.138	0.176	1	ENSMUSG00000041530
Hdac1	0.0446612	-0.135691	0.174	0.219	1	ENSMUSG00000028800
Slc16a1	0.0446679	0.0936722	0.275	0.133	1	ENSMUSG00000032902
Reps1	0.0447218	-0.104417	0.101	0.12	1	ENSMUSG00000019854
Igfbp5	0.0447455	-0.358365	0.248	0.322	1	ENSMUSG00000026185
Rnf38	0.0447604	0.0901039	0.165	0.077	1	ENSMUSG00000035696
Smek2	0.0447904	-0.161429	0.294	0.33	1	ENSMUSG00000020463
Wdtc1	0.0447923	-0.12444	0.11	0.142	1	ENSMUSG00000037622
Nsd1	0.0448968	-0.14414	0.165	0.189	1	ENSMUSG00000021488
Itch	0.0449695	-0.152513	0.183	0.202	1	ENSMUSG00000027598
Impdh2	0.0450056	0.0697501	0.514	0.3	1	ENSMUSG00000062867
Phkb	0.0450429	-0.111806	0.119	0.133	1	ENSMUSG00000036879
Katnb1	0.0452376	-0.123655	0.101	0.124	1	ENSMUSG00000031787
Api5	0.0452542	-0.133999	0.183	0.202	1	ENSMUSG00000027193
Rgs3	0.0452826	-0.144868	0.138	0.176	1	ENSMUSG00000059810
Ccdc12	0.0453371	-0.216025	0.468	0.476	1	ENSMUSG00000019659
Ppp6r1	0.0453741	-0.122028	0.128	0.142	1	ENSMUSG00000052296
Mat2a	0.0453933	-0.255612	0.578	0.528	1	ENSMUSG00000053907
Uqcrfs1	0.0453945	0.113329	0.67	0.524	1	ENSMUSG00000038462
Casp7	0.045431	0.0788165	0.165	0.06	1	ENSMUSG00000025076
Cyp2b10	0.045583	-0.414251	0.477	0.494	1	ENSMUSG00000030483
Maea	0.0457745	0.103835	0.367	0.223	1	ENSMUSG00000079562
Atp6ap1	0.0458322	-0.240947	0.468	0.459	1	ENSMUSG00000019087
Rp9	0.0459768	0.113825	0.404	0.245	1	ENSMUSG00000032239
Ccdc115	0.0460802	-0.131543	0.119	0.176	1	ENSMUSG00000042111
Taok2	0.0460977	-0.137925	0.165	0.18	1	ENSMUSG00000059981
2610528J11Rik	0.0461107	-0.217417	0.266	0.292	1
Bax	0.0461122	0.122527	0.615	0.446	1	ENSMUSG00000003873
Vapa	0.0461342	-0.231985	0.789	0.755	1	ENSMUSG00000024091
Srxn1	0.0462003	0.0629693	0.138	0.034	1	ENSMUSG00000032802
Rcn2	0.0462089	-0.223307	0.303	0.305	1	ENSMUSG00000032320
Ikzf5	0.0463167	-0.125441	0.138	0.197	1	ENSMUSG00000040167
Mbp	0.0463327	0.0864534	0.248	0.124	1	ENSMUSG00000041607
Alyref	0.0463455	0.0683701	0.44	0.258	1	ENSMUSG00000025134
Ppil6	0.0465393	-0.201182	0.156	0.206	1	ENSMUSG00000078451
Plxna2	0.0465397	-0.110269	0.101	0.155	1	ENSMUSG00000026640
Cox5b	0.0466644	0.0667659	0.89	0.751	1	ENSMUSG00000061518
Nup93	0.04678	0.0887168	0.11	0.043	1	ENSMUSG00000032939
Rassf3	0.0467828	-0.203912	0.33	0.322	1	ENSMUSG00000025795
Tiprl	0.0468925	-0.154003	0.239	0.236	1	ENSMUSG00000040843
Atp8a1	0.0469552	-0.255226	0.587	0.579	1	ENSMUSG00000037685
Deaf1	0.0471253	-0.0917398	0.101	0.107	1	ENSMUSG00000058886
Tma7	0.0471405	0.0499845	0.908	0.798	1	ENSMUSG00000091537
Zmynd10	0.0471724	-0.202496	0.156	0.159	1	ENSMUSG00000010044
Tmem65	0.0472582	-0.128031	0.11	0.172	1	ENSMUSG00000062373
Ssbp2	0.0472919	-0.157016	0.165	0.172	1	ENSMUSG00000003992
Pgrmc1	0.0473434	-0.374713	0.624	0.575	1	ENSMUSG00000006373
Gng11	0.0473523	-0.149282	0.303	0.356	1	ENSMUSG00000032766
Ctsk	0.0474382	-0.120337	0.083	0.142	1	ENSMUSG00000028111
Fam221a	0.0474702	-0.145067	0.119	0.163	1	ENSMUSG00000047115
Fam216a	0.0474998	-0.199512	0.239	0.27	1	ENSMUSG00000029463
Epb41l2	0.0475667	0.0820399	0.22	0.112	1	ENSMUSG00000019978
Atp5c1	0.0477773	0.107303	0.872	0.781	1	ENSMUSG00000025781
Tpm2	0.0477885	-0.137737	0.101	0.18	1	ENSMUSG00000028464
2610028H24Rik	0.0477937	-0.206014	0.22	0.279	1
Aimp2	0.0477952	0.0818792	0.312	0.142	1	ENSMUSG00000029610
Ehmt1	0.0479169	0.075638	0.229	0.099	1	ENSMUSG00000036893
Yaf2	0.0480869	-0.153781	0.183	0.185	1	ENSMUSG00000022634
Rabggtb	0.0482178	0.0753786	0.422	0.24	1	ENSMUSG00000038975
Nop2	0.0482374	0.0766182	0.128	0.052	1	ENSMUSG00000038279
Hps4	0.0484098	0.0671122	0.11	0.034	1	ENSMUSG00000042328
Tmem11	0.0484829	0.0877012	0.394	0.215	1	ENSMUSG00000043284
Golm1	0.0485957	0.0882202	0.156	0.064	1	ENSMUSG00000021556
Emp2	0.0486763	-0.293189	0.798	0.781	1	ENSMUSG00000022505
Cmtm3	0.0487582	0.0879832	0.119	0.047	1	ENSMUSG00000031875
Mrpl18	0.0487683	0.0787657	0.578	0.382	1	ENSMUSG00000057388
Tubb4b	0.0488038	-0.348957	0.807	0.747	1	ENSMUSG00000036752
Nfe2l1	0.0488985	-0.213786	0.33	0.335	1	ENSMUSG00000038615
Galnt1	0.0489344	0.0666947	0.349	0.172	1	ENSMUSG00000000420
Ppil3	0.0490311	-0.118693	0.183	0.21	1	ENSMUSG00000026035
Lrrc51	0.0491112	-0.301776	0.257	0.292	1	ENSMUSG00000064307
Atp5d	0.0492281	0.0665473	0.945	0.845	1	ENSMUSG00000003072
Sypl	0.0492554	-0.241529	0.716	0.665	1	ENSMUSG00000020570
Ssu72	0.0492586	0.085112	0.606	0.425	1	ENSMUSG00000029038
Smad3	0.0492746	0.0567975	0.156	0.056	1	ENSMUSG00000032402
Elavl1	0.0493291	0.0718024	0.431	0.258	1	ENSMUSG00000040028
Mien1	0.0494699	-0.228273	0.679	0.657	1	ENSMUSG00000002580

## Sheet: Granulocytes
Supplementary Table 7. Lung scRNAseq Cell Clusters: Low vs. High Metastatic Burden - Granulocytes
Gene	p_val	avg_log2FC	pct.1	pct.2	p_val_adj	ensembl_ids

## Sheet: Lymphocytes
Supplementary Table 7. Lung scRNAseq Cell Clusters: Low vs. High Metastatic Burden - Lymphocytes
Gene	p_val	avg_log2FC	pct.1	pct.2	p_val_adj	ensembl_ids
Spp1	6.13168e-35	1.89229	1	0.112	1.71681e-30	ENSMUSG00000029304
S100a6	1.51607e-33	1.54474	1	0.529	4.24485e-29	ENSMUSG00000001025
Rps27rt	1.0159e-26	-1.19301	1	0.995	2.84442e-22	ENSMUSG00000050621
Gm26917	5.80091e-24	0.694144	0.983	0.655	1.6242e-19	ENSMUSG00000097971
Mgp	1.616e-21	0.778358	1	0.655	4.52464e-17	ENSMUSG00000030218
Gm10260	1.44142e-18	-0.952048	0.983	0.985	4.03584e-14	ENSMUSG00000069117
Wdr89	3.23187e-18	-0.624865	1	1	9.04892e-14	ENSMUSG00000045690
Uba52	4.21511e-18	-0.730748	1	0.995	1.18019e-13	ENSMUSG00000090137
Rpl23a-ps3	3.11357e-17	-0.979063	0.917	0.956	8.71769e-13	ENSMUSG00000078126
Il7r	2.13846e-16	-1.07654	0.083	0.437	5.98747e-12	ENSMUSG00000003882
Gsn	2.64739e-15	-1.03765	0.7	0.893	7.41242e-11	ENSMUSG00000026879
Cd63	5.94461e-15	1.44494	0.883	0.121	1.66443e-10	ENSMUSG00000025351
Txnip	1.32889e-14	-0.951547	0.25	0.549	3.72077e-10	ENSMUSG00000038393
Gm11808	1.40005e-14	-0.717061	0.983	0.99	3.91999e-10	ENSMUSG00000068240
Scgb1a1	1.49481e-14	-0.506238	1	1	4.18531e-10	ENSMUSG00000024653
Gm9843	1.95009e-14	-0.868317	0.883	0.942	5.46007e-10	ENSMUSG00000050299
Rps27l	3.00689e-14	0.769164	0.967	0.529	8.41898e-10	ENSMUSG00000036781
Rpl9-ps6	3.72622e-14	-0.921304	0.55	0.767	1.0433e-09	ENSMUSG00000062456
Dbi	4.10514e-14	0.893791	0.9	0.301	1.1494e-09	ENSMUSG00000026385
Ybx1	7.1461e-14	0.554784	1	0.883	2.00084e-09	ENSMUSG00000028639
Atp5g1	7.32551e-14	0.5746	0.95	0.534	2.05107e-09	ENSMUSG00000006057
Atox1	7.51151e-14	0.667667	0.933	0.432	2.10315e-09	ENSMUSG00000018585
Rps27	1.38059e-13	-0.645678	1	1	3.8655e-09	ENSMUSG00000090733
Rpl28	1.39031e-13	0.401878	1	0.985	3.89274e-09	ENSMUSG00000030432
Txk	1.73692e-13	-1.05306	0.3	0.568	4.86321e-09	ENSMUSG00000054892
Lgals1	1.88357e-13	0.895211	1	0.748	5.27381e-09	ENSMUSG00000068220
Gapdh	2.74323e-13	1.0559	0.967	0.748	7.68076e-09	ENSMUSG00000057666
Rpl41	2.82107e-13	0.347673	1	1	7.8987e-09	ENSMUSG00000093674
Cox5a	4.08467e-13	0.724012	0.933	0.592	1.14367e-08	ENSMUSG00000000088
Btg1	5.07395e-13	-0.953567	0.933	0.971	1.42066e-08	ENSMUSG00000036478
Rps29	5.66375e-13	-0.501744	1	1	1.58579e-08	ENSMUSG00000034892
Tmsb10	7.53463e-13	-0.691792	1	1	2.10962e-08	ENSMUSG00000079523
Eif5a	1.61909e-12	0.566286	1	0.767	4.53329e-08	ENSMUSG00000078812
Lcn2	2.3503e-12	0.927287	0.633	0.005	6.58061e-08	ENSMUSG00000026822
P4hb	2.5809e-12	0.62632	0.8	0.214	7.22628e-08	ENSMUSG00000025130
Tpi1	3.30084e-12	0.975615	0.783	0.155	9.24202e-08	ENSMUSG00000023456
Pkm	4.89647e-12	0.844533	0.933	0.568	1.37096e-07	ENSMUSG00000032294
Rps12	8.5584e-12	0.434468	1	0.995	2.39627e-07	ENSMUSG00000061983
Hint1	1.08071e-11	0.516523	0.983	0.718	3.02587e-07	ENSMUSG00000020267
Snrpd2	1.11381e-11	0.544193	0.933	0.529	3.11856e-07	ENSMUSG00000040824
Ddx5	2.15846e-11	-0.739398	0.917	0.971	6.04347e-07	ENSMUSG00000020719
Mif	2.2697e-11	1.12651	0.95	0.578	6.35494e-07	ENSMUSG00000033307
Hsp90ab1	4.25381e-11	0.470234	1	0.908	1.19102e-06	ENSMUSG00000023944
Txn1	7.14795e-11	0.678983	0.917	0.568	2.00136e-06	ENSMUSG00000028367
Atp5l	7.66573e-11	0.448495	1	0.83	2.14633e-06	ENSMUSG00000038717
C1qa	8.43778e-11	0.675249	0.583	0.029	2.36249e-06	ENSMUSG00000036887
Vps37b	9.07328e-11	-0.949812	0.5	0.67	2.54043e-06	ENSMUSG00000066278
S100a4	9.88431e-11	0.806328	0.933	0.316	2.76751e-06	ENSMUSG00000001020
Cxcr4	1.09717e-10	-0.900435	0.317	0.578	3.07197e-06	ENSMUSG00000045382
Gm10073	1.79924e-10	-0.7727	0.4	0.631	5.0377e-06	ENSMUSG00000060019
Rps2	1.9693e-10	0.451488	1	1	5.51386e-06	ENSMUSG00000044533
Ncr1	2.02189e-10	-1.2686	0	0.194	5.66109e-06	ENSMUSG00000062524
Ccl21a	2.35005e-10	-0.627003	0.067	0.354	6.57991e-06	ENSMUSG00000094686
Rps18-ps3	2.79624e-10	-0.761005	0.917	0.917	7.82918e-06	ENSMUSG00000057657
Slc25a3	3.06398e-10	0.478491	0.95	0.621	8.57883e-06	ENSMUSG00000061904
Rbm3	4.61688e-10	0.504482	0.983	0.772	1.29268e-05	ENSMUSG00000031167
Gm9493	4.87599e-10	-0.77097	0.333	0.573	1.36523e-05	ENSMUSG00000044424
Saa3	4.87958e-10	0.631567	0.55	0.015	1.36623e-05	ENSMUSG00000040026
Vim	5.4822e-10	0.543977	0.983	0.694	1.53496e-05	ENSMUSG00000026728
Mrpl52	7.83054e-10	0.506693	0.883	0.413	2.19247e-05	ENSMUSG00000010406
H2-D1	1.05516e-09	-0.492483	1	1	2.95433e-05	ENSMUSG00000073411
Saraf	2.10664e-09	-0.846139	0.517	0.665	5.89837e-05	ENSMUSG00000031532
Rpsa	2.65747e-09	0.275045	1	1	7.44065e-05	ENSMUSG00000032518
Ubb	2.88599e-09	-0.541197	1	0.995	8.08049e-05	ENSMUSG00000019505
Nap1l1	3.41543e-09	0.540456	0.867	0.466	9.56285e-05	ENSMUSG00000058799
Birc5	3.55043e-09	0.868504	0.6	0.068	9.94086e-05	ENSMUSG00000017716
Actg1	3.77944e-09	0.629378	1	0.981	0.000105821	ENSMUSG00000062825
Psmb3	3.96577e-09	0.430234	0.9	0.5	0.000111038	ENSMUSG00000069744
Klf2	4.07418e-09	-0.934587	0.683	0.845	0.000114073	ENSMUSG00000055148
Nhp2	4.23952e-09	0.612851	0.75	0.282	0.000118702	ENSMUSG00000001056
Hn1	4.2801e-09	0.502052	0.933	0.529	0.000119839	ENSMUSG00000020737
Lef1	4.5624e-09	-0.840517	0.233	0.417	0.000127743	ENSMUSG00000027985
Cdk4	5.32948e-09	0.483911	0.783	0.296	0.00014922	ENSMUSG00000006728
Zfp36l2	5.62654e-09	-0.8019	0.7	0.864	0.000157537	ENSMUSG00000045817
Cox7a2	5.84774e-09	0.46151	0.967	0.68	0.000163731	ENSMUSG00000032330
C1qc	6.18065e-09	0.586988	0.517	0.029	0.000173052	ENSMUSG00000036896
Tsc22d3	6.99419e-09	-0.850565	0.633	0.752	0.00019583	ENSMUSG00000031431
Rpl27-ps3	7.48319e-09	-0.784937	0.6	0.699	0.000209522	ENSMUSG00000073640
Ranbp1	8.27633e-09	0.598892	0.867	0.481	0.000231729	ENSMUSG00000005732
Rps28	8.48117e-09	-0.467789	1	1	0.000237464	ENSMUSG00000067288
Cox4i1	8.79952e-09	0.351113	1	0.961	0.000246378	ENSMUSG00000031818
Tm4sf1	9.78962e-09	0.743393	0.667	0.175	0.000274099	ENSMUSG00000027800
Mrpl14	9.90506e-09	0.362298	0.75	0.218	0.000277332	ENSMUSG00000023939
Rps20	1.21223e-08	0.263884	1	0.995	0.000339412	ENSMUSG00000028234
Chchd2	1.30492e-08	0.314637	1	0.908	0.000365364	ENSMUSG00000070493
Slc25a4	1.44499e-08	0.373961	0.917	0.524	0.000404583	ENSMUSG00000031633
Npm1	1.47891e-08	0.410767	1	0.903	0.00041408	ENSMUSG00000057113
Pgls	1.54161e-08	0.443377	0.85	0.374	0.000431636	ENSMUSG00000031807
Gnb2l1	1.5563e-08	0.304451	1	0.951	0.00043575	ENSMUSG00000020372
Fth1	1.6002e-08	0.41882	1	0.995	0.00044804	ENSMUSG00000024661
Uqcr11	1.67709e-08	0.479014	0.917	0.5	0.000469569	ENSMUSG00000020163
C1qb	1.71548e-08	0.711505	0.517	0.024	0.000480317	ENSMUSG00000036905
Nme1	1.95548e-08	0.449734	0.917	0.529	0.000547516	ENSMUSG00000037601
Satb1	2.21723e-08	-0.803838	0.2	0.422	0.000620802	ENSMUSG00000023927
Atp5h	2.46219e-08	0.442728	1	0.864	0.000689388	ENSMUSG00000034566
mt-Co1	2.61792e-08	-0.370292	1	1	0.000732992	ENSMUSG00000064351
Uqcrq	2.80532e-08	0.506745	0.917	0.544	0.00078546	ENSMUSG00000044894
Ctsz	3.10131e-08	0.491567	0.75	0.262	0.000868335	ENSMUSG00000016256
Syf2	3.14838e-08	-0.697936	0.333	0.549	0.000881516	ENSMUSG00000028821
Cox5b	3.51462e-08	0.376322	0.95	0.728	0.000984058	ENSMUSG00000061518
Gm8797	3.89025e-08	-0.499555	1	1	0.00108923	ENSMUSG00000103034
Rpl26	4.37183e-08	0.299133	1	1	0.00122407	ENSMUSG00000060938
Cks1b	4.46959e-08	0.673285	0.65	0.165	0.00125144	ENSMUSG00000028044
Ubl5	4.59063e-08	0.262754	0.983	0.743	0.00128533	ENSMUSG00000084786
Tuba1b	5.29972e-08	0.837965	0.9	0.553	0.00148387	ENSMUSG00000023004
Ran	5.46577e-08	0.651775	0.883	0.602	0.00153036	ENSMUSG00000029430
2010107E04Rik	5.76351e-08	0.400152	0.933	0.655	0.00161372
Mrpl12	6.1958e-08	0.447594	0.75	0.252	0.00173476	ENSMUSG00000039640
Malat1	6.49732e-08	-0.568865	1	1	0.00181918	ENSMUSG00000092341
Slc25a5	6.53712e-08	0.439985	0.967	0.786	0.00183033	ENSMUSG00000016319
Ndufb9	6.66801e-08	0.380044	0.883	0.437	0.00186698	ENSMUSG00000022354
Sec61b	6.79973e-08	0.382046	0.967	0.694	0.00190386	ENSMUSG00000053317
Ccr7	7.17635e-08	-0.911586	0.25	0.481	0.00200931	ENSMUSG00000037944
Psmb8	8.39329e-08	0.377928	0.983	0.743	0.00235004	ENSMUSG00000024338
Atp1b1	1.1299e-07	-0.524636	0.05	0.218	0.00316359	ENSMUSG00000026576
Emb	1.14149e-07	-0.823387	0.367	0.549	0.00319606	ENSMUSG00000021728
Ndufa11	1.15749e-07	0.463803	0.817	0.374	0.00324085	ENSMUSG00000002379
Pmf1	1.17507e-07	0.645918	0.617	0.136	0.00329009	ENSMUSG00000028066
Capg	1.35663e-07	0.512864	0.817	0.379	0.00379843	ENSMUSG00000056737
Rps17	1.42353e-07	0.292236	1	0.99	0.00398575	ENSMUSG00000061787
Ugcg	1.55802e-07	-0.68111	0.133	0.296	0.00436229	ENSMUSG00000028381
Edf1	1.68605e-07	0.469995	0.917	0.631	0.00472077	ENSMUSG00000015092
Krtcap2	1.99537e-07	0.289718	0.933	0.544	0.00558683	ENSMUSG00000042747
Crlf3	2.2645e-07	-0.762758	0.4	0.568	0.00634038	ENSMUSG00000017561
Minos1	2.34987e-07	0.316562	0.95	0.607	0.0065794	ENSMUSG00000050608
Rpl14	2.43283e-07	0.253426	1	0.995	0.00681168	ENSMUSG00000025794
Atp5c1	2.5787e-07	0.37763	0.933	0.675	0.0072201	ENSMUSG00000025781
Ccl5	3.02383e-07	-2.53612	0.383	0.466	0.00846642	ENSMUSG00000035042
Ndufa4	3.06371e-07	0.331262	0.95	0.752	0.00857808	ENSMUSG00000029632
Snrpf	3.105e-07	0.346516	0.917	0.549	0.00869368	ENSMUSG00000020018
Fam101b	3.55257e-07	-0.436073	0	0.126	0.00994685	ENSMUSG00000020846
PYMT	3.81806e-07	0.538463	0.383	0	0.0106902	PYMT
Inmt	4.04812e-07	-0.750394	0.65	0.709	0.0113343	ENSMUSG00000003477
Aldoa	4.88824e-07	0.656072	0.917	0.597	0.0136866	ENSMUSG00000030695
Lmna	4.95412e-07	0.440265	0.733	0.248	0.013871	ENSMUSG00000028063
Cox7b	4.99153e-07	0.352231	0.917	0.568	0.0139758	ENSMUSG00000031231
Top2a	5.00131e-07	0.74083	0.567	0.092	0.0140032	ENSMUSG00000020914
Bcl2a1b	5.3594e-07	0.820538	0.567	0.131	0.0150058	ENSMUSG00000089929
Cox6c	5.54234e-07	0.353061	0.983	0.801	0.015518	ENSMUSG00000014313
Tceb2	5.76935e-07	0.432218	0.95	0.738	0.0161536	ENSMUSG00000055839
Klrb1c	6.04511e-07	-0.604899	0.017	0.15	0.0169257	ENSMUSG00000030325
Uqcr10	6.1189e-07	0.371114	0.917	0.621	0.0171323	ENSMUSG00000059534
Timp2	6.12057e-07	0.53016	0.683	0.204	0.017137	ENSMUSG00000017466
Psmb1	6.21033e-07	0.215531	0.983	0.709	0.0173883	ENSMUSG00000014769
H2afz	6.24729e-07	0.547696	0.983	0.796	0.0174918	ENSMUSG00000037894
Itk	7.07015e-07	-0.572616	0.133	0.267	0.0197957	ENSMUSG00000020395
Gstm1	7.50521e-07	-0.644531	0.2	0.35	0.0210138	ENSMUSG00000058135
Fabp5	7.70867e-07	0.712015	0.6	0.141	0.0215835	ENSMUSG00000027533
Atpif1	7.81953e-07	0.559149	0.783	0.398	0.0218939	ENSMUSG00000054428
Sepp1	7.92216e-07	-0.629168	0.383	0.529	0.0221813	ENSMUSG00000064373
Cd27	8.04851e-07	-0.725046	0.317	0.51	0.022535	ENSMUSG00000030336
2700094K13Rik	8.94687e-07	0.434231	0.75	0.32	0.0250503
Ywhae	8.94859e-07	0.414992	0.867	0.476	0.0250552	ENSMUSG00000020849
Plac8	9.02878e-07	1.32928	0.583	0.18	0.0252797	ENSMUSG00000029322
Rpl23	9.06131e-07	0.210343	1	1	0.0253708	ENSMUSG00000071415
Phgdh	9.36254e-07	0.60408	0.583	0.17	0.0262142	ENSMUSG00000053398
Aprt	9.52844e-07	0.59378	0.75	0.335	0.0266787	ENSMUSG00000006589
Mrps7	1.0088e-06	0.379752	0.567	0.131	0.0282455	ENSMUSG00000046756
Ctsb	1.04572e-06	0.43479	0.75	0.335	0.0292792	ENSMUSG00000021939
Pnrc1	1.05283e-06	-0.623642	0.75	0.782	0.0294781	ENSMUSG00000040128
Bcl2	1.1025e-06	-0.878435	0.317	0.505	0.0308689	ENSMUSG00000057329
H1f0	1.15648e-06	0.467494	0.567	0.102	0.0323802	ENSMUSG00000096210
Timm8b	1.21288e-06	0.535831	0.6	0.175	0.0339594	ENSMUSG00000039016
Atp5d	1.22945e-06	0.380128	0.95	0.699	0.0344232	ENSMUSG00000003072
Dnaja1	1.34072e-06	-0.620692	0.767	0.835	0.037539	ENSMUSG00000028410
Rpl13-ps3	1.36832e-06	-0.663086	0.6	0.704	0.0383117	ENSMUSG00000059835
Pdap1	1.38084e-06	0.435329	0.667	0.248	0.0386623	ENSMUSG00000029623
Dapl1	1.41027e-06	-1.00072	0.067	0.223	0.0394863	ENSMUSG00000026989
Ptpn1	1.51323e-06	0.408587	0.683	0.233	0.0423688	ENSMUSG00000027540
Rps8	1.60379e-06	0.249894	1	1	0.0449046	ENSMUSG00000047675
Rpl6l	1.63818e-06	-0.560935	0.2	0.354	0.0458674	ENSMUSG00000091086
H3f3b	1.66573e-06	0.31044	1	0.966	0.0466387	ENSMUSG00000016559
Ets1	1.74296e-06	-0.672946	0.5	0.65	0.0488011	ENSMUSG00000032035
Ifi27l2a	1.77275e-06	0.589645	0.833	0.393	0.0496353	ENSMUSG00000079017
Galk1	1.78711e-06	0.419869	0.467	0.063	0.0500372	ENSMUSG00000020766
Mtch2	1.80431e-06	0.362578	0.7	0.243	0.0505188	ENSMUSG00000027282
Ly6a	2.18604e-06	0.858211	0.85	0.583	0.0612069	ENSMUSG00000075602
Tceb1	2.28247e-06	0.336442	0.8	0.383	0.0639069	ENSMUSG00000079658
Psmb2	2.60208e-06	0.361781	0.833	0.447	0.0728555	ENSMUSG00000028837
2810417H13Rik	2.79873e-06	0.990329	0.483	0.087	0.0783617
Erh	3.11623e-06	0.535311	0.9	0.539	0.0872512	ENSMUSG00000021131
Wfdc17	3.143e-06	0.528137	0.383	0.024	0.0880007	ENSMUSG00000069792
Klf3	3.34275e-06	-0.681293	0.317	0.471	0.0935937	ENSMUSG00000029178
Psma5	3.47277e-06	0.29113	0.8	0.364	0.097234	ENSMUSG00000068749
Snrpe	3.63427e-06	0.327299	0.933	0.68	0.101756	ENSMUSG00000090553
Tcp1	4.00993e-06	0.348139	0.75	0.359	0.112274	ENSMUSG00000068039
Klf13	4.08657e-06	-0.634013	0.4	0.568	0.11442	ENSMUSG00000052040
Prelid1	4.08997e-06	0.4191	0.833	0.49	0.114515	ENSMUSG00000021486
Ndufs3	4.18562e-06	0.330948	0.683	0.238	0.117193	ENSMUSG00000005510
Manf	4.42602e-06	0.243083	0.8	0.374	0.123924	ENSMUSG00000032575
Cs	4.43243e-06	0.36516	0.55	0.141	0.124104	ENSMUSG00000005683
Calr	4.51704e-06	0.284426	0.9	0.573	0.126473	ENSMUSG00000003814
Pgam1	4.85974e-06	0.51607	0.65	0.262	0.136068	ENSMUSG00000011752
Rpl36al	4.93327e-06	0.255565	1	0.927	0.138127	ENSMUSG00000049751
Gsk3b	5.33915e-06	-0.539446	0.233	0.374	0.149491	ENSMUSG00000022812
Ier3	5.51594e-06	0.42467	0.5	0.092	0.154441	ENSMUSG00000003541
Rbm39	5.77048e-06	-0.476463	0.95	0.942	0.161568	ENSMUSG00000027620
Gm2000	5.88886e-06	-0.510293	0.833	0.898	0.164882	ENSMUSG00000078193
Anxa2	6.26402e-06	0.649588	0.817	0.451	0.175386	ENSMUSG00000032231
Dap	6.56959e-06	0.380792	0.717	0.262	0.183942	ENSMUSG00000039168
Nedd8	6.63366e-06	0.213834	0.933	0.592	0.185736	ENSMUSG00000010376
1110008P14Rik	6.65556e-06	0.503663	0.6	0.175	0.186349
Hcst	6.85603e-06	-0.724003	0.533	0.641	0.191962	ENSMUSG00000064109
Selplg	7.22333e-06	-0.720515	0.633	0.704	0.202246	ENSMUSG00000048163
Uqcc2	7.22456e-06	0.456207	0.75	0.374	0.20228	ENSMUSG00000024208
Rps10	7.60412e-06	0.187004	1	0.995	0.212908	ENSMUSG00000052146
Atp11b	7.79443e-06	-0.653202	0.3	0.417	0.218236	ENSMUSG00000037400
Serf2	7.81711e-06	0.198078	1	0.966	0.218871	ENSMUSG00000074884
Cdkn2a	8.22748e-06	0.651078	0.383	0.019	0.230361	ENSMUSG00000044303
Gzma	8.28608e-06	-2.12528	0.067	0.194	0.232002	ENSMUSG00000023132
Clic5	8.4953e-06	-0.292543	0.017	0.112	0.23786	ENSMUSG00000023959
Trf	8.54847e-06	0.447086	0.467	0.078	0.239349	ENSMUSG00000032554
Ucp2	8.75484e-06	0.248333	0.933	0.631	0.245127	ENSMUSG00000033685
Polr1d	8.87384e-06	0.199143	0.933	0.558	0.248459	ENSMUSG00000029642
Arhgef1	8.89248e-06	-0.605274	0.517	0.592	0.24898	ENSMUSG00000040940
Tubb6	8.9027e-06	0.422141	0.383	0.044	0.249267	ENSMUSG00000001473
Hmha1	8.97659e-06	-0.59361	0.45	0.578	0.251336	ENSMUSG00000035697
Pin1	9.1727e-06	0.350052	0.6	0.18	0.256827	ENSMUSG00000032171
Snrnp25	9.19571e-06	0.470755	0.517	0.112	0.257471	ENSMUSG00000040767
Emp1	9.20831e-06	0.389378	0.5	0.102	0.257823	ENSMUSG00000030208
Eif3i	9.22842e-06	0.294719	0.867	0.505	0.258386	ENSMUSG00000028798
Lig1	9.29722e-06	0.650974	0.433	0.078	0.260313	ENSMUSG00000056394
Fn1	9.59532e-06	0.386451	0.417	0.063	0.268659	ENSMUSG00000026193
Lsm6	1.06045e-05	0.325335	0.683	0.277	0.296916	ENSMUSG00000031683
Cox8a	1.09556e-05	0.252095	1	0.903	0.306747	ENSMUSG00000035885
Rps11	1.11345e-05	0.206117	1	1	0.311756	ENSMUSG00000003429
Mbp	1.19999e-05	-0.402616	0.05	0.175	0.335986	ENSMUSG00000041607
Calm1	1.28955e-05	0.28513	1	0.932	0.361062	ENSMUSG00000001175
Atp5g2	1.30073e-05	0.282835	0.95	0.714	0.364193	ENSMUSG00000062683
Bin2	1.30681e-05	-0.623588	0.367	0.495	0.365893	ENSMUSG00000098112
Ndufs5	1.44728e-05	0.396417	0.717	0.35	0.405224	ENSMUSG00000028648
Ehd3	1.48382e-05	-0.342265	0.05	0.15	0.415454	ENSMUSG00000024065
Cd53	1.51376e-05	-0.633737	0.65	0.748	0.423837	ENSMUSG00000040747
Gm8730	1.73061e-05	-0.290781	1	1	0.484555	ENSMUSG00000063696
Gm10263	1.75843e-05	-0.509911	0.25	0.345	0.492343	ENSMUSG00000066407
Psma4	1.78e-05	0.363454	0.733	0.325	0.498383	ENSMUSG00000032301
Rpl10-ps3	1.78373e-05	-0.628529	0.917	0.859	0.499427	ENSMUSG00000058443
Prdx1	1.80534e-05	0.40786	0.95	0.757	0.505476	ENSMUSG00000028691
Sumo3	1.81326e-05	0.338516	0.633	0.243	0.507693	ENSMUSG00000020265
Lsm12	1.82494e-05	0.384897	0.533	0.146	0.510965	ENSMUSG00000020922
Atp5j	1.84174e-05	0.286321	0.933	0.68	0.515668	ENSMUSG00000022890
Plp2	1.84437e-05	0.347015	0.617	0.199	0.516405	ENSMUSG00000031146
Eef1b2	1.88407e-05	0.183339	0.983	0.879	0.527522	ENSMUSG00000025967
Cox17	1.93532e-05	0.335753	0.9	0.573	0.54187	ENSMUSG00000046516
Tcf7	2.00703e-05	-0.587434	0.167	0.32	0.561947	ENSMUSG00000000782
Cd74	2.05446e-05	0.594088	0.917	0.665	0.575229	ENSMUSG00000024610
Gm10709	2.07429e-05	-0.411599	0.983	0.966	0.580782	ENSMUSG00000074516
Rps3a1	2.09665e-05	0.255154	1	1	0.587041	ENSMUSG00000028081
Ecm1	2.11318e-05	0.537616	0.433	0.073	0.591669	ENSMUSG00000028108
Itm2b	2.15792e-05	-0.52493	0.95	0.956	0.604197	ENSMUSG00000022108
Ndufs6	2.16085e-05	0.384384	0.75	0.437	0.605018	ENSMUSG00000021606
Crtc3	2.18338e-05	-0.364447	0.05	0.18	0.611326	ENSMUSG00000030527
Snrpd1	2.19414e-05	0.467076	0.667	0.311	0.614337	ENSMUSG00000002477
Fkbp8	2.24352e-05	0.294669	0.75	0.359	0.628163	ENSMUSG00000019428
Rpl10a	2.26002e-05	0.248047	1	1	0.632782	ENSMUSG00000037805
Lsm4	2.30681e-05	0.346499	0.8	0.461	0.645882	ENSMUSG00000031848
Tkt	2.38918e-05	0.283292	0.683	0.272	0.668946	ENSMUSG00000021957
2700060E02Rik	2.41457e-05	0.232027	0.867	0.515	0.676056
Phlda1	2.52953e-05	0.498191	0.483	0.117	0.708243	ENSMUSG00000020205
Atp5b	2.58157e-05	0.326154	0.95	0.752	0.722812	ENSMUSG00000025393
Tmem14c	2.59823e-05	0.356669	0.65	0.272	0.727478	ENSMUSG00000021361
Gatm	2.60827e-05	0.360087	0.3	0.01	0.73029	ENSMUSG00000027199
Rps18	2.61652e-05	0.227248	1	1	0.7326	ENSMUSG00000008668
Chil3	2.699e-05	-0.484668	0.083	0.209	0.755693	ENSMUSG00000040809
Ctss	2.71584e-05	0.349296	0.8	0.364	0.760407	ENSMUSG00000038642
Ncl	2.73891e-05	0.388664	0.917	0.612	0.766868	ENSMUSG00000026234
Nudt21	3.13837e-05	0.319296	0.7	0.33	0.878714	ENSMUSG00000031754
Pdia6	3.20914e-05	0.312238	0.717	0.316	0.898527	ENSMUSG00000020571
Fam189b	3.38724e-05	-0.465683	0.15	0.277	0.948394	ENSMUSG00000032657
Gm10020	3.63266e-05	-0.487865	0.267	0.354	1	ENSMUSG00000057262
Nhp2l1	3.77269e-05	0.255395	0.783	0.422	1	ENSMUSG00000063480
Wbp5	3.82891e-05	0.375609	0.617	0.228	1	ENSMUSG00000042712
Gchfr	3.85062e-05	0.400185	0.333	0.024	1	ENSMUSG00000046814
Mylip	3.93843e-05	-0.285559	0.017	0.112	1	ENSMUSG00000038175
Ppp1ca	4.03263e-05	0.209724	0.983	0.738	1	ENSMUSG00000040385
Gpx1	4.07992e-05	0.244495	0.917	0.646	1	ENSMUSG00000063856
Impdh2	4.09129e-05	0.461259	0.717	0.33	1	ENSMUSG00000062867
Timm13	4.1359e-05	0.333097	0.817	0.476	1	ENSMUSG00000020219
Ube2s	4.28857e-05	0.317166	0.867	0.505	1	ENSMUSG00000060860
Fam162a	4.32712e-05	0.598598	0.6	0.209	1	ENSMUSG00000003955
Psma7	4.37767e-05	0.284484	0.917	0.636	1	ENSMUSG00000027566
Rpl32	4.40632e-05	0.231801	1	1	1	ENSMUSG00000057841
Col6a1	4.48469e-05	0.379598	0.35	0.034	1	ENSMUSG00000001119
Rpl7a-ps5	4.51568e-05	-0.390415	0.083	0.233	1	ENSMUSG00000071052
Ccpg1	4.5508e-05	-0.260722	0.017	0.107	1	ENSMUSG00000034563
Cox6b1	4.64716e-05	0.250463	0.95	0.806	1	ENSMUSG00000036751
Siva1	4.75976e-05	0.41963	0.533	0.15	1	ENSMUSG00000064326
Trappc1	4.81548e-05	0.308788	0.533	0.155	1	ENSMUSG00000049299
Cenpw	4.84752e-05	0.43687	0.45	0.102	1	ENSMUSG00000075266
Apex1	4.89104e-05	0.36034	0.383	0.063	1	ENSMUSG00000035960
Ptma	5.06549e-05	0.463133	1	0.99	1	ENSMUSG00000026238
Rpl22	5.12135e-05	0.181986	1	0.966	1	ENSMUSG00000028936
Rpl4	5.25685e-05	0.16729	1	1	1	ENSMUSG00000032399
Ube2c	5.33718e-05	0.846214	0.383	0.039	1	ENSMUSG00000001403
Cd7	5.361e-05	-0.682629	0.217	0.408	1	ENSMUSG00000025163
Cdca3	5.47309e-05	0.493106	0.35	0.049	1	ENSMUSG00000023505
Mrpl54	5.57468e-05	0.307186	0.65	0.252	1	ENSMUSG00000034932
Ube2l3	5.69471e-05	0.35531	0.7	0.354	1	ENSMUSG00000038965
Hcfc1r1	5.92915e-05	0.338258	0.5	0.126	1	ENSMUSG00000023904
Tubb5	5.95193e-05	0.474609	0.917	0.689	1	ENSMUSG00000001525
Dctpp1	6.13076e-05	0.406928	0.483	0.131	1	ENSMUSG00000042462
Gm7334	6.25042e-05	-0.281186	0.017	0.121	1	ENSMUSG00000044645
Tuba1c	6.71901e-05	0.536601	0.433	0.092	1	ENSMUSG00000043091
Cma1	6.72107e-05	-0.569268	0.033	0.102	1	ENSMUSG00000022225
Syngr2	6.74207e-05	0.30594	0.533	0.165	1	ENSMUSG00000048277
Tcp11l2	6.93453e-05	-0.442488	0.1	0.243	1	ENSMUSG00000020034
Tk1	6.94664e-05	0.339105	0.367	0.049	1	ENSMUSG00000025574
Junb	7.05621e-05	-0.57113	0.967	0.961	1	ENSMUSG00000052837
Lsm2	7.20093e-05	0.344653	0.567	0.194	1	ENSMUSG00000007050
Mapre1	7.48713e-05	0.27245	0.65	0.252	1	ENSMUSG00000027479
Got2	7.52083e-05	0.354815	0.433	0.097	1	ENSMUSG00000031672
Uqcrfs1	7.64132e-05	0.167962	0.833	0.451	1	ENSMUSG00000038462
Atp5e	7.68989e-05	0.275361	0.983	0.888	1	ENSMUSG00000016252
Stag2	7.73057e-05	-0.397549	0.117	0.233	1	ENSMUSG00000025862
Ndufb7	7.7317e-05	0.192432	0.917	0.592	1	ENSMUSG00000033938
Gins2	7.73305e-05	0.375616	0.333	0.034	1	ENSMUSG00000031821
Romo1	7.81026e-05	0.310381	0.683	0.311	1	ENSMUSG00000067847
Mrps18a	7.92999e-05	0.275531	0.483	0.117	1	ENSMUSG00000023967
Mrps21	8.32445e-05	0.396533	0.733	0.379	1	ENSMUSG00000054312
Psma1	8.33148e-05	0.241984	0.767	0.364	1	ENSMUSG00000030751
Mettl7a1	8.47707e-05	-0.430878	0.133	0.257	1	ENSMUSG00000054619
Psmc3	8.6883e-05	0.280993	0.683	0.291	1	ENSMUSG00000002102
Erp29	8.91022e-05	0.32759	0.7	0.345	1	ENSMUSG00000029616
Ap1s1	8.96057e-05	0.31993	0.467	0.121	1	ENSMUSG00000004849
Denr	9.15859e-05	0.318886	0.55	0.204	1	ENSMUSG00000023106
Gpi1	9.43698e-05	0.230849	0.85	0.519	1	ENSMUSG00000036427
Arhgdia	9.73831e-05	0.271195	0.867	0.544	1	ENSMUSG00000025132
Ndufa12	0.000101408	0.333309	0.75	0.369	1	ENSMUSG00000020022
Prdx2	0.000104706	0.394281	0.667	0.316	1	ENSMUSG00000005161
Timp1	0.000107872	0.335912	0.25	0	1	ENSMUSG00000001131
Psme2	0.00011153	0.33945	0.867	0.592	1	ENSMUSG00000079197
Prdx4	0.000114257	0.433502	0.483	0.126	1	ENSMUSG00000025289
Ssr4	0.000119448	0.314973	0.8	0.471	1	ENSMUSG00000002014
Ppa1	0.000122097	0.382554	0.433	0.107	1	ENSMUSG00000020089
Ndufab1	0.000126303	0.314508	0.7	0.33	1	ENSMUSG00000030869
Shisa5	0.000126575	-0.463694	0.867	0.913	1	ENSMUSG00000025647
Vsir	0.000128423	-0.493727	0.2	0.34	1	ENSMUSG00000020101
Rpl7a	0.000128611	0.231343	1	0.961	1	ENSMUSG00000062647
Pou2f2	0.000128663	0.563584	0.467	0.15	1	ENSMUSG00000008496
Ccnd1	0.000128898	0.331192	0.383	0.068	1	ENSMUSG00000070348
Dynll2	0.000132296	0.356545	0.517	0.165	1	ENSMUSG00000020483
Bcl11b	0.000132535	-0.546829	0.2	0.345	1	ENSMUSG00000048251
Gm8186	0.000133279	-0.469475	0.267	0.379	1	ENSMUSG00000049124
Ndufv3	0.000135811	0.245249	0.783	0.437	1	ENSMUSG00000024038
Asf1b	0.000138169	0.36968	0.383	0.078	1	ENSMUSG00000005470
Vdac3	0.000139234	0.341783	0.583	0.223	1	ENSMUSG00000008892
Gmnn	0.000139684	0.351576	0.417	0.087	1	ENSMUSG00000006715
Fam65b	0.000141604	-0.474407	0.117	0.252	1	ENSMUSG00000036006
Arpc1b	0.000146781	0.11564	1	0.85	1	ENSMUSG00000029622
Psmd8	0.000152692	0.311996	0.717	0.34	1	ENSMUSG00000030591
Akr1a1	0.00015702	0.218636	0.85	0.481	1	ENSMUSG00000028692
Ap2s1	0.000157463	0.23508	0.783	0.427	1	ENSMUSG00000008036
Grn	0.000157487	0.358135	0.417	0.102	1	ENSMUSG00000034708
Nxt1	0.00016308	0.288218	0.433	0.097	1	ENSMUSG00000036992
Arl4c	0.000163548	-0.541136	0.283	0.398	1	ENSMUSG00000049866
Aif1	0.000165076	0.283217	0.25	0.01	1	ENSMUSG00000024397
Prelp	0.000165945	-0.250908	0.017	0.102	1	ENSMUSG00000041577
Hsd11b1	0.000166239	-0.461496	0.167	0.296	1	ENSMUSG00000016194
Ccng2	0.000168708	-0.332524	0.083	0.189	1	ENSMUSG00000029385
Rhoc	0.000169456	0.433969	0.5	0.15	1	ENSMUSG00000002233
Hells	0.000169848	0.426521	0.383	0.083	1	ENSMUSG00000025001
Rplp0	0.000174648	0.139394	1	1	1	ENSMUSG00000067274
Ndufv2	0.000176102	0.12686	0.783	0.345	1	ENSMUSG00000024099
Ldha	0.0001767	0.464555	0.883	0.718	1	ENSMUSG00000063229
Ctsd	0.000179266	-0.654852	0.683	0.67	1	ENSMUSG00000007891
Rac1	0.000191571	0.266365	0.867	0.549	1	ENSMUSG00000001847
Ybx3	0.000194497	0.302326	0.367	0.073	1	ENSMUSG00000030189
Skap1	0.000199238	-0.542718	0.417	0.519	1	ENSMUSG00000057058
Tnfrsf9	0.00019946	0.829608	0.283	0.039	1	ENSMUSG00000028965
Snx3	0.000199623	0.238639	0.783	0.427	1	ENSMUSG00000019804
Mrpl35	0.000204131	0.337948	0.417	0.102	1	ENSMUSG00000052962
Tipin	0.000206946	0.348086	0.483	0.136	1	ENSMUSG00000032397
Gm20186	0.000207829	-0.448713	0.183	0.282	1	ENSMUSG00000106874
Eomes	0.000209488	-0.348491	0.017	0.102	1	ENSMUSG00000032446
Asna1	0.00021232	0.256232	0.45	0.112	1	ENSMUSG00000052456
S1pr1	0.000212876	-0.585344	0.283	0.383	1	ENSMUSG00000045092
Gstm5	0.000215214	0.277837	0.283	0.019	1	ENSMUSG00000004032
Elovl5	0.000215407	-0.384563	0.1	0.228	1	ENSMUSG00000032349
Fam105a	0.000218833	-0.471141	0.217	0.286	1	ENSMUSG00000056069
Eif1	0.000219203	-0.249352	1	1	1	ENSMUSG00000035530
Rpl35	0.000221374	-0.272876	1	0.995	1	ENSMUSG00000062997
Banf1	0.000222177	0.210209	0.733	0.335	1	ENSMUSG00000024844
Rtcb	0.000223159	0.263713	0.583	0.194	1	ENSMUSG00000001783
Ccdc124	0.000223235	0.257747	0.617	0.257	1	ENSMUSG00000007721
Klk8	0.00022457	-0.521209	0.283	0.35	1	ENSMUSG00000064023
Calu	0.000226615	0.327952	0.45	0.097	1	ENSMUSG00000029767
Tmem176b	0.000229143	-0.744429	0.15	0.257	1	ENSMUSG00000029810
Swi5	0.00023931	0.33261	0.75	0.417	1	ENSMUSG00000044627
Rps25	0.00024118	0.182011	1	1	1	ENSMUSG00000009927
Gdpd3	0.000244758	-0.601521	0.5	0.626	1	ENSMUSG00000030703
Ftl1	0.000246563	0.264806	1	0.995	1	ENSMUSG00000050708
Kars	0.000246983	0.271086	0.417	0.097	1	ENSMUSG00000031948
Bola2	0.000248211	0.227083	0.817	0.456	1	ENSMUSG00000047721
Atp5j2	0.000249501	0.214151	0.95	0.782	1	ENSMUSG00000038690
Cops6	0.000250348	0.279133	0.583	0.233	1	ENSMUSG00000019494
Wfdc2	0.000264912	0.340786	0.467	0.121	1	ENSMUSG00000017723
Slpi	0.000269493	0.268091	0.317	0.044	1	ENSMUSG00000017002
Plcxd2	0.000269663	-0.380988	0.067	0.165	1	ENSMUSG00000087141
Gimap6	0.000271282	-0.551047	0.517	0.592	1	ENSMUSG00000047867
Ly6e	0.00027139	0.149615	0.983	0.82	1	ENSMUSG00000022587
Gpx4	0.000281986	0.23539	0.967	0.728	1	ENSMUSG00000075706
Tmem204	0.000284501	-0.264821	0.033	0.117	1	ENSMUSG00000024168
Nr4a1	0.000287188	0.328235	0.6	0.214	1	ENSMUSG00000023034
Tango2	0.00028861	-0.264911	0.033	0.112	1	ENSMUSG00000013539
Oaz1	0.000292148	0.167615	1	0.966	1	ENSMUSG00000035242
Baiap2	0.00029222	0.278591	0.367	0.063	1	ENSMUSG00000025372
Alkbh3	0.00029661	0.267026	0.25	0.015	1	ENSMUSG00000040174
Ssu72	0.000300164	0.252828	0.617	0.272	1	ENSMUSG00000029038
Nsg2	0.000300771	-0.267853	0.033	0.112	1	ENSMUSG00000020297
Bak1	0.000303394	0.313842	0.417	0.097	1	ENSMUSG00000057789
Vdac1	0.000306016	0.334265	0.633	0.282	1	ENSMUSG00000020402
Dusp10	0.000309522	-0.529555	0.15	0.277	1	ENSMUSG00000039384
Napsa	0.000311074	0.46389	0.5	0.18	1	ENSMUSG00000002204
Klre1	0.000316483	-0.444772	0.033	0.112	1	ENSMUSG00000050241
Cisd1	0.000317681	0.314707	0.45	0.141	1	ENSMUSG00000037710
Rps4x	0.000318824	0.183104	1	1	1	ENSMUSG00000031320
Stat3	0.000319936	0.266835	0.55	0.184	1	ENSMUSG00000004040
Phb2	0.00032366	0.294124	0.717	0.393	1	ENSMUSG00000004264
Kbtbd11	0.000327746	-0.325709	0.05	0.141	1	ENSMUSG00000055675
Rpl27a	0.000328248	0.169385	1	1	1	ENSMUSG00000046364
Taok2	0.000329423	-0.242678	0.033	0.112	1	ENSMUSG00000059981
Odc1	0.000329462	0.406456	0.45	0.165	1	ENSMUSG00000011179
Cdk1	0.00034192	0.428764	0.333	0.058	1	ENSMUSG00000019942
Etf1	0.000345562	0.322257	0.467	0.15	1	ENSMUSG00000024360
Naca	0.00035467	0.128171	1	0.976	1	ENSMUSG00000061315
Cwc15	0.000358242	0.172229	0.733	0.34	1	ENSMUSG00000004096
Pam16	0.000364594	0.33249	0.417	0.112	1	ENSMUSG00000014301
Hnrnpa1	0.000366404	0.281038	0.833	0.553	1	ENSMUSG00000046434
Mtpn	0.000378037	0.243326	0.583	0.243	1	ENSMUSG00000029840
Ndufs8	0.000378482	0.237429	0.633	0.267	1	ENSMUSG00000059734
Hmgb3	0.000379951	0.298599	0.35	0.068	1	ENSMUSG00000015217
Ndufb5	0.000380117	0.233843	0.833	0.524	1	ENSMUSG00000027673
Dpy30	0.000380803	0.286709	0.6	0.262	1	ENSMUSG00000024067
Apoe	0.000385357	0.276364	0.833	0.524	1	ENSMUSG00000002985
Sftpc	0.000389337	-0.366042	0.983	0.956	1	ENSMUSG00000022097
Glrx2	0.000392422	0.243495	0.483	0.141	1	ENSMUSG00000018196
Sec11c	0.000396493	0.312274	0.75	0.413	1	ENSMUSG00000024516
Ndufa8	0.000398895	0.209935	0.75	0.369	1	ENSMUSG00000026895
Asb13	0.000402413	-0.295088	0.067	0.141	1	ENSMUSG00000033781
Ptprc	0.000408189	-0.535179	0.683	0.714	1	ENSMUSG00000026395
Mrpl17	0.000415551	0.307025	0.433	0.136	1	ENSMUSG00000030879
Rrm1	0.000424857	0.262675	0.317	0.049	1	ENSMUSG00000030978
Eif1ax	0.000428228	0.347374	0.55	0.252	1	ENSMUSG00000067194
Bsg	0.000428802	0.402934	0.817	0.515	1	ENSMUSG00000023175
Slmo2	0.000429782	0.248928	0.433	0.102	1	ENSMUSG00000016257
Ddx27	0.000455065	0.279947	0.417	0.112	1	ENSMUSG00000017999
Rpl3	0.000458726	0.151205	1	0.995	1	ENSMUSG00000060036
Psmb6	0.000465442	0.213626	0.8	0.456	1	ENSMUSG00000018286
Tcf3	0.000468609	0.257262	0.467	0.126	1	ENSMUSG00000020167
Serpinh1	0.000471573	0.351573	0.433	0.097	1	ENSMUSG00000070436
Ndrg3	0.000472525	-0.360355	0.1	0.189	1	ENSMUSG00000027634
Mrps24	0.000473803	0.20478	0.733	0.359	1	ENSMUSG00000020477
U2af1	0.000477008	0.273959	0.633	0.277	1	ENSMUSG00000061613
Sec61g	0.00047956	0.157678	0.983	0.796	1	ENSMUSG00000078974
Sox9	0.000485265	0.311638	0.217	0.005	1	ENSMUSG00000000567
Phf1	0.000485929	-0.328191	0.05	0.141	1	ENSMUSG00000024193
Elof1	0.000494801	0.29655	0.533	0.209	1	ENSMUSG00000013822
Mt1	0.000505121	0.209731	0.45	0.121	1	ENSMUSG00000031765
Ssrp1	0.000506464	0.280636	0.567	0.218	1	ENSMUSG00000027067
Mrpl28	0.000509057	0.280906	0.55	0.214	1	ENSMUSG00000024181
Cdca8	0.000510686	0.414788	0.317	0.058	1	ENSMUSG00000028873
Pkig	0.000513225	0.553223	0.467	0.165	1	ENSMUSG00000035268
Smc2	0.000522782	0.448263	0.383	0.112	1	ENSMUSG00000028312
H2-Ab1	0.000523172	0.311202	0.85	0.51	1	ENSMUSG00000073421
Atp5o	0.000523675	0.219857	0.883	0.612	1	ENSMUSG00000022956
Rgs16	0.000524743	0.32729	0.25	0.024	1	ENSMUSG00000026475
Mrto4	0.000529746	0.246298	0.45	0.131	1	ENSMUSG00000028741
Neat1	0.000533841	0.204827	0.7	0.311	1	ENSMUSG00000092274
Zcchc17	0.000535856	0.243688	0.517	0.175	1	ENSMUSG00000028772
Ndufb8	0.000537055	0.219735	0.817	0.51	1	ENSMUSG00000025204
Shmt2	0.0005412	0.229135	0.35	0.063	1	ENSMUSG00000025403
Amd1	0.000558124	-0.50312	0.3	0.335	1	ENSMUSG00000075232
Srsf5	0.000559964	-0.530155	0.717	0.675	1	ENSMUSG00000021134
Tob1	0.000561986	-0.390534	0.15	0.233	1	ENSMUSG00000037573
Sgk1	0.000569621	-0.502227	0.183	0.262	1	ENSMUSG00000019970
Cbx5	0.000589516	0.334646	0.35	0.087	1	ENSMUSG00000009575
Ndufc1	0.000591304	0.262052	0.75	0.398	1	ENSMUSG00000037152
Atp6v0e	0.00060319	0.119913	0.9	0.597	1	ENSMUSG00000015575
Rpl8	0.000614154	0.149757	1	1	1	ENSMUSG00000003970
Cxcl2	0.000614156	0.249821	0.4	0.097	1	ENSMUSG00000058427
Tmem64	0.000628458	-0.426271	0.15	0.223	1	ENSMUSG00000043252
Mthfd2	0.000632254	0.346855	0.433	0.146	1	ENSMUSG00000005667
Dph3	0.00064757	0.194195	0.55	0.199	1	ENSMUSG00000021905
Thbd	0.000647775	-0.379423	0.133	0.223	1	ENSMUSG00000074743
Ccnl2	0.000648768	-0.396312	0.183	0.267	1	ENSMUSG00000029068
Vkorc1	0.000650727	0.266865	0.367	0.083	1	ENSMUSG00000096145
Rbm8a	0.000661014	0.198093	0.75	0.374	1	ENSMUSG00000038374
1110008F13Rik	0.000670677	0.213533	0.733	0.374	1
Ifngr1	0.000673012	-0.594198	0.6	0.621	1	ENSMUSG00000020009
Cks2	0.000676594	0.504206	0.5	0.214	1	ENSMUSG00000062248
Ctsh	0.000681063	0.345702	0.383	0.087	1	ENSMUSG00000032359
Cib1	0.000681137	0.226158	0.55	0.214	1	ENSMUSG00000030538
H2-Aa	0.000681385	0.276383	0.767	0.451	1	ENSMUSG00000036594
Becn1	0.000685619	0.192653	0.533	0.184	1	ENSMUSG00000035086
Tecpr1	0.000692548	-0.47364	0.167	0.277	1	ENSMUSG00000066621
Mtdh	0.000694148	0.20713	0.717	0.379	1	ENSMUSG00000022255
Cox7c	0.000698978	0.185685	0.967	0.859	1	ENSMUSG00000017778
Pdcd1	0.000699321	0.51324	0.283	0.049	1	ENSMUSG00000026285
Zc3hav1	0.000705495	-0.531139	0.4	0.437	1	ENSMUSG00000029826
Serping1	0.000705725	-0.373119	0.133	0.214	1	ENSMUSG00000023224
Dctn3	0.000710136	0.30868	0.517	0.189	1	ENSMUSG00000028447
Limd2	0.000719842	-0.514025	0.8	0.801	1	ENSMUSG00000040699
Mrpl51	0.00072551	0.278036	0.5	0.189	1	ENSMUSG00000030335
Bgn	0.000728657	-0.473031	0.233	0.286	1	ENSMUSG00000031375
Clu	0.000739283	0.192771	0.333	0.049	1	ENSMUSG00000022037
Cycs	0.00074947	0.23651	0.85	0.553	1	ENSMUSG00000063694
2700029M09Rik	0.000749498	0.229623	0.517	0.18	1
Clta	0.000757849	0.167101	0.9	0.626	1	ENSMUSG00000028478
Gdi2	0.000761587	0.20578	0.867	0.578	1	ENSMUSG00000021218
Znrf1	0.000771931	-0.451423	0.183	0.252	1	ENSMUSG00000033545
Pabpc1	0.000778446	-0.319416	1	0.976	1	ENSMUSG00000022283
Rplp1	0.00078283	0.119416	1	1	1	ENSMUSG00000007892
Tomm20	0.000784137	0.149008	0.933	0.68	1	ENSMUSG00000093904
Atp5f1	0.000788286	0.227629	0.883	0.646	1	ENSMUSG00000000563
Ube2i	0.000799668	0.212392	0.8	0.481	1	ENSMUSG00000015120
Gng2	0.000802304	0.27646	0.533	0.209	1	ENSMUSG00000043004
Uchl3	0.000810598	0.27612	0.533	0.199	1	ENSMUSG00000022111
Pebp1	0.000814771	0.284587	0.783	0.476	1	ENSMUSG00000032959
Ptbp1	0.000815596	0.284634	0.467	0.15	1	ENSMUSG00000006498
Eef1g	0.000832146	0.208715	1	0.927	1	ENSMUSG00000071644
Il1b	0.000843569	0.289597	0.367	0.073	1	ENSMUSG00000027398
Klra4	0.000861237	-0.63696	0.017	0.121	1	ENSMUSG00000079852
Spcs1	0.000872421	0.208471	0.783	0.471	1	ENSMUSG00000021917
Igbp1	0.000880124	0.239657	0.517	0.18	1	ENSMUSG00000031221
Ccna2	0.000880454	0.414824	0.3	0.049	1	ENSMUSG00000027715
Psmb4	0.000890279	0.223343	0.733	0.379	1	ENSMUSG00000005779
Mrpl34	0.000917591	0.208294	0.55	0.199	1	ENSMUSG00000034880
Rps26	0.000928578	0.225604	1	1	1	ENSMUSG00000025362
Unc119	0.000929537	0.237848	0.467	0.141	1	ENSMUSG00000002058
Bri3bp	0.000939049	0.227703	0.333	0.058	1	ENSMUSG00000037905
Pomp	0.000948152	0.228501	0.8	0.524	1	ENSMUSG00000029649
Tyms	0.000954955	0.369769	0.317	0.073	1	ENSMUSG00000025747
Pxdc1	0.000955025	-0.363289	0.067	0.146	1	ENSMUSG00000021411
Cmtm7	0.000959184	0.473955	0.617	0.311	1	ENSMUSG00000032436
Cyr61	0.000967096	0.28174	0.367	0.097	1	ENSMUSG00000028195
Rpl7	0.000977247	0.132644	1	1	1	ENSMUSG00000043716
Asnsd1	0.000992711	0.217981	0.583	0.214	1	ENSMUSG00000026095
Bcl2a1d	0.00100918	0.471441	0.317	0.078	1	ENSMUSG00000099974
Cd83	0.00101256	0.327552	0.35	0.078	1	ENSMUSG00000015396
Srsf1	0.0010147	0.245438	0.517	0.194	1	ENSMUSG00000018379
Ear2	0.00103606	-0.378076	0.1	0.184	1	ENSMUSG00000072596
Ddx39	0.00104258	0.281958	0.467	0.17	1	ENSMUSG00000005481
Cct7	0.00104755	0.203821	0.75	0.383	1	ENSMUSG00000030007
Vdac2	0.0010525	0.172363	0.8	0.476	1	ENSMUSG00000021771
Tmem256	0.00107895	0.268107	0.683	0.34	1	ENSMUSG00000070394
Dek	0.00107907	0.431405	0.683	0.393	1	ENSMUSG00000021377
Mcm5	0.00111398	0.279074	0.35	0.092	1	ENSMUSG00000005410
Mrpl27	0.00111402	0.239895	0.367	0.092	1	ENSMUSG00000024414
Asrgl1	0.00111777	0.226214	0.3	0.058	1	ENSMUSG00000024654
Dap3	0.00112343	0.226306	0.45	0.136	1	ENSMUSG00000068921
Mafg	0.00113221	0.325419	0.367	0.102	1	ENSMUSG00000051510
Eif3l	0.00117512	0.243552	0.6	0.262	1	ENSMUSG00000033047
Gata3	0.00117707	-0.525052	0.167	0.223	1	ENSMUSG00000015619
Trappc6a	0.00117968	0.303111	0.5	0.17	1	ENSMUSG00000002043
Atp6v0b	0.00118243	0.164489	0.7	0.316	1	ENSMUSG00000033379
Jup	0.00119109	-0.279527	0.067	0.15	1	ENSMUSG00000001552
Shfm1	0.00121145	0.183243	0.933	0.748	1	ENSMUSG00000042541
Rpl13	0.00123042	0.212336	1	1	1	ENSMUSG00000000740
Rras2	0.00123551	-0.381387	0.133	0.228	1	ENSMUSG00000055723
Fkbp3	0.00123749	0.290557	0.683	0.383	1	ENSMUSG00000020949
Ppia	0.00123964	0.269039	1	1	1	ENSMUSG00000071866
Btf3	0.00124351	0.154526	1	0.927	1	ENSMUSG00000021660
Pyhin1	0.00124669	-0.417908	0.233	0.345	1	ENSMUSG00000043263
Tacc3	0.00126141	0.272386	0.217	0.019	1	ENSMUSG00000037313
Zdhhc20	0.0012615	-0.441253	0.267	0.316	1	ENSMUSG00000021969
Sgol2a	0.00126424	0.274359	0.2	0.01	1	ENSMUSG00000026039
Hmga2	0.00127221	0.226797	0.167	0	1	ENSMUSG00000056758
Nelfb	0.00128942	-0.352256	0.1	0.18	1	ENSMUSG00000013465
Arf6	0.00129461	0.0791451	0.867	0.495	1	ENSMUSG00000044147
Metap2	0.00132758	0.269819	0.683	0.369	1	ENSMUSG00000036112
Hpgd	0.00133195	-0.299148	0.05	0.136	1	ENSMUSG00000031613
Macf1	0.00133408	-0.417838	0.3	0.374	1	ENSMUSG00000028649
Arl6ip5	0.00133937	-0.451528	0.417	0.519	1	ENSMUSG00000035199
Mcm3	0.00135614	0.306603	0.367	0.097	1	ENSMUSG00000041859
Mfhas1	0.00136384	-0.245775	0.033	0.112	1	ENSMUSG00000070056
Tmem167	0.00136575	0.203996	0.7	0.379	1	ENSMUSG00000012422
2410015M20Rik	0.0013703	0.190635	0.75	0.432	1
Faah	0.00137039	-0.393706	0.15	0.238	1	ENSMUSG00000034171
Ctage5	0.00137675	-0.37074	0.167	0.248	1	ENSMUSG00000021000
Tbrg1	0.00137715	0.16233	0.65	0.267	1	ENSMUSG00000011114
Cenpa	0.00137797	0.382179	0.467	0.184	1	ENSMUSG00000029177
Higd1a	0.00138218	0.299026	0.75	0.451	1	ENSMUSG00000038412
Psmd7	0.00138765	0.228007	0.533	0.209	1	ENSMUSG00000039067
Ndufa7	0.00139164	0.118381	0.883	0.553	1	ENSMUSG00000041881
Hipk1	0.0014039	-0.376341	0.183	0.252	1	ENSMUSG00000008730
Cct2	0.00140679	0.244474	0.733	0.398	1	ENSMUSG00000034024
0610012G03Rik	0.00141597	0.232972	0.6	0.262	1
Pfdn1	0.00142736	0.243758	0.633	0.311	1	ENSMUSG00000024346
Knstrn	0.00146253	0.278627	0.333	0.073	1	ENSMUSG00000027331
Hsp90aa1	0.00148013	0.308981	0.933	0.757	1	ENSMUSG00000021270
Egfl7	0.00148657	-0.381142	0.2	0.282	1	ENSMUSG00000026921
Stk17b	0.00149539	-0.543633	0.617	0.597	1	ENSMUSG00000026094
Xrcc1	0.00150698	0.225938	0.283	0.044	1	ENSMUSG00000051768
Peli1	0.00152002	-0.497116	0.417	0.456	1	ENSMUSG00000020134
Ccdc34	0.00152618	0.305174	0.383	0.107	1	ENSMUSG00000027160
Sf3b5	0.00154481	0.196627	0.65	0.316	1	ENSMUSG00000078348
Ola1	0.00155592	0.256817	0.433	0.146	1	ENSMUSG00000027108
Hmgn1	0.00157344	0.200717	0.8	0.5	1	ENSMUSG00000040681
H2-Q4	0.00162331	-0.458309	0.5	0.558	1	ENSMUSG00000035929
Gpx3	0.00162595	-0.462737	0.3	0.354	1	ENSMUSG00000018339
Guk1	0.00162756	0.141427	0.6	0.233	1	ENSMUSG00000020444
Ddrgk1	0.00164787	0.168332	0.6	0.238	1	ENSMUSG00000068290
Mtx2	0.00165282	0.27757	0.367	0.097	1	ENSMUSG00000027099
Mbd3	0.00167638	0.132898	0.583	0.218	1	ENSMUSG00000035478
Hspe1	0.00167655	0.198722	0.95	0.733	1	ENSMUSG00000073676
Prim1	0.00167794	0.278093	0.283	0.058	1	ENSMUSG00000025395
Rilpl2	0.00168333	0.326357	0.5	0.209	1	ENSMUSG00000029401
Psmc4	0.00168844	0.169586	0.55	0.223	1	ENSMUSG00000030603
Ctcf	0.00168987	0.203739	0.583	0.248	1	ENSMUSG00000005698
Naa50	0.00169609	0.231823	0.5	0.175	1	ENSMUSG00000022698
Lxn	0.00174389	0.205005	0.233	0.019	1	ENSMUSG00000047557
Rrm2	0.00175093	0.517223	0.317	0.063	1	ENSMUSG00000020649
Tpst2	0.00176063	-0.467177	0.367	0.432	1	ENSMUSG00000029344
Mdh2	0.00177058	0.217436	0.783	0.471	1	ENSMUSG00000019179
Wdr48	0.00177172	0.224367	0.267	0.044	1	ENSMUSG00000032512
Dnajc2	0.00177524	0.198313	0.55	0.218	1	ENSMUSG00000029014
Scarb2	0.00177716	-0.292544	0.083	0.165	1	ENSMUSG00000029426
Sept1	0.00179211	-0.494446	0.65	0.626	1	ENSMUSG00000000486
Lmo4	0.00179219	-0.725352	0.167	0.218	1	ENSMUSG00000028266
Tmem109	0.00179297	0.264277	0.367	0.107	1	ENSMUSG00000034659
Dut	0.00180973	0.291269	0.6	0.301	1	ENSMUSG00000027203
Ezh2	0.00185003	0.224325	0.383	0.112	1	ENSMUSG00000029687
Slirp	0.00188997	0.189966	0.55	0.209	1	ENSMUSG00000021040
B9d1	0.00189745	0.235062	0.183	0.01	1	ENSMUSG00000001039
Grb2	0.0019357	0.213852	0.567	0.243	1	ENSMUSG00000059923
Sdhaf4	0.00193825	0.283433	0.333	0.078	1	ENSMUSG00000026154
Mndal	0.00194055	-0.331578	0.117	0.184	1	ENSMUSG00000090272
Map2k3	0.00194294	0.232547	0.417	0.136	1	ENSMUSG00000018932
Ngfrap1	0.00194434	0.279953	0.483	0.194	1	ENSMUSG00000046432
Dyrk1a	0.00194465	-0.238838	0.05	0.126	1	ENSMUSG00000022897
Mrpl42	0.0019561	0.286265	0.567	0.257	1	ENSMUSG00000062981
Pnkd	0.00196744	0.196455	0.55	0.228	1	ENSMUSG00000026179
Aurkaip1	0.00196819	0.156654	0.633	0.267	1	ENSMUSG00000065990
Ap2m1	0.00197687	0.200106	0.7	0.354	1	ENSMUSG00000022841
Ndufb6	0.00199612	0.261529	0.633	0.32	1	ENSMUSG00000071014
Tmem242	0.00200381	0.190964	0.45	0.141	1	ENSMUSG00000004945
Tbc1d10a	0.00201661	-0.263186	0.067	0.126	1	ENSMUSG00000034412
Sumo2	0.00202388	0.190627	0.95	0.757	1	ENSMUSG00000020738
Uqcrh	0.00202807	0.119618	1	0.864	1	ENSMUSG00000063882
Rbpms	0.00207185	-0.21055	0.033	0.107	1	ENSMUSG00000031586
1810037I17Rik	0.00207936	0.181776	0.833	0.51	1
Atp5k	0.00211126	0.187268	0.867	0.602	1	ENSMUSG00000050856
Ccnb2	0.00211743	0.447519	0.267	0.053	1	ENSMUSG00000032218
Uck2	0.00211919	0.22185	0.317	0.073	1	ENSMUSG00000026558
Lrrc59	0.00212391	0.267945	0.4	0.141	1	ENSMUSG00000020869
Mrpl55	0.00220386	0.186311	0.333	0.073	1	ENSMUSG00000036860
Polr2f	0.00224828	0.216112	0.683	0.325	1	ENSMUSG00000033020
Gm9844	0.00226009	-0.207256	0.033	0.107	1	ENSMUSG00000091955
Nol7	0.00226118	0.2418	0.767	0.476	1	ENSMUSG00000063200
Pdcd4	0.00227079	-0.540257	0.55	0.563	1	ENSMUSG00000024975
Ifitm3	0.00229374	0.361729	0.75	0.461	1	ENSMUSG00000025492
Brk1	0.00229619	0.126038	0.817	0.495	1	ENSMUSG00000033940
Fam69a	0.00231458	-0.324343	0.117	0.18	1	ENSMUSG00000029270
Eif2s1	0.00232661	0.190371	0.533	0.218	1	ENSMUSG00000021116
Eif3c	0.00233256	0.178155	0.683	0.34	1	ENSMUSG00000030738
Tomm7	0.00234786	0.0997292	0.917	0.675	1	ENSMUSG00000028998
Lyz2	0.00236169	0.137426	0.9	0.65	1	ENSMUSG00000069516
Zcwpw1	0.00240339	0.645498	0.2	0.005	1	ENSMUSG00000037108
Uqcrc1	0.00240667	0.179491	0.7	0.374	1	ENSMUSG00000025651
H2afv	0.00240817	0.279631	0.767	0.49	1	ENSMUSG00000041126
Pdcd5	0.00243444	0.182517	0.7	0.383	1	ENSMUSG00000030417
Slc25a39	0.00243994	0.208312	0.333	0.083	1	ENSMUSG00000018677
Gcat	0.00248682	0.247931	0.217	0.034	1	ENSMUSG00000006378
Mki67	0.00252126	0.337661	0.3	0.068	1	ENSMUSG00000031004
Nelfe	0.00252735	0.251399	0.3	0.068	1	ENSMUSG00000024369
Arpc5l	0.00254832	0.319519	0.633	0.34	1	ENSMUSG00000026755
Aldh2	0.00261754	0.220383	0.567	0.238	1	ENSMUSG00000029455
Psmb9	0.00263608	0.268066	0.65	0.369	1	ENSMUSG00000096727
Psmd4	0.00265024	0.185904	0.667	0.345	1	ENSMUSG00000005625
Eif3k	0.00265495	0.14107	0.95	0.714	1	ENSMUSG00000053565
Maged1	0.00267479	0.251081	0.233	0.029	1	ENSMUSG00000025151
Ndufb11	0.00269242	0.138252	0.867	0.578	1	ENSMUSG00000031059
Mpp6	0.00269329	0.242155	0.3	0.073	1	ENSMUSG00000038388
S1pr4	0.00269897	-0.454982	0.333	0.422	1	ENSMUSG00000044199
Timm22	0.00273335	0.197609	0.35	0.092	1	ENSMUSG00000020843
Eif6	0.00273768	0.126281	0.683	0.335	1	ENSMUSG00000027613
Gnb2	0.00277306	0.0991484	0.933	0.641	1	ENSMUSG00000029713
Rnf166	0.00279764	-0.346564	0.167	0.233	1	ENSMUSG00000014470
Ubap2	0.00280995	0.249802	0.267	0.049	1	ENSMUSG00000028433
Cd44	0.0028103	0.190422	0.583	0.257	1	ENSMUSG00000005087
Ufm1	0.00281144	0.143571	0.567	0.214	1	ENSMUSG00000027746
Hdgf	0.00284836	0.269989	0.7	0.432	1	ENSMUSG00000004897
Arhgef3	0.00286147	-0.318833	0.117	0.184	1	ENSMUSG00000021895
Lsm3	0.00289325	0.20328	0.567	0.248	1	ENSMUSG00000034192
Anp32e	0.00290154	0.209961	0.583	0.257	1	ENSMUSG00000015749
Mrps16	0.00291326	0.224448	0.633	0.34	1	ENSMUSG00000049960
Rpl10	0.00291762	0.125358	1	1	1	ENSMUSG00000008682
Grcc10	0.00292588	-0.50903	0.583	0.539	1	ENSMUSG00000072772
Dexi	0.0029895	-0.247994	0.067	0.136	1	ENSMUSG00000038055
Dcps	0.00299518	0.180604	0.467	0.165	1	ENSMUSG00000032040
Cenpm	0.00301027	0.227925	0.233	0.044	1	ENSMUSG00000068101
Ndufa10	0.00303155	0.171394	0.6	0.277	1	ENSMUSG00000026260
Stk4	0.00303957	-0.378019	0.25	0.282	1	ENSMUSG00000018209
Rassf4	0.00305396	0.329138	0.233	0.039	1	ENSMUSG00000042129
Cse1l	0.00310427	0.200314	0.283	0.053	1	ENSMUSG00000002718
Tctex1d2	0.0031135	0.295146	0.233	0.044	1	ENSMUSG00000014075
Rbpj	0.00311679	0.320114	0.267	0.058	1	ENSMUSG00000039191
Chmp2a	0.00312046	0.144285	0.683	0.345	1	ENSMUSG00000033916
Rps12-ps3	0.0031266	-0.411772	0.867	0.801	1	ENSMUSG00000067038
Luc7l3	0.00314455	0.193345	0.55	0.243	1	ENSMUSG00000020863
Spg21	0.00322669	0.237213	0.517	0.218	1	ENSMUSG00000032388
Cstb	0.0032412	0.337582	0.617	0.33	1	ENSMUSG00000005054
Itgav	0.00326313	0.221379	0.233	0.034	1	ENSMUSG00000027087
Srm	0.00327171	0.227113	0.367	0.117	1	ENSMUSG00000006442
Zbtb32	0.00330673	0.258044	0.233	0.039	1	ENSMUSG00000006310
Bcl2a1a	0.00331141	0.296986	0.267	0.053	1	ENSMUSG00000102037
Apip	0.00331308	0.217434	0.25	0.044	1	ENSMUSG00000010911
Igfbp7	0.00331493	-0.327287	0.367	0.456	1	ENSMUSG00000036256
Slc25a10	0.00336119	0.198341	0.2	0.029	1	ENSMUSG00000025792
H2-DMb1	0.00338331	0.22795	0.333	0.087	1	ENSMUSG00000079547
Tmem100	0.0033835	-0.350498	0.15	0.262	1	ENSMUSG00000069763
Ncf4	0.00339759	0.214503	0.55	0.252	1	ENSMUSG00000071715
Gimap3	0.00341479	-0.508285	0.583	0.539	1	ENSMUSG00000039264
Slc39a11	0.00343949	0.198345	0.15	0.005	1	ENSMUSG00000041654
Nupr1	0.00345456	0.2396	0.3	0.053	1	ENSMUSG00000030717
Anp32b	0.00349112	0.273464	0.867	0.621	1	ENSMUSG00000028333
Esd	0.003503	0.122223	0.717	0.35	1	ENSMUSG00000021996
Aebp1	0.00350769	0.287342	0.2	0.019	1	ENSMUSG00000020473
Mcm2	0.00355555	0.222546	0.333	0.078	1	ENSMUSG00000002870
Txndc9	0.00360263	0.188528	0.45	0.165	1	ENSMUSG00000058407
Mif4gd	0.00360667	0.214202	0.5	0.204	1	ENSMUSG00000020743
Shoc2	0.00360734	-0.232657	0.05	0.107	1	ENSMUSG00000024976
Rel	0.00362223	0.210715	0.383	0.117	1	ENSMUSG00000020275
Stmn2	0.00363553	-0.228886	0.05	0.112	1	ENSMUSG00000027500
Hnrnpf	0.00364617	-0.384478	0.9	0.859	1	ENSMUSG00000042079
Srsf3	0.00364935	0.224295	0.817	0.578	1	ENSMUSG00000071172
Tmem238	0.00366821	0.260783	0.333	0.087	1	ENSMUSG00000030431
Serbp1	0.00368522	0.190138	0.95	0.84	1	ENSMUSG00000036371
Laptm5	0.00368774	-0.481974	0.717	0.714	1	ENSMUSG00000028581
Uhrf1	0.00369751	0.211524	0.233	0.044	1	ENSMUSG00000001228
Chaf1a	0.00371577	0.191416	0.2	0.024	1	ENSMUSG00000002835
Tpx2	0.00374455	0.207728	0.217	0.024	1	ENSMUSG00000027469
Tspan3	0.00376235	0.208498	0.283	0.053	1	ENSMUSG00000032324
Haus4	0.00376942	0.197881	0.367	0.107	1	ENSMUSG00000022177
Glrx5	0.00385171	0.205685	0.567	0.257	1	ENSMUSG00000021102
Serf1	0.00385214	0.200601	0.25	0.044	1	ENSMUSG00000021643
Nadk	0.00389503	0.181843	0.433	0.15	1	ENSMUSG00000029063
Aurka	0.00389984	0.216811	0.2	0.029	1	ENSMUSG00000027496
Coro1b	0.00391859	0.154606	0.6	0.277	1	ENSMUSG00000024835
Ndufa2	0.00392953	0.129081	0.917	0.689	1	ENSMUSG00000014294
Psat1	0.00394418	0.229739	0.3	0.092	1	ENSMUSG00000024640
Kif11	0.00394588	0.197836	0.183	0.024	1	ENSMUSG00000012443
Impa2	0.00396694	0.236049	0.3	0.083	1	ENSMUSG00000024525
Rpl24	0.00396777	0.0963688	1	0.99	1	ENSMUSG00000098274
Ppp2r4	0.00397712	0.14987	0.483	0.165	1	ENSMUSG00000039515
Hmgn3	0.00399247	0.227029	0.233	0.039	1	ENSMUSG00000066456
Ptprs	0.00404228	0.218876	0.2	0.024	1	ENSMUSG00000013236
Mfap1b	0.00408651	-0.284654	0.1	0.175	1	ENSMUSG00000048222
Eno1	0.00409238	0.194595	0.883	0.602	1	ENSMUSG00000063524
Nudc	0.00412266	0.139883	0.683	0.354	1	ENSMUSG00000028851
Thoc7	0.0041388	0.171617	0.583	0.272	1	ENSMUSG00000053453
Pdk3	0.00414224	0.171345	0.317	0.083	1	ENSMUSG00000035232
Esyt2	0.00414893	-0.264729	0.067	0.146	1	ENSMUSG00000021171
Ndufb2	0.0041642	0.192565	0.667	0.364	1	ENSMUSG00000002416
Ccdc167	0.0042014	0.221083	0.233	0.039	1	ENSMUSG00000024018
Bcl11a	0.00424368	0.218616	0.217	0.029	1	ENSMUSG00000000861
Caprin1	0.00431091	0.18183	0.517	0.209	1	ENSMUSG00000027184
Cxcl1	0.0043309	0.22055	0.167	0.01	1	ENSMUSG00000029380
Map2k2	0.0043834	0.133383	0.717	0.379	1	ENSMUSG00000035027
mt-Atp8	0.00440404	-0.367327	0.317	0.413	1	ENSMUSG00000064356
Mrpl20	0.00440677	0.205506	0.6	0.306	1	ENSMUSG00000029066
Arf1	0.00446102	0.113056	0.867	0.597	1	ENSMUSG00000048076
Lockd	0.0044642	0.241607	0.267	0.063	1	ENSMUSG00000098318
Dbp	0.00448147	-0.289103	0.067	0.141	1	ENSMUSG00000059824
0610007P14Rik	0.0045186	0.205591	0.433	0.16	1
Ogn	0.00452447	-0.242718	0.05	0.107	1	ENSMUSG00000021390
Alad	0.004552	0.22956	0.333	0.102	1	ENSMUSG00000028393
Txn2	0.0045555	0.186506	0.617	0.306	1	ENSMUSG00000005354
2610524H06Rik	0.00457832	0.219311	0.317	0.092	1
Mtch1	0.00459041	0.243012	0.5	0.228	1	ENSMUSG00000024012
Glo1	0.00459583	0.194223	0.567	0.262	1	ENSMUSG00000024026
Prc1	0.00459742	0.292903	0.3	0.078	1	ENSMUSG00000038943
Nfkbil1	0.00461128	0.232467	0.317	0.092	1	ENSMUSG00000042419
Syk	0.00462286	0.368811	0.3	0.097	1	ENSMUSG00000021457
Sap30bp	0.0046293	0.188914	0.233	0.044	1	ENSMUSG00000020755
Psenen	0.00465169	0.0583972	0.883	0.534	1	ENSMUSG00000036835
Txnl4a	0.00466661	0.15996	0.533	0.223	1	ENSMUSG00000057130
Psmb7	0.00467108	0.161061	0.667	0.35	1	ENSMUSG00000026750
Nudt5	0.00468177	0.22377	0.383	0.131	1	ENSMUSG00000025817
Ms4a1	0.0046841	0.436784	0.35	0.126	1	ENSMUSG00000024673
Naa38	0.00469593	0.174034	0.583	0.272	1	ENSMUSG00000059278
Cldn5	0.00469788	-0.404113	0.367	0.388	1	ENSMUSG00000041378
Mrpl18	0.00471679	0.200716	0.683	0.393	1	ENSMUSG00000057388
Cited2	0.00472124	-0.466693	0.433	0.442	1	ENSMUSG00000039910
Gbp3	0.00476412	0.233506	0.25	0.049	1	ENSMUSG00000028268
Vps36	0.00482624	0.209924	0.567	0.282	1	ENSMUSG00000031479
Sesn1	0.00485522	-0.268639	0.05	0.117	1	ENSMUSG00000038332
Rgcc	0.00486769	-0.442027	0.15	0.209	1	ENSMUSG00000022018
Nasp	0.00492118	0.28118	0.417	0.17	1	ENSMUSG00000028693
Eif3j2	0.00494916	-0.327029	0.183	0.272	1	ENSMUSG00000043424
Top1	0.00495298	0.171642	0.633	0.311	1	ENSMUSG00000070544
Chchd1	0.0049658	0.229821	0.533	0.252	1	ENSMUSG00000063787
Susd3	0.00497988	0.225263	0.283	0.058	1	ENSMUSG00000021384
Iigp1	0.00501409	0.164434	0.15	0.005	1	ENSMUSG00000054072
Mzb1	0.0050708	0.27841	0.35	0.121	1	ENSMUSG00000024353
Flt3l	0.00507501	-0.264279	0.083	0.155	1	ENSMUSG00000089989
Dbf4	0.00508713	0.265728	0.317	0.092	1	ENSMUSG00000002297
Nusap1	0.00509897	0.3314	0.283	0.063	1	ENSMUSG00000027306
Bag6	0.0051063	0.178352	0.383	0.112	1	ENSMUSG00000024392
Btg2	0.00514034	-0.408786	0.75	0.762	1	ENSMUSG00000020423
Naa40	0.00515184	0.166362	0.233	0.034	1	ENSMUSG00000024764
Fam98a	0.00521368	0.161912	0.183	0.015	1	ENSMUSG00000002017
Mrfap1	0.00524303	0.0971852	0.817	0.5	1	ENSMUSG00000055302
Med9	0.00524659	0.210365	0.233	0.044	1	ENSMUSG00000061650
Txndc17	0.00526808	0.249529	0.633	0.35	1	ENSMUSG00000020803
Hadh	0.00527862	0.165035	0.483	0.18	1	ENSMUSG00000027984
Cct3	0.0053059	0.154016	0.6	0.282	1	ENSMUSG00000001416
Unc45a	0.00532406	-0.225883	0.067	0.112	1	ENSMUSG00000030533
Dnajc19	0.00532476	0.204305	0.533	0.248	1	ENSMUSG00000027679
Evi2a	0.00534212	0.241495	0.333	0.097	1	ENSMUSG00000078771
Eif3h	0.00536101	0.0972344	1	0.903	1	ENSMUSG00000022312
Nde1	0.00536442	0.197567	0.35	0.107	1	ENSMUSG00000022678
Prrc2b	0.0053695	-0.285824	0.133	0.189	1	ENSMUSG00000039262
Atp6v1g1	0.00537382	0.0711604	0.833	0.519	1	ENSMUSG00000039105
Gnb1	0.00537884	0.110586	0.7	0.388	1	ENSMUSG00000029064
AI662270	0.00543245	0.237595	0.567	0.311	1	ENSMUSG00000087107
Cnih1	0.00545482	0.198028	0.433	0.155	1	ENSMUSG00000015759
Ska1	0.00547025	0.185108	0.183	0.015	1	ENSMUSG00000036223
Hist1h2ap	0.0054817	0.213192	0.283	0.053	1	ENSMUSG00000094777
Gabarap	0.00548265	0.0510247	0.917	0.65	1	ENSMUSG00000018567
Timp3	0.00550787	-0.265331	0.067	0.131	1	ENSMUSG00000020044
Tnfaip3	0.00552937	-0.462492	0.333	0.374	1	ENSMUSG00000019850
Panx1	0.00555158	-0.249712	0.083	0.141	1	ENSMUSG00000031934
Fkbp2	0.00556952	0.259999	0.5	0.223	1	ENSMUSG00000056629
Ppib	0.00557349	0.117451	0.933	0.66	1	ENSMUSG00000032383
Gnai2	0.00558333	0.159806	0.933	0.743	1	ENSMUSG00000032562
Bub1	0.005587	0.195463	0.167	0.019	1	ENSMUSG00000027379
Idi1	0.00560237	0.163779	0.233	0.039	1	ENSMUSG00000058258
Rnaset2a	0.00560361	-0.36762	0.833	0.801	1	ENSMUSG00000095687
Acta2	0.00561472	-0.274672	0.083	0.146	1	ENSMUSG00000035783
Blvrb	0.00561503	0.222471	0.333	0.092	1	ENSMUSG00000040466
Arl6ip6	0.00561754	0.167185	0.4	0.126	1	ENSMUSG00000026960
Hmga1-rs1	0.00566737	0.19788	0.283	0.063	1	ENSMUSG00000078249
Cd79b	0.00567731	0.414165	0.383	0.17	1	ENSMUSG00000040592
Park7	0.00568224	0.212443	0.8	0.549	1	ENSMUSG00000028964
Pou2af1	0.00574193	0.306837	0.283	0.078	1	ENSMUSG00000032053
Chka	0.00574692	-0.235551	0.067	0.136	1	ENSMUSG00000024843
Col6a2	0.00574774	0.200455	0.183	0.019	1	ENSMUSG00000020241
Gaa	0.00576329	0.19119	0.2	0.024	1	ENSMUSG00000025579
Tstd3	0.00578706	0.174665	0.217	0.034	1	ENSMUSG00000028251
Mbnl1	0.00579478	-0.444581	0.767	0.723	1	ENSMUSG00000027763
Mrpl49	0.00583959	0.210814	0.383	0.131	1	ENSMUSG00000007338
Cfp	0.00584872	0.235439	0.2	0.024	1	ENSMUSG00000001128
Tomm22	0.00586007	-0.440198	0.467	0.461	1	ENSMUSG00000022427
Psmg4	0.00598132	0.195533	0.467	0.175	1	ENSMUSG00000071451
Cct8	0.00605071	0.135431	0.7	0.383	1	ENSMUSG00000025613
Serpina3g	0.00606817	0.26298	0.167	0.019	1	ENSMUSG00000041481
Igtp	0.00607106	0.269621	0.317	0.102	1	ENSMUSG00000078853
Luc7l	0.00607848	-0.263139	0.1	0.15	1	ENSMUSG00000024188
Kif22	0.00609252	0.253994	0.183	0.029	1	ENSMUSG00000030677
Ndufc2	0.00610598	0.1746	0.683	0.403	1	ENSMUSG00000030647
Eif4a2	0.00612848	-0.437967	0.617	0.607	1	ENSMUSG00000022884
Eif4e	0.00617223	0.19216	0.5	0.214	1	ENSMUSG00000028156
Akap13	0.00619861	-0.477812	0.55	0.568	1	ENSMUSG00000066406
Tubb4b	0.00621255	0.280794	0.65	0.34	1	ENSMUSG00000036752
Cyb5a	0.00622884	-0.402693	0.417	0.456	1	ENSMUSG00000024646
St3gal5	0.00624272	0.183287	0.15	0.01	1	ENSMUSG00000056091
Cd79a	0.00624526	0.375015	0.4	0.165	1	ENSMUSG00000003379
Ikzf1	0.00625116	-0.395383	0.417	0.427	1	ENSMUSG00000018654
Eif3d	0.00626907	0.152653	0.55	0.228	1	ENSMUSG00000016554
Ager	0.00630684	-0.409304	0.217	0.277	1	ENSMUSG00000015452
Dcaf7	0.00635153	0.236737	0.233	0.049	1	ENSMUSG00000049354
Sec61a1	0.00636564	0.179464	0.417	0.146	1	ENSMUSG00000030082
Ssna1	0.00637297	0.209421	0.533	0.252	1	ENSMUSG00000026966
Adk	0.00639987	0.223743	0.333	0.102	1	ENSMUSG00000039197
Scand1	0.00641328	0.137671	0.8	0.529	1	ENSMUSG00000046229
Cep55	0.00645115	0.224659	0.167	0.024	1	ENSMUSG00000024989
Mgea5	0.00645541	-0.251821	0.067	0.131	1	ENSMUSG00000025220
Lrba	0.00648717	0.16374	0.2	0.029	1	ENSMUSG00000028080
Ext2	0.00649977	0.183535	0.267	0.058	1	ENSMUSG00000027198
Gars	0.00654569	0.189399	0.367	0.117	1	ENSMUSG00000029777
1810043H04Rik	0.00656039	0.164015	0.533	0.223	1
Fam102a	0.00657802	-0.255949	0.083	0.117	1	ENSMUSG00000039157
Cbr2	0.00661358	-0.418603	0.4	0.403	1	ENSMUSG00000025150
Mrpl30	0.00663158	0.117318	0.7	0.364	1	ENSMUSG00000026087
Vrk2	0.00673259	-0.206851	0.05	0.102	1	ENSMUSG00000064090
Papola	0.00673931	0.126809	0.65	0.316	1	ENSMUSG00000021111
Capzb	0.00676354	0.125976	0.9	0.68	1	ENSMUSG00000028745
Ifi30	0.00676632	0.27227	0.4	0.136	1	ENSMUSG00000031838
Usp19	0.00677787	-0.230698	0.067	0.131	1	ENSMUSG00000006676
Mis18a	0.00681821	0.16824	0.383	0.131	1	ENSMUSG00000022978
Nrm	0.00682828	0.189607	0.383	0.131	1	ENSMUSG00000059791
Psma3	0.00684092	0.175422	0.817	0.558	1	ENSMUSG00000060073
Commd1	0.00686001	0.169071	0.5	0.214	1	ENSMUSG00000051355
Commd3	0.00691063	0.193847	0.45	0.18	1	ENSMUSG00000051154
Sdhb	0.00692241	0.184604	0.717	0.427	1	ENSMUSG00000009863
Pex16	0.00695768	0.162451	0.3	0.078	1	ENSMUSG00000027222
Yif1b	0.00696749	0.174763	0.4	0.141	1	ENSMUSG00000030588
Prdx5	0.00701559	0.117748	0.733	0.393	1	ENSMUSG00000024953
Ppil1	0.00704032	0.224803	0.333	0.102	1	ENSMUSG00000024007
Canx	0.00704724	0.177369	0.6	0.311	1	ENSMUSG00000020368
Batf	0.00712035	0.273497	0.4	0.16	1	ENSMUSG00000034266
Fgd2	0.00718134	0.348941	0.2	0.034	1	ENSMUSG00000024013
Pgrmc1	0.00722358	0.208981	0.4	0.136	1	ENSMUSG00000006373
Anapc13	0.00724436	0.166071	0.6	0.306	1	ENSMUSG00000035048
Ldb1	0.0072748	-0.27661	0.1	0.165	1	ENSMUSG00000025223
Fam104a	0.00728564	0.144861	0.683	0.354	1	ENSMUSG00000041629
Nop10	0.00735995	0.12641	0.9	0.646	1	ENSMUSG00000027133
Pdxk	0.00736794	0.174321	0.15	0.01	1	ENSMUSG00000032788
Ube2e3	0.00742206	0.129347	0.467	0.16	1	ENSMUSG00000027011
Apoa1bp	0.00744791	0.15195	0.433	0.15	1	ENSMUSG00000028070
Pmp22	0.00751936	-0.288093	0.1	0.16	1	ENSMUSG00000018217
Ctla4	0.00752324	0.347316	0.417	0.131	1	ENSMUSG00000026011
Emc8	0.00755142	0.194958	0.333	0.112	1	ENSMUSG00000031819
A430005L14Rik	0.00758406	0.18985	0.267	0.073	1	ENSMUSG00000047613
Naa10	0.00760028	0.177813	0.517	0.214	1	ENSMUSG00000031388
Mrps17	0.00765677	0.189113	0.467	0.204	1	ENSMUSG00000034211
Rpl36a	0.00767845	0.0810623	1	1	1	ENSMUSG00000079435
Ifitm2	0.00776233	0.338583	0.633	0.354	1	ENSMUSG00000060591
Hmgn2	0.00778542	0.153258	0.65	0.35	1	ENSMUSG00000003038
Cdkn2c	0.00782838	0.253188	0.3	0.087	1	ENSMUSG00000028551
Drg1	0.007833	0.157967	0.4	0.141	1	ENSMUSG00000020457
Taf10	0.0078418	0.124981	0.717	0.408	1	ENSMUSG00000043866
Fdps	0.00785305	0.184547	0.317	0.092	1	ENSMUSG00000059743
Cdc34	0.00785739	0.173519	0.4	0.146	1	ENSMUSG00000020307
Glrx3	0.00789269	0.128394	0.617	0.277	1	ENSMUSG00000031068
Cnot7	0.00790106	-0.283938	0.133	0.189	1	ENSMUSG00000031601
Eif5b	0.00790237	0.168076	0.65	0.369	1	ENSMUSG00000026083
Pbk	0.00796997	0.148369	0.167	0.015	1	ENSMUSG00000022033
Zdhhc5	0.00798968	0.154736	0.133	0.005	1	ENSMUSG00000034075
Ltb	0.00802718	-0.49337	0.75	0.767	1	ENSMUSG00000024399
Gpr18	0.00805263	-0.286202	0.067	0.131	1	ENSMUSG00000050350
Isg20	0.00805763	0.37091	0.2	0.034	1	ENSMUSG00000039236
H2afj	0.00809949	0.124586	0.85	0.563	1	ENSMUSG00000060032
Mthfsl	0.00812158	0.183489	0.35	0.112	1	ENSMUSG00000079427
Ncapg	0.00812721	0.201008	0.167	0.024	1	ENSMUSG00000015880
Snrpa1	0.00813697	0.15431	0.433	0.17	1	ENSMUSG00000030512
Mcm7	0.00814147	0.205896	0.383	0.136	1	ENSMUSG00000029730
Mrpl40	0.00816986	0.148053	0.417	0.141	1	ENSMUSG00000022706
Rps2-ps6	0.00817264	-0.451672	0.583	0.534	1	ENSMUSG00000095427
Cd38	0.00817975	0.248518	0.3	0.087	1	ENSMUSG00000029084
Rp9	0.00818313	0.166665	0.567	0.286	1	ENSMUSG00000032239
Klrd1	0.00821569	-0.606221	0.167	0.257	1	ENSMUSG00000030165
Ap3m1	0.00825617	-0.225538	0.083	0.112	1	ENSMUSG00000021824
Rfc4	0.0082831	0.175574	0.267	0.058	1	ENSMUSG00000022881
Snrpb2	0.00829239	0.138591	0.683	0.364	1	ENSMUSG00000008333
Marcksl1	0.00829423	0.191901	0.35	0.107	1	ENSMUSG00000047945
Htra2	0.00836385	0.166137	0.217	0.039	1	ENSMUSG00000068329
Rpl18	0.00841805	0.099942	1	1	1	ENSMUSG00000059070
Nfkbia	0.00843787	0.250569	0.9	0.646	1	ENSMUSG00000021025
Cenpe	0.00843853	0.187007	0.233	0.049	1	ENSMUSG00000045328
Tmem147	0.00844591	0.198188	0.517	0.223	1	ENSMUSG00000006315
Sept4	0.00846667	-0.288895	0.117	0.18	1	ENSMUSG00000020486
Cnot6	0.00849054	0.188522	0.35	0.112	1	ENSMUSG00000020362
Raly	0.00851101	0.138648	0.783	0.51	1	ENSMUSG00000027593
Ccnb1	0.00852958	0.332203	0.183	0.029	1	ENSMUSG00000041431
Utf1	0.0085322	0.112093	0.117	0	1	ENSMUSG00000047751
Gsg2	0.00853714	0.136024	0.15	0.01	1	ENSMUSG00000050107
Cd247	0.0085499	-0.412824	0.317	0.374	1	ENSMUSG00000005763
Pfdn6	0.00856088	0.203093	0.483	0.218	1	ENSMUSG00000024309
Ndufb4	0.0086375	0.163528	0.683	0.379	1	ENSMUSG00000022820
Sh3bgrl	0.00864784	0.123896	0.567	0.267	1	ENSMUSG00000031246
Tmem154	0.00866874	0.182588	0.217	0.039	1	ENSMUSG00000056498
Dnajc15	0.00866887	0.213863	0.5	0.248	1	ENSMUSG00000022013
Hnrnpab	0.00873188	0.188647	0.7	0.442	1	ENSMUSG00000020358
Pmvk	0.0087322	0.21491	0.2	0.034	1	ENSMUSG00000027952
Cdc20	0.00875436	0.273157	0.267	0.068	1	ENSMUSG00000006398
Plvap	0.00875565	-0.255528	0.067	0.126	1	ENSMUSG00000034845
Psmb5	0.00875704	0.166376	0.683	0.393	1	ENSMUSG00000022193
Stoml2	0.00881861	0.154578	0.4	0.141	1	ENSMUSG00000028455
Orc6	0.00888122	0.163996	0.233	0.049	1	ENSMUSG00000031697
Psma2	0.00890834	0.230987	0.75	0.553	1	ENSMUSG00000015671
Rbm17	0.0089407	0.183636	0.567	0.286	1	ENSMUSG00000037197
Socs3	0.00905728	0.24945	0.383	0.15	1	ENSMUSG00000053113
Cenpn	0.00906841	0.114777	0.117	0	1	ENSMUSG00000031756
Cebpg	0.00910388	0.160876	0.383	0.141	1	ENSMUSG00000056216
G0s2	0.00919877	-0.248401	0.083	0.136	1	ENSMUSG00000009633
Arhgdib	0.00919938	-0.298041	0.95	0.937	1	ENSMUSG00000030220
Hspa14	0.00933702	0.132907	0.433	0.15	1	ENSMUSG00000051396
Hbegf	0.00936891	0.159021	0.183	0.024	1	ENSMUSG00000024486
Pgrmc2	0.00937273	0.152418	0.25	0.053	1	ENSMUSG00000049940
Fkbp1a	0.00941504	0.19619	0.817	0.592	1	ENSMUSG00000032966
Znhit6	0.00943161	0.162472	0.25	0.053	1	ENSMUSG00000074182
Vma21	0.00943249	0.172296	0.45	0.165	1	ENSMUSG00000073131
Kpnb1	0.00946197	0.157429	0.4	0.15	1	ENSMUSG00000001440
Zfp593	0.00946992	0.169324	0.317	0.083	1	ENSMUSG00000028840
Sms	0.00948015	0.176571	0.517	0.238	1	ENSMUSG00000071708
Ripk3	0.00950972	0.194669	0.217	0.049	1	ENSMUSG00000022221
Mrpl3	0.00951722	0.173676	0.35	0.117	1	ENSMUSG00000032563
Eif4a1	0.0095276	0.152038	0.933	0.772	1	ENSMUSG00000059796
Mtfr1l	0.00958235	0.152598	0.367	0.112	1	ENSMUSG00000046671
C1qbp	0.00959135	0.220213	0.533	0.282	1	ENSMUSG00000018446
Adssl1	0.00973054	0.194501	0.133	0.01	1	ENSMUSG00000011148
Cd24a	0.00975206	0.252753	0.467	0.204	1	ENSMUSG00000047139
Cby1	0.00976026	0.191884	0.217	0.039	1	ENSMUSG00000022428
Rarg	0.00981588	-0.248638	0.067	0.117	1	ENSMUSG00000001288
Ddost	0.00986552	0.188656	0.567	0.286	1	ENSMUSG00000028757
Grpel1	0.00989714	0.188454	0.433	0.18	1	ENSMUSG00000029198
Nub1	0.00994296	-0.234835	0.067	0.117	1	ENSMUSG00000028954
Jagn1	0.00994542	0.185235	0.217	0.049	1	ENSMUSG00000051256
Arhgap11a	0.0100574	0.175951	0.167	0.019	1	ENSMUSG00000041219
Cpe	0.0100771	0.220553	0.133	0.01	1	ENSMUSG00000037852
Stra13	0.0101271	0.154897	0.6	0.311	1	ENSMUSG00000025144
Ubl4a	0.0101435	0.158943	0.467	0.184	1	ENSMUSG00000015290
Qars	0.0101498	0.214235	0.367	0.136	1	ENSMUSG00000032604
S100a10	0.010189	0.0659965	0.983	0.903	1	ENSMUSG00000041959
Immt	0.0102252	0.14393	0.417	0.16	1	ENSMUSG00000052337
Cir1	0.010295	-0.327032	0.2	0.243	1	ENSMUSG00000041777
Gtf2f1	0.0103143	0.141628	0.283	0.063	1	ENSMUSG00000002658
Ppp2r5d	0.010325	0.166182	0.2	0.039	1	ENSMUSG00000059409
Chchd6	0.0103282	0.18034	0.183	0.029	1	ENSMUSG00000030086
Actn4	0.0103576	0.0998962	0.483	0.199	1	ENSMUSG00000054808
Dnlz	0.0103867	0.150755	0.317	0.087	1	ENSMUSG00000075467
Lap3	0.0103942	0.178763	0.217	0.039	1	ENSMUSG00000039682
Spc24	0.0104658	0.197744	0.267	0.078	1	ENSMUSG00000074476
Map4k1	0.0104939	0.200282	0.317	0.097	1	ENSMUSG00000037337
Ptpn11	0.0105079	0.210426	0.267	0.068	1	ENSMUSG00000043733
Txnrd2	0.0106123	0.14158	0.217	0.044	1	ENSMUSG00000075704
mt-Nd4l	0.0107088	-0.389777	0.317	0.33	1	ENSMUSG00000065947
Tsen34	0.0107524	0.175463	0.267	0.073	1	ENSMUSG00000035585
Atf3	0.0107644	0.398258	0.25	0.073	1	ENSMUSG00000026628
Fam64a	0.0108386	0.188312	0.15	0.024	1	ENSMUSG00000020808
Rhoh	0.0108465	-0.373446	0.383	0.461	1	ENSMUSG00000029204
Napg	0.0108665	-0.242966	0.067	0.107	1	ENSMUSG00000024581
Mad2l1	0.0108727	0.234668	0.233	0.063	1	ENSMUSG00000029910
Mrps15	0.0108876	0.163636	0.45	0.184	1	ENSMUSG00000028861
Ubac2	0.0109383	-0.351369	0.25	0.272	1	ENSMUSG00000041765
Calm3	0.0109478	0.214607	0.733	0.505	1	ENSMUSG00000019370
Ythdf2	0.0110093	0.19874	0.333	0.107	1	ENSMUSG00000040025
Ndufa13	0.011038	0.119372	0.883	0.675	1	ENSMUSG00000036199
Slc16a1	0.0111176	0.18453	0.217	0.044	1	ENSMUSG00000032902
BC005561	0.0111323	0.168324	0.3	0.083	1	ENSMUSG00000079065
Cox6a1	0.0111578	0.130197	0.9	0.723	1	ENSMUSG00000041697
Igfbp4	0.0112064	-0.503541	0.167	0.223	1	ENSMUSG00000017493
Epn1	0.0112092	0.160957	0.467	0.189	1	ENSMUSG00000035203
Skil	0.0112248	0.201486	0.317	0.107	1	ENSMUSG00000027660
Sirt7	0.0112291	-0.360555	0.267	0.316	1	ENSMUSG00000025138
Copz2	0.0112296	0.180167	0.183	0.029	1	ENSMUSG00000018672
Pla2g12a	0.0112752	0.1937	0.183	0.029	1	ENSMUSG00000027999
Cic	0.0112819	-0.209383	0.05	0.126	1	ENSMUSG00000005442
St3gal6	0.0113135	-0.275123	0.1	0.165	1	ENSMUSG00000022747
Txnl1	0.0114185	0.206893	0.55	0.291	1	ENSMUSG00000024583
Cox14	0.0114368	0.131397	0.683	0.369	1	ENSMUSG00000023020
Ccne1	0.0114662	0.149657	0.133	0.01	1	ENSMUSG00000002068
Pafah1b3	0.011566	0.21082	0.317	0.092	1	ENSMUSG00000005447
Ufc1	0.011633	0.151474	0.45	0.18	1	ENSMUSG00000062963
Ncbp1	0.0117028	0.177344	0.25	0.068	1	ENSMUSG00000028330
Idh3g	0.0117103	0.146816	0.517	0.233	1	ENSMUSG00000002010
Mrpl36	0.0117276	0.159779	0.483	0.204	1	ENSMUSG00000021607
Klf7	0.011786	-0.21187	0.067	0.121	1	ENSMUSG00000025959
Nudt1	0.0117908	0.144582	0.183	0.029	1	ENSMUSG00000036639
Srp14	0.0118026	0.116532	0.85	0.607	1	ENSMUSG00000009549
Rpa2	0.0118513	0.165732	0.4	0.15	1	ENSMUSG00000028884
Wasf2	0.0119055	0.113748	0.567	0.262	1	ENSMUSG00000028868
Slc44a2	0.0119434	-0.285372	0.117	0.16	1	ENSMUSG00000057193
Sephs2	0.0119492	0.162493	0.283	0.083	1	ENSMUSG00000049091
Ass1	0.0119724	0.12487	0.533	0.214	1	ENSMUSG00000076441
Snf8	0.0119982	0.144982	0.567	0.267	1	ENSMUSG00000006058
H2-Eb1	0.0120056	0.181697	0.267	0.068	1	ENSMUSG00000060586
Sypl	0.012018	0.093556	0.45	0.175	1	ENSMUSG00000020570
Snrpg	0.0120545	0.110893	1	0.922	1	ENSMUSG00000057278
Adgrf5	0.012129	-0.266705	0.133	0.17	1	ENSMUSG00000056492
Mmd	0.0121315	0.2194	0.35	0.121	1	ENSMUSG00000003948
Ptprj	0.0121322	0.235222	0.15	0.015	1	ENSMUSG00000025314
Lmnb1	0.0121396	0.277891	0.4	0.18	1	ENSMUSG00000024590
Ctbp2	0.0121418	0.143686	0.133	0.01	1	ENSMUSG00000030970
Zfp771	0.0121878	0.144776	0.217	0.039	1	ENSMUSG00000054716
Ssr2	0.0121919	0.181345	0.55	0.277	1	ENSMUSG00000041355
Sdhaf1	0.012209	0.180547	0.25	0.058	1	ENSMUSG00000074211
Frrs1	0.0122136	0.224018	0.167	0.024	1	ENSMUSG00000033386
Phf5a	0.0122568	0.130537	0.517	0.233	1	ENSMUSG00000061360
Dok2	0.0122573	-0.413807	0.317	0.325	1	ENSMUSG00000022102
Pold2	0.0123115	0.196056	0.267	0.068	1	ENSMUSG00000020471
Car4	0.0123372	-0.321773	0.133	0.199	1	ENSMUSG00000000805
Csf2rb	0.012366	0.295563	0.15	0.019	1	ENSMUSG00000071713
Sf3b1	0.0123956	0.0745773	0.8	0.505	1	ENSMUSG00000025982
Ndufa5	0.0124195	0.207046	0.6	0.325	1	ENSMUSG00000023089
Tecr	0.012424	0.133045	0.683	0.364	1	ENSMUSG00000031708
Hist1h4i	0.0124402	0.121943	0.167	0.019	1	ENSMUSG00000060639
Aim2	0.0124813	0.155577	0.25	0.058	1	ENSMUSG00000037860
Irx2	0.0124903	0.15595	0.117	0.005	1	ENSMUSG00000001504
Mrps28	0.0124987	0.228467	0.317	0.112	1	ENSMUSG00000040269
Yipf5	0.0125271	0.161255	0.25	0.068	1	ENSMUSG00000024487
Sin3b	0.0125277	0.162289	0.533	0.262	1	ENSMUSG00000031622
Ndufv1	0.0125431	0.17868	0.467	0.199	1	ENSMUSG00000037916
Mrpl33	0.0125576	0.0922131	0.783	0.476	1	ENSMUSG00000106918
Nrbp1	0.0125619	-0.311423	0.183	0.248	1	ENSMUSG00000029148
Usp5	0.0125927	0.15696	0.233	0.053	1	ENSMUSG00000038429
Ckap2l	0.0126171	0.202624	0.167	0.029	1	ENSMUSG00000048327
Nucks1	0.0126307	0.153569	0.617	0.33	1	ENSMUSG00000026434
Rrp9	0.0126653	-0.245395	0.117	0.16	1	ENSMUSG00000041506
Nup85	0.0127248	0.199219	0.2	0.039	1	ENSMUSG00000020739
Retnla	0.0127455	0.130604	0.15	0.015	1	ENSMUSG00000061100
Nenf	0.0128185	0.16993	0.433	0.146	1	ENSMUSG00000037499
Rnpep	0.0128576	0.166252	0.217	0.049	1	ENSMUSG00000041926
Il2rg	0.0129443	-0.370036	0.45	0.495	1	ENSMUSG00000031304
Sf3b6	0.0130688	0.0688274	0.767	0.447	1	ENSMUSG00000037361
Tma7	0.0130956	0.135105	0.983	0.83	1	ENSMUSG00000091537
Gsto1	0.0131305	0.248302	0.267	0.087	1	ENSMUSG00000025068
Gimap8	0.0131924	-0.282848	0.1	0.141	1	ENSMUSG00000064262
Anxa4	0.0131933	0.186948	0.317	0.102	1	ENSMUSG00000029994
Ccm2	0.0133336	-0.372674	0.317	0.335	1	ENSMUSG00000000378
P2ry10	0.0134036	-0.366466	0.3	0.306	1	ENSMUSG00000050921
Mrps25	0.013457	0.127094	0.383	0.131	1	ENSMUSG00000014551
Lilrb4a	0.0134751	0.145464	0.117	0.005	1	ENSMUSG00000062593
Tmem219	0.0134759	0.118127	0.417	0.141	1	ENSMUSG00000060538
Fam134b	0.013492	-0.317825	0.2	0.228	1	ENSMUSG00000022270
Gar1	0.0135882	0.176746	0.433	0.184	1	ENSMUSG00000028010
Ppp1r11	0.0136118	0.0793925	0.667	0.33	1	ENSMUSG00000036398
Cenph	0.0136422	0.14705	0.167	0.024	1	ENSMUSG00000045273
Cmpk1	0.0136837	0.070974	0.667	0.345	1	ENSMUSG00000028719
Bcl7c	0.0138214	0.124732	0.433	0.165	1	ENSMUSG00000030814
Casc5	0.0138227	0.177077	0.167	0.019	1	ENSMUSG00000027326
Rfc2	0.0139427	0.132895	0.45	0.18	1	ENSMUSG00000023104
Stat1	0.0139447	0.165564	0.417	0.16	1	ENSMUSG00000026104
Rpl30	0.0139928	0.089673	1	0.985	1	ENSMUSG00000058600
Cdkn3	0.0139989	0.192272	0.167	0.019	1	ENSMUSG00000037628
Gm10076	0.0140397	-0.389452	0.9	0.835	1	ENSMUSG00000060143
Cit	0.014132	0.163967	0.183	0.024	1	ENSMUSG00000029516
Csde1	0.0141329	0.121076	0.667	0.374	1	ENSMUSG00000068823
Eef1d	0.0142426	0.0491069	0.95	0.767	1	ENSMUSG00000055762
Tbca	0.0142448	0.162598	0.85	0.612	1	ENSMUSG00000042043
Paics	0.014265	0.157831	0.483	0.204	1	ENSMUSG00000029247
Traf3ip2	0.014359	0.152211	0.217	0.049	1	ENSMUSG00000019842
Sema4a	0.014563	-0.312637	0.133	0.16	1	ENSMUSG00000028064
Yif1a	0.0145671	0.137147	0.317	0.092	1	ENSMUSG00000024875
Psmd1	0.0146148	0.174465	0.317	0.097	1	ENSMUSG00000026229
Metrn	0.0146833	0.169104	0.267	0.078	1	ENSMUSG00000002274
Adam10	0.0146902	0.150687	0.283	0.087	1	ENSMUSG00000054693
Dtl	0.0146935	0.162013	0.267	0.068	1	ENSMUSG00000037474
B4galnt1	0.0147951	-0.362024	0.3	0.359	1	ENSMUSG00000006731
2810403A07Rik	0.0148161	-0.203133	0.083	0.131	1
Serpinb6b	0.0149932	-0.379939	0.117	0.184	1	ENSMUSG00000042842
Ly6c2	0.0150202	-0.657017	0.2	0.248	1	ENSMUSG00000022584
Ndufaf2	0.0150688	0.145977	0.233	0.058	1	ENSMUSG00000068184
Eif3m	0.0151678	0.140744	0.8	0.534	1	ENSMUSG00000027170
Camk1	0.0152067	0.238102	0.25	0.068	1	ENSMUSG00000030272
Cd1d1	0.0152166	-0.199447	0.067	0.117	1	ENSMUSG00000028076
Pold4	0.0152403	0.12484	0.55	0.252	1	ENSMUSG00000024854
Rpl6	0.0153063	0.101451	1	1	1	ENSMUSG00000029614
0610037L13Rik	0.0153406	0.152791	0.267	0.068	1
Xlr4a	0.0153465	-0.279785	0.117	0.146	1	ENSMUSG00000079845
Srsf7	0.0153868	0.146576	0.583	0.306	1	ENSMUSG00000024097
Cnih4	0.0155406	0.25086	0.383	0.17	1	ENSMUSG00000062169
Zrsr2	0.0156443	0.136497	0.333	0.102	1	ENSMUSG00000031370
Mpc1	0.0156545	0.171346	0.583	0.296	1	ENSMUSG00000023861
Lag3	0.0156788	0.288876	0.15	0.01	1	ENSMUSG00000030124
Eri1	0.0157229	0.179822	0.383	0.146	1	ENSMUSG00000031527
Rpl23a	0.0157423	0.0876302	1	0.995	1	ENSMUSG00000058546
Mcm6	0.0158007	0.21426	0.317	0.117	1	ENSMUSG00000026355
E2f1	0.0159856	0.137695	0.167	0.024	1	ENSMUSG00000027490
Hmox2	0.0160744	0.14325	0.367	0.121	1	ENSMUSG00000004070
Cacna1s	0.0160948	0.204153	0.133	0.01	1	ENSMUSG00000026407
Eef2	0.0161219	0.0849612	1	0.985	1	ENSMUSG00000034994
Psph	0.0161753	0.215624	0.367	0.146	1	ENSMUSG00000029446
Praf2	0.01622	0.133803	0.267	0.068	1	ENSMUSG00000031149
Usp14	0.0162276	0.145153	0.317	0.097	1	ENSMUSG00000047879
Ppp1r12a	0.0162292	-0.340152	0.217	0.277	1	ENSMUSG00000019907
Ttll7	0.016265	0.150313	0.117	0.01	1	ENSMUSG00000036745
Tpm3	0.0163561	0.114743	0.9	0.748	1	ENSMUSG00000027940
Brf1	0.016592	0.144823	0.2	0.039	1	ENSMUSG00000011158
Prpsap1	0.0165998	0.104583	0.417	0.146	1	ENSMUSG00000015869
Cd28	0.0166029	-0.473632	0.45	0.495	1	ENSMUSG00000026012
Gm3839	0.016654	0.193411	0.333	0.117	1	ENSMUSG00000097148
Tagap	0.0167333	-0.34871	0.25	0.335	1	ENSMUSG00000033450
Dolpp1	0.0167885	0.117173	0.117	0.005	1	ENSMUSG00000026856
Cxcl16	0.0168247	0.126808	0.117	0.005	1	ENSMUSG00000018920
Evl	0.0168356	-0.290916	0.283	0.403	1	ENSMUSG00000021262
Frat2	0.0168952	-0.267342	0.1	0.175	1	ENSMUSG00000047604
Fgfr1	0.0169035	0.155783	0.133	0.015	1	ENSMUSG00000031565
Zfos1	0.016992	0.107262	0.733	0.447	1	ENSMUSG00000074578
Ramp2	0.0170303	-0.351042	0.317	0.33	1	ENSMUSG00000001240
Tmx2	0.0170563	0.12464	0.25	0.058	1	ENSMUSG00000050043
Rps14	0.0170866	0.136153	1	1	1	ENSMUSG00000024608
PISD	0.0170923	-0.318436	0.133	0.175	1	ENSMUSG00000095041
9930111J21Rik2	0.0171195	0.13527	0.283	0.078	1
Set	0.0171423	0.1859	0.833	0.578	1	ENSMUSG00000054766
Rfc5	0.0173466	0.185693	0.233	0.063	1	ENSMUSG00000029363
Hspa9	0.0173747	0.125012	0.5	0.204	1	ENSMUSG00000024359
Ciapin1	0.0173943	0.216521	0.367	0.15	1	ENSMUSG00000031781
Ms4a7	0.0174183	0.123324	0.117	0.005	1	ENSMUSG00000024672
Bach2	0.0174715	-0.196365	0.05	0.102	1	ENSMUSG00000040270
Spi1	0.0176141	0.201056	0.25	0.063	1	ENSMUSG00000002111
Sidt1	0.0176444	-0.229449	0.05	0.102	1	ENSMUSG00000022696
Spc25	0.017712	0.169728	0.183	0.034	1	ENSMUSG00000005233
Eny2	0.0177714	0.167205	0.533	0.272	1	ENSMUSG00000022338
Sfxn1	0.0178149	0.114253	0.367	0.126	1	ENSMUSG00000021474
Pecam1	0.0178658	-0.333502	0.233	0.301	1	ENSMUSG00000020717
Tdp1	0.0180371	0.143747	0.183	0.029	1	ENSMUSG00000021177
Psmc6	0.0181251	0.143929	0.5	0.243	1	ENSMUSG00000021832
Tmem97	0.018176	0.11931	0.233	0.053	1	ENSMUSG00000037278
Selk	0.0181793	-0.368971	0.767	0.699	1	ENSMUSG00000042682
Idh3a	0.018241	0.153417	0.4	0.165	1	ENSMUSG00000032279
Pttg1	0.0182851	0.23437	0.433	0.209	1	ENSMUSG00000020415
Prpf40a	0.0182995	0.108103	0.483	0.218	1	ENSMUSG00000061136
Mlec	0.018311	0.183541	0.35	0.146	1	ENSMUSG00000048578
Usp34	0.0183352	0.0997413	0.467	0.189	1	ENSMUSG00000056342
Pgp	0.0183628	0.161809	0.3	0.092	1	ENSMUSG00000043445
Fam193a	0.0183937	0.169729	0.233	0.058	1	ENSMUSG00000037210
Eif2s2	0.0184061	0.104915	0.8	0.549	1	ENSMUSG00000074656
Fubp1	0.0184647	0.122241	0.567	0.257	1	ENSMUSG00000028034
Gtf2h5	0.018561	0.12612	0.6	0.325	1	ENSMUSG00000034345
Ube2a	0.0185904	0.127876	0.517	0.233	1	ENSMUSG00000016308
Adsl	0.0186212	0.148019	0.267	0.078	1	ENSMUSG00000022407
Cops5	0.018713	0.150056	0.317	0.107	1	ENSMUSG00000025917
Peak1	0.0187343	-0.33758	0.15	0.194	1	ENSMUSG00000074305
1810030O07Rik	0.0187408	0.160109	0.217	0.053	1
Sra1	0.0187514	0.13471	0.55	0.277	1	ENSMUSG00000006050
Ptrhd1	0.0188705	0.151291	0.267	0.078	1	ENSMUSG00000096199
Phf11b	0.0189325	0.132755	0.433	0.175	1	ENSMUSG00000091649
Cd5	0.0189325	0.1927	0.367	0.146	1	ENSMUSG00000024669
Tnfrsf4	0.0189748	0.764614	0.3	0.146	1	ENSMUSG00000029075
Cdca5	0.0190122	0.120475	0.15	0.019	1	ENSMUSG00000024791
Scoc	0.0190465	0.158908	0.2	0.049	1	ENSMUSG00000063253
Alg14	0.0190657	0.15239	0.117	0.01	1	ENSMUSG00000039887
Fli1	0.0190725	-0.345298	0.25	0.262	1	ENSMUSG00000016087
Hist1h2ae	0.019109	0.12766	0.217	0.044	1	ENSMUSG00000069272
Gcsh	0.0192395	0.18321	0.183	0.044	1	ENSMUSG00000034424
Slfn1	0.0192618	-0.226539	0.083	0.136	1	ENSMUSG00000078763
Gng11	0.0192634	-0.387266	0.233	0.272	1	ENSMUSG00000032766
Fxn	0.0193221	0.137351	0.267	0.078	1	ENSMUSG00000059363
Hist1h3c	0.0193222	0.110037	0.117	0.01	1	ENSMUSG00000069310
Cdca7	0.0193735	0.163373	0.183	0.039	1	ENSMUSG00000055612
Pycrl	0.0194089	0.152793	0.217	0.053	1	ENSMUSG00000022571
Rgs14	0.0194355	-0.242523	0.1	0.146	1	ENSMUSG00000052087
Tmem183a	0.0194687	0.114429	0.283	0.078	1	ENSMUSG00000042305
Alyref	0.0194805	0.172271	0.483	0.228	1	ENSMUSG00000025134
Lfng	0.0194994	-0.371379	0.283	0.282	1	ENSMUSG00000029570
Galnt6	0.0195495	-0.250674	0.117	0.146	1	ENSMUSG00000037280
Sars	0.0195635	0.185423	0.5	0.233	1	ENSMUSG00000068739
Mrpl41	0.0196067	0.135922	0.433	0.17	1	ENSMUSG00000036850
Acot9	0.0196951	0.130702	0.35	0.117	1	ENSMUSG00000025287
Ammecr1l	0.0197075	0.122549	0.217	0.044	1	ENSMUSG00000041915
Taf12	0.0197804	0.122488	0.367	0.136	1	ENSMUSG00000028899
Serpinb1a	0.019787	-0.392018	0.083	0.112	1	ENSMUSG00000044734
Add1	0.0199263	-0.305451	0.25	0.252	1	ENSMUSG00000029106
Tmsb4x	0.0199494	-0.113257	1	1	1	ENSMUSG00000049775
9130401M01Rik	0.0200784	0.144751	0.267	0.087	1
Bank1	0.0201124	0.249673	0.283	0.092	1	ENSMUSG00000037922
Fzr1	0.020115	0.166813	0.267	0.087	1	ENSMUSG00000020235
Atp5g3	0.0201224	0.130059	0.717	0.451	1	ENSMUSG00000018770
Apmap	0.0201542	0.140046	0.2	0.049	1	ENSMUSG00000033096
Plcg2	0.0201589	0.145679	0.183	0.034	1	ENSMUSG00000034330
Ube2n	0.0201869	0.10707	0.633	0.359	1	ENSMUSG00000074781
Prpf38a	0.0203258	0.152096	0.317	0.107	1	ENSMUSG00000063800
Fam111a	0.020362	0.187109	0.367	0.141	1	ENSMUSG00000024691
Hmox1	0.02037	0.130699	0.117	0.01	1	ENSMUSG00000005413
Timm17b	0.0206639	0.123229	0.467	0.194	1	ENSMUSG00000031158
Ppp1r21	0.0207378	0.141452	0.183	0.039	1	ENSMUSG00000034709
Sae1	0.0208482	0.133197	0.45	0.184	1	ENSMUSG00000052833
Il6ra	0.0208823	-0.278903	0.117	0.141	1	ENSMUSG00000027947
Ttll12	0.0208931	0.133897	0.2	0.044	1	ENSMUSG00000016757
Aimp1	0.0209172	0.0709266	0.5	0.214	1	ENSMUSG00000028029
Ino80e	0.0210116	0.112361	0.3	0.087	1	ENSMUSG00000030689
Itpa	0.0210894	0.171601	0.317	0.112	1	ENSMUSG00000074797
Gps1	0.0211894	0.178974	0.333	0.121	1	ENSMUSG00000025156
Ank	0.021231	0.137864	0.217	0.049	1	ENSMUSG00000022265
Tcf4	0.0212666	0.163435	0.35	0.131	1	ENSMUSG00000053477
Cav2	0.0212784	-0.21916	0.05	0.117	1	ENSMUSG00000000058
Acox3	0.0213092	0.145741	0.167	0.029	1	ENSMUSG00000029098
Rrs1	0.0214528	0.175762	0.25	0.068	1	ENSMUSG00000061024
Mfap4	0.0215449	-0.405412	0.367	0.354	1	ENSMUSG00000042436
Emg1	0.0215766	0.0961327	0.783	0.529	1	ENSMUSG00000004268
Cd86	0.0217422	0.181677	0.15	0.024	1	ENSMUSG00000022901
Itgb7	0.021816	-0.303141	0.417	0.524	1	ENSMUSG00000001281
Papd4	0.021912	-0.18003	0.05	0.102	1	ENSMUSG00000042167
Hddc2	0.0219337	0.107719	0.367	0.131	1	ENSMUSG00000000295
Cadm1	0.0219688	0.136137	0.167	0.029	1	ENSMUSG00000032076
Htra1	0.0219791	0.170083	0.117	0.005	1	ENSMUSG00000006205
Ppp1r15a	0.0221982	-0.414244	0.417	0.403	1	ENSMUSG00000040435
Kif20b	0.0222391	0.183552	0.167	0.029	1	ENSMUSG00000024795
Cdkn2aipnl	0.0222785	0.119498	0.367	0.136	1	ENSMUSG00000020392
Endod1	0.0224991	0.175056	0.183	0.034	1	ENSMUSG00000037419
Med4	0.0225	0.156069	0.233	0.063	1	ENSMUSG00000022109
Cdkn1a	0.0225703	0.179761	0.283	0.087	1	ENSMUSG00000023067
Emp2	0.022695	-0.354118	0.2	0.233	1	ENSMUSG00000022505
Zdhhc2	0.0227091	0.129677	0.25	0.068	1	ENSMUSG00000039470
Mphosph8	0.0227817	0.136223	0.317	0.092	1	ENSMUSG00000079184
Eea1	0.0228121	0.131404	0.3	0.087	1	ENSMUSG00000036499
Csnk2b	0.0229674	0.184595	0.55	0.301	1	ENSMUSG00000024387
Zdhhc6	0.0230981	0.135274	0.217	0.058	1	ENSMUSG00000024982
Fuca1	0.0231644	0.141412	0.45	0.189	1	ENSMUSG00000028673
Cenpf	0.0231799	0.272611	0.183	0.053	1	ENSMUSG00000026605
Sh2d1a	0.0232318	-0.3267	0.217	0.325	1	ENSMUSG00000005696
Chtf8	0.023252	0.116918	0.417	0.165	1	ENSMUSG00000046691
Ociad1	0.0233054	-0.300858	0.317	0.374	1	ENSMUSG00000029152
Ifi27	0.0233761	0.101213	0.567	0.262	1	ENSMUSG00000064215
Sarnp	0.0234032	0.172747	0.617	0.383	1	ENSMUSG00000078427
Smim20	0.02349	0.108523	0.35	0.117	1	ENSMUSG00000061461
1700037H04Rik	0.0235349	0.123373	0.217	0.049	1
Mapre2	0.0235461	0.124741	0.3	0.092	1	ENSMUSG00000024277
Dazap1	0.0235962	0.112374	0.55	0.286	1	ENSMUSG00000069565
Stub1	0.0236251	0.152714	0.5	0.243	1	ENSMUSG00000039615
Ruvbl2	0.0237079	-0.201752	0.1	0.121	1	ENSMUSG00000003868
Fdxr	0.0237179	0.132478	0.167	0.029	1	ENSMUSG00000018861
Dnajb9	0.0237527	-0.231729	0.1	0.165	1	ENSMUSG00000014905
Hmgb2	0.02388	0.360315	0.767	0.665	1	ENSMUSG00000054717
Stx6	0.0239349	0.12161	0.217	0.049	1	ENSMUSG00000026470
Stag1	0.023945	0.152725	0.283	0.092	1	ENSMUSG00000037286
Snx6	0.023978	0.154716	0.383	0.15	1	ENSMUSG00000005656
Gpsm3	0.0240202	-0.408782	0.533	0.505	1	ENSMUSG00000034786
Gm10036	0.024116	-0.234383	0.1	0.131	1	ENSMUSG00000058064
Vamp5	0.0241749	0.157087	0.283	0.097	1	ENSMUSG00000073002
Gnl3	0.0242585	0.202392	0.283	0.087	1	ENSMUSG00000042354
Icam2	0.0243023	-0.31453	0.267	0.306	1	ENSMUSG00000001029
Slc35b2	0.0243141	0.156143	0.233	0.073	1	ENSMUSG00000037089
Crtc1	0.0243947	0.136173	0.117	0.015	1	ENSMUSG00000003575
Carnmt1	0.0244322	0.128544	0.417	0.165	1	ENSMUSG00000024726
Id2	0.0244543	-0.592204	0.5	0.485	1	ENSMUSG00000020644
Znrf2	0.0244666	-0.267752	0.15	0.209	1	ENSMUSG00000058446
Nmrk1	0.0244868	0.128491	0.183	0.034	1	ENSMUSG00000037847
Sertad2	0.024493	-0.289743	0.183	0.199	1	ENSMUSG00000049800
Mettl6	0.0245662	0.134841	0.217	0.049	1	ENSMUSG00000021891
Dnajb1	0.0246637	-0.389117	0.467	0.432	1	ENSMUSG00000005483
Mvb12a	0.0246716	0.138357	0.317	0.107	1	ENSMUSG00000031813
Nol12	0.0248204	0.10631	0.333	0.112	1	ENSMUSG00000033099
Dtymk	0.0248374	0.208614	0.383	0.18	1	ENSMUSG00000026281
Slain1	0.0250372	-0.268607	0.183	0.204	1	ENSMUSG00000055717
Zcrb1	0.0251024	0.136942	0.517	0.272	1	ENSMUSG00000022635
Reep4	0.025129	0.184928	0.217	0.063	1	ENSMUSG00000033589
Wbp1	0.0251454	0.128927	0.283	0.087	1	ENSMUSG00000030035
Fasn	0.025162	0.135177	0.217	0.058	1	ENSMUSG00000025153
Dennd1b	0.0253102	-0.231351	0.083	0.131	1	ENSMUSG00000056268
Bcl3	0.0253266	0.153283	0.183	0.039	1	ENSMUSG00000053175
Rnase6	0.0253433	0.135909	0.183	0.034	1	ENSMUSG00000021880
Mbd1	0.0253825	0.109462	0.15	0.019	1	ENSMUSG00000024561
Timm10b	0.0253963	0.0927913	0.6	0.316	1	ENSMUSG00000089847
Dnajc1	0.0254389	0.163987	0.367	0.141	1	ENSMUSG00000026740
Thyn1	0.0254636	0.130608	0.2	0.044	1	ENSMUSG00000035443
1700021F05Rik	0.0255184	0.162026	0.15	0.029	1
Pik3r1	0.0255367	-0.36899	0.35	0.359	1	ENSMUSG00000041417
Dcun1d5	0.0255544	0.0863073	0.633	0.34	1	ENSMUSG00000032002
Fundc2	0.0255812	0.0870697	0.65	0.345	1	ENSMUSG00000031198
Mepce	0.0255815	-0.22233	0.067	0.107	1	ENSMUSG00000029726
Clptm1	0.0255822	0.128287	0.333	0.131	1	ENSMUSG00000002981
2810428I15Rik	0.0256078	0.0871525	0.55	0.262	1
Hspd1	0.0256842	0.120656	0.667	0.388	1	ENSMUSG00000025980
Mcoln2	0.0257215	0.201916	0.117	0.015	1	ENSMUSG00000011008
Gatad1	0.0257743	0.132974	0.317	0.107	1	ENSMUSG00000007415
Rps15a	0.0258557	0.0675593	1	1	1	ENSMUSG00000008683
Fam92a	0.025871	0.137838	0.25	0.073	1	ENSMUSG00000028218
Cdk10	0.0259107	0.134738	0.167	0.024	1	ENSMUSG00000033862
Ppih	0.0259257	0.105877	0.367	0.136	1	ENSMUSG00000060288
Iqsec1	0.0259447	0.116057	0.217	0.044	1	ENSMUSG00000034312
Ikzf5	0.0260753	-0.227048	0.1	0.121	1	ENSMUSG00000040167
Phf23	0.0260966	-0.245928	0.133	0.17	1	ENSMUSG00000018572
Uba7	0.0262225	0.114446	0.133	0.015	1	ENSMUSG00000032596
Gpaa1	0.0262299	0.164051	0.2	0.044	1	ENSMUSG00000022561
Oaf	0.0262591	0.132511	0.117	0.015	1	ENSMUSG00000032014
Ccdc59	0.0262943	0.112935	0.417	0.175	1	ENSMUSG00000019897
Fbxo6	0.0263186	0.109953	0.133	0.019	1	ENSMUSG00000055401
Cyb5b	0.0263279	0.153987	0.35	0.126	1	ENSMUSG00000031924
Dbnl	0.0263742	0.102925	0.533	0.257	1	ENSMUSG00000020476
Clic1	0.0263899	0.134748	0.917	0.777	1	ENSMUSG00000007041
Rab5a	0.0263947	-0.313955	0.233	0.252	1	ENSMUSG00000017831
Polr2g	0.0264357	0.0714578	0.55	0.262	1	ENSMUSG00000071662
Emc4	0.0264707	0.148295	0.35	0.141	1	ENSMUSG00000027131
Hebp1	0.0264756	0.118401	0.233	0.044	1	ENSMUSG00000042770
Slc29a1	0.0265262	0.124158	0.283	0.083	1	ENSMUSG00000023942
Fasl	0.0267383	-0.229598	0.083	0.112	1	ENSMUSG00000000817
Idh2	0.0267932	0.142829	0.333	0.117	1	ENSMUSG00000030541
Cdk6	0.0268573	0.24324	0.267	0.097	1	ENSMUSG00000040274
Pced1b	0.0268583	-0.203878	0.083	0.117	1	ENSMUSG00000044250
Abcf1	0.0268944	0.0890856	0.533	0.262	1	ENSMUSG00000038762
Ly6d	0.0269773	0.269341	0.35	0.194	1	ENSMUSG00000034634
Ten1	0.027089	0.118828	0.35	0.126	1	ENSMUSG00000020778
Srsf11	0.027151	0.0729483	0.733	0.456	1	ENSMUSG00000055436
Fcgr2b	0.0272016	0.107475	0.133	0.015	1	ENSMUSG00000026656
Wbp1l	0.0272071	-0.233952	0.117	0.141	1	ENSMUSG00000047731
Cbx1	0.0272369	0.0941954	0.5	0.233	1	ENSMUSG00000018666
Bola3	0.0272835	0.120633	0.483	0.233	1	ENSMUSG00000045160
Eef1a1	0.0273316	0.0692233	1	1	1	ENSMUSG00000037742
Bub1b	0.0273598	0.114034	0.15	0.029	1	ENSMUSG00000040084
Nolc1	0.027434	0.146331	0.3	0.102	1	ENSMUSG00000015176
[truncated: 312 more rows]

## Sheet: Macrophage Monocyte
Supplementary Table 7. Lung scRNAseq Cell Clusters: Low vs. High Metastatic Burden - Macrophage/Monocyte
[truncated: 3,281 more rows]

[truncated: 2 more sheets: Metastatic Cells, Stromal]
