# Supplementary material for: Metastasis-Associated Wound Repair Promotes Reciprocal Lung Epithelium Activation and Breast Cancer Metastatic Outgrowth
Source: Cancer Res Commun. 2026 Apr 6;6(4):750–68. doi: 10.1158/2767-9764.CRC-25-0459 (PMC13051055; doi:10.1158/2767-9764.CRC-25-0459)
Supplement: Supplementary Table 8 — Lung scRNAseq AT2 cells: Low vs High. [file crc-25-0459_supplementary_table_8_suppst8.xlsx]

## Sheet: AT2
Supplementary Table 8. AT2 Genes Differentially Expressed in Lungs with a Low vs High Metastatic Burden
Gene	p value	Log2 FC	q value
Spp1	2.31624e-26	1.74444	6.48523e-22
Lgals1	2.39721e-24	1.82274	6.71194e-20
S100a4	6.7552e-22	1.19369	1.89139e-17
S100a6	1.03028e-21	2.01212	2.88468e-17
C1qa	1.95696e-16	0.755862	5.47929e-12
Mgp	2.50495e-14	0.841381	7.01361e-10
C1qb	8.04861e-14	0.711946	2.25353e-09
mt-Co1	1.04953e-13	-0.605781	2.93859e-09
Rps27rt	1.3346e-13	-0.762028	3.73676e-09
Saa3	1.24612e-12	0.69373	3.489e-08
PYMT	1.70971e-12	0.587356	4.78701e-08
Gsn	5.48181e-12	-0.899126	1.53485e-07
Scgb1a1	6.34866e-11	-0.497627	1.77756e-06
C1qc	8.18119e-11	0.568489	2.29065e-06
Birc5	1.01191e-10	0.551869	2.83324e-06
mt-Atp8	2.98191e-10	-1.05803	8.34906e-06
mt-Nd2	4.29674e-10	-0.578936	1.20304e-05
Fn1	6.61286e-10	0.540823	1.85154e-05
Cks2	2.64832e-09	0.519495	7.41503e-05
mt-Nd3	6.0381e-09	-0.663681	0.000169061
Gapdh	8.96307e-09	0.668045	0.000250957
Gm26917	1.79108e-08	0.645282	0.000501484
Rpl10-ps3	2.45806e-08	-0.72293	0.000688232
Cdkn2a	4.37073e-08	0.385445	0.00122376
Sox9	4.37073e-08	0.355818	0.00122376
mt-Nd5	6.45309e-08	-0.634783	0.0018068
Lcn2	7.4226e-08	1.52808	0.00207825
Tnfrsf12a	7.84276e-08	0.465372	0.0021959
Hn1	8.19406e-08	0.690001	0.00229426
Gm10260	1.08353e-07	-0.631141	0.00303378
Sftpb	1.48755e-07	-0.293647	0.00416498
Top2a	1.74926e-07	0.326223	0.00489775
Mif	1.77233e-07	0.491366	0.00496236
Rps20	1.92593e-07	0.387821	0.00539242
Fth1	2.70832e-07	0.29073	0.00758302
Ppa1	3.81413e-07	0.410968	0.0106792
Wfdc17	3.84666e-07	0.410072	0.0107703
Prelid1	5.07383e-07	0.490016	0.0142062
Wdr89	5.7495e-07	-0.365154	0.016098
Ube2c	6.90493e-07	0.36259	0.0193331
Tm4sf1	8.9127e-07	0.527013	0.0249547
Cbr2	1.06042e-06	-0.514568	0.0296908
Cks1b	1.1039e-06	0.417347	0.030908
Gm9843	1.11735e-06	-0.583707	0.0312847
Nhp2	1.16989e-06	0.566694	0.0327556
Rps27	1.22082e-06	-0.28702	0.0341817
Slc35b1	1.65023e-06	0.372765	0.0462049
Pkm	1.7296e-06	0.440169	0.0484272
Rps28	1.78257e-06	-0.315857	0.0499102
mt-Nd4l	1.92466e-06	-0.667113	0.0538885
Ifitm3	2.26816e-06	0.641376	0.0635062
Ccl21a	2.38188e-06	-0.858304	0.0666902
Vim	2.38817e-06	0.520096	0.0668663
Fam104a	2.67018e-06	0.371107	0.0747623
Ccl2	2.6908e-06	0.250733	0.0753398
Uqcrq	3.05366e-06	0.385038	0.0854995
Iigp1	5.50642e-06	0.558318	0.154174
1110008P14Rik	5.79899e-06	0.435201	0.162366
S100a10	6.07127e-06	0.50344	0.169989
Rps11	6.66606e-06	0.295947	0.186643
Sftpd	8.73277e-06	0.458014	0.244509
Ces1d	8.87291e-06	-0.633548	0.248433
Spint2	9.05876e-06	-0.457871	0.253636
Isg15	9.25206e-06	0.478602	0.259049
Psma5	9.72607e-06	0.459021	0.27232
Eno1	9.89455e-06	0.427855	0.277038
Polr2f	1.01264e-05	0.459617	0.283529
Rpl23a-ps3	1.02821e-05	-0.588249	0.287888
Cxcl2	1.40684e-05	0.510349	0.393902
Gdpd1	1.63175e-05	0.285392	0.456874
Ccdc167	1.71519e-05	0.27122	0.480237
Ly6i	1.74427e-05	1.05612	0.488377
Gas6	1.89572e-05	-0.520911	0.530784
Ecm1	2.02548e-05	0.328791	0.567115
B9d1	2.06089e-05	0.258154	0.577028
Mettl7a1	2.16579e-05	-0.601981	0.6064
2810417H13Rik	2.23903e-05	0.386819	0.626906
Ifi27l2a	2.29491e-05	1.39747	0.642552
Fkbp3	2.417e-05	0.409506	0.676736
Ran	2.54505e-05	0.523366	0.712588
mt-Nd4	2.91765e-05	-0.330183	0.816914
Psmb5	3.04942e-05	0.391385	0.853806
Rpl10a	3.47288e-05	0.294088	0.972373
Rplp1	3.53357e-05	0.296122	0.989363
Rpl28	3.72194e-05	0.289961	1
Rps18	3.78674e-05	0.283724	1
Rpl19	3.91976e-05	0.291651	1
Atp5o	3.99899e-05	0.399135	1
Eif5a	4.45682e-05	0.371177	1
Nme1	4.65233e-05	0.500478	1
Fxyd5	4.78458e-05	0.38446	1
Lgals3bp	4.82167e-05	0.316747	1
Aamdc	5.51774e-05	0.283909	1
Mrpl54	5.69605e-05	0.36274	1
App	6.08038e-05	-0.470961	1
Lmna	6.15437e-05	0.464538	1
Actg1	6.20884e-05	0.433036	1
Slc34a2	6.64043e-05	-0.323437	1
H3f3b	7.97722e-05	0.329236	1
Ranbp1	8.00305e-05	0.466091	1
Ubb	8.11196e-05	-0.329208	1
Rpl4	8.52299e-05	0.306891	1
mt-Co3	8.81187e-05	-0.27399	1
Rpl27-ps3	9.47736e-05	-0.563466	1
Tfam	0.000101696	0.274585	1
Rps12-ps3	0.000105187	-0.523103	1
Rps4x	0.000105576	0.286613	1
Hnrnpl	0.000114489	0.289742	1
Slpi	0.000121173	0.679583	1
Hcfc1r1	0.000121343	0.408307	1
H2-Q7	0.000126832	0.377146	1
Sphk1	0.000128513	0.252358	1
Ifi27	0.000130771	0.439402	1
Ier3	0.000134958	0.321614	1
Csnk2b	0.000135742	0.336239	1
Rpl35	0.000139099	-0.281976	1
mt-Atp6	0.000141354	-0.26871	1
Cenpa	0.000143715	0.253714	1
Cnih4	0.000163235	0.251394	1
Tomm20	0.000189479	0.364392	1
2700094K13Rik	0.000200162	0.425241	1
Erp29	0.000207789	0.294642	1
Dnajc19	0.000208206	0.3741	1
Atp5f1	0.000213345	0.449484	1
Gnb2l1	0.000214554	0.298462	1
Cd63	0.000216968	0.302791	1
Ap2s1	0.000217034	0.359912	1
Eif4a2	0.000239672	-0.430186	1
Rpl12	0.000249465	0.34237	1
Eif5	0.000269067	0.402487	1
Mrps24	0.000273294	0.423209	1
S100a8	0.000283805	0.347352	1
Pigr	0.000300094	0.365997	1
Gm8797	0.000300575	-0.318606	1
Smc6	0.000307121	0.272908	1
Epas1	0.000314866	-0.510722	1
Ly6e	0.000330197	0.436258	1
Snrpd1	0.000348449	0.427208	1
mt-Nd1	0.000361016	-0.282678	1
Ndufa11	0.000368486	0.318499	1
Lxn	0.000370971	0.251642	1
Mrpl12	0.000383191	0.355484	1
Mrps7	0.000387351	0.303748	1
H2afz	0.000445793	0.612236	1
Ctsb	0.000449032	0.358969	1
Gstm1	0.000452277	-0.454824	1
Babam1	0.000457509	0.300529	1
Ccnd1	0.000464406	0.481752	1
Gps1	0.00049064	0.313028	1
mt-Cytb	0.000509825	-0.28005	1
Cycs	0.000552413	0.352492	1
Psmb1	0.000567388	0.301282	1
Tceb2	0.000585304	0.305804	1
Hnrnpc	0.000587067	0.318924	1
Calm1	0.000598887	0.39766	1
Cd52	0.000606249	0.324031	1
Scd2	0.000607487	-0.4775	1
Bst2	0.000613993	0.438617	1
Vdac2	0.000626155	0.357676	1
Tubb5	0.00062702	0.533458	1
Slc25a17	0.000669549	0.310418	1
Uba52	0.000680647	-0.386119	1
Kcmf1	0.000682847	0.274393	1
Adgre5	0.000719525	-0.370309	1
Anxa1	0.000751304	0.415808	1
Gm10076	0.000753286	-0.395677	1
Rps2	0.000762323	0.333405	1
Hmgb2	0.000763821	0.523711	1
Ldha	0.000783601	0.345697	1
Mal	0.000799152	0.292552	1
Sema3c	0.00081207	-0.473087	1
Atp5g1	0.000820583	0.328792	1
2210013O21Rik	0.000826889	0.26739	1
Tspan11	0.000856229	0.348318	1
Cenpb	0.000935147	0.320225	1
Rpl9-ps6	0.000935769	-0.537498	1
Cat	0.000976731	-0.458163	1
P4hb	0.00104703	0.400664	1
Manf	0.00111176	0.359535	1
Uqcrb	0.00112454	0.311911	1
Retnla	0.00115273	1.02996	1
Uqcc2	0.00121391	0.356612	1
Eif4a1	0.00123769	0.335995	1
Acsl4	0.00123878	-0.448328	1
Rbm3	0.0012475	0.372599	1
Becn1	0.00128182	0.259747	1
Mrps14	0.00128923	0.305183	1
Ear2	0.00135292	-0.349744	1
Insig1	0.00138278	-0.463701	1
Cox7a2	0.00138828	0.274612	1
Marcksl1	0.00147779	0.262798	1
Tnfaip1	0.00148464	0.321028	1
Mrps18a	0.00149543	0.295696	1
Psmb8	0.00149856	0.689928	1
Anpep	0.00152172	-0.431987	1
Gm7334	0.00162173	-0.323767	1
Max	0.00166705	0.315526	1
Tma7	0.00177249	0.268719	1
Cstb	0.00177436	0.293596	1
Mrpl13	0.00178872	0.277206	1
Rps18-ps3	0.0018998	-0.42417	1
Ctnnb1	0.00193644	-0.422903	1
Sumo2	0.00194116	0.2947	1
Fcer1g	0.00194896	0.269092	1
Ndufb5	0.00197134	0.261495	1
Rexo2	0.00202219	0.278016	1
Psmb2	0.00206499	0.305634	1
Sepp1	0.00211038	-0.347673	1
Cdh5	0.00230591	-0.410345	1
Atp5c1	0.00242793	0.285289	1
Actn4	0.002432	0.261964	1
Myl12b	0.00245917	-0.425699	1
Smdt1	0.00247276	0.276627	1
Psmd6	0.00248506	0.254493	1
Arpc3	0.0025152	0.336907	1
Snx25	0.00252036	-0.353251	1
Ddx6	0.00263071	-0.50783	1
Rrbp1	0.00269087	0.282325	1
Ptms	0.00275014	-0.362507	1
Jund	0.00278978	-0.416314	1
Bola2	0.00279665	0.292239	1
Cdkn1a	0.00281462	0.259514	1
Pebp1	0.00293512	0.30336	1
Pi4k2b	0.00301053	-0.381176	1
0610012G03Rik	0.00303254	0.329277	1
Sparc	0.00306523	0.337218	1
Ndufa2	0.00308806	0.259393	1
Trmt112	0.00321929	0.312075	1
Slc25a4	0.00325438	0.346864	1
Psmb9	0.00325502	0.366562	1
Mid1ip1	0.00325573	-0.434099	1
Lrg1	0.00336488	0.74239	1
Tbcb	0.00341157	0.324263	1
1110008F13Rik	0.00352432	0.403464	1
Prdx4	0.00355912	0.325917	1
Edf1	0.00358074	0.278096	1
Ndufa3	0.00360757	-0.377317	1
Tsn	0.0036753	0.271327	1
Emc1	0.0038221	-0.296143	1
Prdx2	0.00382969	0.300981	1
Stat1	0.00396983	0.286015	1
Acly	0.00403066	-0.476346	1
Mcm3	0.00419016	0.379596	1
B2m	0.00425161	0.826396	1
Psmb3	0.00438186	0.329218	1
Mrpl23	0.00446553	0.251772	1
Mydgf	0.00449841	0.265023	1
Arpc1b	0.00467612	0.33781	1
Oat	0.00479503	-0.304578	1
Prrc2b	0.00522174	-0.417309	1
Dctpp1	0.0052571	0.251295	1
Herpud1	0.00536829	-0.284944	1
Bax	0.00539035	0.297225	1
Clu	0.00549685	0.409382	1
C3	0.00553985	0.382166	1
Pdcd5	0.00555656	0.299993	1
Dcn	0.00566967	-0.313329	1
Psmb7	0.00585058	0.267807	1
Snrpa1	0.00595638	0.299873	1
Spcs1	0.00603265	0.273708	1
Cobl	0.00626421	-0.291446	1
M6pr	0.00627399	0.264681	1
Rps27l	0.00639956	0.259792	1
Tpi1	0.00642219	0.295756	1
Sdc4	0.00662597	-0.439768	1
Aqp1	0.00664053	-0.400691	1
Trappc1	0.00689285	0.283121	1
Hsp90aa1	0.00689287	0.323162	1
Mtdh	0.00689744	0.31389	1
Psma7	0.00714586	0.268971	1
Gm2000	0.00743765	-0.36755	1
Hba-a1	0.0074404	-0.46593	1
Dmkn	0.00752279	0.258663	1
Ndufa8	0.00776704	0.25207	1
Fam89b	0.0078944	-0.268704	1
Rnh1	0.00794087	0.263261	1
Phb2	0.00828204	0.319319	1
S100a11	0.00837338	0.278836	1
Gm10073	0.00844634	-0.290274	1
Atp8a1	0.0084486	-0.355041	1
Cyc1	0.00866329	0.334811	1
Tspan13	0.00895321	-0.41168	1
Vpreb3	0.0090266	-0.404637	1
Timp2	0.00908981	0.280231	1
Cd36	0.00929559	-0.282307	1
Hbb-bs	0.00937119	-0.396883	1
Sec14l3	0.00945367	-0.467615	1
Adgrf5	0.00965542	-0.298844	1
Tmem234	0.0101222	0.273823	1
Gm15634	0.0105406	-0.263441	1
Limd2	0.0105548	0.259671	1
Zscan26	0.0105934	-0.259974	1
Enpep	0.0106313	-0.314682	1
Nkx2-1	0.0108895	-0.350632	1
Hnrnpll	0.0112448	-0.25594	1
Fam3c	0.0114513	0.252853	1
Gm8186	0.0116454	-0.308136	1
Gm10709	0.0120781	-0.260047	1
Pfdn1	0.0124976	0.288663	1
Ctsd	0.0128638	-0.344786	1
Dram1	0.0129537	-0.294395	1
Aldh2	0.01315	-0.271351	1
Hnrnpa2b1	0.0134443	-0.261206	1
Arhgef12	0.0138097	-0.298728	1
Cox5a	0.0145907	0.262599	1
Lgals3	0.0145915	0.320037	1
Glrx5	0.0148054	0.271266	1
Rhoc	0.014992	0.307392	1
Usp50	0.0153098	-0.288284	1
Ctla2a	0.0156263	-0.434298	1
Arhgap44	0.0157742	-0.276462	1
Anp32b	0.0161686	0.374124	1
Polr2l	0.0168063	-0.409523	1
Huwe1	0.0170156	-0.325303	1
Pla2g16	0.0171286	0.254363	1
Cebpa	0.0172416	-0.341857	1
Gigyf1	0.0174664	-0.301798	1
Gstp1	0.0179451	-0.35528	1
Zfp560	0.0181694	-0.270337	1
H1f0	0.0182379	0.353782	1
Suclg1	0.0184013	0.285042	1
Anxa2	0.0186473	0.298247	1
Tmem160	0.0186566	0.288478	1
Lamp3	0.018689	-0.297039	1
Aff4	0.0190308	-0.311937	1
Selk	0.019179	-0.27588	1
Inmt	0.0192394	-0.395132	1
Iqgap1	0.019364	-0.28048	1
Gm9493	0.0195964	-0.334836	1
Psmd11	0.0202006	0.301419	1
Fgfr2	0.0207677	-0.361598	1
Spop	0.0207881	-0.29808	1
Chil1	0.0209124	0.976024	1
Sh3glb1	0.021013	0.251608	1
Calr	0.0212472	0.305849	1
Ssr3	0.0212837	-0.318221	1
Idh2	0.0213731	0.333144	1
Aco1	0.0244717	-0.257681	1
Psme1	0.0246005	0.287738	1
Slc9a3r2	0.025374	-0.345349	1
BC005537	0.0253822	-0.349403	1
Sipa1l3	0.0254546	-0.300242	1
Irs2	0.0256451	-0.254127	1
Chil3	0.0259129	-0.340162	1
Col4a1	0.0259149	-0.34332	1
Foxa2	0.0259665	-0.315742	1
Tmem50b	0.0259807	-0.326001	1
Snx3	0.0271647	0.271996	1
Myh14	0.0272256	-0.342234	1
Igfbp6	0.0284137	-0.389421	1
Pglyrp1	0.0293435	0.286438	1
Csrp1	0.0297958	-0.316351	1
Car8	0.0301713	-0.297946	1
Prkcd	0.0308286	-0.260612	1
Nop10	0.0313848	-0.270426	1
Pim3	0.0324401	-0.260139	1
Gm10250	0.0328318	-0.255532	1
S100a1	0.0333394	0.253225	1
Ckmt1	0.0343779	0.25878	1
Clec3b	0.0358195	-0.287044	1
Mib1	0.0358284	-0.287145	1
Smim11	0.0361388	-0.373258	1
Gng11	0.0370823	-0.279562	1
Tcp1	0.0371027	0.271809	1
Vamp2	0.0375464	-0.260311	1
Apoe	0.0376626	0.33703	1
Errfi1	0.0390135	-0.25496	1
Clk1	0.0399458	-0.344149	1
Ramp2	0.0400146	-0.364552	1
Cmtm6	0.0401294	-0.267994	1
Cotl1	0.0403163	0.268046	1
Mfap4	0.0404706	-0.348654	1
Psme2	0.0440299	0.294196	1
Tspan8	0.0451218	0.252506	1
Cpm	0.0454964	-0.308171	1
Tns1	0.0456607	-0.335734	1
Ece1	0.0458431	-0.299985	1
Gga2	0.0470817	-0.257576	1
D8Ertd738e	0.0479108	0.303089	1
Tsc22d1	0.0485384	-0.423923	1
Klf2	0.0487977	-0.30647	1
Red text indicates genes with a fold change >1.0 or <-1.0
