# Supplementary material for: Metastasis-Associated Wound Repair Promotes Reciprocal Lung Epithelium Activation and Breast Cancer Metastatic Outgrowth
Source: Cancer Res Commun. 2026 Apr 6;6(4):750–68. doi: 10.1158/2767-9764.CRC-25-0459 (PMC13051055; doi:10.1158/2767-9764.CRC-25-0459)
Supplement: Supplementary Table 9 — AT2 top gene summary. [file crc-25-0459_supplementary_table_9_suppst9.xlsx]

## Sheet: Top genes
Supplementary Table 9. Top Differentially Expressed AT2 Genes in Lungs with a High vs Low Metastatic Burden
Gene	Name	p value	Log2 FC	General Blogical Functions	Localization	Linked in the Literature
						AT2	WR	BC	Met
S100a6	S100 calcium binding protein A6	1.03028e-21	2.01212	Cell cycle, Differentiation, Cell motility, Calcium signaling	Cytoplasm, Nucleus, Plasma membrane	●	●	●	●
Lgals1	Galectin 1	2.39721e-24	1.82274	Cell-cell and cell-matrix interactions, Apoptosis, Proliferation, Differentiation	Cytoplasm, Extracellular	●	●	●	●
Spp1	Secreted phosphoprotein 1	2.31624e-26	1.74444	Cytokine, Cell-matrix interactions, Regulation of INFγ and IL-12	Endoplasmic reticulum, Extracellular	●	●	●	●
Lcn2	Lipocalin 2	7.4226e-08	1.52808	Iron trafficking, Innate immunity, Apoptosis	Extracellular	●	●	●	●
Ifi27l2a	Interferon alpha inducible protein 27 like 2a	2.29491e-05	1.39747	Apoptosis	Mitochondria	●	●	●	●
Rpl10-ps3	Ribosomal protein L10, pseudogene 3	2.45806e-08	-0.72293	Large 60S ribosomal subunit, Formation of actively translating ribosomes	Cytosol
Rps27rt	Ribosomal protein 27, retrogene	1.3346e-13	-0.762028	Small 40S ribosomal subunit, Proper rRNA processing and maturation	Cytosol, Nucleus	●		●	●
Ccl21a	C-C motif chemokine ligand 21 a	2.38188e-06	-0.858304	Immunoregulation, Inflammatory processes, Chemotaxis	Extracellular	●	●	●	●
Gsn	Gelsolin	5.48181e-12	-0.899126	Actin-modulating protein, Ciliogenesis, Cell growth, Apoptosis	Cytosol, Cytoskeleton, Extracellular, Plasma membrane	●	●	●	●
mt-Atp8	Mitochondrially encoded ATP synthase membrane subunit 8	2.98191e-10	-1.05803	Proton-transporting ATP synthase activity, Mitochondrial proton-transport complex	Mitochondria	●	●	●
FC, fold change; WR, wound repair; BC, breast cancer; Met, metastasis; INFγ, interferon gamma; IL-12, interleukin 12
