# Supplementary material for: Metastasis-Associated Wound Repair Promotes Reciprocal Lung Epithelium Activation and Breast Cancer Metastatic Outgrowth
Source: Cancer Res Commun. 2026 Apr 6;6(4):750–68. doi: 10.1158/2767-9764.CRC-25-0459 (PMC13051055; doi:10.1158/2767-9764.CRC-25-0459)
Supplement: Supplementary Table 10 — iAT2 cells co-cultured with TNBC cells. [file crc-25-0459_supplementary_table_10_suppst10.xlsx]

## Sheet: iAT2_iAT2+SUM
Supplementary Table 10. AT2 Cells Co-cultured with TNBC Cells: iAT2 alone vs. iAT2 + SUM159PT
Gene	p value	Log2 FC	q value
SLC2A3	3.7503e-10	0.759555	5.31042e-06
FGB	1.08494e-09	-1.16746	7.6814e-06
SPP1	3.61319e-09	1.17703	1.70542e-05
FGA	5.3754e-09	-1.14784	1.90289e-05
FGG	1.00997e-08	-1.41206	2.86024e-05
A2M	2.0118e-08	-1.55273	4.12029e-05
SERPINA1	2.03687e-08	-1.32388	4.12029e-05
HMGCS1	2.84903e-08	-0.692742	5.04278e-05
AREG	6.36242e-08	-0.710548	0.000100102
ANPEP	1.36437e-07	-0.882962	0.000193195
PCDH10	1.92746e-07	0.726619	0.000248116
COL1A2	3.18358e-07	0.735684	0.000375662
SERPINB9	3.62564e-07	0.524759	0.000394916
FST	4.99505e-07	0.961887	0.000448442
POSTN	5.04064e-07	1.28629	0.000448442
TM4SF1	5.06714e-07	-0.791422	0.000448442
IGFBP5	6.60913e-07	1.15338	0.000524023
TF	7.20836e-07	-0.824955	0.000524023
LRRN4	7.27397e-07	-0.642926	0.000524023
HMOX1	7.40146e-07	0.66071	0.000524023
DPP4	1.05645e-06	-0.442851	0.000706414
APOB	1.18637e-06	-1.17839	0.000706414
CATSPERG	1.19426e-06	-0.780369	0.000706414
MAMDC2	1.20493e-06	0.703684	0.000706414
MGLL	1.2472e-06	-0.894584	0.000706414
L1CAM	1.36168e-06	1.14029	0.000741592
CLDN18	1.64019e-06	-0.677082	0.000860189
GSTA1	1.77753e-06	-0.908779	0.000898925
ACSS2	1.89704e-06	-0.581075	0.000909425
GALNT5	1.92675e-06	-0.911827	0.000909425
CYP1A1	2.16293e-06	-1.10141	0.000983623
ENO2	2.22288e-06	0.539768	0.000983623
SCEL	2.70589e-06	-0.734732	0.00116107
PIM1	3.43292e-06	0.460373	0.00142971
HMGCR	4.02616e-06	-0.475909	0.00162887
MTTP	4.51966e-06	-0.979379	0.00177773
NLRP7	5.32047e-06	-0.938635	0.00203616
LBH	5.55429e-06	0.425008	0.0020697
UNC93A	5.98055e-06	-0.525113	0.0021714
MSMO1	6.26601e-06	-0.430068	0.00221051
GABRB3	6.40049e-06	0.707823	0.00221051
AFP	6.63807e-06	-0.600077	0.00223798
PDZRN3	6.91015e-06	0.815359	0.00227553
HKDC1	8.71928e-06	-0.577865	0.00280602
MT-ATP8	9.21451e-06	-0.50602	0.00288114
SFRP1	9.53007e-06	0.477794	0.00288114
IDH1	9.56311e-06	-0.377208	0.00288114
TUBB4A	1.0302e-05	-0.753291	0.0030391
SQLE	1.05696e-05	-0.394891	0.00305439
LOX	1.09767e-05	0.652963	0.00310859
LPL	1.16327e-05	2.24821	0.00316889
RASGRP1	1.16372e-05	1.10003	0.00316889
CER1	1.23823e-05	1.55436	0.00330818
LINC01501	1.31208e-05	1.64644	0.00344056
AHSG	1.36587e-05	-1.20219	0.00351649
SERPINE2	1.47605e-05	0.511066	0.00373229
NPNT	1.57847e-05	0.473164	0.00392125
MPZL2	1.64203e-05	-0.678625	0.00400881
SLIT3	1.75607e-05	0.744164	0.00421457
PPME1	1.79116e-05	0.432707	0.00422715
HERPUD1	1.8343e-05	0.385103	0.00425798
MT-ND5	2.17015e-05	-0.414167	0.00495633
NOX4	2.23886e-05	0.748402	0.0050321
SULF1	2.41275e-05	1.07357	0.00526494
UGT2B11	2.41681e-05	-1.48729	0.00526494
NOG	2.5673e-05	1.53406	0.00550803
CCDC80	2.61567e-05	0.516724	0.00552804
SELENOP	2.73903e-05	-0.460942	0.00570296
RBP4	2.81228e-05	-0.761744	0.00570296
COL17A1	2.84107e-05	-0.468623	0.00570296
LSS	2.85954e-05	-0.362405	0.00570296
ASPH	2.90268e-05	-0.435588	0.00570861
LIPG	3.07306e-05	-0.464396	0.00596089
C5	3.17724e-05	-0.490252	0.00599065
NODAL	3.24867e-05	0.549264	0.00599065
PLAT	3.2637e-05	1.81087	0.00599065
ABCG2	3.2915e-05	-0.395653	0.00599065
NABP1	3.31075e-05	-0.611825	0.00599065
TFPI2	3.34224e-05	0.694505	0.00599065
CLDN4	3.44528e-05	-0.436817	0.00602596
HSPA5	3.47751e-05	0.34388	0.00602596
GOLM1	3.50044e-05	-0.365576	0.00602596
SULT2A1	3.59752e-05	-0.945781	0.00602596
CAPN6	3.60467e-05	0.94936	0.00602596
ABRAXAS1	3.61728e-05	-0.548965	0.00602596
RFLNA	3.724e-05	-0.463591	0.00613161
COL11A1	3.90873e-05	0.63031	0.00629156
FRK	3.91001e-05	-0.935169	0.00629156
ANTXR1	3.99137e-05	0.700564	0.00635032
NEAT1	4.09455e-05	-0.724697	0.00644209
SSBP3	4.28874e-05	0.334636	0.00667347
RSRP1	4.47107e-05	-0.513574	0.00682116
VIL1	4.48e-05	-0.374294	0.00682116
NEFM	4.59196e-05	0.535788	0.00686187
LRP2	4.60366e-05	-0.536581	0.00686187
MYO18B	4.77587e-05	-1.30826	0.00698219
FZD7	4.783e-05	0.40532	0.00698219
TFPI	5.07005e-05	-0.400572	0.0073257
ABLIM3	5.50935e-05	-1.00966	0.00788005
HSP90B1	5.60298e-05	0.298253	0.00790251
ZNF117	5.63668e-05	-0.954674	0.00790251
SYTL4	5.99777e-05	-0.58273	0.00832632
ACTC1	6.19418e-05	0.417745	0.0085155
DDC	6.28932e-05	-1.23811	0.00856315
WNT5B	6.37635e-05	1.48409	0.00859897
COL1A1	6.68513e-05	0.353127	0.0088486
C6orf222	6.68644e-05	-1.29906	0.0088486
ACTA2	7.55755e-05	0.482829	0.00990878
MVP	7.89936e-05	-0.451783	0.0102389
KIT	7.96128e-05	-0.785166	0.0102389
LAD1	8.02626e-05	-0.412772	0.0102389
NRP2	8.2348e-05	0.738745	0.0104111
DACT1	8.3511e-05	0.4686	0.0104647
ATP8B1	8.54171e-05	-0.764774	0.0104872
SLC2A14	8.57648e-05	0.625186	0.0104872
ITPR3	8.59124e-05	-0.419619	0.0104872
DIXDC1	8.96362e-05	-0.655829	0.0108483
HAPLN1	9.24558e-05	0.610335	0.010999
H6PD	9.31473e-05	-0.462263	0.010999
CCN2	9.32123e-05	0.38022	0.010999
SLC40A1	9.69989e-05	0.374435	0.0112844
CITED2	9.81958e-05	0.448254	0.0112844
LGALS3	9.84317e-05	-0.556425	0.0112844
PARM1	9.88185e-05	-0.614076	0.0112844
MLLT11	0.00010221	-0.302206	0.0115784
LOXL2	0.000103148	0.442353	0.0115919
AHNAK2	0.00010663	-0.561828	0.0118889
ENPP2	0.0001081	-0.487059	0.0119014
PMP22	0.000108707	0.655768	0.0119014
NIPAL4	0.000109264	0.928633	0.0119014
GREM1	0.000117677	0.9408	0.0127199
FZD2	0.000121405	0.686926	0.0130234
IGFBPL1	0.000125419	0.557627	0.0133528
HS3ST1	0.000129447	1.05066	0.0136048
CALB2	0.000129707	0.819695	0.0136048
TLE4	0.000130891	0.581595	0.013628
BMP4	0.000132795	0.546284	0.0137254
SYNE3	0.00013486	-0.419281	0.0138378
DNAJC22	0.000143127	-0.428849	0.0145796
FGL1	0.00014512	-1.33086	0.0145796
FASN	0.000146252	-0.322604	0.0145796
DENND3	0.000147552	-0.449979	0.0145796
FHDC1	0.000147725	-0.561014	0.0145796
ZFP36L2	0.000148267	-0.364921	0.0145796
MFSD10	0.000155893	0.420445	0.0152237
EDN1	0.000160369	0.303371	0.0155536
CD109	0.000162364	-0.551127	0.0156283
LINC00458	0.000164148	0.759874	0.0156283
TBILA	0.000164451	-1.10818	0.0156283
SH3TC1	0.00016916	-0.612638	0.0158371
ACSL5	0.000170677	-1.29919	0.0158371
ECHDC2	0.000171036	-0.515713	0.0158371
F2RL1	0.000171122	-0.328836	0.0158371
DIO2	0.000182823	1.34129	0.0168102
LYPD1	0.000189857	0.835545	0.0173444
CPN1	0.000193971	-0.495757	0.0175866
C1orf116	0.000194993	-0.808085	0.0175866
CEACAM6	0.000198593	-0.994191	0.017798
MYBPC3	0.000200064	-1.2088	0.017817
KLB	0.000206072	-0.599547	0.018153
IL20RB	0.000207058	-1.16112	0.018153
PTPRH	0.000208219	-1.24943	0.018153
ADGRD1	0.000210357	-0.660904	0.018153
MT2A	0.000213493	0.647443	0.018153
LTBP2	0.000214543	0.55103	0.018153
DLAT	0.000215318	-0.381875	0.018153
MMP9	0.000215915	1.961	0.018153
GATM	0.000216581	0.352795	0.018153
NUDT11	0.000216657	0.727101	0.018153
INSIG1	0.000219528	-0.373105	0.0181991
COL8A1	0.000219777	0.625176	0.0181991
AEBP1	0.000221248	0.496596	0.0182144
OTX2	0.00023207	0.479973	0.0189312
ARL4A	0.000232629	0.489684	0.0189312
MLXIPL	0.000235118	-1.2892	0.0189354
CCND1	0.000236245	0.283539	0.0189354
PDGFRB	0.0002368	0.656731	0.0189354
TCF7L1	0.00023803	0.393143	0.0189354
SYNE2	0.000242944	-0.7635	0.0192184
TMEM97	0.000244631	-0.313948	0.0192443
IGSF1	0.000253043	-0.478577	0.019796
ITGA11	0.00025471	0.6115	0.019817
WNT6	0.000257941	1.08304	0.0199587
FKBP4	0.000262335	0.318858	0.0201884
PLXNC1	0.000266457	-0.871962	0.0203947
VPS36	0.000269879	-0.381372	0.0204531
SLC39A5	0.000270108	-1.22678	0.0204531
ARL13B	0.000274224	-0.762811	0.0206543
EZH1	0.000281834	-0.571963	0.0210043
AL157778.1	0.000281837	-1.3745	0.0210043
UCHL1	0.000286176	0.426028	0.0212159
LAPTM4B	0.000288271	0.367981	0.02126
PROS1	0.000290236	-0.289776	0.021294
PHACTR2	0.000293022	-0.460382	0.0213876
SCD	0.00029884	-0.261036	0.0216008
ADAMTS15	0.000298994	0.666567	0.0216008
OSMR	0.000302875	-0.38675	0.0217701
HECW2-AS1	0.000304831	1.4906	0.0218
FTH1	0.00031128	0.377738	0.0221494
RAI2	0.000314349	0.465479	0.0221865
CSRNP1	0.000314935	0.438354	0.0221865
CCDC68	0.000318362	-0.522083	0.0222154
RAB8B	0.000318483	-0.408693	0.0222154
MAGEH1	0.00032686	0.441765	0.0226879
TRIM38	0.000331601	-0.531122	0.0229047
KLHL5	0.000335103	-0.355346	0.0230343
PNPT1	0.000339695	-0.285359	0.0232371
STXBP6	0.00034399	0.476326	0.0234177
NR0B1	0.00034969	1.40161	0.0236449
CRABP2	0.000350666	0.635146	0.0236449
QPCT	0.000355209	0.539369	0.0238377
MT-CO1	0.00036764	-0.284777	0.0244522
DHCR24	0.000367819	-0.238495	0.0244522
A1CF	0.000370359	-1.60219	0.024506
SLFN5	0.000375383	-0.488664	0.0247229
FSCN1	0.000379069	0.289359	0.0248501
ACOX2	0.000388936	-0.66952	0.0253794
F2	0.000391253	-0.463388	0.0254135
PGRMC2	0.000394092	0.290483	0.025481
CTSV	0.000396895	0.339344	0.0255456
ASAP3	0.000412279	-0.347957	0.0263482
MSX2	0.000413087	0.497999	0.0263482
MT-ND4	0.000416556	-0.312702	0.0263707
NIPAL3	0.000417164	-0.373656	0.0263707
RNASE1	0.00042095	-0.515224	0.0264918
RASSF6	0.000430034	-0.535921	0.0267368
NEDD9	0.000435123	0.281753	0.0267368
RAB17	0.000435558	0.365534	0.0267368
NPC1L1	0.000435889	-1.31993	0.0267368
FLNB	0.00043625	-0.301957	0.0267368
CTPS1	0.00043668	0.315687	0.0267368
LHFPL6	0.000438061	0.407451	0.0267368
GJB1	0.000440706	-0.667786	0.0267828
GDF6	0.000446892	0.726175	0.026916
PWWP3B	0.000448292	-0.490047	0.026916
GPR37	0.000448601	0.423407	0.026916
STK17B	0.00045084	0.489901	0.0269363
MMP2	0.000458087	0.904551	0.0272412
LCP1	0.000459792	-0.270059	0.0272412
ZNF789	0.000462113	-0.677539	0.0272647
RAB11FIP1	0.000467674	-0.440417	0.0273752
SPTLC3	0.000467854	-0.724176	0.0273752
ANK2	0.000477535	-0.491928	0.0278267
PRKCE	0.000492501	-0.49328	0.0285812
ZNF431	0.000504416	-0.596989	0.0291532
CYP51A1P2	0.000508315	-1.44293	0.0292591
BAMBI	0.000515127	0.324709	0.0295312
WSB1	0.000518359	-0.322414	0.0295966
CTNND2	0.000531772	0.638394	0.0302405
SERPINB6	0.000553554	0.314653	0.0313533
PORCN	0.000563598	0.306042	0.031795
FOXJ2	0.000569144	0.328104	0.0319771
CRYZL2P	0.000571342	-1.444	0.0319771
CEACAM1	0.00058552	-0.727521	0.0326416
ZNF467	0.000588814	0.861528	0.0326965
TXLNGY	0.000593462	-0.599058	0.0327184
ELF3	0.000594119	-0.532901	0.0327184
DRAM2	0.000597019	0.337954	0.0327184
TBC1D2B	0.000598451	-0.481922	0.0327184
MT-ND1	0.000604362	-0.327869	0.0329145
AC011476.3	0.000612424	-0.91564	0.0331328
GSTA2	0.00061305	-0.331085	0.0331328
NCEH1	0.000618267	-0.475505	0.0332733
PCSK5	0.000621613	-0.413913	0.0332733
PTPRN	0.0006227	0.552892	0.0332733
SLCO2A1	0.000625803	0.304159	0.0333134
PDZK1	0.000637438	-0.531274	0.0338057
RPS6KA3	0.000661743	-0.366711	0.0348896
CDH8	0.000662804	0.331545	0.0348896
DDIT3	0.000669573	0.364112	0.0351154
CUBN	0.00067325	-0.460343	0.0351779
TM4SF18	0.000683416	-0.494881	0.0353424
FOXC2	0.000685669	0.995002	0.0353424
DACT2	0.000685766	0.452352	0.0353424
MT-ND4L	0.000686381	-0.429776	0.0353424
SEMA4G	0.000698789	-0.580114	0.0358509
LYST	0.000704263	-0.722891	0.0360013
MYL3	0.000717515	-0.393691	0.0365468
TTN	0.000730992	-1.15509	0.036965
ACLY	0.000732436	-0.241057	0.036965
GATA2	0.000733556	0.710003	0.036965
ALDH1B1	0.000738319	-0.243887	0.037073
IGFBP3	0.000748261	0.382157	0.0373253
RN7SL1	0.000748614	1.93733	0.0373253
C2orf72	0.000752916	-0.600179	0.0373599
SLC48A1	0.000754586	0.341749	0.0373599
ALDH6A1	0.000761833	-0.373305	0.0375873
RGS5	0.000776211	0.332583	0.0380409
CLSTN2	0.0007764	0.589406	0.0380409
FEZ1	0.000794566	0.535664	0.0387967
RHBDF2	0.00079834	-0.372399	0.0388471
VTN	0.000809174	-0.323384	0.0392394
AL590004.3	0.000813434	-1.4563	0.0393114
ID2	0.000822649	0.369905	0.0395436
AC015802.6	0.000823825	-1.03195	0.0395436
SOS1	0.000836147	-0.450341	0.0397874
GPCPD1	0.000836394	-0.58991	0.0397874
PCOLCE	0.000837545	0.481302	0.0397874
NBEAL2	0.000842941	-0.335481	0.0397874
RELL1	0.000842953	-0.314041	0.0397874
CDK2AP1	0.000858831	0.341017	0.0404022
GLI2	0.000862266	0.589581	0.0404294
MACC1	0.000875735	-0.724557	0.0408652
THY1	0.000877333	1.14255	0.0408652
SLC47A1	0.000885441	-0.537461	0.0411077
NOSTRIN	0.000891863	-0.690984	0.0411353
SLCO2B1	0.000894204	-0.441394	0.0411353
PLCD1	0.00089475	-0.266359	0.0411353
NFE2L3	0.000899304	-0.299636	0.0412108
OVOL1	0.00090781	0.700833	0.0414664
RASL10B	0.000919899	0.458464	0.0418835
RAC2	0.000932904	-0.362615	0.0423305
FBXO48	0.000935695	-1.03379	0.0423305
ZNF219	0.000939531	0.418342	0.0423687
ENDOD1	0.000954496	-0.417393	0.0427998
CREB5	0.000955136	-0.629937	0.0427998
UQCC3	0.000968456	0.503917	0.0432213
LAMA3	0.000971329	-0.60954	0.0432213
ABCC2	0.000973701	-1.01708	0.0432213
EGR1	0.000980911	-0.590242	0.0433116
PDGFRL	0.000981853	0.779181	0.0433116
NHLRC3	0.00100281	-0.383352	0.0440988
COL5A2	0.00100614	0.491919	0.0441083
IL13RA1	0.0010237	-0.26926	0.0446404
GATA3-AS1	0.00102729	1.68518	0.0446404
KDM4C	0.00102774	-0.353515	0.0446404
ROBO2	0.00103571	-0.713157	0.0448492
NOTCH3	0.00104064	0.36614	0.0449252
AC011462.1	0.00105445	0.448013	0.0453829
ZNF521	0.00106636	1.05087	0.0457566
AC080038.1	0.00107223	0.474844	0.0458206
AC117402.1	0.00107432	0.667831	0.0458206
GSK3A	0.00108125	0.306856	0.0459774
GATA3	0.00109305	0.295813	0.0463396
ADAT2	0.00109631	-0.873873	0.0463396
MYCT1	0.00110183	0.93627	0.0464343
ID1	0.00112374	0.375489	0.0472172
ERV3-1	0.00112788	-0.592241	0.0472508
TMEM200B	0.00113221	0.443599	0.0472921
OGFRL1	0.00113902	-0.336295	0.0473884
HNF4A	0.0011412	-0.297839	0.0473884
IDI1	0.00114494	-0.254367	0.0474045
TUBA1A	0.0011811	-0.25707	0.0487591
FAM104B	0.00118735	0.47536	0.0488748
FDFT1	0.00119759	-0.316082	0.0491532
AC098679.2	0.00120145	-0.923829	0.0491691
GPC4	0.00121252	0.254469	0.0494716
NPIPB3	0.00121583	-0.59526	0.0494716
DHCR7	0.0012394	-0.247945	0.0502863
IGSF3	0.00124502	-0.381256	0.0503698
AKAP1	0.00125222	-0.304258	0.0505167
PRAF2	0.00125667	0.856309	0.0505524
PLA2R1	0.0012675	-1.01929	0.0508435
NKAIN4	0.00128721	0.453652	0.0514564
INA	0.00129221	0.460698	0.0514564
TNIK	0.00129368	-0.428555	0.0514564
EMP1	0.0013037	1.05467	0.0517098
AC021078.1	0.00133485	-0.641938	0.05266
SPTBN1	0.0013351	-0.357805	0.05266
AKR1D1	0.00134781	-0.539818	0.0529201
GADD45B	0.00134916	0.332278	0.0529201
ODF2L	0.00135333	-0.413712	0.0529368
DEAF1	0.00136006	0.402324	0.0530534
TRIM56	0.00138913	-0.290946	0.0538495
GALNT17	0.00139302	0.331561	0.0538495
MICAL3	0.00139761	-0.429275	0.0538495
PTOV1	0.00140133	0.336845	0.0538495
MYO1D	0.00140597	-0.241865	0.0538495
ADORA2A-AS1	0.00140962	-0.646372	0.0538495
B4GALNT3	0.00141039	-0.249764	0.0538495
TMEM45A	0.0014125	0.62258	0.0538495
KCNQ1OT1	0.00141469	-1.48211	0.0538495
RNF19B	0.00143078	0.316406	0.0543158
AEN	0.00143826	0.303597	0.0543766
SLC20A2	0.00144006	-0.242647	0.0543766
PEF1	0.00144732	0.293091	0.054493
PAQR8	0.00145084	-0.39246	0.054493
CALR	0.00146138	0.260779	0.0547439
Red text indicates genes with a fold change >1.0 or <-1.0

## Sheet: iAT2_iAT2+MD453
Supplementary Table 10. AT2 Cells Co-cultured with TNBC Cells: iAT2 alone vs. iAT2 + MDA453
Gene	p value	Log2 FC	q value
SLC2A3	7.84701e-09	0.599864	9.83413e-05
COL1A2	1.389e-08	0.950798	9.83413e-05
HMGCS1	2.75276e-08	-0.693253	0.00012993
CLDN18	3.75787e-07	-0.760776	0.00125794
SPP1	4.44189e-07	0.772031	0.00125794
L1CAM	5.99947e-07	1.21958	0.00141588
POSTN	1.27817e-06	1.1343	0.00258556
CLDN4	2.6091e-06	-0.547694	0.00461811
MSMO1	3.03411e-06	-0.457031	0.00477367
ANPEP	4.40343e-06	-0.660988	0.00622719
UNC93A	4.83751e-06	-0.531197	0.00622719
ACSS2	7.20676e-06	-0.515674	0.00842709
MPZL2	8.24106e-06	-0.713577	0.00842709
IDH1	8.33187e-06	-0.381072	0.00842709
HSP90B1	1.01119e-05	0.350762	0.00931479
HSPA5	1.05252e-05	0.384457	0.00931479
HKDC1	1.13692e-05	-0.56266	0.00946989
TMEM97	1.39318e-05	-0.412865	0.0106583
MGLL	1.44355e-05	-0.724439	0.0106583
SCEL	1.5054e-05	-0.630105	0.0106583
NLRP7	1.75243e-05	-0.842148	0.0118164
HMOX1	2.12645e-05	0.486608	0.0136866
DPP4	2.27544e-05	-0.336745	0.0136874
PIM1	2.31989e-05	0.381952	0.0136874
NOG	2.52716e-05	1.50323	0.0143138
CEACAM6	2.89328e-05	-1.17359	0.0155436
LPL	2.96383e-05	1.88515	0.0155436
TF	3.15238e-05	-0.590607	0.0157631
HERPUD1	3.29104e-05	0.362222	0.0157631
SQLE	3.33963e-05	-0.353808	0.0157631
SULF1	3.54715e-05	1.00104	0.0162025
HMGCR	4.29932e-05	-0.382055	0.0188296
NEFM	4.47664e-05	0.533161	0.0188296
MAMDC2	4.66133e-05	0.485957	0.0188296
ARL4A	4.72712e-05	0.577007	0.0188296
FST	4.94583e-05	0.615721	0.0188296
IGFBP5	5.0915e-05	0.758435	0.0188296
INSIG1	5.16149e-05	-0.428469	0.0188296
MMP9	5.28378e-05	2.48844	0.0188296
SLIT3	5.3191e-05	0.657415	0.0188296
VIL1	5.71618e-05	-0.364487	0.0197417
MVP	5.97616e-05	-0.461093	0.0201482
CCND1	6.30676e-05	0.325032	0.0207683
WNT5B	6.48667e-05	1.45082	0.0208753
COL1A1	6.80672e-05	0.351794	0.0210394
PCDH10	6.83485e-05	0.423172	0.0210394
CNTNAP2	7.84412e-05	-0.396479	0.0233055
GABRP	7.90016e-05	1.68246	0.0233055
CATSPERG	8.36105e-05	-0.53334	0.0237949
CLSTN2	8.40216e-05	0.760789	0.0237949
TUBB4A	8.87866e-05	-0.614223	0.0246513
RNASE1	9.28988e-05	-0.600934	0.0252971
SPRY2	9.74774e-05	0.523675	0.0260291
DNAJC22	0.000100123	-0.441224	0.0260291
PTPRE	0.000101102	-0.505681	0.0260291
DGKD	0.000109782	0.53631	0.0277591
ABCG2	0.000114271	-0.348985	0.0283873
TLE4	0.000126819	0.574708	0.0305207
GSTA1	0.000127321	-0.61944	0.0305207
NOX4	0.000129879	0.605043	0.0305207
A2M	0.00013148	-0.765877	0.0305207
NEURL1	0.000138777	1.67902	0.0316948
TCIM	0.000141859	0.536899	0.0318845
LSS	0.00014747	-0.307135	0.0326166
IDI1	0.000149723	-0.318951	0.0326166
CA3	0.000154409	1.87849	0.0331277
DHCR24	0.00016001	-0.260589	0.0337202
COL11A1	0.000163328	0.533868	0.0337202
AC118754.1	0.00016616	1.35128	0.0337202
SELENOP	0.000166696	-0.384161	0.0337202
GDF6	0.000182278	0.801528	0.0363529
MYL3	0.000192768	-0.452695	0.0378254
COL7A1	0.000195004	0.927172	0.0378254
ALDH1B1	0.000208564	-0.280403	0.0394314
ADAMTS15	0.000209959	0.684715	0.0394314
LIPA	0.000211637	-0.390085	0.0394314
ACTA2	0.000223825	0.428679	0.0411424
PPP1R10	0.000226632	0.320433	0.0411424
COL17A1	0.000235447	-0.377751	0.0422017
LINC01559	0.000274488	-1.0551	0.0478525
ZNF19	0.000275275	-1.25746	0.0478525
CEACAM1	0.000277112	-0.779776	0.0478525
AQP3	0.000283026	-0.433362	0.0480146
KIT	0.000286366	-0.686639	0.0480146
ACKR3	0.000290961	0.668176	0.0480146
DHCR7	0.000293876	-0.29248	0.0480146
F2RL1	0.000298406	-0.309078	0.0480146
WNT6	0.000299704	1.03835	0.0480146
RASGRP1	0.000305028	0.725681	0.0480146
ZNF219	0.000305177	0.475371	0.0480146
SOX2	0.000316192	-2.4073	0.0492009
EDN1	0.000326748	0.279704	0.0497564
ABRAXAS1	0.00032679	-0.437772	0.0497564
LTBP2	0.000337738	0.513601	0.0508762
AEBP1	0.000344281	0.466721	0.051316
LHFPL6	0.000365416	0.411798	0.0534418
CCN2	0.000367393	0.327093	0.0534418
MTTP	0.000369865	-0.649484	0.0534418
PLAT	0.000375608	1.22837	0.0537233
Red text indicates genes with a fold change >1.0 or <-1.0

## Sheet: iAT2+MDA453_iAT2+SUM
Supplementary Table 10. AT2 Cells Co-cultured with TNBC Cells: iAT2 + MDA453 alone vs. iAT2 + SUM159PT
Gene	p value	Log2 FC	q value
FGB	8.61737e-09	0.991734	0.000122022
FGA	1.43068e-06	0.724742	0.00881067
FGG	2.37218e-06	0.864024	0.00881067
AREG	2.48889e-06	0.522064	0.00881067
SERPINA1	3.70095e-06	0.834255	0.00964656
NEAT1	4.08752e-06	0.919	0.00964656
LRRN4	1.50137e-05	0.490458	0.0288925
A2M	1.63235e-05	0.786852	0.0288925
AFP	2.95945e-05	0.522496	0.046562
SERPINB9	3.97174e-05	-0.347674	0.0545093
CCDC84	4.61565e-05	0.66408	0.0545093
AGPAT4-IT1	4.7253e-05	1.82405	0.0545093
MT2A	5.00439e-05	-0.752124	0.0545093
Red text indicates genes with a fold change >1.0 or <-1.0
