# Supplementary material for: Metastasis-Associated Wound Repair Promotes Reciprocal Lung Epithelium Activation and Breast Cancer Metastatic Outgrowth
Source: Cancer Res Commun. 2026 Apr 6;6(4):750–68. doi: 10.1158/2767-9764.CRC-25-0459 (PMC13051055; doi:10.1158/2767-9764.CRC-25-0459)
Supplement: Supplementary Table 11 — AT2 dataset gene overlap. [file crc-25-0459_supplementary_table_11_suppst11.xlsx]

## Sheet: Baseline
Supplementary Table 11. Baseline AT2 Gene Overlap
Mouse AT2: Low metastatic burden lungs	194	+	-	+
Human iAT2: Cultured alone	509	-	+	+
	Genes	169	484	25
		Abca3	ABCG2	ACLY
		Abcd3	ABL1	ANXA3
		Acaa1a	ACIN1	APLP2
		Acot7	ACSL3	APP
		Acsl4	ACTA1	ARL6IP1
		Acsl5	ACTB	ATP1B1
		Adk	ACTG1	ATP6V1G1
		Ager	ACTN1	CADM1
		Alad	ACTN4	CITED2
		Alcam	ACTR3	CNN2
		Aldh2	ADAM19	DSTN
		Anapc13	ADD1	EIF4A2
		Ang	AGRN	EPCAM
		Ank3	AKIRIN1	ERRFI1
		Anxa4	AKT1	EZR
		Apoc1	ALDH1A1	FASN
		Aqp5	ANKRD1	HMGN1
		Atp11a	ANKRD11	MTCH1
		Atp8a1	ANXA1	PDLIM1
		Atxn10	ANXA11	PTPRF
		Avpi1	ANXA5	SDC4
		Bag1	AP1B1	SPINT2
		Bcam	AP2A1	TMBIM6
		Bex4	AP2B1	TPM1
		Bri3	AP3D1	VAPA
		Bsg	ARF3
		Car8	ARF4
		Cat	ARID3A
		Cbr2	ARPC5
		Cd36	ASAH1
		Cdh1	ATN1
		Cebpa	ATP1A1
		Ces1d	ATP5F1A
		Chchd10	ATP5F1B
		Chia1	ATP6AP1
		Cldn18	ATXN2L
		Cldn3	B4GALT1
		Clic3	BAG6
		Cmtm8	BASP1
		Cox6c	BCL2L1
		Cpm	BHLHE40
		Creg1	BRD2
		Crip2	BZW1
		Ctnnb1	C12orf75
		Ctsc	C6orf106
		Ctsh	CALM1
		Cxcl15	CALM2
		Cyb5a	CALU
		Cystm1	CAP1
		Dbi	CAPN1
		Dbp	CAPN2
		Dcxr	CAPZB
		Ddt	CAST
		Dram1	CCN1
		Eci1	CCN2
		Egfl6	CCND1
		Elovl1	CCND2
		Emb	CCNI
		Emc6	CCT2
		Etfb	CCT4
		Etv5	CCT5
		Exosc7	CCT6A
		Fabp5	CCT8
		Fdps	CD164
		Fdx1	CD24
		Fkbp2	CD276
		Fkbp4	CDC42
		Gas6	CDC42BPB
		Gclc	CDC42EP3
		Gde1	CDH2
		Gm49673	CDKN1A
		Gm49721	CDV3
		Gpx4	CEP170B
		Gstt1	CERS2
		Hadh	CGN
		Herpud1	CHST3
		Hint2	CKAP4
		Hp	CLPTM1
		Hsd17b10	CLSTN1
		Iah1	CNBP
		Icam1	CNDP2
		Idh2	CNN3
		Ift20	COL18A1
		Il33	COL1A1
		Iqgap1	COL4A2
		Irx1	COL4A6
		Krt18	COL5A1
		Lamp3	COLEC12
		Lbp	COLGALT1
		Ldhb	COPA
		Lgi3	COPB1
		Lpcat1	COPB2
		Lyz1	COPG1
		Lyz2	CORO1C
		Map1lc3a	CPE
		Matn4	CRTAP
		Mgst1	CSDE1
		Mid1ip1	CSNK1D
		Mien1	CTNNA1
		Mpc1	CTPS1
		Mpc2	CTSB
		Mrpl14	CTTN
		Muc1	CYFIP1
		Napsa	DAG1
		Ndufa3	DCTN1
		Ndufb11	DDB1
		Ndufc2	DDOST
		Ndufs7	DDR1
		Nkx2-1	DDX5
		None	DGCR2
		None	DHCR24
		None	DHX9
		None	DIAPH1
		None	DLG5
		Npc2	DNAJA1
		Npw	DNM2
		Oat	DPP4
		Paip2	DPYSL3
		Pfdn5	DUSP3
		Pi4k2b	DVL3
		Pla2g1b	DYNLL1
		Ppic	DYSF
		Ppp1r14c	EDN1
		Ppp1r9a	EEF1A1
		Prdx1	EEF1A1P5
		Prdx6	EEF2
		Prnp	EFEMP1
		Prr15l	EFNB2
		Rabac1	EI24
		Rgcc	EIF1
		Rnase4	EIF3D
		Rnaset2a	EIF3H
		Rnaset2b	EIF4B
		Rpl10-ps3	EIF4G1
		Rpl21	EIF4H
		Rps19	EPAS1
		S100g	EPB41L1
		Scd1	EPHA2
		Scd2	EPHB4
		Scp2	EPSTI1
		Sdc1	ESYT1
		Selenbp1	ETF1
		Sfta2	EWSR1
		Sftpa1	EXT1
		Sftpb	F11R
		Sftpc	FAM83H
		Sftpd	FARP1
		Siva1	FBLIM1
		Slc31a1	FGFR1
		Slc34a2	FLII
		Slc39a8	FLNA
		Smim22	FLNC
		Snx25	FLOT2
		Socs2	FLRT3
		Sod1	FRZB
		Stard3nl	FSCN1
		Suclg1	FURIN
		Tecr	FUS
		Tgoln1	GALNT2
		Tmem238	GANAB
		Tmem243	GARS
		Tmem30a	GATAD2A
		Tmem59	GCN1
		Tmt1a	GDI1
		Tspo	GDI2
		Tst	GHITM
		Use1	GJA1
		Usp50	GLG1
		Vamp8	GNAS
		Wfdc2	GNB1
		Yae1d1	GPC1
		Zdhhc3	GPC3
			GPRC5A
			GRINA
			GSN
			GSPT1
			GTF3C1
			H2AFY
			H2AFZ
			H3F3B
			HDAC2
			HDLBP
			HMGA1
			HMGCR
			HMGCS1
			HNRNPA0
			HNRNPA1
			HNRNPA2B1
			HNRNPA3
			HNRNPC
			HNRNPD
			HNRNPDL
			HNRNPF
			HNRNPH1
			HNRNPK
			HNRNPM
			HNRNPR
			HNRNPU
			HNRNPUL1
			HSP90AA1
			HSP90AB1
			HSP90B1
			HSPA4
			HSPA5
			HSPA8
			HSPA9
			HSPB8
			HSPD1
			HYOU1
			IARS
			IDH1
			ILF3
			INPPL1
			INTS1
			ITGA5
			ITGB5
			ITM2B
			JPT2
			JUP
			KHDRBS1
			KHSRP
			KIAA0100
			KIAA1522
			KIF1A
			KIF1C
			KPNA2
			KPNB1
			KTN1
			LAMB1
			LAMB2
			LAMP1
			LAPTM4A
			LASP1
			LCP1
			LDHA
			LDLR
			LIN28A
			LLGL2
			LMNB2
			LONP1
			LRP10
			LRPAP1
			LRRC59
			LRRC8A
			LSS
			MAGED1
			MAP4
			MAP4K4
			MAPKAPK2
			MAPRE1
			MARCKS
			MARCKSL1
			MARS
			MAVS
			MEGF8
			MFN2
			MGAT4B
			MICAL1
			MICALL1
			MIDN
			MLEC
			MORF4L1
			MORF4L2
			MPZL1
			MRFAP1
			MRS2
			MSN
			MT-ATP6
			MTATP6P1
			MT-ATP8
			MT-CO1
			MT-CO3
			MTHFD2
			MT-ND1
			MT-ND4
			MYADM
			MYH9
			MYL12B
			MYO1C
			MYRF
			NACC1
			NAP1L1
			NARS
			NCL
			NCOR2
			NCSTN
			NEU1
			NFE2L1
			NONO
			NPLOC4
			NPM1
			NUAK2
			NUCKS1
			OPTN
			OSBPL9
			PABPC1
			PABPC4
			PACS1
			PACSIN2
			PAPSS1
			PARP1
			PCBP1
			PCYOX1
			PDIA3
			PDIA4
			PDIA6
			PDXDC1
			PERP
			PFKP
			PGAM1
			PGD
			PGK1
			PGRMC2
			PHB2
			PHRF1
			PIEZO1
			PLEKHB2
			PLK2
			PLXNA1
			PLXNB2
			PLXND1
			PODXL
			PPP2R1A
			PRAG1
			PRPF8
			PRRC2A
			PRSS23
			PSAP
			PSAT1
			PSMD1
			PSMD11
			PSMD3
			PSME3
			PSTPIP2
			PTBP1
			PTGES3
			PTMA
			PTP4A2
			PTTG1IP
			PVR
			PXN
			PYGB
			RAB10
			RAB15
			RAB1A
			RAB5B
			RAB7A
			RAC1
			RAD23B
			RAN
			RBM3
			RBM8A
			RCC2
			RHOA
			RIPOR1
			RNF10
			RNPS1
			RPL7
			RPN1
			RPN2
			RRBP1
			RTN4
			SARAF
			SBF1
			SC5D
			SCAF1
			SCD
			SCNN1A
			SEC24C
			SEC31A
			SEC61A1
			SEPT2
			SEPT7
			SEPT9
			SERBP1
			SERPINE1
			SET
			SF1
			SF3B2
			SFPQ
			SHC1
			SHISA5
			SLC16A1
			SLC25A23
			SLC25A3
			SLC2A1
			SLC2A3
			SLC38A10
			SLC44A2
			SLC7A5
			SLC7A7
			SLC7A8
			SLCO2A1
			SMARCA4
			SMG5
			SND1
			SNRNP200
			SNX2
			SOX4
			SPARC
			SPATS2L
			SPINT1
			SPTAN1
			SQSTM1
			SREBF2
			SRSF3
			SSBP3
			SSR3
			SSRP1
			ST13
			STC2
			STIP1
			STK24
			STRAP
			STRN4
			STT3A
			STX3
			SULF2
			SUN2
			SUPT16H
			SUPT5H
			SUPT6H
			SURF4
			SYNPO
			TARS
			TCOF1
			TCP1
			TES
			THRAP3
			TIMP2
			TIMP3
			TLN1
			TM9SF2
			TMED10
			TMED2
			TMEM259
			TMEM8A
			TNC
			TNFRSF10B
			TNKS1BP1
			TOMM20
			TPD52L2
			TPM3
			TPM4
			TPRG1L
			TRAM1
			TSPAN14
			TTYH3
			TUBA1B
			TUBB
			TUBB2B
			TYRO3
			U2AF2
			UBA1
			UBAP2L
			UBE2D3
			UBQLN1
			UGP2
			UPF1
			USP22
			VAT1
			VCL
			VCP
			VDAC1
			VDAC2
			VIM
			VLDLR
			WARS
			WDR1
			WWC1
			XRCC5
			XRCC6
			YBX1
			YBX3
			YME1L1
			YTHDF1
			YWHAB
			YWHAE
			YWHAQ
			YWHAZ
			ZC3H7B
			ZDHHC7
			ZFAND5
			ZYX

## Sheet: AT2-BC interactions
Supplementary Table 11. AT2-BC Interaction AT2 Gene Overlap
Mouse AT2: High metastatic burden lungs	366	+	-	-	+	+	+	-
Human iAT2: SUM159PT Co-culture	378	-	+	-	+	+	-	+
Human iAT2: MDA453 Co-culture	99	-	-	+	+	-	+	+
	Genes	356	291	17	5	5	0	77
		0610012G03RIK	A1CF	AC118754.1	ANPEP	ACLY		A2M
		1110008F13RIK	ABCC2	ACKR3	CCND1	CALR		ABCG2
		1110008P14RIK	ABLIM3	AQP3	HERPUD1	FTH1		ABRAXAS1
		2210013O21RIK	AC0 6	CA3	INSIG1	LGALS3		ACSS2
		2700094K13RIK	AC011462.1	CNTNAP2	SPP1	TM4SF1		ACTA2
		2810417H13RIK	AC011476.3	COL7A1				ADAMTS15
		Aamdc	AC021078.1	DGKD				AEBP1
		Aco1	AC080038.1	GABRP				ALDH1B1
		Acsl4	AC098679.2	LINC01559				ARL4A
		Actg1	AC117402. 1	LIPA				CATSPERG
		Actn4	ACOX2	NEURL1				CCN2
		Adgre5	ACSL5	PPP1R10				CEACAM1
		Adgrf5	ACTC1	PTPRE				CEACAM6
		Aff4	ADAT2	SOX2				CLDN18
		Aldh2	ADGRD1	SPRY2				CLDN4
		Anp32B	ADORA2A- AS1	TCIM				CLSTN2
		Anxa1	AEN	ZNF19				COL11A1
		Anxa2	AFP					COL17A1
		Ap2S1	AHNAK2					COL1A1
		Apoe	AHSG					COL1A2
		App	AKAP1					DHCR24
		Aqp1	AKR1D1					DHCR7
		Arhgap44	AL157778.1					DNAJC22
		Arhgef12	AL590004.3					DPP4
		Arpc1B	ALDH6A1					EDN1
		Arpc3	ANK2					F2RL1
		Atp5C1	ANTXR1					FST
		Atp5F1	APOB					GDF6
		Atp5G1	AREG					GSTA1
		Atp5O	ARL13B					HKDC1
		Atp8A1	ASAP3					HMGCR
		B2M	ASPH					HMGCS1
		B9D1	ATP8B1					HMOX1
		Babam1	B4GALNT3					HSP90B1
		Bax	Bambi					HSPA5
		Bc005537	BMP4					IDH1
		Becn1	C1orf116					IDI1
		Birc5	C2orf72					IGFBP5
		Bola2	C5					KIT
		Bst2	C6orf222					L1CAM
		C1Qa	CALB2					LHFPL6
		C1Qb	CAPN6					LPL
		C1Qc	CCDC68					LSS
		C3	CCDC80					LTBP2
		Calm1	CD109					MAMDC2
		Car8	CDH8					MGLL
		Cat	CDK2AP1					MMP9
		Cbr2	CER1					MPZL2
		Ccdc167	CITED2					MSMO1
		Ccl2	COL5A2					MTTP
		Ccl21A	COL8A1					MVP
		Cd36	CPN1					MYL3
		Cd52	CRABP2					NEFM
		Cd63	CREB5					NLRP7
		Cdh5	CRYZL2P					NOG
		Cdkn1A	CSRNP1					NOX4
		Cdkn2A	CTNND2					PCDH10
		Cebpa	CTPS1					PIM1
		Cenpa	CTSV					PLAT
		Cenpb	CUBN					POSTN
		Ces1D	CYP1A1					RASGRP1
		Chil1	CYP51A1P2					RNASE1
		Chil3	DACT1					SCEL
		Ckmt1	DACT2					SELENOP
		Cks1B	DDC					SLC2A3
		Cks2	DDIT3					SLIT3
		Clec3B	DEAF1					SQLE
		Clk1	DENND3					SULF1
		Clu	DIO2					TF
		Cmtm6	DIXDC1					TLE4
		Cnih4	DLAT					TMEM97
		Cobl	DRAM2					TUBB4A
		Col4A1	ECHDC2					UNC93A
		Cotl1	EGR1					VIL1
		Cox5A	ELF3					WNT5B
		Cox7A2	EMP1					WNT6
		Cpm	ENDOD1					ZNF219
		Csnk2B	ENO2
		Csrp1	ENPP2
		Cstb	ERV3-1
		Ctla2A	EZH1
		Ctnnb1	F2
		Ctsb	FAM104B
		Ctsd	FASN
		Cxcl2	FBXO48
		Cyc1	FDFT1
		Cycs	FEZ1
		D8Ertd738E	FGA
		Dcn	FGB
		Dctpp1	FGG
		Ddx6	FGL1
		Dmkn	FHDC1
		Dnajc19	FKBP4
		Dram1	FLNB
		Ear2	FOXC2
		Ece1	FOXJ2
		Ecm1	FRK
		Edf1	FZD2
		Eif4A1	FZD7
		Eif4A2	GABRB3
		Eif5	GADD45B
		Eif5A	GALNT17
		Emc1	GALNT5
		Eno1	GATA2
		Enpep	GATA3
		Epas1	GATA3-AS1
		Erp29	GATM
		Errfi1	GJB1
		Fam104A	GLI2
		Fam3C	GOLM1
		Fam89B	GPC4
		Fcer1G	GPCPD1
		Fgfr2	GPR37
		Fkbp3	GREM1
		Fn1	GSK3A
		Foxa2	GSTA2
		Fxyd5	H6PD
		Gapdh	HAPLN1
		Gas6	HECW2 -AS1
		Gdpd1	HNF4A
		Gga2	HS3ST1
		Gigyf1	ID : FSCN1
		Glrx5	ID : MT-ATP8
		Gm10073	ID : NKAIN4
		Gm10076	ID : PDGFRB
		Gm10250	ID : PMP22
		Gm10260	ID : SEMA4G
		Gm10709	ID1
		Gm2000	ID2
		Gm7334	IGFBP3
		Gm8186	IGFBPL1
		Gm8797	IGSF1
		Gm9493	IGSF3
		Gm9843	IL13RA1
		Gng11	IL20RB
		Gps1	INA
		Gsn	ITGA11
		Gstm1	ITPR3
		Gstp1	KCNQ1OT1
		H1F0	KDM4C
		H2Afz	KLB
		H2-Q7	KLHL5
		H3F3B	LAD1
		Hba-A1	LAMA3
		Hbb-Bs	LAPTM4B
		Hcfc1R1	LBH
		Hmgb2	LCP1
		Hn1	LINC00458
		Hnrnpa2B1	LINC01501
		Hnrnpc	LIPG
		Hnrnpl	LOX
		Hnrnpll	LOXL2
		Hsp90Aa1	LRP2
		Huwe1	LRRN4
		Idh2	LYPD1
		Ier3	LYST
		Ifi27	MACC1
		Ifi27L2A	MAGEH1
		Ifitm3	MFSD10
		Igfbp6	MICAL3
		Iigp1	MLLT11
		Inmt	MLXIPL
		Iqgap1	MMP2
		Irs2	MSX2
		Isg15	MT2A
		Jund	MT-CO1
		Kcmf1	MT-ND1
		Klf2	MT-ND4
		Lamp3	MT-ND4L
		Lcn2	MT-ND5
		Ldha	MYBPC3
		Lgals1	MYCT1
		Lgals3Bp	MYO18B
		Limd2	MYO1D
		Lmna	NABP1
		Lrg1	NBEAL2
		Lxn	NCEH1
		Ly6E	NEAT1
		Ly6I	NEDD9
		M6Pr	NFE2L3
		Mal	NHLRC3
		Manf	NIPAL3
		Marcksl1	NIPAL4
		Max	NODAL
		Mcm3	NOSTRIN
		Mettl7A1	NOTCH3
		Mfap4	NPC1L1
		Mgp	NPIPB3
		Mib1	NPNT
		Mid1Ip1	NR0B1
		Mif	NRP2
		Mrpl12	NUDT11
		Mrpl13	ODF2L
		Mrpl23	OGFRL1
		Mrpl54	OSMR
		Mrps14	OTX2
		Mrps18A	OVOL1
		Mrps24	PAQR8
		Mrps7	PARM1
		Mtdh	PCOLCE
		Mydgf	PCSK5
		Myh14	PDGFRL
		Myl12B	PDZK1
		Ndufa11	PDZRN3
		Ndufa2	PEF1
		Ndufa3	PGRMC2
		Ndufa8	PHACTR2
		Ndufb5	PLA2R1
		Nhp2	PLCD1
		Nkx2-1	PLXNC1
		Nme1	PNPT1
		Nop10	PORCN
		Oat	PPME1
		P4Hb	PRAF2
		Pdcd5	PRKCE
		Pebp1	PROS1
		Pfdn1	PTOV1
		Pglyrp1	PTPRH
		Phb2	PTPRN
		Pi4K2B	PWWP3B
		Pigr	QPCT
		Pim3	RAB11FIP1
		Pkm	RAB17
		Pla2G16	RAB8B
		Polr2F	RAC2
		Polr2L	RAI2
		Ppa1	RASL10B
		Prdx2	RASSF6
		Prdx4	RBP4
		Prelid1	RELL1
		Prkcd	RFLNA
		Prrc2B	RGS5
		Psma5	RHBDF2
		Psma7	RN7SL1
		Psmb1	RNF19B
		Psmb2	ROBO2
		Psmb3	RPS6KA3
		Psmb5	RSRP1
		Psmb7	SCD
		Psmb8	SERPINA1
		Psmb9	SERPINB6
		Psmd11	SERPINB9
		Psmd6	SERPINE2
		Psme1	SFRP1
		Psme2	SH3TC1
		Ptms	SLC20A2
		Ramp2	SLC2A14
		Ran	SLC39A5
		Ranbp1	SLC40A1
		Rbm3	SLC47A1
		Retnla	SLC48A1
		Rexo2	SLCO2A1
		Rhoc	SLCO2B1
		Rnh1	SLFN5
		Rpl10A	SOS1
		Rpl10-Ps3	SPTBN1
		Rpl12	SPTLC3
		Rpl19	SSBP3
		Rpl23A-Ps3	STK17B
		Rpl27-Ps3	STXBP6
		Rpl28	SULT2A1
		Rpl35	SYNE2
		Rpl4	SYNE3
		Rpl9-Ps6	SYTL4
		Rplp1	TBC1D2B
		Rps11	TBILA
		Rps12-Ps3	TCF7L1
		Rps18	TFPI
		Rps18-Ps3	TFPI2
		Rps2	THY1
		Rps20	TM4SF18
		Rps27	TMEM200B
		Rps27L	TMEM45A
		Rps27Rt	TNIK
		Rps28	TRIM38
		Rps4X	TRIM56
		Rrbp1	TTN
		S100A1	TUBA1A
		S100A10	TXLNGY
		S100A11	UCHL1
		S100A4	UGT2B11
		S100A6	UQCC3
		S100A8	VPS36
		Saa3	VTN
		Scd2	WSB1
		Scgb1A1	ZFP36L2
		Sdc4	ZNF117
		Sec14L3	ZNF431
		Selk	ZNF467
		Sema3C	ZNF521
		Sepp1	ZNF789
		Sftpb
		Sftpd
		Sh3Glb1
		Sipa1L3
		Slc25A17
		Slc25A4
		Slc34A2
		Slc35B1
		Slc9A3R2
		Slpi
		Smc6
		Smdt1
		Smim11
		Snrpa1
		Snrpd1
		Snx25
		Snx3
		Sox9
		Sparc
		Spcs1
		Sphk1
		Spint2
		Spop
		Ssr3
		Stat1
		Suclg1
		Sumo2
		Tbcb
		Tceb2
		Tcp1
		Tfam
		Timp2
		Tma7
		Tmem160
		Tmem234
		Tmem50B
		Tnfaip1
		Tnfrsf12A
		Tns1
		Tomm20
		Top2A
		Tpi1
		Trappc1
		Trmt112
		Tsc22D1
		Tsn
		Tspan11
		Tspan13
		Tspan8
		Tubb5
		Uba52
		Ubb
		Ube2C
		Uqcc2
		Uqcrb
		Uqcrq
		Usp50
		Vamp2
		Vdac2
		Vim
		Vpreb3
		Wdr89
		Wfdc17
		Zfp560
		Zscan26
