# Supplementary material for: Metastasis-Associated Wound Repair Promotes Reciprocal Lung Epithelium Activation and Breast Cancer Metastatic Outgrowth
Source: Cancer Res Commun. 2026 Apr 6;6(4):750–68. doi: 10.1158/2767-9764.CRC-25-0459 (PMC13051055; doi:10.1158/2767-9764.CRC-25-0459)
Supplement: Supplementary Table 12 — AT2 pathways associated with BC interaction. [file crc-25-0459_supplementary_table_12_suppst12.xlsx]

## Sheet: Pathway comparison
Supplementary Table 12. AT2 Cell Funtional Pathway Clusters Associated with BC Interaction
Pathway Clusters	Mouse AT2: Metastatic Lungs		Human iAT2: SUM159PT Co-Culture		Human iAT2: MDA453 Co-Culture
	ES	p value	ES	p value	ES	p value
Proteasome	5.69	0.0476604	0.64	0.264201	0.62	0.250371
Oxidation-reduction process	4.86	0.00931298	2.47	0.013709	1.62	0.0812009
Innate immunity	4.86	0.000101534	0.44	0.468764	-	-
Secreted/signaling peptides	3.3	0.188523	11.06	1.0795e-06	7.37	2.22346e-05
Antioxidant activity	2.36	0.016452	-	-	-	-
Cell-cell adhesion	2.34	0.0441739	1.1	0.0916944	-	-
Cell fate specification	2.1	0.063121	-	-	-	-
Lipid metabolism	1.01	0.186592	5.36	0.00724899	4.56	0.0261392
Wnt signaling	-	-	3.56	0.00179567	-	-
Protease inhibition	-	-	2.96	0.00344414	-	-
Coagulation	1.28	0.0836511	2.81	0.0261667	-	-
Cellular responses to growth factors	-	-	2.21	0.00882519	-	-
ECM interaction	1.28	0.0836511	2.2	0.0669908	2.69	0.035792
Focal adhesions	-	-	2.17	0.0116058	-	-
Immunoglobulin domains	-	-	2.07	0.0190732	0.99	0.232777
Signaling pathway regulation	-	-	2.04	0.0476679	0.7	0.283424
Endoplasmic reticulum	-	-	1.18	0.294735	3.93	0.000314322
Blood vessel development	-	-	-	-	2.84	0.0224672
ES, enrichment score; p value is averaged per cluster
