# Supplementary material for: Metastasis-Associated Wound Repair Promotes Reciprocal Lung Epithelium Activation and Breast Cancer Metastatic Outgrowth
Source: Cancer Res Commun. 2026 Apr 6;6(4):750–68. doi: 10.1158/2767-9764.CRC-25-0459 (PMC13051055; doi:10.1158/2767-9764.CRC-25-0459)
Supplement: Supplementary Table 13 — AT2 pathway clusters. [file crc-25-0459_supplementary_table_13_suppst13.xlsx]

## Sheet: Mouse AT2 Metastatic
Supplementary Table 13. AT2 Biological Pathway Clusters - Mouse Metastatic Lungs
Annotation Cluster 1	Enrichment Score: 13.988551627355244			0.000450767
Category	Term	Count	%	PValue	Genes	List Total	Pop Hits	Pop Total	Fold Enrichment	Bonferroni	Benjamini	FDR
UP_KEYWORDS	Ribonucleoprotein	37	10.1093	5.10197e-21	100039740, 50529, 100042734, 15381, 15388, 68537, 67941, 67427, 72692, 100042791, 100041163, 64659, 27207, 52530, 16898, 19921, 19943, 19896, 68565, 66047, 20102, 20641, 64660, 68981, 100043813, 66489, 57294, 56282, 56040, 54127, 53379, 22186, 66181, 20084, 269261, 67891, 19935	358	308	22680	7.61046	1.45916e-18	7.29581e-19	6.65807e-19
UP_KEYWORDS	Ribosomal protein	29	7.9235	1.63455e-18	100039740, 50529, 100042734, 68537, 67941, 67427, 100042791, 100041163, 64659, 27207, 16898, 19921, 19943, 19896, 68565, 66047, 20102, 64660, 100043813, 66489, 57294, 56282, 56040, 54127, 22186, 20084, 269261, 67891, 19935	358	203	22680	9.05028	4.67482e-16	1.55827e-16	1.42206e-16
GOTERM_MF_DIRECT	GO:0003735~structural constituent of ribosome	33	9.01639	8.96506e-18	100039740, 50529, 100039782, 100042734, 68537, 670565, 67941, 67427, 100042791, 100041163, 64659, 27207, 16898, 19921, 19943, 19896, 68565, 20102, 64660, 100042823, 100043813, 66489, 20524, 57294, 56282, 56040, 11739, 54127, 22186, 20084, 269261, 67891, 19935	313	264	17446	6.96725	5.19974e-15	2.59987e-15	2.51022e-15
GOTERM_BP_DIRECT	GO:0006412~translation	37	10.1093	2.2669e-15	100039740, 50529, 13682, 68537, 670565, 67941, 13681, 67427, 100042791, 100041163, 64659, 27207, 81910, 52530, 16898, 19921, 19943, 19896, 68565, 20102, 64660, 100042823, 19652, 100043813, 66489, 276770, 20524, 57294, 56282, 11739, 54127, 22186, 20084, 269261, 217869, 67891, 19935	329	401	18082	5.07117	4.83835e-12	4.93958e-12	4.89878e-12
GOTERM_CC_DIRECT	GO:0005840~ribosome	26	7.10383	3.06531e-15	50529, 68537, 67941, 67427, 100042791, 64659, 27207, 81910, 16898, 19921, 19943, 19896, 68565, 66047, 20102, 64660, 100042823, 57294, 56282, 56040, 54127, 22186, 20084, 269261, 67891, 19935	344	188	19662	7.90469	1.40199e-12	4.60818e-13	4.23012e-13
GOTERM_CC_DIRECT	GO:0030529~intracellular ribonucleoprotein complex	32	8.74317	1.08183e-14	50529, 15381, 15388, 68537, 67941, 67427, 72692, 64659, 27207, 52530, 60595, 16898, 14433, 19921, 19943, 19896, 68565, 66047, 20102, 20641, 64660, 68981, 56282, 56040, 54127, 29875, 53379, 66181, 20084, 269261, 67891, 19935	344	320	19662	5.7157	4.85689e-12	1.21976e-12	1.11969e-12
KEGG_PATHWAY	mmu03010:Ribosome	23	6.28415	6.09242e-12	50529, 19896, 68565, 20102, 68537, 100043813, 67941, 66489, 67427, 64659, 27207, 56040, 57294, 56282, 54127, 22186, 16898, 20084, 19943, 269261, 19921, 67891, 19935	192	145	7691	6.35392	1.30379e-09	1.30378e-09	1.27331e-09
GOTERM_MF_DIRECT	GO:0003723~RNA binding	26	7.10383	0.00360613	100039740, 15381, 15388, 13682, 13681, 22099, 67427, 72692, 100042791, 27207, 13209, 11428, 13806, 52530, 16898, 19896, 20102, 20641, 68981, 19652, 276770, 54127, 53379, 20084, 269261, 19935	313	780	17446	1.85793	0.876971	0.104578	0.100972
Annotation Cluster 2	Enrichment Score: 6.133703892870444			6.55937e-05
Category	Term	Count	%	PValue	Genes	List Total	Pop Hits	Pop Total	Fold Enrichment	Bonferroni	Benjamini	FDR
UP_KEYWORDS	Mitochondrion	47	12.8415	4.57215e-10	67267, 50529, 13063, 14870, 68537, 104444, 21780, 69029, 73046, 56451, 22334, 64659, 54673, 11669, 12759, 12858, 12716, 50790, 22272, 11949, 12034, 66091, 68375, 66494, 12578, 69875, 66046, 68565, 66047, 67530, 64660, 18242, 269951, 17991, 66445, 67952, 67713, 56282, 11739, 12409, 28080, 11951, 12028, 12866, 56208, 11950, 19935	358	1058	22680	2.81431	1.30764e-07	1.86805e-08	1.70476e-08
GOTERM_CC_DIRECT	GO:0005743~mitochondrial inner membrane	24	6.55738	3.60012e-07	67267, 69875, 66046, 67530, 269951, 69029, 17991, 66445, 67713, 56451, 22334, 12858, 12716, 11739, 22272, 11949, 28080, 12034, 16854, 66091, 11951, 68375, 12866, 11950	344	387	19662	3.54462	0.000162352	1.15975e-05	1.06461e-05
UP_KEYWORDS	Transit peptide	24	6.55738	6.95184e-06	50529, 67267, 66046, 68565, 66047, 64660, 18242, 104444, 269951, 69029, 66445, 21780, 73046, 56451, 56282, 11669, 12858, 12716, 11949, 28080, 11951, 12866, 11950, 66494	358	510	22680	2.98127	0.00198626	0.000127862	0.000116685
UP_SEQ_FEATURE	transit peptide:Mitochondrion	23	6.28415	0.000255063	50529, 66046, 68565, 66047, 64660, 18242, 104444, 269951, 69029, 66445, 21780, 72692, 56451, 56282, 11669, 12858, 12716, 11949, 28080, 11951, 12866, 11950, 66494	347	496	18012	2.40701	0.235758	0.269091	0.269091
Annotation Cluster 3	Enrichment Score: 5.690222566268038			0.0476604
Category	Term	Count	%	PValue	Genes	List Total	Pop Hits	Pop Total	Fold Enrichment	Bonferroni	Benjamini	FDR
GOTERM_BP_DIRECT	GO:0002479~antigen processing and presentation of exogenous peptide antigen via MHC class I, TAP-dependent	12	3.27869	2.37865e-12	12317, 19177, 12010, 26442, 19173, 15018, 26445, 26444, 26446, 16913, 16912, 19170	329	30	18082	21.9842	5.18308e-09	2.59154e-09	2.57013e-09
UP_KEYWORDS	Proteasome	13	3.55191	5.77083e-11	19177, 66413, 19188, 19173, 26445, 26444, 19186, 26446, 19170, 26442, 16913, 16912, 69077	358	56	22680	14.7067	1.65046e-08	2.75076e-09	2.51031e-09
KEGG_PATHWAY	mmu03050:Proteasome	13	3.55191	5.47365e-10	19177, 66413, 19188, 19173, 26445, 26444, 19186, 26446, 19170, 26442, 16913, 16912, 69077	192	45	7691	11.5721	1.17136e-07	5.85681e-08	5.71996e-08
GOTERM_CC_DIRECT	GO:0005839~proteasome core complex	9	2.45902	8.29859e-10	19177, 26442, 19173, 26445, 26444, 26446, 16913, 16912, 19170	344	20	19662	25.7206	3.74266e-07	4.67833e-08	4.29452e-08
UP_KEYWORDS	Threonine protease	9	2.45902	9.19554e-10	19177, 26442, 19173, 26445, 26444, 26446, 16913, 16912, 19170	358	22	22680	25.9167	2.62992e-07	2.92214e-08	2.66671e-08
GOTERM_CC_DIRECT	GO:0000502~proteasome complex	13	3.55191	1.38718e-09	19177, 66413, 19188, 19173, 26445, 26444, 19186, 26446, 19170, 26442, 16913, 16912, 69077	344	66	19662	11.2582	6.25619e-07	6.93659e-08	6.36751e-08
GOTERM_MF_DIRECT	GO:0004298~threonine-type endopeptidase activity	9	2.45902	3.71464e-09	19177, 26442, 19173, 26445, 26444, 26446, 16913, 16912, 19170	313	23	17446	21.8105	2.15449e-06	7.18164e-07	6.934e-07
GOTERM_BP_DIRECT	GO:0051603~proteolysis involved in cellular protein catabolic process	10	2.73224	7.97323e-07	13030, 19177, 26442, 19173, 26445, 26444, 26446, 16913, 16912, 19170	329	57	18082	9.64219	0.00173586	0.000579122	0.000574338
GOTERM_MF_DIRECT	GO:0004175~endopeptidase activity	12	3.27869	5.29268e-06	13030, 13033, 19177, 26442, 19173, 26445, 26444, 26446, 230857, 16913, 16912, 19170	313	112	17446	5.97193	0.00306505	0.000767438	0.000740975
UP_KEYWORDS	Protease	18	4.91803	0.00573306	13030, 16790, 13033, 19177, 70574, 69019, 19173, 26445, 26444, 26446, 20568, 19170, 75083, 13809, 26442, 230857, 16913, 16912	358	542	22680	2.10394	0.806866	0.0630636	0.0575511
GOTERM_MF_DIRECT	GO:0008233~peptidase activity	18	4.91803	0.0118471	13030, 16790, 13033, 19177, 70574, 69019, 19173, 26445, 26444, 26446, 20568, 19170, 75083, 13809, 26442, 230857, 16913, 16912	313	516	17446	1.94435	0.999005	0.236943	0.228772
GOTERM_BP_DIRECT	GO:0006508~proteolysis	17	4.64481	0.0656979	13030, 16790, 13033, 19177, 70574, 69019, 19173, 26445, 26444, 26446, 19170, 75083, 13809, 26442, 230857, 16913, 16912	329	582	18082	1.60538	1	1	0.992195
UP_KEYWORDS	Hydrolase	33	9.01639	0.1236	16790, 70574, 13682, 104444, 13681, 22099, 225845, 75083, 13209, 13809, 11980, 13587, 230857, 16913, 16912, 12655, 13030, 67895, 13033, 19177, 104158, 69019, 66422, 26445, 19173, 26444, 66569, 26446, 20568, 19170, 26442, 60440, 17215	358	1646	22680	1.27012	1	0.589161	0.537661
UP_KEYWORDS	Zymogen	6	1.63934	0.246291	13030, 13033, 19177, 19173, 16913, 16912	358	213	22680	1.78456	1	0.853547	0.778936
GOTERM_MF_DIRECT	GO:0016787~hydrolase activity	32	8.74317	0.26173	16790, 70574, 13682, 104444, 13681, 22099, 225845, 75083, 13209, 13809, 11980, 13587, 230857, 16913, 16912, 12655, 13030, 67895, 13033, 19177, 104158, 69019, 66422, 26445, 19173, 26444, 66569, 26446, 19170, 26442, 60440, 17215	313	1533	17446	1.16348	1	1	0.967185
Annotation Cluster 4	Enrichment Score: 4.860365731947003			0.00931298
Category	Term	Count	%	PValue	Genes	List Total	Pop Hits	Pop Total	Fold Enrichment	Bonferroni	Benjamini	FDR
KEGG_PATHWAY	mmu05016:Huntington's disease	22	6.01093	1.59339e-08	69875, 66046, 13063, 67530, 69833, 17991, 66445, 21780, 22334, 12858, 11739, 22272, 11949, 28080, 66091, 11951, 68375, 12028, 12866, 11950, 66491, 232910	192	198	7691	4.45081	3.40985e-06	1.13662e-06	1.11006e-06
UP_KEYWORDS	Mitochondrion inner membrane	19	5.19126	1.29146e-07	67267, 69875, 66046, 67530, 69029, 17991, 66445, 67713, 12858, 12716, 11739, 22272, 11949, 28080, 12034, 66091, 68375, 12866, 11950	358	254	22680	4.73893	3.69351e-05	3.35803e-06	3.0645e-06
KEGG_PATHWAY	mmu05012:Parkinson's disease	18	4.91803	1.38457e-07	69875, 66046, 13063, 67530, 17991, 66445, 22187, 22334, 12858, 11739, 22272, 11949, 28080, 66091, 11951, 68375, 12866, 11950	192	149	7691	4.83914	2.96293e-05	7.40743e-06	7.23436e-06
KEGG_PATHWAY	mmu05010:Alzheimer's disease	19	5.19126	3.39986e-07	69875, 66046, 13063, 67530, 17991, 66445, 12858, 11816, 22272, 11949, 28080, 66091, 14433, 11951, 68375, 12866, 11950, 12313, 11820	192	177	7691	4.29994	7.27543e-05	1.45514e-05	1.42114e-05
GOTERM_CC_DIRECT	GO:0005743~mitochondrial inner membrane	24	6.55738	3.60012e-07	67267, 69875, 66046, 67530, 269951, 69029, 17991, 66445, 67713, 56451, 22334, 12858, 12716, 11739, 22272, 11949, 28080, 12034, 16854, 66091, 11951, 68375, 12866, 11950	344	387	19662	3.54462	0.000162352	1.15975e-05	1.06461e-05
UP_KEYWORDS	Respiratory chain	9	2.45902	5.61824e-06	69875, 66046, 13063, 67530, 22272, 17991, 66445, 66091, 68375	358	62	22680	9.19625	0.00160553	0.000114773	0.00010474
GOTERM_CC_DIRECT	GO:0070469~respiratory chain	9	2.45902	7.08866e-06	69875, 66046, 13063, 67530, 22272, 17991, 66445, 66091, 68375	344	58	19662	8.86919	0.00319189	0.000159849	0.000146735
KEGG_PATHWAY	mmu00190:Oxidative phosphorylation	15	4.09836	8.12681e-06	69875, 66046, 67895, 67530, 17991, 66445, 12858, 22272, 11949, 28080, 66091, 11951, 68375, 12866, 11950	192	139	7691	4.32273	0.00173763	0.000289856	0.000283084
KEGG_PATHWAY	mmu04932:Non-alcoholic fatty liver disease (NAFLD)	14	3.82514	0.000134704	69875, 66046, 13063, 67530, 17991, 66445, 12858, 12606, 22272, 384783, 66091, 68375, 12028, 12866	192	157	7691	3.57199	0.0284169	0.00411808	0.00402187
UP_KEYWORDS	Electron transport	9	2.45902	0.000293459	69875, 66046, 13063, 67530, 22272, 17991, 66445, 66091, 68375	358	107	22680	5.32867	0.080515	0.00419646	0.00382964
GOTERM_BP_DIRECT	GO:0006122~mitochondrial electron transport, ubiquinol to cytochrome c	4	1.0929	0.00147781	13063, 67530, 22272, 66445	329	13	18082	16.9109	0.960146	0.146371	0.145162
GOTERM_CC_DIRECT	GO:0005747~mitochondrial respiratory chain complex I	5	1.36612	0.0089984	69875, 66046, 17991, 66091, 68375	344	47	19662	6.08053	0.983036	0.108084	0.0992166
GOTERM_BP_DIRECT	GO:0055114~oxidation-reduction process	18	4.91803	0.110143	69875, 66046, 13063, 67530, 21672, 269951, 17991, 66445, 53381, 11669, 14319, 16828, 22272, 12409, 20250, 66091, 12359, 68375	329	676	18082	1.46344	1	1	0.992195
Annotation Cluster 5	Enrichment Score: 4.8588478247485			0.000101534
Category	Term	Count	%	PValue	Genes	List Total	Pop Hits	Pop Total	Fold Enrichment	Bonferroni	Benjamini	FDR
UP_KEYWORDS	Immunity	22	6.01093	1.76788e-06	12260, 20201, 69202, 12262, 12010, 21946, 97165, 20568, 16819, 15018, 12266, 17319, 16854, 60440, 16952, 20390, 12259, 66141, 16913, 69550, 16912, 239739	358	401	22680	3.47567	0.000505488	3.88935e-05	3.54937e-05
UP_KEYWORDS	Innate immunity	16	4.37158	7.15311e-06	12260, 20201, 12262, 21946, 97165, 20568, 16819, 12266, 17319, 16854, 60440, 16952, 20390, 12259, 66141, 69550	358	241	22680	4.20594	0.00204371	0.000127862	0.000116685
GOTERM_BP_DIRECT	GO:0002376~immune system process	22	6.01093	7.4448e-06	12260, 20201, 69202, 12262, 12010, 21946, 97165, 20568, 16819, 15018, 12266, 17319, 16854, 60440, 16952, 20390, 12259, 66141, 16913, 69550, 16912, 239739	329	383	18082	3.157	0.0160914	0.00405555	0.00402205
GOTERM_BP_DIRECT	GO:0045087~innate immune response	19	5.19126	0.000389769	12260, 20201, 12262, 12010, 21946, 97165, 20568, 16819, 12266, 17319, 14127, 16854, 60440, 16952, 20390, 12259, 66141, 69550, 11820	329	400	18082	2.61062	0.572359	0.0686072	0.0680404
Annotation Cluster 6	Enrichment Score: 3.3036731283414333			0.188523
Category	Term	Count	%	PValue	Genes	List Total	Pop Hits	Pop Total	Fold Enrichment	Bonferroni	Benjamini	FDR
GOTERM_CC_DIRECT	GO:0005615~extracellular space	66	18.0328	6.85049e-12	16790, 20210, 20296, 20692, 57262, 21946, 53381, 12759, 12317, 227753, 13806, 60595, 14456, 16952, 11465, 12359, 13601, 11820, 12512, 76905, 20388, 19039, 73712, 74206, 104158, 21991, 74840, 22287, 22364, 28106, 20348, 18829, 14268, 13014, 13179, 18703, 12491, 20750, 20310, 14870, 70574, 20198, 16012, 12010, 23980, 21922, 16819, 20195, 16854, 20390, 16852, 12654, 67213, 13030, 20201, 17313, 12262…	344	1504	19662	2.50822	3.08958e-09	5.14928e-10	4.72684e-10
UP_KEYWORDS	Secreted	56	15.3005	1.95522e-07	20971, 20210, 20296, 20692, 57262, 21946, 53381, 12759, 227753, 14456, 16952, 13601, 12512, 20388, 19039, 73712, 74840, 22287, 28106, 76293, 20348, 18829, 14268, 13179, 18703, 20750, 20310, 16012, 12010, 21922, 16819, 16854, 13024, 20390, 16852, 12259, 12654, 12655, 100038882, 13030, 12260, 20201, 17313, 12262, 13033, 20363, 21858, 97165, 20568, 27999, 12306, 12826, 11816, 53379, 12266, 17319	358	1685	22680	2.10547	5.59178e-05	4.65995e-06	4.25261e-06
GOTERM_CC_DIRECT	GO:0005576~extracellular region	60	16.3934	6.81375e-07	100034251, 20971, 20210, 20296, 20692, 57262, 21946, 53381, 12759, 12317, 227753, 14456, 16952, 13601, 12512, 20388, 19039, 14183, 73712, 74840, 22287, 28106, 76293, 20348, 14862, 14268, 13179, 18703, 20750, 20310, 16012, 12010, 21922, 16819, 14319, 16854, 13024, 20390, 16852, 12259, 12654, 12655, 100038882, 13030, 12260, 20201, 17313, 12262, 13033, 20363, 21858, 97165, 20568, 27999, 12306, 12826…	344	1753	19662	1.95631	0.000307253	1.74155e-05	1.59867e-05
UP_KEYWORDS	Disulfide bond	68	18.5792	0.00485807	16790, 20531, 20296, 20692, 18453, 57262, 21946, 53381, 20733, 12759, 12317, 227753, 13809, 14456, 16952, 11820, 20388, 19039, 14183, 21672, 104158, 74840, 22287, 20348, 18829, 26364, 224792, 14268, 13179, 54409, 18703, 17069, 12491, 20310, 70574, 16012, 12010, 23980, 21922, 57248, 16819, 13587, 20195, 16854, 20390, 68375, 230857, 12259, 12654, 12655, 100038882, 13030, 12260, 17313, 12262, 13033,…	358	3124	22680	1.37898	0.75162	0.0555764	0.0507183
UP_SEQ_FEATURE	disulfide bond	59	16.1202	0.0753155	20531, 20296, 20692, 18453, 57262, 21946, 53381, 20733, 12759, 12317, 227753, 14456, 11820, 20388, 19039, 14183, 21672, 104158, 74840, 22287, 20348, 18829, 26364, 14268, 13179, 54409, 18703, 17069, 12491, 20310, 70574, 16012, 12010, 21922, 57248, 16819, 13587, 20195, 16854, 20390, 230857, 12259, 12654, 12655, 66167, 13030, 12260, 17313, 12262, 13033, 17991, 21858, 20568, 27999, 12826, 27279, 1501…	347	2510	18012	1.22014	1	1	1
UP_SEQ_FEATURE	signal peptide	71	19.3989	0.0886541	20971, 20210, 20296, 20692, 18453, 57262, 21946, 53381, 20733, 12759, 12317, 227753, 11949, 14456, 13601, 11820, 76905, 18301, 20388, 67397, 19039, 14183, 73712, 104158, 74840, 22287, 28106, 76293, 20348, 18829, 26364, 12562, 14268, 13179, 54409, 230866, 18703, 17069, 20750, 20310, 70574, 16012, 12010, 21922, 57248, 16819, 13587, 13024, 20390, 12259, 12654, 12655, 66167, 17113, 13030, 12260, 1731…	347	3124	18012	1.17972	1	1	1
UP_KEYWORDS	Signal	80	21.8579	0.17527	100034251, 20971, 20210, 20296, 20692, 18453, 57262, 21946, 53381, 20733, 12759, 12317, 227753, 14456, 13601, 11820, 76905, 18301, 20388, 67397, 19039, 14183, 73712, 104158, 66109, 74840, 22287, 22364, 28106, 76293, 20348, 18829, 26364, 224792, 76933, 12562, 14268, 13179, 54409, 230866, 18703, 17069, 106264, 20750, 20310, 70574, 16012, 12010, 21922, 57248, 16819, 14958, 13587, 16854, 13024, 20390…	358	4543	22680	1.1156	1	0.701153	0.639864
UP_KEYWORDS	Glycoprotein	64	17.4863	0.35845	16790, 20531, 20971, 20296, 20692, 22352, 20733, 12759, 11826, 13809, 14456, 13601, 11820, 12512, 18301, 20388, 19039, 14183, 73712, 104158, 66109, 26444, 76293, 20348, 26364, 224792, 26442, 12562, 14268, 13179, 17215, 54409, 230866, 18703, 17069, 12491, 68498, 20750, 70574, 16012, 216350, 57248, 16819, 13587, 20390, 230857, 12259, 12654, 17112, 17113, 13030, 12260, 13033, 20363, 23833, 19170, 12…	358	3815	22680	1.06279	1	0.985738	0.899572
UP_SEQ_FEATURE	glycosylation site:N-linked (GlcNAc...)	52	14.2077	0.994154	16790, 20531, 20296, 20692, 20733, 12759, 11826, 13809, 14456, 13601, 11820, 12512, 20388, 19039, 14183, 104158, 66109, 76293, 20348, 26364, 12562, 14268, 13179, 54409, 230866, 18703, 17069, 12491, 68498, 20750, 70574, 20198, 57248, 16819, 13587, 20390, 230857, 12259, 12654, 17112, 66167, 17113, 13030, 13033, 20363, 23833, 12826, 15937, 15018, 12266, 69550, 239739	347	3563	18012	0.757565	1	1	1
Annotation Cluster 7	Enrichment Score: 2.364878652357811			0.016452
Category	Term	Count	%	PValue	Genes	List Total	Pop Hits	Pop Total	Fold Enrichment	Bonferroni	Benjamini	FDR
GOTERM_MF_DIRECT	GO:0016209~antioxidant activity	5	1.36612	0.000803629	20201, 11816, 21672, 53381, 12359	313	24	17446	11.6121	0.372676	0.0423732	0.040912
GOTERM_MF_DIRECT	GO:0004601~peroxidase activity	5	1.36612	0.00215692	21672, 15122, 53381, 12359, 100503605	313	31	17446	8.99	0.714171	0.0703017	0.0678775
UP_KEYWORDS	Peroxidase	3	0.819672	0.0463954	21672, 53381, 12359	358	22	22680	8.6389	0.999999	0.302151	0.27574
Annotation Cluster 8	Enrichment Score: 2.338909681486797			0.0441739
Category	Term	Count	%	PValue	Genes	List Total	Pop Hits	Pop Total	Fold Enrichment	Bonferroni	Benjamini	FDR
GOTERM_MF_DIRECT	GO:0098641~cadherin binding involved in cell-cell adhesion	15	4.09836	0.000521927	19385, 65962, 19384, 20846, 54673, 12306, 16828, 13209, 29875, 13806, 16898, 16952, 12387, 217869, 18746	313	279	17446	2.99667	0.261251	0.0336353	0.0324755
GOTERM_CC_DIRECT	GO:0005913~cell-cell adherens junction	15	4.09836	0.00141175	19385, 65962, 19384, 20846, 54673, 12306, 16828, 13209, 29875, 13806, 16898, 16952, 12387, 217869, 18746	344	316	19662	2.71315	0.471202	0.0227393	0.0208737
GOTERM_BP_DIRECT	GO:0098609~cell-cell adhesion	7	1.91257	0.130588	16828, 13209, 13806, 65962, 16898, 20846, 217869	329	189	18082	2.03557	1	1	0.992195
Annotation Cluster 9	Enrichment Score: 2.1028781474760727			0.063121
Category	Term	Count	%	PValue	Genes	List Total	Pop Hits	Pop Total	Fold Enrichment	Bonferroni	Benjamini	FDR
GOTERM_BP_DIRECT	GO:0060441~epithelial tube branching involved in lung morphogenesis	6	1.63934	6.09755e-05	14183, 13033, 15376, 20682, 12387, 21869	329	24	18082	13.7401	0.124421	0.0166082	0.016471
GOTERM_BP_DIRECT	GO:0001708~cell fate specification	3	0.819672	0.0646319	15376, 20682, 12387	329	23	18082	7.16876	1	1	0.992195
GOTERM_MF_DIRECT	GO:0044212~transcription regulatory region DNA binding	8	2.18579	0.12467	12606, 15388, 15376, 20682, 12387, 21869, 16478, 97165	313	233	17446	1.91375	1	1	0.967185
Annotation Cluster 10	Enrichment Score: 1.9557422214101332
Category	Term	Count	%	PValue	Genes	List Total	Pop Hits	Pop Total	Fold Enrichment	Bonferroni	Benjamini	FDR
UP_KEYWORDS	Chaperone	10	2.73224	0.00337947	12759, 12317, 67199, 15519, 21454, 66411, 18453, 67628, 67713, 72042	358	191	22680	3.31686	0.620221	0.0420229	0.0383496
GOTERM_BP_DIRECT	GO:0006457~protein folding	8	2.18579	0.00885268	12317, 67397, 67199, 15519, 30795, 21454, 18453, 22154	329	128	18082	3.43503	1	0.401875	0.398555
GOTERM_MF_DIRECT	GO:0051082~unfolded protein binding	5	1.36612	0.0453785	12317, 67199, 15519, 21454, 67952	313	75	17446	3.71587	1	0.612082	0.590976
Annotation Cluster 11	Enrichment Score: 1.8805575699519186
Category	Term	Count	%	PValue	Genes	List Total	Pop Hits	Pop Total	Fold Enrichment	Bonferroni	Benjamini	FDR
GOTERM_BP_DIRECT	GO:0006122~mitochondrial electron transport, ubiquinol to cytochrome c	4	1.0929	0.00147781	13063, 67530, 22272, 66445	329	13	18082	16.9109	0.960146	0.146371	0.145162
GOTERM_CC_DIRECT	GO:0005750~mitochondrial respiratory chain complex III	3	0.819672	0.0124478	67530, 22272, 66445	344	10	19662	17.1471	0.99648	0.130925	0.120184
KEGG_PATHWAY	mmu04260:Cardiac muscle contraction	5	1.36612	0.124055	12858, 67530, 22272, 66445, 12866	192	77	7691	2.60112	1	0.858522	0.838463
Annotation Cluster 12	Enrichment Score: 1.829745313961196
Category	Term	Count	%	PValue	Genes	List Total	Pop Hits	Pop Total	Fold Enrichment	Bonferroni	Benjamini	FDR
GOTERM_BP_DIRECT	GO:0010466~negative regulation of peptidase activity	9	2.45902	0.00132485	17035, 23980, 21858, 13014, 11799, 20568, 20733, 13601, 11820	329	117	18082	4.22773	0.944355	0.144343	0.14315
UP_KEYWORDS	Protease inhibitor	8	2.18579	0.00308007	17035, 23980, 21858, 13014, 11799, 20568, 20733, 11820	358	121	22680	4.18856	0.586153	0.0400409	0.0365408
GOTERM_MF_DIRECT	GO:0030414~peptidase inhibitor activity	8	2.18579	0.00665201	17035, 23980, 21858, 13014, 11799, 20568, 20733, 11820	313	123	17446	3.62524	0.979164	0.160757	0.155214
UP_KEYWORDS	Serine protease inhibitor	4	1.0929	0.14647	23980, 20568, 20733, 11820	358	84	22680	3.01676	1	0.626383	0.57163
GOTERM_MF_DIRECT	GO:0004867~serine-type endopeptidase inhibitor activity	5	1.36612	0.178584	100034251, 23980, 20568, 20733, 11820	313	123	17446	2.26577	1	1	0.967185
Annotation Cluster 13	Enrichment Score: 1.720819926420627
Category	Term	Count	%	PValue	Genes	List Total	Pop Hits	Pop Total	Fold Enrichment	Bonferroni	Benjamini	FDR
GOTERM_BP_DIRECT	GO:0071229~cellular response to acid chemical	3	0.819672	0.00648619	12306, 13806, 20194	329	7	18082	23.5545	0.999999	0.328684	0.325969
GOTERM_BP_DIRECT	GO:0051099~positive regulation of binding	3	0.819672	0.00854507	12306, 13806, 20194	329	8	18082	20.6102	1	0.396164	0.392891
GOTERM_CC_DIRECT	GO:0019897~extrinsic component of plasma membrane	3	0.819672	0.124118	12306, 13806, 20194	344	35	19662	4.89917	1	0.674425	0.619095
Annotation Cluster 14	Enrichment Score: 1.7058538719680945
Category	Term	Count	%	PValue	Genes	List Total	Pop Hits	Pop Total	Fold Enrichment	Bonferroni	Benjamini	FDR
GOTERM_MF_DIRECT	GO:0048306~calcium-dependent protein binding	9	2.45902	3.10153e-05	12306, 22318, 17313, 20200, 20198, 20195, 20193, 16952, 12313	313	69	17446	7.27018	0.0178283	0.00299814	0.00289476
UP_SEQ_FEATURE	calcium-binding region:1; low affinity	4	1.0929	0.00269313	20201, 20198, 20195, 20193	347	15	18012	13.8421	0.941714	0.931113	0.931113
UP_SEQ_FEATURE	calcium-binding region:2; high affinity	4	1.0929	0.00269313	20201, 20198, 20195, 20193	347	15	18012	13.8421	0.941714	0.931113	0.931113
UP_KEYWORDS	Calcium	22	6.01093	0.021988	20201, 17313, 20200, 20198, 20692, 69029, 76293, 67938, 80795, 12306, 12317, 227753, 26364, 13809, 20195, 60595, 14456, 20193, 12562, 16952, 20390, 12313	358	827	22680	1.6853	0.998268	0.174683	0.159413
UP_SEQ_FEATURE	domain:EF-hand 2	8	2.18579	0.0499116	20201, 20200, 20198, 60595, 20195, 20193, 12313, 67938	347	173	18012	2.40036	1	1	1
UP_SEQ_FEATURE	domain:EF-hand 1	8	2.18579	0.0513227	20201, 20200, 20198, 60595, 20195, 20193, 12313, 67938	347	174	18012	2.38656	1	1	1
GOTERM_MF_DIRECT	GO:0005509~calcium ion binding	19	5.19126	0.0773976	20201, 17313, 20200, 20198, 20692, 21922, 67938, 12306, 12317, 227753, 26364, 20195, 60595, 14456, 20194, 20193, 12562, 16952, 12313	313	699	17446	1.51505	1	0.824906	0.796461
UP_SEQ_FEATURE	calcium-binding region:2	3	0.819672	0.646701	20200, 60595, 12313	347	114	18012	1.36599	1	1	1
UP_SEQ_FEATURE	calcium-binding region:1	3	0.819672	0.699997	20200, 60595, 12313	347	126	18012	1.2359	1	1	1
Annotation Cluster 15	Enrichment Score: 1.5494038521468974
Category	Term	Count	%	PValue	Genes	List Total	Pop Hits	Pop Total	Fold Enrichment	Bonferroni	Benjamini	FDR
GOTERM_MF_DIRECT	GO:0008201~heparin binding	8	2.18579	0.0190201	17035, 14183, 11816, 20296, 56330, 14268, 21922, 11820	313	151	17446	2.95301	0.999985	0.334292	0.322764
UP_KEYWORDS	Heparin-binding	5	1.36612	0.0257082	17035, 14183, 11816, 14268, 11820	358	71	22680	4.46141	0.999418	0.193488	0.176575
UP_SEQ_FEATURE	region of interest:Heparin-binding	3	0.819672	0.0459733	14183, 11816, 11820	347	18	18012	8.6513	1	1	1
Annotation Cluster 16	Enrichment Score: 1.490664436475079
Category	Term	Count	%	PValue	Genes	List Total	Pop Hits	Pop Total	Fold Enrichment	Bonferroni	Benjamini	FDR
GOTERM_BP_DIRECT	GO:0034097~response to cytokine	7	1.91257	0.0035307	20692, 52668, 22287, 21858, 12387, 16478, 20846	329	81	18082	4.74967	0.99955	0.256446	0.254328
GOTERM_BP_DIRECT	GO:0051591~response to cAMP	4	1.0929	0.065117	20692, 23980, 16478, 20846	329	51	18082	4.31063	1	1	0.992195
GOTERM_BP_DIRECT	GO:0043434~response to peptide hormone	4	1.0929	0.146707	20692, 16952, 16478, 20846	329	73	18082	3.01153	1	1	0.992195
Annotation Cluster 17	Enrichment Score: 1.4275056491219116
Category	Term	Count	%	PValue	Genes	List Total	Pop Hits	Pop Total	Fold Enrichment	Bonferroni	Benjamini	FDR
GOTERM_BP_DIRECT	GO:0015986~ATP synthesis coupled proton transport	5	1.36612	0.000716672	11949, 28080, 100039281, 11951, 11950	329	23	18082	11.9479	0.790323	0.104109	0.103249
GOTERM_MF_DIRECT	GO:0046933~proton-transporting ATP synthase activity, rotational mechanism	4	1.0929	0.00178133	11949, 28080, 11951, 11950	313	14	17446	15.9251	0.644452	0.0677116	0.0653767
GOTERM_CC_DIRECT	GO:0005753~mitochondrial proton-transporting ATP synthase complex	4	1.0929	0.00353511	11949, 28080, 11951, 11950	344	18	19662	12.7016	0.797529	0.0514302	0.0472109
GOTERM_CC_DIRECT	GO:0000276~mitochondrial proton-transporting ATP synthase complex, coupling factor F(o)	3	0.819672	0.0178422	28080, 11951, 11950	344	12	19662	14.2892	0.999702	0.174931	0.160579
UP_KEYWORDS	Hydrogen ion transport	4	1.0929	0.0337376	11949, 28080, 11951, 11950	358	45	22680	5.63128	0.999945	0.241224	0.220138
GOTERM_BP_DIRECT	GO:0015992~proton transport	4	1.0929	0.0881405	11949, 28080, 11951, 11950	329	58	18082	3.79038	1	1	0.992195
GOTERM_BP_DIRECT	GO:0046034~ATP metabolic process	3	0.819672	0.163731	11949, 28080, 11951	329	40	18082	4.12204	1	1	0.992195
GOTERM_MF_DIRECT	GO:0016887~ATPase activity	6	1.63934	0.286341	15519, 13682, 13681, 11949, 28080, 11950	313	200	17446	1.67214	1	1	0.967185
UP_KEYWORDS	Ion transport	10	2.73224	0.642063	16819, 80795, 18301, 20531, 69029, 11949, 28080, 22334, 11951, 11950	358	619	22680	1.02346	1	1	0.915789
GOTERM_BP_DIRECT	GO:0006811~ion transport	10	2.73224	0.736457	16819, 80795, 18301, 20531, 69029, 11949, 28080, 22334, 11951, 11950	329	584	18082	0.941104	1	1	0.992195
Annotation Cluster 18	Enrichment Score: 1.4218604110279376
Category	Term	Count	%	PValue	Genes	List Total	Pop Hits	Pop Total	Fold Enrichment	Bonferroni	Benjamini	FDR
GOTERM_BP_DIRECT	GO:0006360~transcription from RNA polymerase I promoter	4	1.0929	0.00115219	12606, 75083, 69833, 66491	329	12	18082	18.3202	0.9189	0.139479	0.138327
GOTERM_CC_DIRECT	GO:0005736~DNA-directed RNA polymerase I complex	3	0.819672	0.0240434	75083, 69833, 66491	344	14	19662	12.2479	0.999983	0.225908	0.207375
GOTERM_CC_DIRECT	GO:0005665~DNA-directed RNA polymerase II, core complex	3	0.819672	0.0347238	75083, 69833, 66491	344	17	19662	10.0865	1	0.29548	0.271239
GOTERM_CC_DIRECT	GO:0005666~DNA-directed RNA polymerase III complex	3	0.819672	0.0426786	75083, 69833, 66491	344	19	19662	9.02479	1	0.343716	0.315517
GOTERM_BP_DIRECT	GO:0006383~transcription from RNA polymerase III promoter	3	0.819672	0.0457867	75083, 69833, 66491	329	19	18082	8.67797	1	1	0.992195
GOTERM_MF_DIRECT	GO:0003899~DNA-directed RNA polymerase activity	3	0.819672	0.12923	75083, 69833, 66491	313	35	17446	4.77754	1	1	0.967185
GOTERM_BP_DIRECT	GO:0006366~transcription from RNA polymerase II promoter	4	1.0929	0.458684	75083, 69833, 16478, 66491	329	138	18082	1.59306	1	1	0.992195
Annotation Cluster 19	Enrichment Score: 1.3960813553575666
Category	Term	Count	%	PValue	Genes	List Total	Pop Hits	Pop Total	Fold Enrichment	Bonferroni	Benjamini	FDR
GOTERM_BP_DIRECT	GO:0009612~response to mechanical stimulus	6	1.63934	0.00566945	12491, 20296, 13179, 16478, 20846, 12654	329	63	18082	5.23433	0.999996	0.316762	0.314146
GOTERM_BP_DIRECT	GO:0016525~negative regulation of angiogenesis	5	1.36612	0.0418057	12491, 20692, 20296, 13179, 20846	329	72	18082	3.8167	1	1	0.992195
GOTERM_BP_DIRECT	GO:0019221~cytokine-mediated signaling pathway	5	1.36612	0.273514	12606, 20296, 60440, 13179, 20846	329	146	18082	1.88221	1	1	0.992195
Annotation Cluster 20	Enrichment Score: 1.3659586721135824
Category	Term	Count	%	PValue	Genes	List Total	Pop Hits	Pop Total	Fold Enrichment	Bonferroni	Benjamini	FDR
UP_KEYWORDS	Redox-active center	5	1.36612	0.00631967	72657, 21672, 18453, 73046, 53381	358	47	22680	6.73957	0.836862	0.0654546	0.0597331
GOTERM_CC_DIRECT	GO:0005623~cell	8	2.18579	0.110735	20310, 18829, 21672, 69019, 18453, 73046, 53381, 97165	344	231	19662	1.97946	1	0.623149	0.572026
GOTERM_BP_DIRECT	GO:0045454~cell redox homeostasis	4	1.0929	0.114063	21672, 18453, 73046, 53381	329	65	18082	3.38218	1	1	0.992195
Annotation Cluster 21	Enrichment Score: 1.3563432740928463
Category	Term	Count	%	PValue	Genes	List Total	Pop Hits	Pop Total	Fold Enrichment	Bonferroni	Benjamini	FDR
UP_SEQ_FEATURE	zinc finger region:C4-type	7	1.91257	0.00623988	100043813, 67941, 22186, 22187, 12575, 667759, 57294	347	86	18012	4.22505	0.998636	1	1
UP_SEQ_FEATURE	cross-link:Glycyl lysine isopeptide (Gly-Lys) (interchain with K-? in acceptor proteins)	5	1.36612	0.00915774	100038882, 170930, 22186, 22187, 667759	347	43	18012	6.03579	0.999939	1	1
UP_SEQ_FEATURE	binding site:Activating enzyme	4	1.0929	0.0131706	100038882, 22186, 22187, 667759	347	26	18012	7.98581	0.999999	1	1
UP_SEQ_FEATURE	chain:UPF0459 protein C19orf50 homolog	3	0.819672	0.0714359	22186, 22187, 667759	347	23	18012	6.77058	1	1	1
UP_SEQ_FEATURE	compositionally biased region:Lys-rich (highly basic)	3	0.819672	0.0714359	22186, 22187, 667759	347	23	18012	6.77058	1	1	1
UP_SEQ_FEATURE	chain:40S ribosomal protein S27a	3	0.819672	0.0714359	22186, 22187, 667759	347	23	18012	6.77058	1	1	1
UP_SEQ_FEATURE	chain:60S ribosomal protein L40	3	0.819672	0.0714359	22186, 22187, 667759	347	23	18012	6.77058	1	1	1
UP_SEQ_FEATURE	site:Essential for function	3	0.819672	0.0769714	22186, 22187, 667759	347	24	18012	6.48847	1	1	1
UP_SEQ_FEATURE	region of interest:Ubiquitin 1	3	0.819672	0.0769714	22186, 22187, 667759	347	24	18012	6.48847	1	1	1
UP_SEQ_FEATURE	region of interest:Ubiquitin 2	3	0.819672	0.0769714	22186, 22187, 667759	347	24	18012	6.48847	1	1	1
UP_SEQ_FEATURE	chain:Ubiquitin	3	0.819672	0.0769714	22186, 22187, 667759	347	24	18012	6.48847	1	1	1
UP_SEQ_FEATURE	chain:Ubiquitin D	3	0.819672	0.0769714	22186, 22187, 667759	347	24	18012	6.48847	1	1	1
Annotation Cluster 22	Enrichment Score: 1.354576679414829
Category	Term	Count	%	PValue	Genes	List Total	Pop Hits	Pop Total	Fold Enrichment	Bonferroni	Benjamini	FDR
KEGG_PATHWAY	mmu01130:Biosynthesis of antibiotics	13	3.55191	0.00691417	18102, 18242, 21991, 269951, 104112, 56451, 11669, 16828, 11428, 13806, 14433, 12359, 18746	192	214	7691	2.43339	0.773446	0.164404	0.160562
UP_KEYWORDS	Glycolysis	4	1.0929	0.017446	21991, 13806, 14433, 18746	358	35	22680	7.24022	0.993485	0.145701	0.132965
KEGG_PATHWAY	mmu00010:Glycolysis / Gluconeogenesis	6	1.63934	0.0236104	11669, 16828, 21991, 13806, 14433, 18746	192	66	7691	3.64157	0.993983	0.413391	0.403733
KEGG_PATHWAY	mmu01200:Carbon metabolism	8	2.18579	0.0251126	11428, 21991, 269951, 13806, 14433, 56451, 12359, 18746	192	116	7691	2.76257	0.995672	0.413391	0.403733
GOTERM_BP_DIRECT	GO:0006096~glycolytic process	4	1.0929	0.0271607	21991, 13806, 14433, 18746	329	36	18082	6.10672	1	0.833566	0.82668
KEGG_PATHWAY	mmu01230:Biosynthesis of amino acids	6	1.63934	0.0401208	11428, 21991, 269951, 13806, 14433, 18746	192	76	7691	3.16242	0.999844	0.613274	0.598946
GOTERM_BP_DIRECT	GO:0006006~glucose metabolic process	3	0.819672	0.350352	21991, 14433, 18746	329	68	18082	2.42473	1	1	0.992195
UP_SEQ_FEATURE	binding site:Substrate	7	1.91257	0.533506	16828, 21991, 12409, 269951, 13806, 17319, 18746	347	304	18012	1.19524	1	1	1
Annotation Cluster 23	Enrichment Score: 1.3007968161840515
Category	Term	Count	%	PValue	Genes	List Total	Pop Hits	Pop Total	Fold Enrichment	Bonferroni	Benjamini	FDR
KEGG_PATHWAY	mmu01200:Carbon metabolism	8	2.18579	0.0251126	11428, 21991, 269951, 13806, 14433, 56451, 12359, 18746	192	116	7691	2.76257	0.995672	0.413391	0.403733
KEGG_PATHWAY	mmu00020:Citrate cycle (TCA cycle)	4	1.0929	0.0441319	11428, 269951, 104112, 56451	192	32	7691	5.00716	0.999936	0.629615	0.614904
UP_KEYWORDS	Tricarboxylic acid cycle	3	0.819672	0.058438	11428, 269951, 56451	358	25	22680	7.60223	1	0.348193	0.317756
GOTERM_BP_DIRECT	GO:0006099~tricarboxylic acid cycle	3	0.819672	0.0967106	11428, 269951, 56451	329	29	18082	5.68557	1	1	0.992195
Annotation Cluster 24	Enrichment Score: 1.2980522451055554
Category	Term	Count	%	PValue	Genes	List Total	Pop Hits	Pop Total	Fold Enrichment	Bonferroni	Benjamini	FDR
GOTERM_CC_DIRECT	GO:0005903~brush border	6	1.63934	0.0111374	20531, 13809, 11826, 71960, 60595, 67938	344	77	19662	4.45379	0.993598	0.125574	0.115272
GOTERM_CC_DIRECT	GO:0001725~stress fiber	5	1.36612	0.0295434	12306, 74206, 71960, 60595, 67938	344	67	19662	4.26545	0.999999	0.271919	0.249611
KEGG_PATHWAY	mmu04530:Tight junction	4	1.0929	0.387792	71960, 60595, 11465, 67938	192	90	7691	1.78032	1	1	0.981221
Annotation Cluster 25	Enrichment Score: 1.2844765216199168			0.0836511
Category	Term	Count	%	PValue	Genes	List Total	Pop Hits	Pop Total	Fold Enrichment	Bonferroni	Benjamini	FDR
UP_KEYWORDS	Hydroxylation	7	1.91257	0.00267572	12826, 12260, 12262, 13819, 20390, 12259, 18746	358	88	22680	5.03936	0.535262	0.0364408	0.0332554
UP_KEYWORDS	Complement pathway	4	1.0929	0.00854954	12260, 12262, 12266, 12259	358	27	22680	9.38547	0.914195	0.0843162	0.0769459
UP_SEQ_FEATURE	domain:Collagen-like	4	1.0929	0.0250536	12260, 12262, 20390, 12259	347	33	18012	6.29185	1	1	1
UP_KEYWORDS	Collagen	5	1.36612	0.0452717	12826, 12260, 12262, 20390, 12259	358	85	22680	3.72659	0.999998	0.302151	0.27574
KEGG_PATHWAY	mmu05020:Prion diseases	4	1.0929	0.0476863	12260, 12262, 12259, 12028	192	33	7691	4.85543	0.999971	0.637804	0.622902
GOTERM_CC_DIRECT	GO:0005581~collagen trimer	5	1.36612	0.05726	12826, 12260, 12262, 20390, 12259	344	83	19662	3.44319	1	0.430404	0.395094
KEGG_PATHWAY	mmu05322:Systemic lupus erythematosus	8	2.18579	0.0730741	20641, 12260, 12262, 60595, 12266, 51788, 12259, 15081	192	147	7691	2.17999	1	0.755257	0.737611
GOTERM_BP_DIRECT	GO:0006958~complement activation, classical pathway	4	1.0929	0.0778954	12260, 12262, 12266, 12259	329	55	18082	3.99713	1	1	0.992195
UP_SEQ_FEATURE	domain:C1q	3	0.819672	0.106465	12260, 12262, 12259	347	29	18012	5.36977	1	1	1
KEGG_PATHWAY	mmu05133:Pertussis	5	1.36612	0.111476	12260, 12262, 12266, 12259, 12313	192	74	7691	2.70657	1	0.858522	0.838463
KEGG_PATHWAY	mmu05142:Chagas disease (American trypanosomiasis)	6	1.63934	0.112807	12317, 12260, 12262, 20296, 12266, 12259	192	103	7691	2.33343	1	0.858522	0.838463
KEGG_PATHWAY	mmu05150:Staphylococcus aureus infection	4	1.0929	0.126959	12260, 12262, 12266, 12259	192	50	7691	3.20458	1	0.858522	0.838463
KEGG_PATHWAY	mmu04610:Complement and coagulation cascades	4	1.0929	0.292291	12260, 12262, 12266, 12259	192	76	7691	2.10828	1	1	0.981221
Annotation Cluster 26	Enrichment Score: 1.2213242651219838
Category	Term	Count	%	PValue	Genes	List Total	Pop Hits	Pop Total	Fold Enrichment	Bonferroni	Benjamini	FDR
GOTERM_CC_DIRECT	GO:0000307~cyclin-dependent protein kinase holoenzyme complex	4	1.0929	0.00481315	54124, 12443, 12575, 66197	344	20	19662	11.4314	0.886502	0.0678353	0.0622701
KEGG_PATHWAY	mmu05222:Small cell lung cancer	7	1.91257	0.0177778	13063, 12826, 17187, 54124, 12443, 14268, 66197	192	84	7691	3.33811	0.978478	0.345858	0.337777
GOTERM_MF_DIRECT	GO:0016538~cyclin-dependent protein serine/threonine kinase regulator activity	3	0.819672	0.0324312	54124, 12443, 66197	313	16	17446	10.4509	1	0.470252	0.454036
GOTERM_BP_DIRECT	GO:0045737~positive regulation of cyclin-dependent protein serine/threonine kinase activity	3	0.819672	0.0855753	54124, 12443, 66197	329	27	18082	6.10672	1	1	0.992195
UP_KEYWORDS	Cell division	8	2.18579	0.369942	68612, 54124, 12443, 19384, 56208, 66197, 11799, 68251	358	372	22680	1.36241	1	0.988408	0.902008
GOTERM_BP_DIRECT	GO:0051301~cell division	8	2.18579	0.534938	68612, 54124, 12443, 19384, 56208, 66197, 11799, 68251	329	374	18082	1.17563	1	1	0.992195
Annotation Cluster 27	Enrichment Score: 1.1136734618674302
Category	Term	Count	%	PValue	Genes	List Total	Pop Hits	Pop Total	Fold Enrichment	Bonferroni	Benjamini	FDR
GOTERM_BP_DIRECT	GO:0030593~neutrophil chemotaxis	7	1.91257	0.00156241	20201, 20310, 20750, 18829, 20296, 16854, 14127	329	69	18082	5.5757	0.966865	0.148022	0.146799
UP_KEYWORDS	Chemotaxis	7	1.91257	0.00371745	67213, 20201, 20310, 18829, 20296, 13587, 97165	358	94	22680	4.7177	0.655331	0.0442996	0.0404272
UP_KEYWORDS	Cytokine	7	1.91257	0.0971237	67213, 20310, 20750, 18829, 20296, 17319, 21946	358	200	22680	2.21732	1	0.502298	0.458391
GOTERM_MF_DIRECT	GO:0008009~chemokine activity	3	0.819672	0.211784	20310, 18829, 20296	313	48	17446	3.48363	1	1	0.967185
GOTERM_BP_DIRECT	GO:0070098~chemokine-mediated signaling pathway	3	0.819672	0.263357	20310, 18829, 20296	329	55	18082	2.99784	1	1	0.992195
KEGG_PATHWAY	mmu04062:Chemokine signaling pathway	6	1.63934	0.539232	18753, 66066, 20310, 18829, 20296, 20846	192	196	7691	1.22624	1	1	0.981221
KEGG_PATHWAY	mmu04060:Cytokine-cytokine receptor interaction	4	1.0929	0.943421	20310, 18829, 27279, 20296	192	242	7691	0.662104	1	1	0.981221
Annotation Cluster 28	Enrichment Score: 1.0126593181566033			0.186592
Category	Term	Count	%	PValue	Genes	List Total	Pop Hits	Pop Total	Fold Enrichment	Bonferroni	Benjamini	FDR
UP_SEQ_FEATURE	propeptide:Removed in mature form	12	3.27869	0.00650273	57248, 100038882, 17069, 66066, 19177, 70574, 19173, 16913, 16912, 69550, 23833, 11853	347	238	18012	2.6172	0.998968	1	1
UP_KEYWORDS	GPI-anchor	5	1.36612	0.179625	57248, 17069, 70574, 69550, 23833	358	140	22680	2.26257	1	0.701532	0.640209
GOTERM_CC_DIRECT	GO:0031225~anchored component of membrane	5	1.36612	0.232401	57248, 17069, 70574, 69550, 23833	344	141	19662	2.02684	1	0.942789	0.865443
UP_SEQ_FEATURE	lipid moiety-binding region:GPI-anchor amidated serine	3	0.819672	0.327841	70574, 69550, 23833	347	61	18012	2.55284	1	1	1
Annotation Cluster 29	Enrichment Score: 1.0031297152853393
Category	Term	Count	%	PValue	Genes	List Total	Pop Hits	Pop Total	Fold Enrichment	Bonferroni	Benjamini	FDR
GOTERM_BP_DIRECT	GO:0051412~response to corticosterone	4	1.0929	0.00617322	12443, 23980, 12575, 12313	329	21	18082	10.4687	0.999999	0.328084	0.325374
KEGG_PATHWAY	mmu05214:Glioma	4	1.0929	0.218583	12443, 12575, 12313, 12578	192	65	7691	2.46506	1	1	0.981221
KEGG_PATHWAY	mmu04921:Oxytocin signaling pathway	4	1.0929	0.725243	12443, 12575, 11465, 12313	192	150	7691	1.06819	1	1	0.981221
Annotation Cluster 30	Enrichment Score: 0.8993253064201623
Category	Term	Count	%	PValue	Genes	List Total	Pop Hits	Pop Total	Fold Enrichment	Bonferroni	Benjamini	FDR
GOTERM_CC_DIRECT	GO:0005765~lysosomal membrane	9	2.45902	0.0534633	71712, 12306, 17113, 16790, 13809, 230857, 66141, 239739, 12512	344	234	19662	2.19835	1	0.408677	0.375149
GOTERM_CC_DIRECT	GO:0005764~lysosome	10	2.73224	0.128857	71712, 13030, 17113, 20388, 11816, 13033, 12359, 66141, 239739, 12512	344	331	19662	1.7268	1	0.680908	0.625047
KEGG_PATHWAY	mmu04142:Lysosome	6	1.63934	0.186308	13030, 17113, 13033, 74105, 239739, 12512	192	122	7691	1.97003	1	1	0.981221
UP_KEYWORDS	Lysosome	7	1.91257	0.196926	71712, 13030, 17113, 13033, 66141, 239739, 12512	358	249	22680	1.78098	1	0.731441	0.667504
Annotation Cluster 31	Enrichment Score: 0.89907120942121
Category	Term	Count	%	PValue	Genes	List Total	Pop Hits	Pop Total	Fold Enrichment	Bonferroni	Benjamini	FDR
GOTERM_MF_DIRECT	GO:0005200~structural constituent of cytoskeleton	5	1.36612	0.0511283	11867, 56378, 22352, 22154, 11465	313	78	17446	3.57295	1	0.669894	0.646794
KEGG_PATHWAY	mmu05100:Bacterial invasion of epithelial cells	5	1.36612	0.128377	11867, 56378, 11465, 12387, 14268	192	78	7691	2.56778	1	0.858522	0.838463
KEGG_PATHWAY	mmu05132:Salmonella infection	4	1.0929	0.305941	11867, 20310, 56378, 11465	192	78	7691	2.05422	1	1	0.981221
Annotation Cluster 32	Enrichment Score: 0.8912171899826999
Category	Term	Count	%	PValue	Genes	List Total	Pop Hits	Pop Total	Fold Enrichment	Bonferroni	Benjamini	FDR
KEGG_PATHWAY	mmu05210:Colorectal cancer	5	1.36612	0.074114	13063, 12443, 12387, 12028, 11799	192	64	7691	3.12948	1	0.755257	0.737611
KEGG_PATHWAY	mmu04115:p53 signaling pathway	5	1.36612	0.0845462	13063, 12443, 12575, 12028, 12578	192	67	7691	2.98935	1	0.786647	0.768267
GOTERM_BP_DIRECT	GO:0051726~regulation of cell cycle	5	1.36612	0.146429	68026, 12443, 12575, 16478, 12028	329	112	18082	2.45359	1	1	0.992195
KEGG_PATHWAY	mmu05161:Hepatitis B	6	1.63934	0.296831	13063, 12443, 12575, 20846, 12028, 11799	192	146	7691	1.64619	1	1	0.981221
Annotation Cluster 33	Enrichment Score: 0.8695993292644737
Category	Term	Count	%	PValue	Genes	List Total	Pop Hits	Pop Total	Fold Enrichment	Bonferroni	Benjamini	FDR
KEGG_PATHWAY	mmu01130:Biosynthesis of antibiotics	13	3.55191	0.00691417	18102, 18242, 21991, 269951, 104112, 56451, 11669, 16828, 11428, 13806, 14433, 12359, 18746	192	214	7691	2.43339	0.773446	0.164404	0.160562
GOTERM_BP_DIRECT	GO:0008152~metabolic process	10	2.73224	0.470312	11669, 50790, 11428, 14870, 21991, 104112, 56451, 14862, 18746, 12655	329	463	18082	1.18705	1	1	0.992195
GOTERM_MF_DIRECT	GO:0003824~catalytic activity	8	2.18579	0.756964	12716, 50790, 16828, 18242, 21991, 104112, 56451, 18746	313	479	17446	0.930906	1	1	0.967185
Annotation Cluster 34	Enrichment Score: 0.8129900061506441
Category	Term	Count	%	PValue	Genes	List Total	Pop Hits	Pop Total	Fold Enrichment	Bonferroni	Benjamini	FDR
GOTERM_MF_DIRECT	GO:0003779~actin binding	11	3.00546	0.0826654	11867, 18301, 21961, 227753, 17357, 20198, 12808, 71960, 56378, 60595, 72042	313	338	17446	1.81396	1	0.834105	0.805343
UP_KEYWORDS	Actin-binding	8	2.18579	0.10453	11867, 227753, 17357, 12808, 71960, 56378, 60595, 72042	358	252	22680	2.01117	1	0.516576	0.471421
GOTERM_MF_DIRECT	GO:0051015~actin filament binding	4	1.0929	0.421177	11867, 71960, 56378, 60595	313	132	17446	1.68903	1	1	0.967185
Annotation Cluster 35	Enrichment Score: 0.78958795649177
Category	Term	Count	%	PValue	Genes	List Total	Pop Hits	Pop Total	Fold Enrichment	Bonferroni	Benjamini	FDR
UP_KEYWORDS	Iron	12	3.27869	0.0364646	16819, 12858, 13063, 14319, 11428, 15122, 66445, 73046, 20250, 12359, 100503605, 11820	358	375	22680	2.02726	0.999976	0.254363	0.232128
UP_KEYWORDS	Heme	6	1.63934	0.133847	12858, 13063, 15122, 66445, 12359, 100503605	358	171	22680	2.22288	1	0.607621	0.554508
UP_SEQ_FEATURE	metal ion-binding site:Iron (heme axial ligand)	4	1.0929	0.375205	13063, 66445, 12359, 66491	347	114	18012	1.82133	1	1	1
GOTERM_MF_DIRECT	GO:0020037~heme binding	5	1.36612	0.379228	13063, 15122, 66445, 12359, 100503605	313	175	17446	1.59251	1	1	0.967185
Annotation Cluster 36	Enrichment Score: 0.7704064464476635
Category	Term	Count	%	PValue	Genes	List Total	Pop Hits	Pop Total	Fold Enrichment	Bonferroni	Benjamini	FDR
GOTERM_BP_DIRECT	GO:0010243~response to organonitrogen compound	4	1.0929	0.00800358	12443, 26445, 12575, 12578	329	23	18082	9.55835	1	0.379126	0.375994
GOTERM_BP_DIRECT	GO:0000082~G1/S transition of mitotic cell cycle	5	1.36612	0.0260421	19385, 12443, 12575, 67628, 12578	329	62	18082	4.4323	1	0.833566	0.82668
KEGG_PATHWAY	mmu04115:p53 signaling pathway	5	1.36612	0.0845462	13063, 12443, 12575, 12028, 12578	192	67	7691	2.98935	1	0.786647	0.768267
KEGG_PATHWAY	mmu05203:Viral carcinogenesis	10	2.73224	0.120931	227753, 19385, 60595, 15018, 12266, 12443, 12575, 12028, 18746, 12578	192	231	7691	1.73408	1	0.858522	0.838463
KEGG_PATHWAY	mmu05214:Glioma	4	1.0929	0.218583	12443, 12575, 12313, 12578	192	65	7691	2.46506	1	1	0.981221
KEGG_PATHWAY	mmu05219:Bladder cancer	3	0.819672	0.270996	12443, 12575, 12578	192	41	7691	2.93102	1	1	0.981221
KEGG_PATHWAY	mmu05218:Melanoma	3	0.819672	0.530086	12443, 12575, 12578	192	71	7691	1.69256	1	1	0.981221
KEGG_PATHWAY	mmu05220:Chronic myeloid leukemia	3	0.819672	0.537655	12443, 12575, 12578	192	72	7691	1.66905	1	1	0.981221
KEGG_PATHWAY	mmu04110:Cell cycle	4	1.0929	0.599225	12443, 12575, 17215, 12578	192	124	7691	1.29217	1	1	0.981221
KEGG_PATHWAY	mmu05206:MicroRNAs in cancer	5	1.36612	0.916911	384783, 22352, 12443, 12575, 12578	192	276	7691	0.725676	1	1	0.981221
Annotation Cluster 37	Enrichment Score: 0.7687225319165439
Category	Term	Count	%	PValue	Genes	List Total	Pop Hits	Pop Total	Fold Enrichment	Bonferroni	Benjamini	FDR
KEGG_PATHWAY	mmu00010:Glycolysis / Gluconeogenesis	6	1.63934	0.0236104	11669, 16828, 21991, 13806, 14433, 18746	192	66	7691	3.64157	0.993983	0.413391	0.403733
UP_KEYWORDS	NAD	5	1.36612	0.326357	11669, 16828, 12409, 14433, 22334	358	183	22680	1.73093	1	0.965828	0.881403
UP_SEQ_FEATURE	nucleotide phosphate-binding region:NAD	4	1.0929	0.641262	11669, 16828, 14433, 22334	347	171	18012	1.21422	1	1	1
Annotation Cluster 38	Enrichment Score: 0.5533625146977781
Category	Term	Count	%	PValue	Genes	List Total	Pop Hits	Pop Total	Fold Enrichment	Bonferroni	Benjamini	FDR
UP_SEQ_FEATURE	short sequence motif:DEAD box	3	0.819672	0.158438	13209, 13682, 13681	347	37	18012	4.20874	1	1	1
UP_SEQ_FEATURE	short sequence motif:Q motif	3	0.819672	0.185901	13209, 13682, 13681	347	41	18012	3.79813	1	1	1
GOTERM_BP_DIRECT	GO:0010501~RNA secondary structure unwinding	3	0.819672	0.196358	13209, 13682, 13681	329	45	18082	3.66403	1	1	0.992195
GOTERM_MF_DIRECT	GO:0004386~helicase activity	5	1.36612	0.20025	13209, 13682, 13681, 16952, 17215	313	129	17446	2.16039	1	1	0.967185
GOTERM_MF_DIRECT	GO:0004004~ATP-dependent RNA helicase activity	3	0.819672	0.311208	13209, 13682, 13681	313	63	17446	2.65419	1	1	0.967185
UP_KEYWORDS	Helicase	4	1.0929	0.33597	13209, 13682, 13681, 17215	358	130	22680	1.94929	1	0.967161	0.882619
UP_SEQ_FEATURE	domain:Helicase C-terminal	3	0.819672	0.547517	13209, 13682, 13681	347	95	18012	1.63919	1	1	1
UP_SEQ_FEATURE	domain:Helicase ATP-binding	3	0.819672	0.564398	13209, 13682, 13681	347	98	18012	1.58901	1	1	1
Annotation Cluster 39	Enrichment Score: 0.5251400017669166
Category	Term	Count	%	PValue	Genes	List Total	Pop Hits	Pop Total	Fold Enrichment	Bonferroni	Benjamini	FDR
GOTERM_CC_DIRECT	GO:0005777~peroxisome	5	1.36612	0.195882	50790, 269951, 22352, 12359, 20524	344	131	19662	2.18156	1	0.866104	0.795049
GOTERM_CC_DIRECT	GO:0005778~peroxisomal membrane	3	0.819672	0.23622	50790, 12359, 20524	344	53	19662	3.2353	1	0.942789	0.865443
KEGG_PATHWAY	mmu04146:Peroxisome	4	1.0929	0.340142	50790, 269951, 12359, 20524	192	83	7691	1.93047	1	1	0.981221
UP_KEYWORDS	Peroxisome	3	0.819672	0.504045	50790, 12359, 20524	358	107	22680	1.77622	1	1	0.915789
Annotation Cluster 40	Enrichment Score: 0.5247979860312256
Category	Term	Count	%	PValue	Genes	List Total	Pop Hits	Pop Total	Fold Enrichment	Bonferroni	Benjamini	FDR
GOTERM_BP_DIRECT	GO:0006446~regulation of translational initiation	3	0.819672	0.120087	13682, 13681, 217869	329	33	18082	4.99641	1	1	0.992195
GOTERM_BP_DIRECT	GO:0006413~translational initiation	3	0.819672	0.256613	13682, 13681, 217869	329	54	18082	3.05336	1	1	0.992195
UP_KEYWORDS	Initiation factor	3	0.819672	0.266976	13682, 13681, 217869	358	64	22680	2.96962	1	0.887849	0.81024
GOTERM_MF_DIRECT	GO:0003743~translation initiation factor activity	3	0.819672	0.34402	13682, 13681, 217869	313	68	17446	2.45903	1	1	0.967185
UP_KEYWORDS	Protein biosynthesis	4	1.0929	0.408556	13682, 13681, 276770, 217869	358	147	22680	1.72386	1	1	0.915789
KEGG_PATHWAY	mmu03013:RNA transport	5	1.36612	0.613947	13682, 170930, 13681, 19384, 217869	192	170	7691	1.17816	1	1	0.981221
Annotation Cluster 41	Enrichment Score: 0.4635075681008326
Category	Term	Count	%	PValue	Genes	List Total	Pop Hits	Pop Total	Fold Enrichment	Bonferroni	Benjamini	FDR
GOTERM_MF_DIRECT	GO:0031492~nucleosomal DNA binding	4	1.0929	0.036638	15381, 12615, 51788, 15081	313	41	17446	5.43786	1	0.505953	0.488507
GOTERM_CC_DIRECT	GO:0000786~nucleosome	4	1.0929	0.291588	12615, 14958, 51788, 15081	344	108	19662	2.11693	1	1	0.92
UP_KEYWORDS	Chromosome	8	2.18579	0.460593	12616, 12615, 14958, 51788, 67241, 11799, 15081, 97165	358	409	22680	1.23916	1	1	0.915789
UP_KEYWORDS	Nucleosome core	3	0.819672	0.468545	12615, 51788, 15081	358	100	22680	1.90056	1	1	0.915789
GOTERM_CC_DIRECT	GO:0005694~chromosome	7	1.91257	0.557307	12616, 12615, 14958, 51788, 67241, 11799, 97165	344	344	19662	1.16308	1	1	0.92
UP_KEYWORDS	Centromere	3	0.819672	0.625847	12616, 12615, 11799	358	134	22680	1.41833	1	1	0.915789
GOTERM_CC_DIRECT	GO:0000775~chromosome, centromeric region	3	0.819672	0.708131	12616, 12615, 11799	344	141	19662	1.21611	1	1	0.92
Annotation Cluster 42	Enrichment Score: 0.4176880472212164
Category	Term	Count	%	PValue	Genes	List Total	Pop Hits	Pop Total	Fold Enrichment	Bonferroni	Benjamini	FDR
GOTERM_BP_DIRECT	GO:0007219~Notch signaling pathway	7	1.91257	0.0264964	12606, 225164, 15376, 20682, 22186, 22187, 11820	329	125	18082	3.07779	1	0.833566	0.82668
GOTERM_MF_DIRECT	GO:0003705~transcription factor activity, RNA polymerase II distal enhancer sequence-specific binding	4	1.0929	0.110524	12606, 15376, 20682, 21869	313	65	17446	3.43003	1	0.964893	0.931621
GOTERM_MF_DIRECT	GO:0044212~transcription regulatory region DNA binding	8	2.18579	0.12467	12606, 15388, 15376, 20682, 12387, 21869, 16478, 97165	313	233	17446	1.91375	1	1	0.967185
GOTERM_MF_DIRECT	GO:0008134~transcription factor binding	10	2.73224	0.161163	12606, 13819, 15376, 13001, 12443, 12387, 21869, 16478, 97165, 12578	313	342	17446	1.62977	1	1	0.967185
GOTERM_CC_DIRECT	GO:0005667~transcription factor complex	8	2.18579	0.186868	12606, 67673, 13819, 20682, 21780, 12387, 21869, 16478	344	267	19662	1.71257	1	0.858828	0.78837
GOTERM_MF_DIRECT	GO:0003690~double-stranded DNA binding	5	1.36612	0.226453	15376, 12387, 16478, 20846, 97165	313	136	17446	2.04919	1	1	0.967185
GOTERM_BP_DIRECT	GO:0006357~regulation of transcription from RNA polymerase II promoter	10	2.73224	0.295518	12606, 15376, 20682, 17187, 12387, 21869, 16478, 66197, 97165, 13601	329	397	18082	1.3844	1	1	0.992195
GOTERM_BP_DIRECT	GO:0045893~positive regulation of transcription, DNA-templated	13	3.55191	0.353076	16598, 20682, 15376, 21780, 21869, 20846, 97165, 56282, 12606, 54124, 12387, 66197, 12578	329	576	18082	1.24043	1	1	0.992195
GOTERM_BP_DIRECT	GO:0045944~positive regulation of transcription from RNA polymerase II promoter	21	5.7377	0.357968	21973, 14183, 67673, 16598, 20682, 15376, 21780, 28106, 21869, 20846, 97165, 12606, 13819, 170930, 51788, 12387, 13179, 16478, 66273, 12578, 11820	329	995	18082	1.15997	1	1	0.992195
GOTERM_MF_DIRECT	GO:0043565~sequence-specific DNA binding	13	3.55191	0.463231	432731, 21973, 16598, 20682, 15376, 17187, 22099, 59022, 21869, 20846, 12606, 13819, 16478	313	633	17446	1.1447	1	1	0.967185
GOTERM_MF_DIRECT	GO:0001228~transcriptional activator activity, RNA polymerase II transcription regulatory region sequence-specific binding	3	0.819672	0.557733	12606, 15376, 20682	313	104	17446	1.60783	1	1	0.967185
GOTERM_MF_DIRECT	GO:0003700~transcription factor activity, sequence-specific DNA binding	16	4.37158	0.618816	432731, 16598, 20682, 15376, 17187, 21780, 21869, 20846, 97165, 12606, 13819, 21807, 12387, 16478, 434377, 12578	313	883	17446	1.00998	1	1	0.967185
UP_KEYWORDS	Activator	10	2.73224	0.65146	12606, 16598, 13819, 15376, 17187, 21780, 59022, 12387, 21869, 20846	358	624	22680	1.01526	1	1	0.915789
GOTERM_MF_DIRECT	GO:0001077~transcriptional activator activity, RNA polymerase II core promoter proximal region sequence-specific binding	5	1.36612	0.714695	12606, 13819, 15376, 20682, 16478	313	270	17446	1.03219	1	1	0.967185
UP_KEYWORDS	DNA-binding	22	6.01093	0.838554	21973, 16598, 20682, 15376, 17187, 21780, 22099, 59022, 21869, 20846, 15081, 97165, 12616, 12606, 12615, 14958, 13819, 59026, 51788, 16478, 17215, 12578	358	1604	22680	0.868917	1	1	0.915789
GOTERM_MF_DIRECT	GO:0003677~DNA binding	29	7.9235	0.848323	20698, 16598, 17187, 21780, 22099, 59022, 56330, 21869, 12616, 75083, 12615, 14958, 59026, 51788, 16478, 66491, 12578, 11820, 21973, 20682, 15376, 69833, 20846, 97165, 12606, 13819, 12387, 17215, 434377	313	1847	17446	0.87515	1	1	0.967185
UP_KEYWORDS	Transcription	23	6.28415	0.939347	432731, 67673, 16598, 20682, 15376, 17187, 69833, 21780, 59022, 21869, 20846, 97165, 12606, 13819, 21807, 12443, 12034, 12387, 93736, 16478, 11799, 66491, 12578	358	1859	22680	0.783806	1	1	0.939347
UP_KEYWORDS	Transcription regulation	21	5.7377	0.96455	432731, 67673, 16598, 20682, 15376, 17187, 21780, 59022, 21869, 20846, 97165, 12606, 13819, 21807, 12443, 12034, 12387, 93736, 16478, 11799, 12578	358	1799	22680	0.739517	1	1	0.96455
GOTERM_BP_DIRECT	GO:0006351~transcription, DNA-templated	23	6.28415	0.992631	432731, 67673, 16598, 20682, 15376, 17187, 69833, 21780, 59022, 21869, 20846, 97165, 12606, 13819, 21807, 12443, 12034, 12387, 93736, 16478, 11799, 66491, 12578	329	1885	18082	0.670605	1	1	0.992631
GOTERM_BP_DIRECT	GO:0006355~regulation of transcription, DNA-templated	23	6.28415	0.999839	432731, 67673, 16598, 20682, 15376, 17187, 21780, 59022, 21869, 20846, 97165, 12606, 13819, 54124, 21807, 12443, 12034, 12387, 93736, 16478, 434377, 11799, 12578	329	2279	18082	0.554669	1	1	0.999839
Annotation Cluster 43	Enrichment Score: 0.3988737261076387
Category	Term	Count	%	PValue	Genes	List Total	Pop Hits	Pop Total	Fold Enrichment	Bonferroni	Benjamini	FDR
GOTERM_BP_DIRECT	GO:0055114~oxidation-reduction process	18	4.91803	0.110143	69875, 66046, 13063, 67530, 21672, 269951, 17991, 66445, 53381, 11669, 14319, 16828, 22272, 12409, 20250, 66091, 12359, 68375	329	676	18082	1.46344	1	1	0.992195
UP_KEYWORDS	Oxidoreductase	10	2.73224	0.678803	11669, 16828, 14319, 21672, 12409, 269951, 20250, 14433, 53381, 12359	358	639	22680	0.991423	1	1	0.915789
GOTERM_MF_DIRECT	GO:0016491~oxidoreductase activity	9	2.45902	0.850511	11669, 16828, 14319, 21672, 12409, 269951, 20250, 53381, 12359	313	604	17446	0.830533	1	1	0.967185
Annotation Cluster 44	Enrichment Score: 0.3805007291296884
Category	Term	Count	%	PValue	Genes	List Total	Pop Hits	Pop Total	Fold Enrichment	Bonferroni	Benjamini	FDR
UP_KEYWORDS	Spliceosome	5	1.36612	0.113469	20641, 68981, 15381, 53379, 16854	358	117	22680	2.70735	1	0.550037	0.501957
GOTERM_CC_DIRECT	GO:0005681~spliceosomal complex	5	1.36612	0.213922	20641, 68981, 15381, 53379, 16854	344	136	19662	2.10136	1	0.910179	0.835508
GOTERM_CC_DIRECT	GO:0071013~catalytic step 2 spliceosome	4	1.0929	0.235128	20641, 68981, 15381, 53379	344	96	19662	2.38154	1	0.942789	0.865443
UP_KEYWORDS	mRNA splicing	5	1.36612	0.525108	20641, 68981, 15381, 53379, 16854	358	240	22680	1.31983	1	1	0.915789
GOTERM_BP_DIRECT	GO:0006397~mRNA processing	7	1.91257	0.534955	20641, 68981, 15381, 15388, 53379, 16854, 72692	329	322	18082	1.19479	1	1	0.992195
GOTERM_BP_DIRECT	GO:0000398~mRNA splicing, via spliceosome	3	0.819672	0.60585	68981, 15381, 53379	329	112	18082	1.47216	1	1	0.992195
GOTERM_BP_DIRECT	GO:0008380~RNA splicing	5	1.36612	0.639407	20641, 68981, 15381, 53379, 16854	329	241	18082	1.14026	1	1	0.992195
UP_KEYWORDS	mRNA processing	5	1.36612	0.714699	20641, 68981, 15381, 53379, 16854	358	307	22680	1.03179	1	1	0.915789
KEGG_PATHWAY	mmu03040:Spliceosome	3	0.819672	0.847664	20641, 68981, 15381	192	133	7691	0.903548	1	1	0.981221
Annotation Cluster 45	Enrichment Score: 0.32202578516472974
Category	Term	Count	%	PValue	Genes	List Total	Pop Hits	Pop Total	Fold Enrichment	Bonferroni	Benjamini	FDR
UP_KEYWORDS	Nucleotide-binding	32	8.74317	0.278198	20698, 18753, 13682, 68612, 71960, 13681, 22154, 23980, 19384, 56451, 22334, 12716, 50790, 13209, 11980, 11465, 67241, 18102, 21973, 21454, 14183, 66422, 104112, 223775, 15519, 12747, 67073, 60440, 17215, 217869, 18746, 11853	358	1754	22680	1.15579	1	0.913822	0.833942
GOTERM_MF_DIRECT	GO:0000166~nucleotide binding	39	10.6557	0.294712	20698, 18753, 15381, 15388, 13682, 68612, 71960, 13681, 22154, 23980, 72692, 19384, 56451, 100041163, 22334, 12716, 50790, 13209, 11980, 11465, 67241, 18102, 21973, 21454, 14183, 19652, 66422, 104112, 223775, 15519, 12747, 53379, 67073, 60440, 17215, 217869, 19935, 18746, 11853	313	1936	17446	1.12282	1	1	0.967185
UP_KEYWORDS	ATP-binding	24	6.55738	0.393281	18102, 20698, 21973, 18753, 14183, 21454, 13682, 68612, 104112, 13681, 71960, 23980, 223775, 12716, 50790, 15519, 12747, 13209, 11980, 67073, 11465, 67241, 17215, 18746	358	1363	22680	1.11551	1	1	0.915789
GOTERM_MF_DIRECT	GO:0005524~ATP binding	24	6.55738	0.816144	18102, 20698, 21973, 18753, 14183, 21454, 13682, 68612, 104112, 13681, 71960, 23980, 223775, 12716, 50790, 15519, 12747, 13209, 11980, 67073, 11465, 67241, 17215, 18746	313	1507	17446	0.887666	1	1	0.967185
UP_SEQ_FEATURE	nucleotide phosphate-binding region:ATP	14	3.82514	0.932501	21973, 18753, 14183, 13682, 104112, 13681, 71960, 223775, 12716, 12747, 13209, 11980, 67241, 17215	347	963	18012	0.75463	1	1	1
Annotation Cluster 46	Enrichment Score: 0.31378858901334933
Category	Term	Count	%	PValue	Genes	List Total	Pop Hits	Pop Total	Fold Enrichment	Bonferroni	Benjamini	FDR
UP_SEQ_FEATURE	repeat:8	3	0.819672	0.327841	81910, 11816, 16854	347	61	18012	2.55284	1	1	1
UP_SEQ_FEATURE	repeat:1	6	1.63934	0.341119	100039782, 81910, 11816, 16854, 13024, 13601	347	200	18012	1.55723	1	1	1
UP_SEQ_FEATURE	repeat:2	6	1.63934	0.351168	100039782, 81910, 11816, 16854, 13024, 13601	347	203	18012	1.53422	1	1	1
UP_SEQ_FEATURE	repeat:7	3	0.819672	0.390307	81910, 11816, 16854	347	70	18012	2.22462	1	1	1
UP_SEQ_FEATURE	repeat:6	3	0.819672	0.564398	81910, 11816, 16854	347	98	18012	1.58901	1	1	1
UP_SEQ_FEATURE	repeat:5	3	0.819672	0.637124	81910, 11816, 16854	347	112	18012	1.39039	1	1	1
UP_SEQ_FEATURE	repeat:4	3	0.819672	0.712235	81910, 11816, 16854	347	129	18012	1.20716	1	1	1
UP_SEQ_FEATURE	repeat:3	3	0.819672	0.786626	81910, 11816, 16854	347	150	18012	1.03816	1	1	1
Annotation Cluster 47	Enrichment Score: 0.2959354323722869
Category	Term	Count	%	PValue	Genes	List Total	Pop Hits	Pop Total	Fold Enrichment	Bonferroni	Benjamini	FDR
UP_KEYWORDS	Cell cycle	13	3.55191	0.282781	18753, 68612, 223775, 19384, 54124, 12443, 12575, 17215, 56208, 66197, 11799, 12578, 68251	358	626	22680	1.31562	1	0.913822	0.833942
UP_KEYWORDS	Cell division	8	2.18579	0.369942	68612, 54124, 12443, 19384, 56208, 66197, 11799, 68251	358	372	22680	1.36241	1	0.988408	0.902008
GOTERM_BP_DIRECT	GO:0007049~cell cycle	13	3.55191	0.43736	18753, 68612, 223775, 19384, 54124, 12443, 12575, 17215, 56208, 66197, 11799, 12578, 68251	329	614	18082	1.16366	1	1	0.992195
GOTERM_BP_DIRECT	GO:0051301~cell division	8	2.18579	0.534938	68612, 54124, 12443, 19384, 56208, 66197, 11799, 68251	329	374	18082	1.17563	1	1	0.992195
UP_KEYWORDS	Mitosis	4	1.0929	0.776934	68612, 19384, 11799, 68251	358	259	22680	0.978409	1	1	0.915789
GOTERM_BP_DIRECT	GO:0007067~mitotic nuclear division	4	1.0929	0.881609	68612, 19384, 11799, 68251	329	277	18082	0.793653	1	1	0.992195
Annotation Cluster 48	Enrichment Score: 0.25089863447196714
Category	Term	Count	%	PValue	Genes	List Total	Pop Hits	Pop Total	Fold Enrichment	Bonferroni	Benjamini	FDR
UP_KEYWORDS	Metalloprotease	4	1.0929	0.391635	16790, 70574, 13809, 230857	358	143	22680	1.77208	1	1	0.915789
GOTERM_MF_DIRECT	GO:0008237~metallopeptidase activity	4	1.0929	0.547792	16790, 70574, 13809, 230857	313	160	17446	1.39345	1	1	0.967185
UP_SEQ_FEATURE	active site:Proton donor	5	1.36612	0.55965	16790, 13809, 13806, 13587, 230857	347	205	18012	1.26604	1	1	1
UP_SEQ_FEATURE	metal ion-binding site:Zinc; catalytic	3	0.819672	0.669767	16790, 13809, 230857	347	119	18012	1.3086	1	1	1
UP_KEYWORDS	Signal-anchor	7	1.91257	0.692101	15937, 50790, 16790, 13809, 230857, 66141, 69550	358	439	22680	1.01017	1	1	0.915789
Annotation Cluster 49	Enrichment Score: 0.2329580582723024
Category	Term	Count	%	PValue	Genes	List Total	Pop Hits	Pop Total	Fold Enrichment	Bonferroni	Benjamini	FDR
UP_SEQ_FEATURE	compositionally biased region:Gly-rich	6	1.63934	0.436049	66167, 15388, 53379, 19652, 72692, 13007	347	225	18012	1.38421	1	1	1
GOTERM_BP_DIRECT	GO:0006397~mRNA processing	7	1.91257	0.534955	20641, 68981, 15381, 15388, 53379, 16854, 72692	329	322	18082	1.19479	1	1	0.992195
UP_SEQ_FEATURE	domain:RRM 1	3	0.819672	0.708203	15388, 53379, 72692	347	128	18012	1.21659	1	1	1
UP_SEQ_FEATURE	domain:RRM 2	3	0.819672	0.708203	15388, 53379, 72692	347	128	18012	1.21659	1	1	1
Annotation Cluster 50	Enrichment Score: 0.23001241435439782
Category	Term	Count	%	PValue	Genes	List Total	Pop Hits	Pop Total	Fold Enrichment	Bonferroni	Benjamini	FDR
GOTERM_MF_DIRECT	GO:0019003~GDP binding	3	0.819672	0.291351	60440, 19384, 56451	313	60	17446	2.7869	1	1	0.967185
GOTERM_MF_DIRECT	GO:0005525~GTP binding	8	2.18579	0.524498	18102, 15519, 22154, 60440, 19384, 56451, 217869, 11853	313	383	17446	1.16424	1	1	0.967185
UP_KEYWORDS	GTP-binding	6	1.63934	0.601345	22154, 60440, 19384, 56451, 217869, 11853	358	332	22680	1.14491	1	1	0.915789
UP_SEQ_FEATURE	nucleotide phosphate-binding region:GTP	5	1.36612	0.86468	22154, 60440, 19384, 217869, 11853	347	319	18012	0.813602	1	1	1
GOTERM_MF_DIRECT	GO:0003924~GTPase activity	3	0.819672	0.890836	22154, 60440, 19384	313	209	17446	0.800067	1	1	0.967185
Annotation Cluster 51	Enrichment Score: 0.1695208633905507
Category	Term	Count	%	PValue	Genes	List Total	Pop Hits	Pop Total	Fold Enrichment	Bonferroni	Benjamini	FDR
UP_KEYWORDS	Differentiation	12	3.27869	0.426223	18102, 16790, 17313, 73712, 13819, 59026, 27279, 66411, 16854, 59022, 16913, 20348	358	646	22680	1.17682	1	1	0.915789
GOTERM_BP_DIRECT	GO:0030154~cell differentiation	15	4.09836	0.554995	18102, 16790, 17313, 73712, 20682, 66411, 59022, 227723, 20348, 13819, 27279, 59026, 16854, 12387, 16913	329	780	18082	1.05693	1	1	0.992195
GOTERM_BP_DIRECT	GO:0007275~multicellular organism development	14	3.82514	0.937509	20102, 16790, 17313, 21991, 15376, 66411, 59022, 20348, 27999, 12606, 13819, 27279, 51788, 14433	329	1029	18082	0.747762	1	1	0.992195
UP_KEYWORDS	Developmental protein	11	3.00546	0.946272	12606, 16790, 17313, 13819, 15376, 27279, 66411, 59022, 51788, 20348, 27999	358	976	22680	0.714008	1	1	0.946272
Annotation Cluster 52	Enrichment Score: 0.1601747220070333
Category	Term	Count	%	PValue	Genes	List Total	Pop Hits	Pop Total	Fold Enrichment	Bonferroni	Benjamini	FDR
UP_KEYWORDS	Metal-binding	57	15.5738	0.373245	16790, 16598, 13001, 20692, 67941, 12317, 227753, 12319, 11428, 13809, 13806, 20250, 60595, 11980, 14456, 16952, 12359, 12313, 66491, 11820, 13007, 18102, 100043813, 66422, 104112, 74287, 225164, 12562, 434377, 11799, 18746, 432731, 13063, 18753, 70574, 20198, 15122, 73046, 67803, 12858, 14319, 12575, 20195, 20193, 230857, 100503605, 67895, 21973, 20201, 17313, 20200, 269951, 66445, 66569, 21858,…	358	3395	22680	1.06364	1	0.988408	0.902008
GOTERM_MF_DIRECT	GO:0046872~metal ion binding	52	14.2077	0.917944	16790, 16598, 13001, 20692, 67941, 12317, 227753, 12319, 11428, 13809, 20250, 60595, 11980, 14456, 16952, 12359, 66491, 11820, 13007, 18102, 100043813, 66422, 104112, 74287, 225164, 12562, 434377, 11799, 18746, 432731, 13063, 18753, 70574, 20198, 73046, 67803, 12858, 14319, 12575, 20195, 20193, 230857, 67895, 21973, 20201, 20200, 269951, 66445, 66569, 21858, 57294, 67938	313	3355	17446	0.863898	1	1	0.967185
UP_KEYWORDS	Zinc	25	6.8306	0.965307	432731, 18753, 16790, 16598, 70574, 13001, 67941, 67803, 12317, 12319, 13809, 12575, 20193, 230857, 66491, 13007, 11820, 20201, 100043813, 21858, 74287, 57294, 225164, 434377, 11799	358	2099	22680	0.754549	1	1	0.965307
Annotation Cluster 53	Enrichment Score: 0.13062520061963112
Category	Term	Count	%	PValue	Genes	List Total	Pop Hits	Pop Total	Fold Enrichment	Bonferroni	Benjamini	FDR
GOTERM_BP_DIRECT	GO:0006974~cellular response to DNA damage stimulus	9	2.45902	0.489704	21973, 68026, 59026, 67941, 12443, 12575, 67241, 12028, 68251	329	420	18082	1.17772	1	1	0.992195
UP_KEYWORDS	DNA repair	4	1.0929	0.81788	68026, 59026, 67241, 68251	358	279	22680	0.908272	1	1	0.915789
GOTERM_BP_DIRECT	GO:0006281~DNA repair	5	1.36612	0.831862	68026, 59026, 67941, 67241, 68251	329	318	18082	0.864159	1	1	0.992195
UP_KEYWORDS	DNA damage	4	1.0929	0.901206	68026, 59026, 67241, 68251	358	336	22680	0.75419	1	1	0.915789
Annotation Cluster 54	Enrichment Score: 0.08022121725817699
Category	Term	Count	%	PValue	Genes	List Total	Pop Hits	Pop Total	Fold Enrichment	Bonferroni	Benjamini	FDR
UP_KEYWORDS	Kinase	12	3.27869	0.55854	18102, 20698, 12716, 18753, 14183, 12747, 13001, 223775, 12575, 67073, 66197, 18746	358	707	22680	1.07528	1	1	0.915789
GOTERM_MF_DIRECT	GO:0016301~kinase activity	12	3.27869	0.664509	18102, 20698, 12716, 18753, 14183, 12747, 13001, 12443, 223775, 67073, 66197, 18746	313	674	17446	0.992368	1	1	0.967185
GOTERM_BP_DIRECT	GO:0016310~phosphorylation	9	2.45902	0.869905	18102, 20698, 12716, 18753, 14183, 12747, 223775, 67073, 18746	329	612	18082	0.808242	1	1	0.992195
UP_KEYWORDS	Transferase	21	5.7377	0.914334	21743, 18102, 20698, 18753, 14183, 14870, 18242, 13001, 68612, 104112, 70152, 223775, 12716, 12747, 59026, 12575, 67073, 14433, 14862, 66197, 18746	358	1654	22680	0.804348	1	1	0.915789
GOTERM_MF_DIRECT	GO:0004672~protein kinase activity	6	1.63934	0.962975	18753, 14183, 12747, 20682, 12443, 223775	313	531	17446	0.629808	1	1	0.967185
UP_SEQ_FEATURE	binding site:ATP	7	1.91257	0.969861	18102, 21973, 12716, 18753, 14183, 12747, 223775	347	583	18012	0.62325	1	1	1
GOTERM_MF_DIRECT	GO:0016740~transferase activity	16	4.37158	0.995394	21743, 18102, 20698, 18753, 14183, 14870, 18242, 68612, 104112, 223775, 12716, 12747, 59026, 67073, 14862, 18746	313	1472	17446	0.605848	1	1	0.995394
Annotation Cluster 55	Enrichment Score: 0.07642327060505232
Category	Term	Count	%	PValue	Genes	List Total	Pop Hits	Pop Total	Fold Enrichment	Bonferroni	Benjamini	FDR
UP_KEYWORDS	Leucine-rich repeat	5	1.36612	0.631303	68981, 67628, 107702, 13179, 76905	358	275	22680	1.15185	1	1	0.915789
UP_SEQ_FEATURE	repeat:LRR 3	4	1.0929	0.867407	68981, 67628, 107702, 13179	347	253	18012	0.820676	1	1	1
UP_SEQ_FEATURE	repeat:LRR 1	4	1.0929	0.899872	68981, 67628, 107702, 13179	347	274	18012	0.757778	1	1	1
UP_SEQ_FEATURE	repeat:LRR 2	4	1.0929	0.899872	68981, 67628, 107702, 13179	347	274	18012	0.757778	1	1	1
UP_SEQ_FEATURE	repeat:LRR 4	3	0.819672	0.935539	67628, 107702, 13179	347	228	18012	0.682997	1	1	1
Annotation Cluster 56	Enrichment Score: 0.044562513903014876
Category	Term	Count	%	PValue	Genes	List Total	Pop Hits	Pop Total	Fold Enrichment	Bonferroni	Benjamini	FDR
GOTERM_BP_DIRECT	GO:0046777~protein autophosphorylation	4	1.0929	0.648221	18753, 14183, 12747, 223775	329	183	18082	1.20132	1	1	0.992195
GOTERM_BP_DIRECT	GO:0006468~protein phosphorylation	9	2.45902	0.824288	18753, 14183, 12747, 13001, 14456, 12443, 223775, 11799, 11820	329	576	18082	0.858758	1	1	0.992195
GOTERM_BP_DIRECT	GO:0016310~phosphorylation	9	2.45902	0.869905	18102, 20698, 12716, 18753, 14183, 12747, 223775, 67073, 18746	329	612	18082	0.808242	1	1	0.992195
UP_SEQ_FEATURE	active site:Proton acceptor	10	2.73224	0.931891	11669, 18753, 16828, 14183, 12747, 21991, 12409, 13806, 13587, 223775	347	710	18012	0.731096	1	1	1
GOTERM_MF_DIRECT	GO:0004672~protein kinase activity	6	1.63934	0.962975	18753, 14183, 12747, 20682, 12443, 223775	313	531	17446	0.629808	1	1	0.967185
UP_SEQ_FEATURE	binding site:ATP	7	1.91257	0.969861	18102, 21973, 12716, 18753, 14183, 12747, 223775	347	583	18012	0.62325	1	1	1
UP_KEYWORDS	Serine/threonine-protein kinase	3	0.819672	0.988396	18753, 12747, 223775	358	405	22680	0.469274	1	1	0.988396
GOTERM_MF_DIRECT	GO:0004674~protein serine/threonine kinase activity	3	0.819672	0.99639	18753, 12747, 223775	313	428	17446	0.390687	1	1	0.99639
UP_SEQ_FEATURE	domain:Protein kinase	4	1.0929	0.996811	18753, 14183, 12747, 223775	347	502	18012	0.413608	1	1	1
Annotation Cluster 57	Enrichment Score: 0.001861894105926653
Category	Term	Count	%	PValue	Genes	List Total	Pop Hits	Pop Total	Fold Enrichment	Bonferroni	Benjamini	FDR
UP_KEYWORDS	Membrane	120	32.7869	0.977732	67267, 20698, 20971, 68597, 70152, 20733, 12317, 12716, 50790, 13809, 13806, 11980, 12034, 18301, 66066, 14183, 67437, 67952, 66109, 67713, 64209, 224792, 12443, 12562, 76933, 67154, 54409, 18703, 12491, 18753, 68498, 70574, 68936, 22334, 57248, 81910, 59026, 68375, 230857, 232910, 71712, 69875, 69632, 67213, 20201, 20200, 17153, 276770, 27999, 23833, 15937, 11739, 15018, 76799, 12387, 12028, 562…	358	8683	22680	0.875531	1	1	0.977732
UP_SEQ_FEATURE	topological domain:Cytoplasmic	39	10.6557	0.997064	12491, 16790, 20971, 22318, 20531, 20198, 231070, 20733, 50790, 81910, 13809, 11826, 11980, 230857, 12512, 11820, 17112, 66167, 17113, 18301, 14183, 17153, 67437, 69019, 67952, 66109, 66569, 20524, 15937, 26364, 27279, 14127, 12562, 54409, 67154, 230866, 69550, 239739, 18703	347	2880	18012	0.702918	1	1	1
UP_SEQ_FEATURE	transmembrane region	63	17.2131	0.997383	16790, 22318, 20531, 20971, 68597, 20733, 225845, 50790, 11826, 13809, 20250, 11980, 66091, 11820, 12512, 18301, 14183, 67437, 69019, 67952, 66109, 67713, 64209, 26364, 12562, 69094, 11951, 54409, 67154, 230866, 18703, 12491, 68498, 20198, 69029, 68936, 22334, 231070, 81910, 77975, 110172, 230857, 71712, 17112, 69875, 66167, 66046, 67213, 17113, 17153, 98417, 66445, 66569, 20524, 15937, 11739, 27…	347	4312	18012	0.758393	1	1	1
UP_SEQ_FEATURE	topological domain:Extracellular	28	7.65027	0.998265	12491, 20971, 20531, 20198, 20733, 13809, 11826, 11980, 230857, 12512, 11820, 17112, 66167, 18301, 14183, 17153, 66109, 66569, 15937, 26364, 27279, 15018, 14127, 12562, 54409, 230866, 69550, 18703	347	2256	18012	0.644246	1	1	1
UP_KEYWORDS	Transmembrane	80	21.8579	0.999887	16790, 22318, 20531, 20971, 68597, 70152, 20733, 225845, 12317, 50790, 11826, 13809, 20250, 11980, 66091, 11820, 12512, 18301, 14183, 67437, 69019, 67952, 66109, 67713, 64209, 80795, 26364, 224792, 76933, 12562, 69094, 11951, 66141, 54409, 11950, 67154, 230866, 18703, 17069, 12491, 68498, 102141, 69029, 216350, 68936, 22334, 231070, 81910, 59026, 77975, 20194, 110172, 230857, 66273, 12578, 71712,…	358	6955	22680	0.728707	1	1	0.999887
UP_KEYWORDS	Transmembrane helix	79	21.5847	0.999922	16790, 22318, 20531, 20971, 68597, 70152, 20733, 225845, 12317, 50790, 11826, 13809, 20250, 11980, 66091, 11820, 12512, 18301, 14183, 67437, 69019, 67952, 66109, 67713, 64209, 80795, 26364, 224792, 76933, 12562, 69094, 11951, 66141, 54409, 11950, 67154, 230866, 18703, 17069, 12491, 68498, 102141, 69029, 216350, 68936, 231070, 81910, 59026, 77975, 20194, 110172, 230857, 66273, 12578, 71712, 17112,…	358	6938	22680	0.721361	1	1	0.999922
GOTERM_CC_DIRECT	GO:0016021~integral component of membrane	82	22.4044	0.999998	16790, 22318, 20531, 20971, 68597, 70152, 20733, 225845, 12317, 50790, 11826, 13809, 20250, 11980, 66091, 11820, 12512, 18301, 14183, 67437, 69019, 67952, 66109, 67713, 64209, 80795, 26364, 224792, 52668, 76933, 12562, 69094, 11951, 66141, 54409, 11950, 67154, 230866, 18703, 17069, 12491, 68498, 102141, 69029, 216350, 68936, 22334, 231070, 81910, 380683, 59026, 77975, 20194, 110172, 230857, 66273…	344	6878	19662	0.681429	1	1	0.999998

## Sheet: AT2_SUM159PT
Supplementary Table 13. AT2 Biological Pathway Clusters - Human iAT2 Cells Co-Cultured with SUM159PT Cells
Annotation Cluster 1	Enrichment Score: 11.058160387926087	Secreted/signaling peptides		1.0795e-06
Category	Term	Count	%	PValue	Genes	List Total	Pop Hits	Pop Total	Fold Enrichment	Bonferroni	Benjamini	FDR
UP_SEQ_FEATURE	signal peptide	121	34.0845	2.68104e-16	4053, 5265, 392255, 3486, 9180, 2150, 197, 116372, 768211, 151887, 2147, 170689, 2267, 3597, 634, 2266, 84168, 1737, 22801, 22925, 8029, 5794, 5157, 5950, 2562, 23213, 164312, 5270, 9350, 2, 255743, 23052, 3488, 7448, 53833, 1906, 4854, 135228, 7980, 25849, 5168, 6092, 9241, 7184, 374, 29881, 3815, 652, 5159, 811, 5798, 3897, 8828, 10631, 790955, 1515, 7475, 347252, 6422, 8324, 7070, 1369, 3547, …	348	3346	20063	2.08486	3.92131e-13	4.7374e-13	4.724e-13
UP_KEYWORDS	Glycoprotein	143	40.2817	1.73236e-15	4053, 5265, 392255, 57185, 3486, 9180, 2150, 197, 116372, 768211, 2147, 170689, 3597, 634, 2266, 84168, 11227, 22801, 22925, 8029, 9118, 5794, 5157, 2562, 23213, 164312, 5270, 9350, 2, 1501, 3488, 7448, 53833, 6515, 4854, 135228, 7980, 25849, 7345, 5168, 6092, 9241, 4071, 7184, 374, 29881, 3815, 652, 5159, 811, 4741, 5798, 3897, 8828, 10631, 1515, 7475, 347252, 5333, 6422, 8324, 3156, 7070, 14419…	348	4551	20581	1.8583	6.27054e-13	6.11523e-13	5.52623e-13
UP_KEYWORDS	Signal	130	36.6197	1.39559e-13	4053, 5265, 392255, 3486, 9180, 2150, 197, 1734, 116372, 768211, 151887, 2147, 170689, 2267, 3597, 634, 2266, 84168, 22801, 22925, 8029, 5794, 5157, 5950, 2562, 23213, 164312, 5270, 9350, 2, 255743, 23052, 3488, 7448, 53833, 1906, 4854, 135228, 7980, 25849, 5168, 23024, 6092, 9241, 7184, 374, 29881, 3815, 652, 5159, 811, 5798, 3897, 8828, 10631, 1515, 7475, 347252, 6422, 8324, 7070, 1369, 3547, 1…	348	4160	20581	1.84815	4.92629e-11	2.46321e-11	2.22596e-11
UP_SEQ_FEATURE	glycosylation site:N-linked (GlcNAc...)	133	37.4648	2.78511e-13	4053, 5265, 392255, 57185, 3486, 9180, 2150, 197, 116372, 768211, 2147, 170689, 3597, 634, 2266, 84168, 11227, 22801, 22925, 8029, 5794, 5157, 2562, 23213, 164312, 5270, 9350, 2, 7448, 53833, 6515, 4854, 135228, 7980, 25849, 5168, 6092, 9241, 4071, 7184, 374, 29881, 3815, 652, 5159, 811, 5798, 3897, 8828, 10631, 1515, 7475, 347252, 6422, 8324, 3156, 7070, 144195, 1404, 3547, 1006, 1244, 6414, 532…	348	4234	20063	1.811	4.91928e-10	2.46065e-10	2.45369e-10
GOTERM_CC_DIRECT	GO:0005615~extracellular space	66	18.5915	4.6463e-13	9388, 4053, 5265, 392255, 3486, 3162, 197, 51280, 3958, 2147, 2026, 170689, 2266, 5272, 59, 9118, 4023, 5950, 2243, 23213, 5270, 9350, 165, 2239, 5269, 7448, 4015, 1906, 4017, 727, 57715, 5627, 135228, 6696, 5168, 5125, 290, 9241, 174, 374, 3936, 3815, 652, 1278, 1277, 2244, 811, 338, 70, 7018, 5118, 10631, 1515, 7475, 4680, 7035, 6586, 6422, 4838, 81029, 1369, 26585, 6414, 4313, 5327, 4318	336	1347	18224	2.65755	1.44499e-10	1.445e-10	1.34743e-10
UP_KEYWORDS	Secreted	76	21.4085	1.00944e-11	9388, 4053, 5265, 6035, 392255, 3486, 197, 3958, 151887, 2147, 170689, 2267, 2266, 634, 22925, 4023, 5157, 5950, 2243, 25797, 5270, 9350, 165, 387921, 2239, 2, 255743, 23052, 1301, 3488, 7448, 4015, 1906, 4017, 727, 1308, 10468, 5627, 7980, 6696, 5168, 5125, 9241, 256691, 174, 652, 1278, 1277, 2244, 811, 338, 7018, 5118, 10631, 3898, 8828, 7475, 7035, 6586, 347252, 6422, 1295, 1290, 1404, 4838, 8…	348	1965	20581	2.28738	3.56331e-09	1.18777e-09	1.07337e-09
UP_KEYWORDS	Disulfide bond	106	29.8592	2.01252e-10	8099, 4053, 392255, 3486, 9180, 2150, 197, 4607, 2147, 170689, 2267, 3597, 634, 2266, 84168, 11227, 22801, 22925, 8029, 5794, 5157, 5950, 2562, 9350, 2, 255743, 3488, 7448, 53833, 1906, 4854, 135228, 7980, 5168, 6092, 9241, 7184, 374, 29881, 3815, 652, 5159, 811, 9638, 5798, 3897, 8828, 10631, 1515, 7475, 347252, 6422, 8324, 7070, 1404, 1369, 3547, 5327, 1803, 50507, 9388, 6035, 3321, 3958, 11309…	348	3434	20581	1.82555	7.10418e-08	1.42084e-08	1.28399e-08
GOTERM_CC_DIRECT	GO:0005576~extracellular region	57	16.0563	2.40532e-06	9388, 5265, 392255, 3486, 197, 116372, 2147, 2266, 22925, 4023, 5157, 5950, 2243, 5270, 9350, 2, 255743, 1301, 3488, 7448, 4015, 1906, 4854, 727, 1308, 10468, 5627, 6696, 9241, 7184, 652, 1278, 1277, 2244, 811, 338, 7018, 8828, 1515, 7475, 7035, 6586, 347252, 6422, 1295, 7273, 1290, 1404, 4838, 81029, 3547, 3909, 6414, 4313, 5327, 4318, 10522	336	1610	18224	1.92023	0.000747775	0.000131066	0.000122215
UP_SEQ_FEATURE	disulfide bond	82	23.0986	7.30995e-06	9388, 4053, 6035, 392255, 3486, 3321, 9180, 2150, 197, 3958, 2147, 2861, 170689, 2267, 3597, 2266, 634, 11227, 22801, 22925, 4023, 8029, 5157, 5950, 2562, 2243, 9350, 2, 255743, 3488, 7448, 53833, 9429, 1906, 4017, 4854, 727, 57715, 10468, 5627, 7980, 5168, 4036, 6092, 9241, 174, 7184, 374, 3815, 652, 1277, 2244, 5159, 811, 338, 9957, 7018, 3897, 5118, 10631, 8828, 1515, 4680, 7035, 6586, 347252,…	348	2917	20063	1.62067	0.0128265	0.00322917	0.00322003
Annotation Cluster 2	Enrichment Score: 5.355813649154422	Lipid metabolism		0.00724899
Category	Term	Count	%	PValue	Genes	List Total	Pop Hits	Pop Total	Fold Enrichment	Bonferroni	Benjamini	FDR
GOTERM_BP_DIRECT	GO:0006695~cholesterol biosynthetic process	12	3.38028	7.71643e-11	3638, 29881, 47, 3422, 3157, 2222, 4047, 3156, 1718, 6713, 1717, 6307	321	38	16792	16.5194	1.6953e-07	1.6953e-07	1.66829e-07
UP_KEYWORDS	Steroid metabolism	13	3.66197	2.18129e-08	8029, 3156, 3638, 29881, 6718, 3422, 2222, 3157, 338, 1718, 6822, 1717, 6307	348	86	20581	8.93989	7.69992e-06	1.09999e-06	9.94044e-07
UP_KEYWORDS	Lipid metabolism	27	7.60563	2.56205e-08	9388, 47, 5168, 2194, 3638, 29881, 55304, 3157, 55268, 2222, 338, 1718, 11343, 6822, 1717, 6307, 8309, 51703, 8029, 4023, 5333, 4047, 3156, 6718, 57552, 3422, 6319	348	433	20581	3.68776	9.044e-06	1.13051e-06	1.02162e-06
UP_KEYWORDS	Sterol metabolism	11	3.09859	1.72443e-07	3638, 29881, 8029, 3422, 3157, 2222, 338, 3156, 1718, 1717, 6307	348	67	20581	9.70968	6.08707e-05	6.76361e-06	6.11216e-06
UP_KEYWORDS	Cholesterol metabolism	10	2.8169	4.37973e-07	3638, 29881, 8029, 3422, 3157, 2222, 338, 3156, 1718, 1717	348	57	20581	10.3756	0.000154593	1.4055e-05	1.27012e-05
UP_KEYWORDS	Steroid biosynthesis	8	2.25352	1.63323e-06	3422, 3157, 2222, 4047, 3156, 1718, 1717, 6307	348	35	20581	13.5179	0.000576364	4.80441e-05	4.34166e-05
UP_KEYWORDS	Sterol biosynthesis	7	1.97183	2.97207e-06	3422, 3157, 2222, 3156, 1718, 1717, 6307	348	25	20581	16.5594	0.00104859	8.07032e-05	7.293e-05
UP_KEYWORDS	Cholesterol biosynthesis	6	1.69014	1.26724e-05	3422, 3157, 2222, 3156, 1718, 1717	348	19	20581	18.676	0.00446339	0.000285062	0.000257606
UP_KEYWORDS	Lipid biosynthesis	12	3.38028	7.05823e-05	47, 3422, 3157, 2222, 4047, 3156, 1718, 1717, 11343, 6319, 2194, 6307	348	156	20581	4.54929	0.0246086	0.00124578	0.00112579
KEGG_PATHWAY	hsa00100:Steroid biosynthesis	6	1.69014	7.25207e-05	2222, 4047, 1718, 6713, 1717, 6307	160	20	6879	12.8981	0.0149002	0.00500393	0.00483471
KEGG_PATHWAY	hsa01130:Biosynthesis of antibiotics	14	3.94366	0.00119187	47, 4047, 3156, 80201, 3417, 2026, 3422, 2222, 3157, 55902, 6713, 219, 6307, 1737	160	212	6879	2.83921	0.218753	0.0493433	0.0476747
GOTERM_BP_DIRECT	GO:0008299~isoprenoid biosynthetic process	4	1.12676	0.00213511	3422, 3157, 2222, 3156	321	14	16792	14.9462	0.990867	0.120278	0.118362
KEGG_PATHWAY	hsa00900:Terpenoid backbone biosynthesis	3	0.84507	0.0907489	3422, 3157, 3156	160	22	6879	5.86278	1	0.675721	0.65287
Annotation Cluster 3	Enrichment Score: 3.557277508572198	Wnt signaling		0.00179567
Category	Term	Count	%	PValue	Genes	List Total	Pop Hits	Pop Total	Fold Enrichment	Bonferroni	Benjamini	FDR
UP_KEYWORDS	Wnt signaling pathway	14	3.94366	1.29207e-05	7475, 8324, 64840, 6422, 7091, 81029, 2535, 83439, 2931, 1501, 85458, 23043, 51339, 1649	348	181	20581	4.57443	0.00455064	0.000285062	0.000257606
KEGG_PATHWAY	hsa04310:Wnt signaling pathway	12	3.38028	0.000326431	595, 2239, 7475, 81029, 2535, 83439, 5880, 25805, 8324, 6422, 64840, 9350	160	138	6879	3.73859	0.0653492	0.0168928	0.0163216
GOTERM_BP_DIRECT	GO:0060070~canonical Wnt signaling pathway	7	1.97183	0.00504766	595, 2535, 83439, 85458, 8324, 6422, 64840	321	83	16792	4.41182	0.999985	0.210023	0.206677
Annotation Cluster 4	Enrichment Score: 2.9593957049720436	Protease inhibition		0.00344414
Category	Term	Count	%	PValue	Genes	List Total	Pop Hits	Pop Total	Fold Enrichment	Bonferroni	Benjamini	FDR
GOTERM_BP_DIRECT	GO:0010951~negative regulation of endopeptidase activity	12	3.38028	2.00802e-05	5272, 135228, 2, 7035, 7980, 5265, 5269, 7448, 727, 5270, 5627, 197	321	121	16792	5.18792	0.0431576	0.00551451	0.00542666
UP_KEYWORDS	Serine protease inhibitor	8	2.25352	0.000626034	5272, 135228, 2, 7035, 7980, 5265, 5269, 5270	348	86	20581	5.50147	0.198331	0.00883961	0.0079882
UP_SEQ_FEATURE	site:Reactive bond	6	1.69014	0.00104131	5272, 7035, 7980, 5265, 5269, 5270	348	45	20063	7.68697	0.841169	0.204444	0.203866
GOTERM_MF_DIRECT	GO:0004867~serine-type endopeptidase inhibitor activity	8	2.25352	0.00225803	5272, 135228, 2, 7035, 7980, 5265, 5269, 5270	316	97	16881	4.40585	0.724326	0.183868	0.182578
UP_KEYWORDS	Protease inhibitor	8	2.25352	0.00510413	5272, 135228, 2, 7035, 7980, 5265, 5269, 5270	348	124	20581	3.81554	0.835751	0.0514788	0.0465205
GOTERM_MF_DIRECT	GO:0002020~protease binding	7	1.97183	0.0116152	5272, 3815, 2, 5265, 5269, 1803, 7273	316	101	16881	3.70244	0.998718	0.433859	0.430815
Annotation Cluster 5	Enrichment Score: 2.807284925645196			0.0261667
Category	Term	Count	%	PValue	Genes	List Total	Pop Hits	Pop Total	Fold Enrichment	Bonferroni	Benjamini	FDR
GOTERM_BP_DIRECT	GO:0007596~blood coagulation	17	4.78873	4.86763e-07	8165, 7035, 7980, 5265, 2243, 2150, 3172, 5270, 2625, 2624, 2147, 1278, 1277, 2244, 2266, 5327, 5627	321	184	16792	4.83313	0.00106885	0.000356473	0.000350794
UP_KEYWORDS	Hemostasis	8	2.25352	1.48172e-05	7035, 7980, 5265, 2147, 2244, 2266, 2243, 5627	348	48	20581	9.8568	0.00521685	0.000290581	0.000262593
UP_KEYWORDS	Blood coagulation	8	2.25352	1.48172e-05	7035, 7980, 5265, 2147, 2244, 2266, 2243, 5627	348	48	20581	9.8568	0.00521685	0.000290581	0.000262593
GOTERM_BP_DIRECT	GO:0031639~plasminogen activation	5	1.40845	1.51229e-05	2244, 2266, 2243, 1718, 5327	321	9	16792	29.062	0.0326793	0.00551451	0.00542666
KEGG_PATHWAY	hsa04610:Complement and coagulation cascades	10	2.8169	2.59729e-05	2, 7035, 5265, 2147, 2244, 2266, 2243, 5327, 727, 5627	160	69	6879	6.23098	0.00536203	0.00432777	0.00418142
GOTERM_BP_DIRECT	GO:0002576~platelet degranulation	11	3.09859	2.7031e-05	2, 5265, 2244, 2266, 2243, 6414, 9749, 7018, 7273, 5627, 197	321	103	16792	5.58667	0.0576589	0.00646126	0.00635832
GOTERM_BP_DIRECT	GO:0042730~fibrinolysis	6	1.69014	3.8568e-05	2147, 2244, 2266, 2243, 5327, 5627	321	21	16792	14.9462	0.0812448	0.00770308	0.00758037
GOTERM_BP_DIRECT	GO:0051592~response to calcium ion	8	2.25352	0.000111676	595, 553115, 2244, 2266, 2243, 3710, 4547, 7273	321	58	16792	7.21538	0.217581	0.0194149	0.0191056
GOTERM_BP_DIRECT	GO:0090277~positive regulation of peptide hormone secretion	4	1.12676	0.000357613	2244, 2266, 2243, 91608	321	8	16792	26.1558	0.544252	0.0436486	0.0429533
GOTERM_CC_DIRECT	GO:0005577~fibrinogen complex	4	1.12676	0.0004763	2267, 2244, 2266, 2243	336	9	18224	24.1058	0.137711	0.0106945	0.00997234
GOTERM_CC_DIRECT	GO:0031093~platelet alpha granule lumen	7	1.97183	0.000501018	2, 5265, 2244, 2266, 2243, 5627, 197	336	55	18224	6.90303	0.144317	0.0106945	0.00997234
GOTERM_MF_DIRECT	GO:0030674~protein binding, bridging	8	2.25352	0.000579703	287, 1301, 1278, 2288, 2244, 2266, 2243, 6624	316	77	16881	5.55022	0.281455	0.110144	0.109371
OMIM_DISEASE	202400~Afibrinogenemia, congenital	3	0.84507	0.00163464	2244, 2266, 2243	113	3	4740	41.9469	0.307949	0.183897	0.183897
OMIM_DISEASE	616004~Dysfibrinogenemia, congenital	3	0.84507	0.00163464	2244, 2266, 2243	113	3	4740	41.9469	0.307949	0.183897	0.183897
GOTERM_BP_DIRECT	GO:0051258~protein polymerization	4	1.12676	0.00170146	2244, 2266, 2243, 7448	321	13	16792	16.0959	0.976277	0.108802	0.107069
GOTERM_CC_DIRECT	GO:0031091~platelet alpha granule	4	1.12676	0.00192769	2244, 2266, 2243, 5270	336	14	18224	15.4966	0.451238	0.0331831	0.0309425
GOTERM_CC_DIRECT	GO:0072562~blood microparticle	10	2.8169	0.00202727	2, 2147, 2244, 2266, 2243, 7448, 70, 7018, 5627, 197	336	152	18224	3.5683	0.468004	0.0331831	0.0309425
GOTERM_BP_DIRECT	GO:0072378~blood coagulation, fibrin clot formation	3	0.84507	0.0021178	2244, 2266, 2243	321	4	16792	39.2336	0.990512	0.120278	0.118362
GOTERM_BP_DIRECT	GO:0045921~positive regulation of exocytosis	4	1.12676	0.0070694	2244, 2266, 2243, 94121	321	21	16792	9.9641	1	0.248865	0.244901
GOTERM_BP_DIRECT	GO:0007160~cell-matrix adhesion	7	1.97183	0.00745835	22801, 255743, 2244, 2266, 2243, 7448, 1308	321	90	16792	4.06867	1	0.256031	0.251952
GOTERM_BP_DIRECT	GO:2000352~negative regulation of endothelial cell apoptotic process	4	1.12676	0.01579	2625, 2244, 2266, 2243	321	28	16792	7.47308	1	0.408124	0.401623
GOTERM_BP_DIRECT	GO:0034116~positive regulation of heterotypic cell-cell adhesion	3	0.84507	0.0177734	2244, 2266, 2243	321	11	16792	14.2668	1	0.443729	0.43666
UP_SEQ_FEATURE	domain:Fibrinogen C-terminal	4	1.12676	0.0190731	2267, 2244, 2266, 2243	348	33	20063	6.98816	1	1	0.997735
GOTERM_BP_DIRECT	GO:1900026~positive regulation of substrate adhesion-dependent cell spreading	4	1.12676	0.0226137	2244, 2266, 2243, 811	321	32	16792	6.53894	1	0.506963	0.498887
GOTERM_BP_DIRECT	GO:1902042~negative regulation of extrinsic apoptotic signaling pathway via death domain receptors	4	1.12676	0.0245326	2244, 2266, 2243, 3162	321	33	16792	6.34079	1	0.519311	0.511038
GOTERM_BP_DIRECT	GO:0050714~positive regulation of protein secretion	4	1.12676	0.0307994	2244, 2266, 2243, 94121	321	36	16792	5.81239	1	0.604163	0.594538
GOTERM_BP_DIRECT	GO:0043623~cellular protein complex assembly	3	0.84507	0.0453112	2244, 2266, 2243	321	18	16792	8.71859	1	0.720644	0.709164
GOTERM_MF_DIRECT	GO:0050839~cell adhesion molecule binding	4	1.12676	0.109288	2244, 2266, 2243, 10631	316	62	16881	3.44651	1	1	0.994728
GOTERM_BP_DIRECT	GO:0045907~positive regulation of vasoconstriction	3	0.84507	0.123747	2244, 2266, 2243	321	32	16792	4.90421	1	1	0.984517
GOTERM_BP_DIRECT	GO:0070527~platelet aggregation	3	0.84507	0.183636	2244, 2266, 2243	321	41	16792	3.82767	1	1	0.984517
GOTERM_CC_DIRECT	GO:0005938~cell cortex	5	1.40845	0.190869	2317, 4739, 2244, 2266, 2243	336	123	18224	2.2048	1	0.899399	0.838668
Annotation Cluster 6	Enrichment Score: 2.4743256159493896			0.013709
Category	Term	Count	%	PValue	Genes	List Total	Pop Hits	Pop Total	Fold Enrichment	Bonferroni	Benjamini	FDR
UP_KEYWORDS	Oxidoreductase	24	6.76056	0.000152112	50507, 9563, 3156, 2495, 2194, 3162, 1734, 23081, 3417, 6718, 1543, 444, 57553, 2222, 4015, 4017, 1718, 6713, 219, 1717, 6319, 6307, 4329, 8309	348	582	20581	2.4388	0.0522833	0.00255693	0.00231066
UP_KEYWORDS	NADP	11	3.09859	0.00127144	3417, 50507, 6718, 9563, 57553, 2222, 3156, 1718, 6713, 1717, 2194	348	186	20581	3.49757	0.3618	0.0166229	0.0150218
GOTERM_BP_DIRECT	GO:0055114~oxidation-reduction process	20	5.6338	0.0190758	50507, 9563, 3156, 2495, 2194, 1734, 23081, 6718, 1543, 444, 57553, 2222, 4015, 4017, 1718, 6713, 1717, 6319, 6307, 4329	321	592	16792	1.76728	1	0.445846	0.438743
GOTERM_MF_DIRECT	GO:0016491~oxidoreductase activity	9	2.53521	0.0343365	50507, 1543, 57553, 2222, 6713, 219, 6319, 2194, 6307	316	200	16881	2.40394	1	0.674889	0.670153
Annotation Cluster 7	Enrichment Score: 2.2145456945709863			0.00882519
Category	Term	Count	%	PValue	Genes	List Total	Pop Hits	Pop Total	Fold Enrichment	Bonferroni	Benjamini	FDR
GOTERM_BP_DIRECT	GO:0071560~cellular response to transforming growth factor beta stimulus	6	1.69014	0.00233771	50507, 1277, 678, 6422, 1906, 10631	321	49	16792	6.40549	0.994154	0.128399	0.126353
GOTERM_BP_DIRECT	GO:0071356~cellular response to tumor necrosis factor	8	2.25352	0.00510616	2625, 255743, 1277, 678, 6422, 338, 1906, 10631	321	110	16792	3.80447	0.999987	0.210023	0.206677
GOTERM_BP_DIRECT	GO:0044344~cellular response to fibroblast growth factor stimulus	4	1.12676	0.0190317	1277, 678, 6422, 10631	321	30	16792	6.97487	1	0.445846	0.438743
Annotation Cluster 8	Enrichment Score: 2.1982945989206653			0.0669908
Category	Term	Count	%	PValue	Genes	List Total	Pop Hits	Pop Total	Fold Enrichment	Bonferroni	Benjamini	FDR
GOTERM_BP_DIRECT	GO:0030199~collagen fibril organization	8	2.25352	7.78602e-06	2303, 1301, 1278, 1277, 26585, 4015, 4017, 1290	321	39	16792	10.7306	0.0169605	0.0042402	0.00417265
UP_KEYWORDS	Hydroxylation	9	2.53521	0.00020475	4053, 1301, 1278, 1277, 2243, 1295, 1308, 5627, 1290	348	95	20581	5.60281	0.0697335	0.00314247	0.00283979
UP_SEQ_FEATURE	propeptide:C-terminal propeptide	4	1.12676	0.000269295	1301, 1278, 1277, 1290	348	8	20063	28.8261	0.378512	0.0793073	0.0790829
UP_SEQ_FEATURE	domain:Fibrillar collagen NC1	4	1.12676	0.000763384	1301, 1278, 1277, 1290	348	11	20063	20.9645	0.74041	0.168612	0.168135
GOTERM_BP_DIRECT	GO:0030574~collagen catabolic process	7	1.97183	0.00135387	1301, 1278, 1277, 4313, 1295, 4318, 1290	321	64	16792	5.72157	0.949028	0.0959503	0.0944218
KEGG_PATHWAY	hsa04512:ECM-receptor interaction	8	2.25352	0.00383582	22801, 1301, 6696, 1278, 1277, 3909, 7448, 1290	160	87	6879	3.95345	0.548663	0.0882239	0.0852405
UP_SEQ_FEATURE	propeptide:N-terminal propeptide	3	0.84507	0.00427305	1301, 1278, 1277	348	6	20063	28.8261	0.99948	0.686407	0.684464
UP_KEYWORDS	Collagen	7	1.97183	0.00631974	1301, 1278, 1277, 1295, 5118, 1308, 1290	348	98	20581	4.22434	0.893323	0.0619686	0.0559999
GOTERM_CC_DIRECT	GO:0005581~collagen trimer	7	1.97183	0.00700531	1301, 1278, 1277, 4015, 5118, 1308, 1290	336	92	18224	4.12681	0.88767	0.0990296	0.0923427
GOTERM_MF_DIRECT	GO:0005201~extracellular matrix structural constituent	6	1.69014	0.00823928	1404, 7980, 1301, 1278, 1277, 1290	316	67	16881	4.78396	0.991048	0.391366	0.388619
KEGG_PATHWAY	hsa04611:Platelet activation	9	2.53521	0.0102487	1301, 1278, 1277, 2244, 2266, 2243, 3710, 10125, 1290	160	130	6879	2.97649	0.88145	0.192861	0.186339
UP_KEYWORDS	Ehlers-Danlos syndrome	3	0.84507	0.0225637	1278, 1277, 1290	348	14	20581	12.673	0.999683	0.189643	0.171377
KEGG_PATHWAY	hsa05146:Amoebiasis	7	1.97183	0.0356612	5272, 1301, 1278, 1277, 3909, 5269, 1290	160	106	6879	2.83921	0.999456	0.434228	0.419544
KEGG_PATHWAY	hsa04974:Protein digestion and absorption	6	1.69014	0.0524613	1301, 1278, 1277, 1803, 1308, 1290	160	88	6879	2.93139	0.999986	0.493613	0.476921
UP_SEQ_FEATURE	region of interest:Triple-helical region	3	0.84507	0.0594438	1301, 1277, 1308	348	23	20063	7.51987	1	1	0.997735
GOTERM_BP_DIRECT	GO:0071230~cellular response to amino acid stimulus	4	1.12676	0.0601392	1278, 1277, 4313, 1290	321	47	16792	4.45204	1	0.830981	0.817742
UP_KEYWORDS	Dwarfism	6	1.69014	0.0767342	2317, 4053, 1301, 1278, 1277, 392255	348	134	20581	2.6481	1	0.444052	0.401282
GOTERM_BP_DIRECT	GO:0050776~regulation of immune response	3	0.84507	0.85631	1278, 1277, 1308	321	178	16792	0.881655	1	1	0.984517
Annotation Cluster 9	Enrichment Score: 2.1719670600153123			0.0116058
Category	Term	Count	%	PValue	Genes	List Total	Pop Hits	Pop Total	Fold Enrichment	Bonferroni	Benjamini	FDR
KEGG_PATHWAY	hsa04510:Focal adhesion	13	3.66197	0.0028224	22801, 5880, 6696, 6654, 1290, 2317, 595, 1301, 1278, 1277, 3909, 5159, 7448	160	206	6879	2.7132	0.44293	0.0814893	0.0787336
KEGG_PATHWAY	hsa04512:ECM-receptor interaction	8	2.25352	0.00383582	22801, 1301, 6696, 1278, 1277, 3909, 7448, 1290	160	87	6879	3.95345	0.548663	0.0882239	0.0852405
KEGG_PATHWAY	hsa04151:PI3K-Akt signaling pathway	15	4.22535	0.0281593	9586, 22801, 6696, 6654, 9180, 1290, 7184, 3815, 595, 1301, 1278, 1277, 3909, 5159, 7448	160	345	6879	1.86929	0.997295	0.364311	0.351991
Annotation Cluster 10	Enrichment Score: 2.0738607595639427			0.0190732
Category	Term	Count	%	PValue	Genes	List Total	Pop Hits	Pop Total	Fold Enrichment	Bonferroni	Benjamini	FDR
UP_SEQ_FEATURE	domain:Ig-like C2-type 5	7	1.97183	0.000363923	3815, 4607, 3547, 5159, 3321, 6092, 3897	348	55	20063	7.33757	0.474184	0.0918645	0.0916046
UP_SEQ_FEATURE	domain:Ig-like C2-type 4	7	1.97183	0.00202721	3815, 4607, 3547, 5159, 3321, 6092, 3897	348	76	20063	5.31008	0.972227	0.358208	0.357194
UP_SEQ_FEATURE	domain:Ig-like C2-type 3	8	2.25352	0.00692432	3815, 4607, 3547, 634, 5159, 3321, 6092, 3897	348	128	20063	3.60327	0.999995	0.941175	0.938512
UP_SEQ_FEATURE	domain:Ig-like C2-type 1	10	2.8169	0.00875822	3815, 4607, 4680, 3547, 5157, 634, 5159, 3321, 6092, 3897	348	202	20063	2.85407	1	0.997835	0.995012
UP_SEQ_FEATURE	domain:Ig-like C2-type 2	10	2.8169	0.00903529	3815, 4607, 4680, 3547, 5157, 634, 5159, 3321, 6092, 3897	348	203	20063	2.84001	1	0.997835	0.995012
UP_SEQ_FEATURE	domain:Ig-like C2-type 6	4	1.12676	0.0258286	4607, 3547, 3321, 3897	348	37	20063	6.23268	1	1	0.997735
UP_KEYWORDS	Immunoglobulin domain	16	4.50704	0.0447621	4680, 347252, 5157, 3321, 6092, 7070, 7273, 1404, 3815, 10205, 4607, 3547, 634, 5159, 3897, 57715	348	546	20581	1.73306	1	0.32446	0.293209
UP_SEQ_FEATURE	domain:Ig-like C2-type 7	3	0.84507	0.0548858	4607, 3547, 3321	348	22	20063	7.86168	1	1	0.997735
Annotation Cluster 11	Enrichment Score: 2.0422815551100233			0.0476679
Category	Term	Count	%	PValue	Genes	List Total	Pop Hits	Pop Total	Fold Enrichment	Bonferroni	Benjamini	FDR
KEGG_PATHWAY	hsa04390:Hippo signaling pathway	14	3.94366	4.18142e-05	7475, 166824, 8324, 392255, 3398, 3397, 174, 374, 595, 81029, 2535, 83439, 652, 2736	160	151	6879	3.98618	0.00861836	0.00432777	0.00418142
KEGG_PATHWAY	hsa05217:Basal cell carcinoma	7	1.97183	0.00143255	7475, 81029, 2535, 83439, 652, 8324, 2736	160	54	6879	5.57326	0.25677	0.0494229	0.0477515
GOTERM_MF_DIRECT	GO:0005109~frizzled binding	5	1.40845	0.00437697	7475, 81029, 25805, 8324, 6422	316	36	16881	7.41957	0.917944	0.311859	0.309671
KEGG_PATHWAY	hsa04916:Melanogenesis	7	1.97183	0.0278565	3815, 7475, 81029, 2535, 83439, 8324, 1906	160	100	6879	3.00956	0.997115	0.364311	0.351991
KEGG_PATHWAY	hsa04550:Signaling pathways regulating pluripotency of stem cells	8	2.25352	0.0430766	4838, 7475, 81029, 2535, 652, 8324, 3398, 3397	160	140	6879	2.45679	0.99989	0.469309	0.453438
GOTERM_BP_DIRECT	GO:0030182~neuron differentiation	5	1.40845	0.107966	7475, 81029, 2535, 8324, 3397	321	95	16792	2.75324	1	1	0.984517
GOTERM_BP_DIRECT	GO:0071300~cellular response to retinoic acid	4	1.12676	0.148925	7475, 81029, 1277, 8324	321	70	16792	2.98923	1	1	0.984517
Annotation Cluster 12	Enrichment Score: 1.9976682066650948
Category	Term	Count	%	PValue	Genes	List Total	Pop Hits	Pop Total	Fold Enrichment	Bonferroni	Benjamini	FDR
GOTERM_BP_DIRECT	GO:0035987~endodermal cell differentiation	7	1.97183	9.64998e-06	4838, 1301, 3909, 7448, 4313, 1295, 4318	321	27	16792	13.5622	0.0209779	0.0042402	0.00417265
UP_SEQ_FEATURE	domain:Hemopexin-like 3	3	0.84507	0.0548858	7448, 4313, 4318	348	22	20063	7.86168	1	1	0.997735
UP_SEQ_FEATURE	domain:Hemopexin-like 4	3	0.84507	0.0548858	7448, 4313, 4318	348	22	20063	7.86168	1	1	0.997735
UP_SEQ_FEATURE	domain:Hemopexin-like 1	3	0.84507	0.0594438	7448, 4313, 4318	348	23	20063	7.51987	1	1	0.997735
UP_SEQ_FEATURE	domain:Hemopexin-like 2	3	0.84507	0.0594438	7448, 4313, 4318	348	23	20063	7.51987	1	1	0.997735
Annotation Cluster 13	Enrichment Score: 1.750131833933902
Category	Term	Count	%	PValue	Genes	List Total	Pop Hits	Pop Total	Fold Enrichment	Bonferroni	Benjamini	FDR
UP_SEQ_FEATURE	domain:CH 1	4	1.12676	0.0110313	2317, 3936, 6711, 23224	348	27	20063	8.54108	1	1	0.997735
UP_SEQ_FEATURE	domain:CH 2	4	1.12676	0.0110313	2317, 3936, 6711, 23224	348	27	20063	8.54108	1	1	0.997735
UP_SEQ_FEATURE	domain:Actin-binding	3	0.84507	0.0461688	2317, 6711, 23224	348	20	20063	8.64784	1	1	0.997735
Annotation Cluster 14	Enrichment Score: 1.522942985776321
Category	Term	Count	%	PValue	Genes	List Total	Pop Hits	Pop Total	Fold Enrichment	Bonferroni	Benjamini	FDR
GOTERM_BP_DIRECT	GO:0030509~BMP signaling pathway	8	2.25352	0.000606411	4838, 652, 392255, 3397, 283375, 1958, 9241, 9350	321	76	16792	5.50648	0.736233	0.0634421	0.0624314
KEGG_PATHWAY	hsa04350:TGF-beta signaling pathway	8	2.25352	0.00314934	4838, 652, 25805, 392255, 3398, 3397, 9241, 10468	160	84	6879	4.09464	0.479488	0.0814893	0.0787336
GOTERM_BP_DIRECT	GO:0060395~SMAD protein signal transduction	6	1.69014	0.00649296	4838, 652, 57552, 392255, 3172, 174	321	62	16792	5.06241	0.999999	0.233853	0.230128
GOTERM_MF_DIRECT	GO:0016015~morphogen activity	3	0.84507	0.00902272	4838, 26585, 9350	316	8	16881	20.0328	0.994294	0.395612	0.392835
GOTERM_BP_DIRECT	GO:0060425~lung morphogenesis	3	0.84507	0.0245828	652, 3397, 9241	321	13	16792	12.0719	1	0.519311	0.511038
GOTERM_BP_DIRECT	GO:0050679~positive regulation of epithelial cell proliferation	5	1.40845	0.0273958	4838, 652, 6422, 3397, 9241	321	60	16792	4.35929	1	0.557302	0.548424
GOTERM_MF_DIRECT	GO:0005125~cytokine activity	8	2.25352	0.0473536	374, 4838, 652, 6696, 26585, 392255, 1906, 9350	316	176	16881	2.42822	1	0.832002	0.826164
UP_KEYWORDS	Cytokine	7	1.97183	0.103088	374, 4838, 652, 6696, 26585, 392255, 9350	348	190	20581	2.17887	1	0.535147	0.483603
UP_KEYWORDS	Growth factor	5	1.40845	0.180508	374, 4838, 346389, 652, 392255	348	131	20581	2.25728	1	0.740924	0.66956
GOTERM_MF_DIRECT	GO:0005160~transforming growth factor beta receptor binding	3	0.84507	0.184517	4838, 652, 392255	316	42	16881	3.81578	1	1	0.994728
GOTERM_MF_DIRECT	GO:0008083~growth factor activity	6	1.69014	0.186214	374, 4838, 346389, 652, 2147, 392255	316	162	16881	1.97855	1	1	0.994728
GOTERM_BP_DIRECT	GO:0010862~positive regulation of pathway-restricted SMAD protein phosphorylation	3	0.84507	0.232539	4838, 652, 392255	321	48	16792	3.26947	1	1	0.984517
Annotation Cluster 15	Enrichment Score: 1.4974943466232797
Category	Term	Count	%	PValue	Genes	List Total	Pop Hits	Pop Total	Fold Enrichment	Bonferroni	Benjamini	FDR
GOTERM_BP_DIRECT	GO:0006879~cellular iron ion homeostasis	5	1.40845	0.00965	9429, 7018, 2495, 30061, 3162	321	44	16792	5.94449	1	0.302872	0.298047
KEGG_PATHWAY	hsa04978:Mineral absorption	5	1.40845	0.0182056	7018, 2495, 4502, 30061, 3162	160	44	6879	4.88565	0.977702	0.302567	0.292335
UP_KEYWORDS	Iron	9	2.53521	0.183141	23081, 1543, 444, 7018, 2495, 30061, 6319, 6307, 3162	348	324	20581	1.6428	1	0.743089	0.671517
Annotation Cluster 16	Enrichment Score: 1.3387894072913262
Category	Term	Count	%	PValue	Genes	List Total	Pop Hits	Pop Total	Fold Enrichment	Bonferroni	Benjamini	FDR
UP_KEYWORDS	Membrane	152	42.8169	0.00356578	127544, 57185, 8490, 161176, 115677, 9180, 2150, 94121, 3638, 1734, 79651, 595, 116372, 768211, 151887, 2026, 51762, 3597, 634, 84168, 11343, 2705, 11227, 22801, 64284, 22925, 8029, 5794, 11230, 64840, 2562, 164312, 283358, 53833, 9749, 128338, 6515, 4854, 10424, 135228, 25849, 7345, 5168, 8796, 6092, 27346, 4071, 374, 3936, 29881, 3815, 85315, 5159, 9638, 5798, 3897, 51028, 8828, 87178, 790955, …	348	7494	20581	1.19955	0.716621	0.038143	0.0344692
UP_KEYWORDS	Transmembrane helix	111	31.2676	0.0405022	127544, 57185, 161176, 9180, 2150, 3638, 1734, 79651, 768211, 151887, 3597, 634, 84168, 2705, 11227, 22801, 22925, 5794, 11230, 64840, 2562, 164312, 283358, 53833, 128338, 6515, 4854, 10424, 25849, 5168, 6092, 27346, 4071, 374, 29881, 3815, 85315, 5159, 5798, 3897, 8828, 790955, 51703, 8165, 8324, 3156, 55076, 144195, 55353, 3547, 1006, 1244, 1364, 5205, 1803, 50507, 3321, 30061, 3162, 51280, 552…	348	5634	20581	1.16518	1	0.317718	0.287116
UP_KEYWORDS	Transmembrane	111	31.2676	0.0436752	127544, 57185, 161176, 9180, 2150, 3638, 1734, 79651, 768211, 151887, 3597, 634, 84168, 2705, 11227, 22801, 22925, 5794, 11230, 64840, 2562, 164312, 283358, 53833, 128338, 6515, 4854, 10424, 25849, 5168, 6092, 27346, 4071, 374, 29881, 3815, 85315, 5159, 5798, 3897, 8828, 790955, 51703, 8165, 8324, 3156, 55076, 144195, 55353, 3547, 1006, 1244, 1364, 5205, 1803, 50507, 3321, 30061, 3162, 51280, 552…	348	5651	20581	1.16168	1	0.32446	0.293209
UP_SEQ_FEATURE	topological domain:Extracellular	59	16.6197	0.0752651	50507, 3321, 9180, 2150, 55244, 768211, 2861, 3597, 634, 57828, 84168, 3710, 2705, 51208, 22801, 22925, 5794, 11230, 64840, 2562, 164312, 116441, 53833, 9429, 6515, 4854, 1308, 57715, 64084, 25805, 25849, 6575, 4036, 6092, 27346, 4071, 29881, 3815, 85315, 152831, 5159, 10154, 5798, 3897, 8828, 283383, 8324, 144195, 10205, 3547, 2535, 1006, 57575, 1244, 1364, 348938, 5205, 283375, 1803	348	2787	20063	1.22048	1	1	0.997735
UP_SEQ_FEATURE	transmembrane region	100	28.169	0.0852597	127544, 57185, 161176, 9180, 2150, 3638, 1734, 79651, 768211, 3597, 634, 84168, 2705, 11227, 22801, 22925, 5794, 11230, 64840, 2562, 164312, 283358, 53833, 128338, 6515, 4854, 10424, 25849, 6092, 27346, 4071, 374, 29881, 3815, 85315, 5159, 5798, 3897, 8828, 51703, 8324, 3156, 55076, 144195, 55353, 3547, 1006, 1244, 1364, 5205, 1803, 50507, 3321, 30061, 51280, 55244, 11309, 2861, 2222, 57828, 3710…	348	5056	20063	1.14027	1	1	0.997735
GOTERM_CC_DIRECT	GO:0016021~integral component of membrane	107	30.1408	0.0983622	127544, 57185, 161176, 9180, 2150, 3638, 1734, 79651, 768211, 151887, 3597, 634, 84168, 2705, 11227, 22925, 11230, 64840, 2562, 2317, 283358, 53833, 128338, 6515, 4854, 10424, 25849, 5168, 6092, 27346, 4071, 374, 29881, 3815, 85315, 5159, 5798, 3897, 8828, 51703, 8165, 6422, 8324, 3156, 55076, 144195, 55353, 3547, 1006, 1364, 5205, 29091, 1803, 50507, 3321, 30061, 3162, 55244, 11309, 2222, 3710, …	336	5163	18224	1.12405	1	0.599816	0.559314
UP_SEQ_FEATURE	topological domain:Cytoplasmic	70	19.7183	0.106768	50507, 3321, 161176, 9180, 2150, 51280, 3638, 79651, 55244, 768211, 2861, 3597, 634, 57828, 84168, 3710, 2705, 11227, 51208, 22801, 22925, 5794, 11230, 64840, 2562, 164312, 116441, 444, 57552, 283358, 53833, 9429, 6515, 4854, 1308, 57715, 64084, 25805, 25849, 6575, 4036, 290, 6092, 27346, 23224, 4071, 29881, 3815, 85315, 152831, 5159, 10154, 5798, 3897, 8828, 283383, 51703, 8324, 144195, 10205, 3…	348	3456	20063	1.16773	1	1	0.997735
Annotation Cluster 17	Enrichment Score: 1.3286909777406652
Category	Term	Count	%	PValue	Genes	List Total	Pop Hits	Pop Total	Fold Enrichment	Bonferroni	Benjamini	FDR
UP_SEQ_FEATURE	domain:Fibronectin type-III 3	6	1.69014	0.015264	4607, 5794, 6092, 9180, 3897, 7273	348	84	20063	4.11802	1	1	0.997735
UP_SEQ_FEATURE	domain:Fibronectin type-III 2	7	1.97183	0.0282615	4607, 5794, 53833, 6092, 9180, 3897, 7273	348	133	20063	3.03433	1	1	0.997735
UP_SEQ_FEATURE	domain:Fibronectin type-III 1	7	1.97183	0.0291731	4607, 5794, 53833, 6092, 9180, 3897, 7273	348	134	20063	3.01169	1	1	0.997735
UP_SEQ_FEATURE	domain:Fibronectin type-III 4	4	1.12676	0.0956131	5794, 9180, 3897, 7273	348	63	20063	3.66046	1	1	0.997735
UP_SEQ_FEATURE	domain:Fibronectin type-III 5	3	0.84507	0.188878	5794, 3897, 7273	348	46	20063	3.75993	1	1	0.997735
Annotation Cluster 18	Enrichment Score: 1.2865066748934502
Category	Term	Count	%	PValue	Genes	List Total	Pop Hits	Pop Total	Fold Enrichment	Bonferroni	Benjamini	FDR
GOTERM_BP_DIRECT	GO:0060070~canonical Wnt signaling pathway	7	1.97183	0.00504766	595, 2535, 83439, 85458, 8324, 6422, 64840	321	83	16792	4.41182	0.999985	0.210023	0.206677
GOTERM_MF_DIRECT	GO:0017147~Wnt-protein binding	4	1.12676	0.0196672	2535, 8324, 6422, 64840	316	31	16881	6.89302	0.999988	0.509559	0.505983
UP_SEQ_FEATURE	domain:FZ	3	0.84507	0.0594438	2535, 8324, 6422	348	23	20063	7.51987	1	1	0.997735
GOTERM_MF_DIRECT	GO:0042813~Wnt-activated receptor activity	3	0.84507	0.0627522	2535, 8324, 6422	316	22	16881	7.28467	1	0.939999	0.933403
GOTERM_MF_DIRECT	GO:0004930~G-protein coupled receptor activity	6	1.69014	0.997469	2535, 2861, 8324, 6422, 2150, 283383	316	710	16881	0.451444	1	1	0.997469
Annotation Cluster 19	Enrichment Score: 1.2495954012764
Category	Term	Count	%	PValue	Genes	List Total	Pop Hits	Pop Total	Fold Enrichment	Bonferroni	Benjamini	FDR
GOTERM_CC_DIRECT	GO:0030017~sarcomere	5	1.40845	0.00555654	4607, 84700, 70, 4313, 4634	336	39	18224	6.9536	0.82323	0.0822898	0.0767332
GOTERM_BP_DIRECT	GO:0030049~muscle filament sliding	4	1.12676	0.0353993	4607, 70, 4634, 7273	321	38	16792	5.50648	1	0.643215	0.632968
GOTERM_MF_DIRECT	GO:0008307~structural constituent of muscle	4	1.12676	0.0432855	4607, 444, 4634, 7273	316	42	16881	5.0877	1	0.795895	0.79031
GOTERM_BP_DIRECT	GO:0060048~cardiac muscle contraction	4	1.12676	0.054087	4607, 70, 4634, 7273	321	45	16792	4.64991	1	0.795042	0.782376
GOTERM_CC_DIRECT	GO:0031674~I band	3	0.84507	0.0661561	70, 4634, 7273	336	23	18224	7.07453	1	0.461523	0.430359
UP_KEYWORDS	Muscle protein	4	1.12676	0.0869754	4607, 59, 70, 4634	348	62	20581	3.81554	1	0.479724	0.433518
KEGG_PATHWAY	hsa05410:Hypertrophic cardiomyopathy (HCM)	5	1.40845	0.105783	22801, 4607, 70, 4634, 7273	160	78	6879	2.75601	1	0.75507	0.729536
KEGG_PATHWAY	hsa05414:Dilated cardiomyopathy	5	1.40845	0.129136	22801, 4607, 70, 4634, 7273	160	84	6879	2.55915	1	0.810037	0.782645
UP_KEYWORDS	Cardiomyopathy	4	1.12676	0.156667	4607, 70, 4634, 7273	348	81	20581	2.92053	1	0.666305	0.602128
Annotation Cluster 20	Enrichment Score: 1.1989417328819474
Category	Term	Count	%	PValue	Genes	List Total	Pop Hits	Pop Total	Fold Enrichment	Bonferroni	Benjamini	FDR
UP_SEQ_FEATURE	domain:EGF-like 15; calcium-binding	3	0.84507	0.0175559	4053, 4036, 4854	348	12	20063	14.4131	1	1	0.997735
UP_SEQ_FEATURE	domain:EGF-like 1	7	1.97183	0.0180856	4053, 255743, 6586, 8029, 4036, 4854, 5627	348	120	20063	3.36305	1	1	0.997735
UP_SEQ_FEATURE	domain:EGF-like 4; calcium-binding	4	1.12676	0.0206569	255743, 8029, 4854, 5627	348	34	20063	6.78262	1	1	0.997735
UP_SEQ_FEATURE	domain:EGF-like 12; calcium-binding	3	0.84507	0.0269949	4053, 4036, 4854	348	15	20063	11.5305	1	1	0.997735
UP_SEQ_FEATURE	domain:EGF-like 5	4	1.12676	0.035843	6586, 8029, 4036, 4854	348	42	20063	5.4907	1	1	0.997735
UP_KEYWORDS	EGF-like domain	9	2.53521	0.0493158	374, 4053, 255743, 6586, 8029, 4036, 4854, 5327, 5627	348	238	20581	2.23642	1	0.344244	0.311088
UP_SEQ_FEATURE	domain:EGF-like 9	3	0.84507	0.0641268	6586, 4036, 4854	348	24	20063	7.20654	1	1	0.997735
UP_SEQ_FEATURE	domain:EGF-like 6; calcium-binding	3	0.84507	0.073846	4053, 4036, 4854	348	26	20063	6.65219	1	1	0.997735
UP_SEQ_FEATURE	domain:EGF-like 7	3	0.84507	0.0839997	6586, 4036, 4854	348	28	20063	6.17703	1	1	0.997735
UP_SEQ_FEATURE	domain:EGF-like 3	4	1.12676	0.144518	255743, 6586, 4036, 4854	348	76	20063	3.03433	1	1	0.997735
UP_SEQ_FEATURE	domain:EGF-like 2	4	1.12676	0.199775	4053, 6586, 4036, 4854	348	89	20063	2.59111	1	1	0.997735
UP_SEQ_FEATURE	domain:EGF-like 2; calcium-binding	3	0.84507	0.265389	255743, 8029, 5627	348	58	20063	2.98202	1	1	0.997735
UP_SEQ_FEATURE	domain:EGF-like 4	3	0.84507	0.271817	4053, 6586, 4036	348	59	20063	2.93147	1	1	0.997735
Annotation Cluster 21	Enrichment Score: 1.1806105536805624			0.294735
Category	Term	Count	%	PValue	Genes	List Total	Pop Hits	Pop Total	Fold Enrichment	Bonferroni	Benjamini	FDR
GOTERM_BP_DIRECT	GO:0036500~ATF6-mediated unfolded protein response	4	1.12676	0.000528858	811, 1649, 3309, 7184	321	9	16792	23.2496	0.687205	0.058095	0.0571695
GOTERM_BP_DIRECT	GO:0034975~protein folding in endoplasmic reticulum	3	0.84507	0.0245828	811, 3309, 7184	321	13	16792	12.0719	1	0.519311	0.511038
UP_SEQ_FEATURE	short sequence motif:Prevents secretion from ER	3	0.84507	0.284664	811, 3309, 7184	348	61	20063	2.83536	1	1	0.997735
KEGG_PATHWAY	hsa04141:Protein processing in endoplasmic reticulum	5	1.40845	0.552343	811, 1649, 9709, 3309, 7184	160	169	6879	1.272	1	1	0.970874
GOTERM_MF_DIRECT	GO:0051082~unfolded protein binding	3	0.84507	0.611557	811, 3309, 7184	316	110	16881	1.45693	1	1	0.994728
Annotation Cluster 22	Enrichment Score: 1.104468075964951			0.0916944
Category	Term	Count	%	PValue	Genes	List Total	Pop Hits	Pop Total	Fold Enrichment	Bonferroni	Benjamini	FDR
GOTERM_BP_DIRECT	GO:0098609~cell-cell adhesion	11	3.09859	0.0354251	3417, 2317, 634, 6711, 51400, 29091, 6624, 4854, 3898, 2194, 3309	321	271	16792	2.12335	1	0.643215	0.632968
GOTERM_MF_DIRECT	GO:0098641~cadherin binding involved in cell-cell adhesion	10	2.8169	0.0945069	3417, 2317, 6711, 51400, 29091, 6624, 4854, 3898, 2194, 3309	316	290	16881	1.8421	1	1	0.994728
GOTERM_CC_DIRECT	GO:0005913~cell-cell adherens junction	10	2.8169	0.145151	3417, 2317, 6711, 51400, 29091, 6624, 4854, 3898, 2194, 3309	336	323	18224	1.6792	1	0.728097	0.678933
Annotation Cluster 23	Enrichment Score: 1.0496627792865165
Category	Term	Count	%	PValue	Genes	List Total	Pop Hits	Pop Total	Fold Enrichment	Bonferroni	Benjamini	FDR
KEGG_PATHWAY	hsa05221:Acute myeloid leukemia	5	1.40845	0.0398815	595, 3815, 83439, 6654, 5292	160	56	6879	3.83873	0.999781	0.458637	0.443128
KEGG_PATHWAY	hsa05215:Prostate cancer	6	1.69014	0.0524613	9586, 595, 83439, 6654, 5159, 7184	160	88	6879	2.93139	0.999986	0.493613	0.476921
KEGG_PATHWAY	hsa05213:Endometrial cancer	3	0.84507	0.339158	595, 83439, 6654	160	52	6879	2.48041	1	1	0.970874
Annotation Cluster 24	Enrichment Score: 1.0285473672818455
Category	Term	Count	%	PValue	Genes	List Total	Pop Hits	Pop Total	Fold Enrichment	Bonferroni	Benjamini	FDR
GOTERM_BP_DIRECT	GO:0035338~long-chain fatty-acyl-CoA biosynthetic process	4	1.12676	0.0455938	47, 6319, 2194, 51703	321	42	16792	4.98205	1	0.720644	0.709164
UP_KEYWORDS	Fatty acid metabolism	6	1.69014	0.0590406	55268, 11343, 6319, 2194, 8309, 51703	348	124	20581	2.86165	1	0.372167	0.336321
KEGG_PATHWAY	hsa01212:Fatty acid metabolism	3	0.84507	0.305001	6319, 2194, 51703	160	48	6879	2.68711	1	1	0.970874
Annotation Cluster 25	Enrichment Score: 0.9241880474942525
Category	Term	Count	%	PValue	Genes	List Total	Pop Hits	Pop Total	Fold Enrichment	Bonferroni	Benjamini	FDR
UP_SEQ_FEATURE	metal ion-binding site:Calcium 3; via carbonyl oxygen	3	0.84507	0.0504588	5333, 4313, 4318	348	21	20063	8.23604	1	1	0.997735
UP_SEQ_FEATURE	metal ion-binding site:Calcium 3	3	0.84507	0.105449	5333, 4313, 4318	348	32	20063	5.4049	1	1	0.997735
UP_SEQ_FEATURE	metal ion-binding site:Calcium 2; via carbonyl oxygen	3	0.84507	0.145892	5333, 4313, 4318	348	39	20063	4.43479	1	1	0.997735
UP_SEQ_FEATURE	metal ion-binding site:Calcium 2	3	0.84507	0.258962	5333, 4313, 4318	348	57	20063	3.03433	1	1	0.997735
Annotation Cluster 26	Enrichment Score: 0.7711739994361156
Category	Term	Count	%	PValue	Genes	List Total	Pop Hits	Pop Total	Fold Enrichment	Bonferroni	Benjamini	FDR
KEGG_PATHWAY	hsa00980:Metabolism of xenobiotics by cytochrome P450	5	1.40845	0.0914019	1543, 2939, 6822, 2938, 10720	160	74	6879	2.90498	1	0.675721	0.65287
KEGG_PATHWAY	hsa05204:Chemical carcinogenesis	5	1.40845	0.113337	1543, 2939, 6822, 2938, 10720	160	80	6879	2.68711	1	0.756802	0.731209
KEGG_PATHWAY	hsa00982:Drug metabolism - cytochrome P450	3	0.84507	0.468975	2939, 2938, 10720	160	68	6879	1.89678	1	1	0.970874
Annotation Cluster 27	Enrichment Score: 0.6883141435861618
Category	Term	Count	%	PValue	Genes	List Total	Pop Hits	Pop Total	Fold Enrichment	Bonferroni	Benjamini	FDR
GOTERM_MF_DIRECT	GO:0001077~transcriptional activator activity, RNA polymerase II core promoter proximal region sequence-specific binding	11	3.09859	0.0134732	2625, 2624, 23648, 2303, 55810, 5015, 1958, 1649, 3172, 2736, 1999	316	236	16881	2.48996	0.999561	0.436204	0.433143
GOTERM_MF_DIRECT	GO:0000978~RNA polymerase II core promoter proximal region sequence-specific DNA binding	12	3.38028	0.0696889	51085, 23648, 51351, 55810, 51222, 5015, 170959, 5017, 9603, 1649, 2736, 1999	316	355	16881	1.80578	1	0.968846	0.962047
UP_KEYWORDS	Activator	17	4.78873	0.0953847	25925, 9586, 346389, 10370, 64651, 2625, 2624, 83439, 2303, 55810, 53635, 9603, 4854, 1958, 1649, 1999, 2736	348	661	20581	1.52102	1	0.518012	0.468119
GOTERM_MF_DIRECT	GO:0043565~sequence-specific DNA binding	14	3.94366	0.172699	9586, 64651, 5015, 190, 3172, 83439, 2303, 55810, 4488, 9603, 1958, 1649, 1999, 2736	316	518	16881	1.44381	1	1	0.994728
GOTERM_BP_DIRECT	GO:0006366~transcription from RNA polymerase II promoter	14	3.94366	0.181175	9586, 23648, 64651, 5015, 2625, 2624, 2303, 55810, 5017, 9603, 1958, 1999, 2736, 10522	321	513	16792	1.42761	1	1	0.984517
GOTERM_MF_DIRECT	GO:0003700~transcription factor activity, sequence-specific DNA binding	23	6.47887	0.189341	9586, 10370, 64651, 5015, 3397, 285989, 3172, 2625, 165, 51085, 2624, 83439, 51351, 2303, 678, 51222, 5017, 9603, 1958, 1649, 1999, 2736, 10522	316	961	16881	1.27854	1	1	0.994728
UP_KEYWORDS	Transcription regulation	41	11.5493	0.477906	25925, 9586, 23648, 10370, 64651, 190, 81606, 2625, 51085, 23081, 2624, 595, 168544, 83439, 2303, 51222, 2145, 4488, 5017, 5798, 51028, 1958, 1999, 346389, 3398, 170959, 7091, 3397, 285989, 3172, 165, 51351, 1501, 55810, 53635, 9603, 4017, 4854, 1649, 10522, 2736	348	2332	20581	1.03978	1	1	0.90625
UP_KEYWORDS	Transcription	41	11.5493	0.554312	25925, 9586, 23648, 10370, 64651, 190, 81606, 2625, 51085, 23081, 2624, 595, 168544, 83439, 2303, 51222, 2145, 4488, 5017, 5798, 51028, 1958, 1999, 346389, 3398, 170959, 7091, 3397, 285989, 3172, 165, 51351, 1501, 55810, 53635, 9603, 4017, 4854, 1649, 10522, 2736	348	2398	20581	1.01116	1	1	0.90625
UP_KEYWORDS	DNA-binding	28	7.88732	0.931671	25925, 9586, 23648, 64651, 64859, 2625, 51085, 2624, 168544, 83439, 2303, 51222, 678, 4488, 5017, 1958, 1999, 5015, 170959, 285989, 3172, 165, 51351, 55810, 9603, 1649, 10522, 2736	348	2050	20581	0.807777	1	1	0.931671
GOTERM_MF_DIRECT	GO:0003677~DNA binding	17	4.78873	0.999431	25925, 6654, 5015, 190, 115677, 285989, 3172, 2625, 51085, 168544, 83439, 678, 51222, 811, 1958, 1649, 10522	316	1674	16881	0.542506	1	1	0.999431
Annotation Cluster 28	Enrichment Score: 0.6705542674245095
Category	Term	Count	%	PValue	Genes	List Total	Pop Hits	Pop Total	Fold Enrichment	Bonferroni	Benjamini	FDR
UP_KEYWORDS	Zymogen	8	2.25352	0.0713528	2147, 170689, 5125, 4313, 5327, 5627, 4318, 1515	348	214	20581	2.21087	1	0.427053	0.385921
UP_SEQ_FEATURE	short sequence motif:Cysteine switch	3	0.84507	0.182626	170689, 4313, 4318	348	45	20063	3.84349	1	1	0.997735
UP_KEYWORDS	Metalloprotease	5	1.40845	0.254737	1369, 170689, 290, 4313, 4318	348	152	20581	1.94542	1	0.917572	0.829194
GOTERM_MF_DIRECT	GO:0004222~metalloendopeptidase activity	3	0.84507	0.626205	170689, 4313, 4318	316	113	16881	1.41825	1	1	0.994728
Annotation Cluster 29	Enrichment Score: 0.6575786041077898
Category	Term	Count	%	PValue	Genes	List Total	Pop Hits	Pop Total	Fold Enrichment	Bonferroni	Benjamini	FDR
GOTERM_BP_DIRECT	GO:0000122~negative regulation of transcription from RNA polymerase II promoter	28	7.88732	0.000646312	10370, 190, 9241, 2625, 51085, 2624, 595, 652, 2303, 2444, 51222, 4488, 811, 5017, 1958, 3398, 170959, 7091, 3397, 165, 4838, 1906, 9603, 4854, 51339, 1649, 10468, 2736	321	720	16792	2.03434	0.758384	0.064543	0.0635148
UP_KEYWORDS	Repressor	17	4.78873	0.0441469	25925, 10370, 3398, 170959, 7091, 190, 3397, 165, 51085, 595, 83439, 2145, 4488, 4017, 1649, 1999, 2736	348	592	20581	1.6983	1	0.32446	0.293209
UP_KEYWORDS	Transcription regulation	41	11.5493	0.477906	25925, 9586, 23648, 10370, 64651, 190, 81606, 2625, 51085, 23081, 2624, 595, 168544, 83439, 2303, 51222, 2145, 4488, 5017, 5798, 51028, 1958, 1999, 346389, 3398, 170959, 7091, 3397, 285989, 3172, 165, 51351, 1501, 55810, 53635, 9603, 4017, 4854, 1649, 10522, 2736	348	2332	20581	1.03978	1	1	0.90625
UP_KEYWORDS	Transcription	41	11.5493	0.554312	25925, 9586, 23648, 10370, 64651, 190, 81606, 2625, 51085, 23081, 2624, 595, 168544, 83439, 2303, 51222, 2145, 4488, 5017, 5798, 51028, 1958, 1999, 346389, 3398, 170959, 7091, 3397, 285989, 3172, 165, 51351, 1501, 55810, 53635, 9603, 4017, 4854, 1649, 10522, 2736	348	2398	20581	1.01116	1	1	0.90625
GOTERM_BP_DIRECT	GO:0006351~transcription, DNA-templated	32	9.01408	0.884829	25925, 23648, 10370, 190, 81606, 51085, 23081, 2624, 595, 168544, 83439, 51222, 2145, 4488, 5017, 5798, 51028, 346389, 3398, 170959, 7091, 3397, 285989, 22885, 3172, 165, 51351, 1501, 53635, 9603, 4017, 1649	321	1955	16792	0.85625	1	1	0.984517
GOTERM_CC_DIRECT	GO:0005634~nucleus	91	25.6338	0.887929	6197, 9586, 5581, 23648, 8099, 10370, 3486, 190, 115677, 1382, 3162, 9262, 81606, 51085, 23081, 2625, 2624, 595, 3958, 794, 83439, 2303, 23043, 678, 3157, 4488, 5017, 5272, 346389, 10382, 7091, 170959, 3172, 165, 4739, 2239, 1501, 55810, 57553, 53635, 5269, 4015, 6711, 9429, 7846, 4017, 51339, 4616, 25925, 9961, 7980, 25849, 64651, 2495, 23224, 7184, 64859, 374, 168544, 2444, 84700, 51222, 5159, …	336	5415	18224	0.91148	1	1	0.935484
UP_KEYWORDS	DNA-binding	28	7.88732	0.931671	25925, 9586, 23648, 64651, 64859, 2625, 51085, 2624, 168544, 83439, 2303, 51222, 678, 4488, 5017, 1958, 1999, 5015, 170959, 285989, 3172, 165, 51351, 55810, 9603, 1649, 10522, 2736	348	2050	20581	0.807777	1	1	0.931671
UP_KEYWORDS	Nucleus	71	20	0.991818	6197, 50507, 9586, 5581, 23648, 10370, 190, 161176, 115677, 1382, 9262, 81606, 51085, 23081, 2625, 2624, 595, 3958, 83439, 2303, 23043, 678, 2145, 4488, 5017, 346389, 7091, 170959, 3172, 165, 4739, 1501, 55810, 57553, 53635, 4017, 4854, 51339, 25925, 9961, 64651, 27346, 23224, 64859, 168544, 2444, 84700, 51222, 2288, 5798, 51028, 1958, 1999, 64782, 5015, 113146, 3398, 3397, 285989, 5292, 7273, 51…	348	5244	20581	0.800724	1	1	0.991818
Annotation Cluster 30	Enrichment Score: 0.6435304527940153			0.264201
Category	Term	Count	%	PValue	Genes	List Total	Pop Hits	Pop Total	Fold Enrichment	Bonferroni	Benjamini	FDR
UP_KEYWORDS	Zymogen	8	2.25352	0.0713528	2147, 170689, 5125, 4313, 5327, 5627, 4318, 1515	348	214	20581	2.21087	1	0.427053	0.385921
GOTERM_MF_DIRECT	GO:0004252~serine-type endopeptidase activity	8	2.25352	0.200501	79651, 2147, 5125, 4313, 5327, 1803, 4318, 1515	316	255	16881	1.67595	1	1	0.994728
UP_KEYWORDS	Protease	12	3.38028	0.31195	79651, 1369, 7345, 2147, 170689, 5125, 290, 4313, 5327, 1803, 4318, 1515	348	544	20581	1.30458	1	1	0.90625
GOTERM_BP_DIRECT	GO:0006508~proteolysis	12	3.38028	0.357744	79651, 553115, 2147, 170689, 6422, 290, 4313, 5118, 5327, 1803, 827, 4318	321	500	16792	1.25548	1	1	0.984517
UP_SEQ_FEATURE	propeptide:Activation peptide	3	0.84507	0.379457	4313, 4318, 1515	348	76	20063	2.27575	1	1	0.997735
Annotation Cluster 31	Enrichment Score: 0.6241885150116918
Category	Term	Count	%	PValue	Genes	List Total	Pop Hits	Pop Total	Fold Enrichment	Bonferroni	Benjamini	FDR
GOTERM_BP_DIRECT	GO:0043406~positive regulation of MAP kinase activity	5	1.40845	0.0259462	50507, 3815, 5159, 1906, 10125	321	59	16792	4.43318	1	0.542893	0.534244
GOTERM_BP_DIRECT	GO:0014066~regulation of phosphatidylinositol 3-kinase signaling	5	1.40845	0.0617061	3815, 634, 152831, 5159, 10125	321	78	16792	3.3533	1	0.847302	0.833804
GOTERM_MF_DIRECT	GO:0005088~Ras guanyl-nucleotide exchange factor activity	6	1.69014	0.0643157	3815, 6654, 152831, 5159, 6711, 10125	316	115	16881	2.78718	1	0.939999	0.933403
GOTERM_MF_DIRECT	GO:0046934~phosphatidylinositol-4,5-bisphosphate 3-kinase activity	3	0.84507	0.322374	3815, 152831, 5159	316	62	16881	2.58488	1	1	0.994728
GOTERM_BP_DIRECT	GO:0043547~positive regulation of GTPase activity	12	3.38028	0.516693	3815, 2, 6654, 6422, 152831, 55616, 5159, 6711, 8490, 7070, 10125, 22898	321	565	16792	1.11104	1	1	0.984517
GOTERM_BP_DIRECT	GO:0046854~phosphatidylinositol phosphorylation	3	0.84507	0.537507	3815, 152831, 5159	321	94	16792	1.66952	1	1	0.984517
GOTERM_BP_DIRECT	GO:0000165~MAPK cascade	6	1.69014	0.561291	3815, 6654, 152831, 5159, 6711, 10125	321	262	16792	1.19797	1	1	0.984517
GOTERM_BP_DIRECT	GO:0048015~phosphatidylinositol-mediated signaling	3	0.84507	0.60287	3815, 152831, 5159	321	106	16792	1.48051	1	1	0.984517
KEGG_PATHWAY	hsa04014:Ras signaling pathway	5	1.40845	0.773029	3815, 5880, 6654, 5159, 10125	160	226	6879	0.951189	1	1	0.970874
Annotation Cluster 32	Enrichment Score: 0.6210113176806965
Category	Term	Count	%	PValue	Genes	List Total	Pop Hits	Pop Total	Fold Enrichment	Bonferroni	Benjamini	FDR
GOTERM_MF_DIRECT	GO:0050660~flavin adenine dinucleotide binding	4	1.12676	0.117273	50507, 1718, 6713, 8309	316	64	16881	3.33881	1	1	0.994728
UP_KEYWORDS	FAD	4	1.12676	0.283586	57553, 1718, 6713, 8309	348	110	20581	2.15057	1	0.960422	0.867917
UP_SEQ_FEATURE	nucleotide phosphate-binding region:FAD	3	0.84507	0.29108	57553, 1718, 6713	348	62	20063	2.78963	1	1	0.997735
UP_KEYWORDS	Flavoprotein	4	1.12676	0.33889	57553, 1718, 6713, 8309	348	122	20581	1.93904	1	1	0.90625
Annotation Cluster 33	Enrichment Score: 0.5715388221825572
Category	Term	Count	%	PValue	Genes	List Total	Pop Hits	Pop Total	Fold Enrichment	Bonferroni	Benjamini	FDR
UP_SEQ_FEATURE	calcium-binding region:1	5	1.40845	0.181495	3936, 553115, 794, 5333, 10125	348	128	20063	2.25204	1	1	0.997735
UP_SEQ_FEATURE	domain:EF-hand 1	6	1.69014	0.214535	3936, 553115, 794, 5333, 4634, 10125	348	185	20063	1.8698	1	1	0.997735
UP_SEQ_FEATURE	domain:EF-hand 2	6	1.69014	0.214535	3936, 553115, 794, 5333, 4634, 10125	348	185	20063	1.8698	1	1	0.997735
UP_SEQ_FEATURE	calcium-binding region:2	4	1.12676	0.334493	3936, 553115, 5333, 10125	348	118	20063	1.95432	1	1	0.997735
UP_SEQ_FEATURE	domain:EF-hand 3	3	0.84507	0.496657	553115, 794, 4634	348	96	20063	1.80163	1	1	0.997735
Annotation Cluster 34	Enrichment Score: 0.48698026969041835
Category	Term	Count	%	PValue	Genes	List Total	Pop Hits	Pop Total	Fold Enrichment	Bonferroni	Benjamini	FDR
GOTERM_MF_DIRECT	GO:0004896~cytokine receptor activity	3	0.84507	0.144842	3597, 53833, 9180	316	36	16881	4.45174	1	1	0.994728
KEGG_PATHWAY	hsa04630:Jak-STAT signaling pathway	6	1.69014	0.24409	595, 6654, 3597, 53833, 9180, 5292	160	145	6879	1.77905	1	1	0.970874
KEGG_PATHWAY	hsa04060:Cytokine-cytokine receptor interaction	3	0.84507	0.978622	3597, 53833, 9180	160	243	6879	0.530787	1	1	0.978622
Annotation Cluster 35	Enrichment Score: 0.48387939857462064
Category	Term	Count	%	PValue	Genes	List Total	Pop Hits	Pop Total	Fold Enrichment	Bonferroni	Benjamini	FDR
UP_KEYWORDS	Myosin	3	0.84507	0.212354	84700, 4642, 4634	348	51	20581	3.47887	1	0.842259	0.761135
GOTERM_CC_DIRECT	GO:0016459~myosin complex	3	0.84507	0.234181	84700, 4642, 4634	336	50	18224	3.25429	1	0.964359	0.899241
GOTERM_MF_DIRECT	GO:0003774~motor activity	3	0.84507	0.349679	84700, 4642, 4634	316	66	16881	2.42822	1	1	0.994728
UP_KEYWORDS	Motor protein	3	0.84507	0.667113	84700, 4642, 4634	348	135	20581	1.31424	1	1	0.90625
Annotation Cluster 36	Enrichment Score: 0.44906896541537866
Category	Term	Count	%	PValue	Genes	List Total	Pop Hits	Pop Total	Fold Enrichment	Bonferroni	Benjamini	FDR
GOTERM_BP_DIRECT	GO:0007264~small GTPase mediated signal transduction	8	2.25352	0.190622	64284, 5880, 51762, 6654, 91608, 200894, 3162, 10124	321	246	16792	1.70119	1	1	0.984517
UP_SEQ_FEATURE	short sequence motif:Effector region	4	1.12676	0.25441	64284, 5880, 51762, 91608	348	101	20063	2.28326	1	1	0.997735
UP_SEQ_FEATURE	lipid moiety-binding region:S-geranylgeranyl cysteine	4	1.12676	0.287197	64284, 5880, 51762, 91608	348	108	20063	2.13527	1	1	0.997735
UP_SEQ_FEATURE	nucleotide phosphate-binding region:GTP	8	2.25352	0.289287	64284, 5880, 51762, 10382, 7846, 91608, 200894, 10124	348	310	20063	1.4878	1	1	0.997735
UP_KEYWORDS	Prenylation	5	1.40845	0.314807	64284, 5880, 7345, 51762, 91608	348	168	20581	1.76014	1	1	0.90625
UP_KEYWORDS	GTP-binding	8	2.25352	0.357054	64284, 5880, 51762, 10382, 7846, 91608, 200894, 10124	348	343	20581	1.37938	1	1	0.90625
GOTERM_MF_DIRECT	GO:0005525~GTP binding	9	2.53521	0.427295	64284, 5880, 51762, 2288, 10382, 7846, 91608, 200894, 10124	316	384	16881	1.25205	1	1	0.994728
GOTERM_MF_DIRECT	GO:0003924~GTPase activity	5	1.40845	0.638613	64284, 5880, 51762, 10382, 7846	316	234	16881	1.14147	1	1	0.994728
GOTERM_BP_DIRECT	GO:0060271~cilium morphogenesis	3	0.84507	0.735225	64284, 51762, 200894	321	136	16792	1.15393	1	1	0.984517
Annotation Cluster 37	Enrichment Score: 0.4415592267835606			0.468764
Category	Term	Count	%	PValue	Genes	List Total	Pop Hits	Pop Total	Fold Enrichment	Bonferroni	Benjamini	FDR
UP_KEYWORDS	Innate immunity	8	2.25352	0.153373	2625, 3958, 81844, 2244, 2243, 10475, 727, 2150	348	261	20581	1.81274	1	0.666305	0.602128
UP_KEYWORDS	Immunity	11	3.09859	0.337105	2625, 1503, 3958, 5581, 81844, 2244, 2243, 127544, 10475, 727, 2150	348	500	20581	1.3011	1	1	0.90625
GOTERM_BP_DIRECT	GO:0045087~innate immune response	6	1.69014	0.915815	2625, 3958, 2444, 2244, 2243, 2150	321	430	16792	0.729928	1	1	0.984517
Annotation Cluster 38	Enrichment Score: 0.3956901418940989
Category	Term	Count	%	PValue	Genes	List Total	Pop Hits	Pop Total	Fold Enrichment	Bonferroni	Benjamini	FDR
GOTERM_BP_DIRECT	GO:0007156~homophilic cell adhesion via plasma membrane adhesion molecules	6	1.69014	0.184154	10205, 1006, 57575, 634, 6092, 64084	321	158	16792	1.98651	1	1	0.984517
UP_SEQ_FEATURE	domain:Cadherin 1	3	0.84507	0.594119	1006, 57575, 64084	348	115	20063	1.50397	1	1	0.997735
UP_SEQ_FEATURE	domain:Cadherin 2	3	0.84507	0.594119	1006, 57575, 64084	348	115	20063	1.50397	1	1	0.997735
Annotation Cluster 39	Enrichment Score: 0.32652678349541986
Category	Term	Count	%	PValue	Genes	List Total	Pop Hits	Pop Total	Fold Enrichment	Bonferroni	Benjamini	FDR
UP_SEQ_FEATURE	active site:Proton acceptor	17	4.78873	0.122652	6197, 5581, 9563, 6035, 4047, 25797, 7273, 5292, 9262, 3815, 2931, 2026, 2444, 23043, 5159, 219, 6822	348	672	20063	1.45847	1	1	0.997735
GOTERM_BP_DIRECT	GO:0046777~protein autophosphorylation	6	1.69014	0.231396	3815, 23043, 5159, 7070, 5292, 9262	321	172	16792	1.82482	1	1	0.984517
UP_KEYWORDS	Nucleotide-binding	34	9.57746	0.321254	6197, 5581, 47, 5880, 7184, 9262, 80201, 3815, 2444, 23043, 84700, 51762, 55902, 4642, 5159, 70, 91608, 51703, 64284, 59, 10382, 162394, 200894, 7273, 5292, 1503, 2931, 199713, 1244, 9429, 5205, 7846, 10124, 3309	348	1788	20581	1.1246	1	1	0.90625
UP_SEQ_FEATURE	binding site:ATP	12	3.38028	0.372345	6197, 80201, 3815, 5581, 2931, 2444, 23043, 5159, 7273, 5292, 7184, 9262	348	558	20063	1.23983	1	1	0.997735
UP_KEYWORDS	ATP-binding	26	7.32394	0.38771	6197, 5581, 47, 7184, 9262, 80201, 3815, 2444, 23043, 84700, 55902, 4642, 5159, 70, 51703, 59, 162394, 7273, 5292, 1503, 2931, 199713, 1244, 9429, 5205, 3309	348	1391	20581	1.10544	1	1	0.90625
UP_SEQ_FEATURE	domain:Protein kinase	9	2.53521	0.587218	3815, 5581, 2931, 2444, 23043, 5159, 7273, 5292, 9262	348	478	20063	1.0855	1	1	0.997735
GOTERM_BP_DIRECT	GO:0006468~protein phosphorylation	9	2.53521	0.64349	6197, 595, 5581, 2931, 2444, 23043, 3486, 5292, 9262	321	456	16792	1.03246	1	1	0.984517
UP_SEQ_FEATURE	nucleotide phosphate-binding region:ATP	17	4.78873	0.652371	6197, 5581, 47, 162394, 7273, 5292, 9262, 80201, 3815, 2931, 199713, 2444, 23043, 84700, 4642, 5159, 9429	348	994	20063	0.986005	1	1	0.997735
UP_KEYWORDS	Serine/threonine-protein kinase	7	1.97183	0.653174	6197, 5581, 2931, 23043, 7273, 5292, 9262	348	393	20581	1.0534	1	1	0.90625
GOTERM_MF_DIRECT	GO:0005524~ATP binding	27	7.60563	0.676908	6197, 5581, 47, 7184, 9262, 80201, 3815, 2444, 23043, 84700, 2288, 55902, 4642, 5159, 70, 51703, 59, 162394, 7273, 5292, 1503, 2931, 199713, 1244, 9429, 5205, 3309	316	1495	16881	0.964792	1	1	0.994728
UP_KEYWORDS	Kinase	12	3.38028	0.698754	6197, 80201, 3815, 5581, 2931, 8165, 2444, 23043, 5159, 7273, 5292, 9262	348	735	20581	0.965564	1	1	0.90625
GOTERM_MF_DIRECT	GO:0004674~protein serine/threonine kinase activity	7	1.97183	0.706648	6197, 5581, 2931, 23043, 7273, 5292, 9262	316	376	16881	0.994538	1	1	0.994728
GOTERM_MF_DIRECT	GO:0004672~protein kinase activity	6	1.69014	0.803337	6197, 595, 5581, 23043, 7273, 9262	316	359	16881	0.892828	1	1	0.994728
Annotation Cluster 40	Enrichment Score: 0.24904677335530617
Category	Term	Count	%	PValue	Genes	List Total	Pop Hits	Pop Total	Fold Enrichment	Bonferroni	Benjamini	FDR
UP_SEQ_FEATURE	repeat:TPR 3	4	1.12676	0.481998	444, 2288, 54436, 7273	348	150	20063	1.53739	1	1	0.997735
UP_SEQ_FEATURE	repeat:TPR 4	3	0.84507	0.51838	444, 54436, 7273	348	100	20063	1.72957	1	1	0.997735
UP_SEQ_FEATURE	repeat:TPR 1	4	1.12676	0.541715	444, 2288, 54436, 7273	348	164	20063	1.40615	1	1	0.997735
UP_SEQ_FEATURE	repeat:TPR 2	4	1.12676	0.541715	444, 2288, 54436, 7273	348	164	20063	1.40615	1	1	0.997735
UP_KEYWORDS	TPR repeat	3	0.84507	0.775409	444, 2288, 54436	348	167	20581	1.06241	1	1	0.90625
Annotation Cluster 41	Enrichment Score: 0.23596068644030171
Category	Term	Count	%	PValue	Genes	List Total	Pop Hits	Pop Total	Fold Enrichment	Bonferroni	Benjamini	FDR
UP_SEQ_FEATURE	repeat:1	6	1.69014	0.459381	553115, 3958, 1644, 8796, 4741, 190	348	257	20063	1.34597	1	1	0.997735
UP_SEQ_FEATURE	repeat:2	6	1.69014	0.470314	553115, 3958, 1644, 8796, 4741, 190	348	260	20063	1.33044	1	1	0.997735
UP_SEQ_FEATURE	repeat:5	4	1.12676	0.529248	553115, 3958, 8796, 4741	348	161	20063	1.43236	1	1	0.997735
UP_SEQ_FEATURE	repeat:3	5	1.40845	0.546247	553115, 3958, 8796, 4741, 190	348	225	20063	1.28116	1	1	0.997735
UP_SEQ_FEATURE	repeat:6	3	0.84507	0.725117	553115, 8796, 4741	348	147	20063	1.17658	1	1	0.997735
UP_SEQ_FEATURE	repeat:4	3	0.84507	0.847654	553115, 8796, 4741	348	192	20063	0.900817	1	1	0.997735
Annotation Cluster 42	Enrichment Score: 0.21753320093484954
Category	Term	Count	%	PValue	Genes	List Total	Pop Hits	Pop Total	Fold Enrichment	Bonferroni	Benjamini	FDR
UP_SEQ_FEATURE	repeat:WD 3	6	1.69014	0.498729	23218, 7091, 1130, 26118, 7273, 22898	348	269	20063	1.28592	1	1	0.997735
UP_SEQ_FEATURE	repeat:WD 1	6	1.69014	0.529103	23218, 7091, 1130, 26118, 7273, 22898	348	278	20063	1.24429	1	1	0.997735
UP_SEQ_FEATURE	repeat:WD 2	6	1.69014	0.529103	23218, 7091, 1130, 26118, 7273, 22898	348	278	20063	1.24429	1	1	0.997735
UP_SEQ_FEATURE	repeat:WD 5	5	1.40845	0.588697	23218, 7091, 1130, 26118, 7273	348	237	20063	1.21629	1	1	0.997735
UP_SEQ_FEATURE	repeat:WD 4	5	1.40845	0.646053	23218, 7091, 1130, 26118, 7273	348	255	20063	1.13044	1	1	0.997735
UP_SEQ_FEATURE	repeat:WD 6	4	1.12676	0.661975	7091, 1130, 26118, 7273	348	196	20063	1.17658	1	1	0.997735
UP_KEYWORDS	WD repeat	5	1.40845	0.700353	23218, 7091, 1130, 26118, 22898	348	281	20581	1.05233	1	1	0.90625
UP_SEQ_FEATURE	repeat:WD 7	3	0.84507	0.738703	7091, 1130, 7273	348	151	20063	1.14541	1	1	0.997735
Annotation Cluster 43	Enrichment Score: 0.21196784196345936
Category	Term	Count	%	PValue	Genes	List Total	Pop Hits	Pop Total	Fold Enrichment	Bonferroni	Benjamini	FDR
KEGG_PATHWAY	hsa05231:Choline metabolism in cancer	4	1.12676	0.414729	5880, 6654, 56261, 5159	160	101	6879	1.70272	1	1	0.970874
KEGG_PATHWAY	hsa04810:Regulation of actin cytoskeleton	5	1.40845	0.721334	22801, 5880, 2147, 6654, 5159	160	210	6879	1.02366	1	1	0.970874
KEGG_PATHWAY	hsa04014:Ras signaling pathway	5	1.40845	0.773029	3815, 5880, 6654, 5159, 10125	160	226	6879	0.951189	1	1	0.970874
Annotation Cluster 44	Enrichment Score: 0.1503585582039373
Category	Term	Count	%	PValue	Genes	List Total	Pop Hits	Pop Total	Fold Enrichment	Bonferroni	Benjamini	FDR
UP_SEQ_FEATURE	repeat:LRR 9	4	1.12676	0.409621	199713, 6586, 23224, 164312	348	134	20063	1.72096	1	1	0.997735
UP_SEQ_FEATURE	repeat:LRR 8	4	1.12676	0.473166	199713, 6586, 23224, 164312	348	148	20063	1.55817	1	1	0.997735
UP_SEQ_FEATURE	repeat:LRR 7	4	1.12676	0.589616	199713, 6586, 23224, 164312	348	176	20063	1.31028	1	1	0.997735
UP_SEQ_FEATURE	repeat:LRR 10	3	0.84507	0.59884	6586, 23224, 164312	348	116	20063	1.49101	1	1	0.997735
UP_SEQ_FEATURE	repeat:LRR 6	4	1.12676	0.703815	199713, 6586, 23224, 164312	348	209	20063	1.10339	1	1	0.997735
UP_SEQ_FEATURE	repeat:LRR 5	4	1.12676	0.765443	199713, 6586, 23224, 164312	348	231	20063	0.998308	1	1	0.997735
UP_SEQ_FEATURE	repeat:LRR 4	4	1.12676	0.820372	199713, 6586, 23224, 164312	348	255	20063	0.90435	1	1	0.997735
UP_SEQ_FEATURE	repeat:LRR 3	4	1.12676	0.896764	199713, 6586, 23224, 164312	348	302	20063	0.763607	1	1	0.997735
UP_SEQ_FEATURE	repeat:LRR 1	4	1.12676	0.918301	199713, 6586, 23224, 164312	348	321	20063	0.718409	1	1	0.997735
UP_SEQ_FEATURE	repeat:LRR 2	4	1.12676	0.919313	199713, 6586, 23224, 164312	348	322	20063	0.716178	1	1	0.997735
UP_KEYWORDS	Leucine-rich repeat	3	0.84507	0.968881	199713, 6586, 164312	348	311	20581	0.57049	1	1	0.968881
Annotation Cluster 45	Enrichment Score: 0.11708626230926616
Category	Term	Count	%	PValue	Genes	List Total	Pop Hits	Pop Total	Fold Enrichment	Bonferroni	Benjamini	FDR
UP_KEYWORDS	Ligase	7	1.97183	0.532331	1503, 81844, 7345, 55902, 23024, 10475, 51703	348	347	20581	1.19304	1	1	0.90625
GOTERM_MF_DIRECT	GO:0016874~ligase activity	5	1.40845	0.74521	81844, 7345, 127544, 23024, 10475	316	270	16881	0.989276	1	1	0.994728
GOTERM_MF_DIRECT	GO:0004842~ubiquitin-protein transferase activity	5	1.40845	0.865777	81844, 51088, 127544, 23024, 26118	316	329	16881	0.811868	1	1	0.994728
UP_KEYWORDS	Ubl conjugation pathway	6	1.69014	0.99035	81844, 7345, 127544, 23024, 10475, 26118	348	680	20581	0.521831	1	1	0.99035
Annotation Cluster 46	Enrichment Score: 0.07234799421780717
Category	Term	Count	%	PValue	Genes	List Total	Pop Hits	Pop Total	Fold Enrichment	Bonferroni	Benjamini	FDR
GOTERM_CC_DIRECT	GO:0045202~synapse	4	1.12676	0.649763	794, 2562, 5798, 51339	336	181	18224	1.19863	1	1	0.935484
UP_KEYWORDS	Synapse	4	1.12676	0.941886	287, 2562, 5798, 51339	348	357	20581	0.662642	1	1	0.941886
GOTERM_CC_DIRECT	GO:0030054~cell junction	4	1.12676	0.991294	634, 2562, 5798, 51339	336	459	18224	0.472663	1	1	0.991294
Annotation Cluster 47	Enrichment Score: 0.03924839210519782
Category	Term	Count	%	PValue	Genes	List Total	Pop Hits	Pop Total	Fold Enrichment	Bonferroni	Benjamini	FDR
UP_SEQ_FEATURE	zinc finger region:C2H2-type 1; degenerate	3	0.84507	0.630732	25925, 51351, 170959	348	123	20063	1.40615	1	1	0.997735
UP_SEQ_FEATURE	zinc finger region:C2H2-type 4	8	2.25352	0.885937	25925, 168544, 51351, 51222, 170959, 5017, 285989, 2736	348	588	20063	0.784385	1	1	0.997735
UP_SEQ_FEATURE	zinc finger region:C2H2-type 11	4	1.12676	0.8955	25925, 168544, 51351, 170959	348	301	20063	0.766144	1	1	0.997735
UP_SEQ_FEATURE	zinc finger region:C2H2-type 2	8	2.25352	0.910539	25925, 168544, 51351, 51222, 170959, 5017, 285989, 1958	348	615	20063	0.749949	1	1	0.997735
UP_SEQ_FEATURE	zinc finger region:C2H2-type 5	7	1.97183	0.916903	25925, 168544, 51351, 51222, 170959, 285989, 2736	348	550	20063	0.733757	1	1	0.997735
UP_SEQ_FEATURE	zinc finger region:C2H2-type 3	8	2.25352	0.926398	25925, 168544, 51222, 170959, 5017, 285989, 1958, 2736	348	636	20063	0.725186	1	1	0.997735
UP_SEQ_FEATURE	zinc finger region:C2H2-type 6	6	1.69014	0.9366	25925, 168544, 51351, 51222, 170959, 285989	348	501	20063	0.690447	1	1	0.997735
UP_SEQ_FEATURE	zinc finger region:C2H2-type 12	3	0.84507	0.93789	25925, 168544, 170959	348	256	20063	0.675613	1	1	0.997735
UP_SEQ_FEATURE	zinc finger region:C2H2-type 8	5	1.40845	0.939733	25925, 168544, 51351, 170959, 285989	348	427	20063	0.675085	1	1	0.997735
UP_SEQ_FEATURE	zinc finger region:C2H2-type 7	5	1.40845	0.96069	25925, 168544, 51351, 170959, 285989	348	463	20063	0.622595	1	1	0.997735
UP_SEQ_FEATURE	zinc finger region:C2H2-type 1	6	1.69014	0.964759	168544, 51222, 5017, 285989, 1958, 2736	348	554	20063	0.624393	1	1	0.997735
GOTERM_MF_DIRECT	GO:0003676~nucleic acid binding	12	3.38028	0.978816	9586, 25925, 51351, 64782, 23052, 6035, 5168, 51222, 170959, 5017, 285989, 2736	316	985	16881	0.650813	1	1	0.994728
UP_SEQ_FEATURE	zinc finger region:C2H2-type 10	3	0.84507	0.982398	25925, 168544, 170959	348	341	20063	0.507205	1	1	0.997735
UP_SEQ_FEATURE	zinc finger region:C2H2-type 9	3	0.84507	0.991036	168544, 51351, 170959	348	385	20063	0.449239	1	1	0.997735
Annotation Cluster 48	Enrichment Score: 0.036241532170395455			0.921731
Category	Term	Count	%	PValue	Genes	List Total	Pop Hits	Pop Total	Fold Enrichment	Bonferroni	Benjamini	FDR
UP_SEQ_FEATURE	transit peptide:Mitochondrion	7	1.97183	0.843246	8165, 55268, 219, 2628, 1737, 87178, 4329	348	482	20063	0.837274	1	1	0.997735
UP_KEYWORDS	Transit peptide	7	1.97183	0.89172	8165, 55268, 219, 2628, 1737, 87178, 4329	348	536	20581	0.772361	1	1	0.90625
UP_KEYWORDS	Mitochondrion	13	3.66197	0.967831	8165, 23224, 55268, 2288, 9429, 4313, 219, 2628, 1737, 87178, 4329, 790955, 51703	348	1119	20581	0.687069	1	1	0.967831
GOTERM_CC_DIRECT	GO:0005759~mitochondrial matrix	3	0.84507	0.984127	219, 1737, 4329	336	327	18224	0.497597	1	1	0.984127
Annotation Cluster 49	Enrichment Score: 0.031133186886887754
Category	Term	Count	%	PValue	Genes	List Total	Pop Hits	Pop Total	Fold Enrichment	Bonferroni	Benjamini	FDR
UP_SEQ_FEATURE	repeat:ANK 1	3	0.84507	0.92621	287, 55616, 4854	348	244	20063	0.70884	1	1	0.997735
UP_SEQ_FEATURE	repeat:ANK 2	3	0.84507	0.927257	287, 55616, 4854	348	245	20063	0.705947	1	1	0.997735
UP_KEYWORDS	ANK repeat	3	0.84507	0.939054	287, 55616, 4854	348	264	20581	0.672055	1	1	0.939054
Annotation Cluster 50	Enrichment Score: 0.011845558220201455
Category	Term	Count	%	PValue	Genes	List Total	Pop Hits	Pop Total	Fold Enrichment	Bonferroni	Benjamini	FDR
GOTERM_BP_DIRECT	GO:0051301~cell division	4	1.12676	0.964647	595, 4739, 5581, 7846	321	350	16792	0.597846	1	1	0.984517
UP_KEYWORDS	Cell cycle	7	1.97183	0.964814	6197, 595, 4739, 5581, 8099, 1649, 5292	348	650	20581	0.636901	1	1	0.964814
UP_KEYWORDS	Cell division	3	0.84507	0.990037	595, 4739, 5581	348	388	20581	0.457274	1	1	0.990037
Annotation Cluster 51	Enrichment Score: 4.961554546198574E-4
Category	Term	Count	%	PValue	Genes	List Total	Pop Hits	Pop Total	Fold Enrichment	Bonferroni	Benjamini	FDR
GOTERM_MF_DIRECT	GO:0004930~G-protein coupled receptor activity	6	1.69014	0.997469	2535, 2861, 8324, 6422, 2150, 283383	316	710	16881	0.451444	1	1	0.997469
UP_KEYWORDS	Transducer	6	1.69014	0.999416	2535, 5333, 2861, 8324, 2150, 283383	348	899	20581	0.394711	1	1	0.999416
UP_KEYWORDS	G-protein coupled receptor	5	1.40845	0.999691	2535, 2861, 8324, 2150, 283383	348	842	20581	0.351192	1	1	0.999691

## Sheet: AT2_MDA453
Supplementary Table 13. AT2 Biological Pathway Clusters - Human iAT2 Cells Co-Cultured with MDA453 Cells
Annotation Cluster 1	Enrichment Score: 7.372522268043756			2.22346e-05
Category	Term	Count	%	PValue	Genes	List Total	Pop Hits	Pop Total	Fold Enrichment	Bonferroni	Benjamini	FDR
UP_KEYWORDS	Glycoprotein	50	53.1915	1.09744e-10	50507, 4053, 6035, 392255, 2150, 170689, 634, 57828, 5791, 4023, 23213, 360, 165, 2, 1301, 3488, 26047, 9429, 6515, 1308, 10468, 64084, 6696, 290, 9241, 256691, 7184, 57007, 3815, 2568, 1278, 1277, 4741, 7018, 3897, 10631, 7475, 4680, 6586, 3156, 1294, 10205, 81029, 54346, 57575, 6414, 5327, 1803, 3988, 4318	94	4551	20581	2.40548	2.31561e-08	2.31561e-08	2.09612e-08
UP_SEQ_FEATURE	signal peptide	43	45.7447	1.18958e-10	4053, 6696, 6035, 392255, 9241, 2150, 256691, 7184, 3815, 2568, 1278, 170689, 1277, 634, 57828, 7018, 1718, 3897, 4547, 10631, 4680, 5791, 7475, 6586, 4023, 1294, 23213, 165, 10205, 2, 81029, 1301, 57575, 3488, 26047, 6414, 1906, 5327, 3988, 4318, 10468, 3309, 64084	94	3346	20063	2.7429	5.67431e-08	5.68621e-08	5.63862e-08
UP_SEQ_FEATURE	glycosylation site:N-linked (GlcNAc...)	48	51.0638	3.14593e-10	50507, 4053, 6696, 6035, 392255, 290, 9241, 2150, 256691, 7184, 3815, 57007, 2568, 1278, 170689, 1277, 634, 57828, 7018, 3897, 10631, 4680, 5791, 7475, 6586, 4023, 3156, 1294, 23213, 360, 165, 10205, 2, 81029, 1301, 54346, 57575, 26047, 6414, 9429, 6515, 5327, 1803, 1308, 3988, 4318, 10468, 64084	94	4234	20063	2.41968	1.50061e-07	7.51878e-08	7.45586e-08
UP_KEYWORDS	Signal	44	46.8085	1.39453e-08	4053, 6696, 6035, 392255, 9241, 2150, 256691, 7184, 3815, 2568, 1278, 170689, 1277, 634, 57828, 7018, 1718, 3897, 4547, 10631, 51208, 4680, 5791, 7475, 6586, 4023, 1294, 23213, 165, 10205, 2, 81029, 1301, 57575, 3488, 26047, 6414, 1906, 5327, 3988, 4318, 10468, 3309, 64084	94	4160	20581	2.31578	2.94245e-06	9.80818e-07	8.8785e-07
GOTERM_CC_DIRECT	GO:0005615~extracellular space	25	26.5957	2.77919e-08	4053, 6696, 392255, 290, 9241, 3162, 3815, 1278, 170689, 1277, 7018, 10631, 4680, 7475, 6586, 59, 4023, 1294, 23213, 165, 81029, 6414, 1906, 5327, 4318	92	1347	18224	3.67645	4.69682e-06	4.69683e-06	4.4467e-06
UP_KEYWORDS	Secreted	28	29.7872	9.00092e-08	4053, 6696, 6035, 392255, 9241, 256691, 1278, 170689, 1277, 634, 7018, 10631, 7475, 6586, 4023, 1294, 165, 2, 81029, 1301, 3488, 6414, 1906, 5327, 1803, 1308, 4318, 10468	94	1965	20581	3.11985	1.89918e-05	3.16533e-06	2.86529e-06
UP_KEYWORDS	Disulfide bond	37	39.3617	3.12964e-07	50507, 4053, 6035, 392255, 290, 9241, 2150, 7184, 3815, 57007, 2568, 1278, 170689, 1277, 634, 7018, 3897, 4547, 10631, 4680, 7475, 6586, 4023, 1294, 10205, 2, 81029, 1301, 3488, 26047, 9429, 1906, 5327, 1803, 1308, 4318, 10468	94	3434	20581	2.35907	6.60333e-05	9.43364e-06	8.53945e-06
UP_SEQ_FEATURE	disulfide bond	29	30.8511	9.16858e-05	4053, 6035, 392255, 9241, 2150, 7184, 3815, 57007, 2568, 170689, 1277, 634, 7018, 3897, 10631, 4680, 6586, 4023, 1294, 10205, 2, 3488, 26047, 9429, 1906, 5327, 1803, 4318, 10468	94	2917	20063	2.12192	0.0427935	0.0146086	0.0144864
GOTERM_CC_DIRECT	GO:0005576~extracellular region	21	22.3404	0.00010798	7475, 6696, 6586, 4023, 392255, 1294, 9241, 7184, 2, 81029, 1301, 1278, 3488, 1277, 6414, 7018, 1906, 5327, 1308, 10468, 4318	92	1610	18224	2.58374	0.0180841	0.00260695	0.00246812
Annotation Cluster 2	Enrichment Score: 4.562919962664551			0.0261392
Category	Term	Count	%	PValue	Genes	List Total	Pop Hits	Pop Total	Fold Enrichment	Bonferroni	Benjamini	FDR
GOTERM_BP_DIRECT	GO:0006695~cholesterol biosynthetic process	9	9.57447	1.76808e-11	3638, 3422, 3157, 4047, 3156, 1718, 6713, 1717, 6307	89	38	16792	44.686	1.63901e-08	1.63901e-08	1.62133e-08
UP_KEYWORDS	Steroid biosynthesis	7	7.44681	1.05584e-08	3422, 3157, 4047, 3156, 1718, 1717, 6307	94	35	20581	43.7894	2.22782e-06	9.80818e-07	8.8785e-07
UP_KEYWORDS	Sterol biosynthesis	6	6.38298	8.35929e-08	3422, 3157, 3156, 1718, 1717, 6307	94	25	20581	52.5472	1.76379e-05	3.16533e-06	2.86529e-06
UP_KEYWORDS	Sterol metabolism	7	7.44681	5.7805e-07	3638, 3422, 3157, 3156, 1718, 1717, 6307	94	67	20581	22.875	0.000121961	1.52461e-05	1.3801e-05
KEGG_PATHWAY	hsa00100:Steroid biosynthesis	6	6.38298	5.97562e-07	4047, 1718, 6713, 1717, 6307, 3988	61	20	6879	33.8311	7.6485e-05	7.64879e-05	7.58903e-05
UP_KEYWORDS	Cholesterol biosynthesis	5	5.31915	1.43759e-06	3422, 3157, 3156, 1718, 1717	94	19	20581	57.6176	0.000303286	3.37035e-05	3.05089e-05
UP_KEYWORDS	Steroid metabolism	7	7.44681	2.54219e-06	3638, 3422, 3157, 3156, 1718, 1717, 6307	94	86	20581	17.8213	0.00053626	5.36403e-05	4.85559e-05
UP_KEYWORDS	Cholesterol metabolism	6	6.38298	5.87806e-06	3638, 3422, 3157, 3156, 1718, 1717	94	57	20581	23.047	0.00123951	0.000112752	0.000102064
UP_KEYWORDS	Lipid biosynthesis	8	8.51064	6.89396e-06	3422, 3157, 4047, 3156, 1718, 1717, 11343, 6307	94	156	20581	11.228	0.00145357	0.000121219	0.000109729
UP_KEYWORDS	Lipid metabolism	11	11.7021	2.60884e-05	3638, 4023, 3422, 3157, 4047, 3156, 1718, 1717, 11343, 6307, 3988	94	433	20581	5.56216	0.0054896	0.000393189	0.00035592
KEGG_PATHWAY	hsa01130:Biosynthesis of antibiotics	10	10.6383	7.98171e-05	80201, 3417, 3422, 3157, 4047, 3156, 55902, 6713, 219, 6307	61	212	6879	5.31936	0.010165	0.00510829	0.00506838
GOTERM_CC_DIRECT	GO:0005789~endoplasmic reticulum membrane	15	15.9574	9.06423e-05	50507, 4047, 3156, 3162, 7184, 3638, 1718, 6713, 11343, 1717, 10125, 6307, 9709, 3309, 64084	92	862	18224	3.44699	0.0152025	0.00255309	0.00241713
GOTERM_BP_DIRECT	GO:0008299~isoprenoid biosynthetic process	3	3.19149	0.00237179	3422, 3157, 3156	89	14	16792	40.4302	0.889336	0.198939	0.196792
UP_KEYWORDS	Oxidoreductase	9	9.57447	0.00483687	3417, 50507, 3156, 1718, 6713, 219, 1717, 6307, 3162	94	582	20581	3.38578	0.640506	0.04639	0.0419929
KEGG_PATHWAY	hsa00900:Terpenoid backbone biosynthesis	3	3.19149	0.0154502	3422, 3157, 3156	61	22	6879	15.3778	0.863723	0.395526	0.392436
GOTERM_MF_DIRECT	GO:0016491~oxidoreductase activity	4	4.25532	0.0844635	50507, 6713, 219, 6307	88	200	16881	3.83659	1	1	1
KEGG_PATHWAY	hsa01100:Metabolic pathways	15	15.9574	0.164205	4047, 3156, 290, 80201, 3417, 3422, 3157, 8527, 55902, 1718, 6713, 219, 11343, 1717, 6307	61	1219	6879	1.38766	1	1	1
GOTERM_BP_DIRECT	GO:0055114~oxidation-reduction process	6	6.38298	0.198963	50507, 3156, 1718, 6713, 1717, 6307	89	592	16792	1.91224	1	1	0.990281
Annotation Cluster 3	Enrichment Score: 3.930753176755497			0.000314322
Category	Term	Count	%	PValue	Genes	List Total	Pop Hits	Pop Total	Fold Enrichment	Bonferroni	Benjamini	FDR
UP_KEYWORDS	Endoplasmic reticulum	17	18.0851	2.1422e-05	50507, 4047, 3156, 27346, 23213, 3162, 7184, 3638, 1718, 6713, 1717, 4547, 10125, 6307, 9709, 3309, 64084	94	1067	20581	3.48837	0.0045099	0.000347696	0.000314739
GOTERM_CC_DIRECT	GO:0005789~endoplasmic reticulum membrane	15	15.9574	9.06423e-05	50507, 4047, 3156, 3162, 7184, 3638, 1718, 6713, 11343, 1717, 10125, 6307, 9709, 3309, 64084	92	862	18224	3.44699	0.0152025	0.00255309	0.00241713
GOTERM_CC_DIRECT	GO:0005783~endoplasmic reticulum	13	13.8298	0.0008309	3156, 23213, 256691, 3162, 7184, 3638, 1718, 6713, 1717, 4547, 6307, 9709, 3309	92	828	18224	3.11006	0.131059	0.0156025	0.0147716
Annotation Cluster 4	Enrichment Score: 2.8432498854467676			0.0224672
Category	Term	Count	%	PValue	Genes	List Total	Pop Hits	Pop Total	Fold Enrichment	Bonferroni	Benjamini	FDR
GOTERM_BP_DIRECT	GO:0050900~leukocyte migration	7	7.44681	4.3326e-05	4680, 1278, 1277, 634, 3897, 2150, 4318	89	122	16792	10.8256	0.0393682	0.015713	0.0155435
GOTERM_BP_DIRECT	GO:0001568~blood vessel development	4	4.25532	0.00102751	1278, 1277, 634, 1717	89	38	16792	19.8604	0.614414	0.15875	0.157038
UP_KEYWORDS	Pyrrolidone carboxylic acid	3	3.19149	0.0663309	1278, 1277, 634	94	93	20581	7.0628	0.999999	0.411642	0.372623
Annotation Cluster 5	Enrichment Score: 2.687196191551653			0.035792
Category	Term	Count	%	PValue	Genes	List Total	Pop Hits	Pop Total	Fold Enrichment	Bonferroni	Benjamini	FDR
UP_KEYWORDS	Extracellular matrix	12	12.766	2.39042e-08	7475, 81029, 4053, 1301, 1278, 170689, 1277, 1294, 10631, 256691, 1308, 4318	94	258	20581	10.1836	5.04377e-06	1.26094e-06	1.14142e-06
GOTERM_CC_DIRECT	GO:0005788~endoplasmic reticulum lumen	10	10.6383	4.93678e-07	7475, 81029, 1301, 1278, 1277, 1294, 4547, 1308, 3309, 7184	92	192	18224	10.317	8.34282e-05	4.17158e-05	3.94943e-05
UP_KEYWORDS	Hydroxylation	6	6.38298	7.10633e-05	4053, 1301, 1278, 1277, 1294, 1308	94	95	20581	13.8282	0.014883	0.000999624	0.000904873
UP_SEQ_FEATURE	region of interest:Triple-helical region	4	4.25532	0.000159655	1301, 1277, 1294, 1308	94	23	20063	37.1193	0.0733336	0.0190788	0.0189192
UP_SEQ_FEATURE	propeptide:N-terminal propeptide	3	3.19149	0.000315016	1301, 1278, 1277	94	6	20063	106.718	0.139539	0.0301156	0.0298636
GOTERM_BP_DIRECT	GO:0030574~collagen catabolic process	5	5.31915	0.000352011	1301, 1278, 1277, 1294, 4318	89	64	16792	14.7402	0.278463	0.0815785	0.0806985
UP_SEQ_FEATURE	propeptide:C-terminal propeptide	3	3.19149	0.000584485	1301, 1278, 1277	94	8	20063	80.0386	0.24337	0.046564	0.0461743
INTERPRO	IPR008160:Collagen triple helix repeat	5	5.31915	0.00070656	1301, 1278, 1277, 1294, 1308	92	82	18559	12.3005	0.206361	0.207768	0.207768
UP_SEQ_FEATURE	short sequence motif:Cell attachment site	5	5.31915	0.000849838	4053, 6696, 1277, 3897, 1294	94	91	20063	11.7273	0.333387	0.0580318	0.0575462
KEGG_PATHWAY	hsa04974:Protein digestion and absorption	6	6.38298	0.000959692	1301, 1278, 1277, 1294, 1803, 1308	61	88	6879	7.6889	0.115647	0.0409468	0.0406269
UP_KEYWORDS	Collagen	5	5.31915	0.00102049	1301, 1278, 1277, 1294, 1308	94	98	20581	11.1708	0.193808	0.0119624	0.0108285
UP_SEQ_FEATURE	domain:Fibrillar collagen NC1	3	3.19149	0.00113774	1301, 1278, 1277	94	11	20063	58.2099	0.419003	0.0679797	0.0674109
GOTERM_CC_DIRECT	GO:0005581~collagen trimer	5	5.31915	0.00116268	1301, 1278, 1277, 1294, 1308	92	92	18224	10.7656	0.178487	0.0178631	0.0169118
INTERPRO	IPR000885:Fibrillar collagen, C-terminal	3	3.19149	0.00127075	1301, 1278, 1277	92	11	18559	55.0168	0.340188	0.207768	0.207768
SMART	SM00038:COLFI	3	3.19149	0.00150889	1301, 1278, 1277	55	11	10057	49.8694	0.112452	0.119203	0.119203
UP_KEYWORDS	Dwarfism	5	5.31915	0.00320703	4053, 1301, 1278, 1277, 392255	94	134	20581	8.16966	0.492253	0.032223	0.0291687
GOTERM_BP_DIRECT	GO:0030198~extracellular matrix organization	6	6.38298	0.00368714	1301, 6696, 1278, 1277, 1294, 10631	89	196	16792	5.77574	0.967428	0.227866	0.225407
UP_KEYWORDS	Calcium	10	10.6383	0.0175874	1301, 57575, 1278, 1277, 23213, 10125, 7429, 4318, 7184, 64084	94	877	20581	2.49654	0.97634	0.148438	0.134368
GOTERM_BP_DIRECT	GO:0030199~collagen fibril organization	3	3.19149	0.0177444	1301, 1278, 1277	89	39	16792	14.5134	1	0.747684	0.739618
KEGG_PATHWAY	hsa04512:ECM-receptor interaction	4	4.25532	0.0398906	1301, 6696, 1278, 1277	61	87	6879	5.18485	0.994542	0.771077	0.765053
GOTERM_MF_DIRECT	GO:0005201~extracellular matrix structural constituent	3	3.19149	0.0467815	1301, 1278, 1277	88	67	16881	8.58938	0.999989	0.876926	0.876926
UP_KEYWORDS	Chromosomal rearrangement	5	5.31915	0.0648328	595, 1278, 1277, 26047, 392255	94	334	20581	3.27765	0.999999	0.411642	0.372623
KEGG_PATHWAY	hsa04151:PI3K-Akt signaling pathway	7	7.44681	0.0787374	595, 3815, 1301, 6696, 1278, 1277, 7184	61	345	6879	2.2881	0.999972	0.910966	0.903849
KEGG_PATHWAY	hsa04611:Platelet activation	4	4.25532	0.103975	1301, 1278, 1277, 10125	61	130	6879	3.46986	0.999999	0.951942	0.944505
KEGG_PATHWAY	hsa04510:Focal adhesion	5	5.31915	0.104367	595, 1301, 6696, 1278, 1277	61	206	6879	2.73715	0.999999	0.951942	0.944505
KEGG_PATHWAY	hsa05146:Amoebiasis	3	3.19149	0.23614	1301, 1278, 1277	61	106	6879	3.19162	1	1	1
GOTERM_BP_DIRECT	GO:0050776~regulation of immune response	3	3.19149	0.239336	1278, 1277, 1308	89	178	16792	3.1799	1	1	0.990281
Annotation Cluster 6	Enrichment Score: 1.9008884311813923
Category	Term	Count	%	PValue	Genes	List Total	Pop Hits	Pop Total	Fold Enrichment	Bonferroni	Benjamini	FDR
UP_SEQ_FEATURE	active site:Charge relay system	6	6.38298	0.00255329	4023, 3156, 5327, 11343, 1803, 3988	94	203	20063	6.30846	0.704616	0.135608	0.134473
GOTERM_BP_DIRECT	GO:0006629~lipid metabolic process	5	5.31915	0.00934118	4023, 3157, 11343, 4547, 3988	89	157	16792	6.00873	0.999833	0.455751	0.450835
UP_KEYWORDS	Lipid degradation	3	3.19149	0.0831443	4023, 11343, 3988	94	106	20581	6.19661	1	0.469255	0.424776
Annotation Cluster 7	Enrichment Score: 1.6244307406978267			0.0812009
Category	Term	Count	%	PValue	Genes	List Total	Pop Hits	Pop Total	Fold Enrichment	Bonferroni	Benjamini	FDR
UP_KEYWORDS	NADP	6	6.38298	0.00156201	3417, 50507, 3156, 1718, 6713, 1717	94	186	20581	7.0628	0.280963	0.0173466	0.0157023
GOTERM_MF_DIRECT	GO:0050660~flavin adenine dinucleotide binding	3	3.19149	0.0430775	50507, 1718, 6713	88	64	16881	8.99201	0.999972	0.876926	0.876926
GOTERM_BP_DIRECT	GO:0055114~oxidation-reduction process	6	6.38298	0.198963	50507, 3156, 1718, 6713, 1717, 6307	89	592	16792	1.91224	1	1	0.990281
Annotation Cluster 8	Enrichment Score: 1.6158357453274093
Category	Term	Count	%	PValue	Genes	List Total	Pop Hits	Pop Total	Fold Enrichment	Bonferroni	Benjamini	FDR
GOTERM_CC_DIRECT	GO:0005886~plasma membrane	36	38.2979	0.000468241	9148, 27346, 3162, 2150, 7184, 3815, 57007, 2568, 3157, 634, 10253, 8527, 57828, 11343, 3897, 6307, 51208, 4680, 5791, 7475, 4023, 23213, 360, 5292, 81029, 54346, 57575, 1364, 9429, 6515, 10125, 7429, 1803, 10124, 1308, 3309	92	4121	18224	1.73044	0.0760998	0.00989158	0.00936481
UP_KEYWORDS	Cell membrane	26	27.6596	0.00312044	50507, 9148, 290, 27346, 2150, 3815, 57007, 2568, 634, 10253, 3897, 51208, 4680, 5791, 4023, 360, 5292, 54346, 57575, 1364, 9429, 6515, 10125, 1803, 10124, 64084	94	3175	20581	1.79295	0.48286	0.032223	0.0291687
UP_KEYWORDS	Membrane	45	47.8723	0.0198727	50507, 8796, 9148, 290, 27346, 3162, 2150, 3638, 595, 3815, 57007, 2568, 1277, 634, 10253, 8527, 57828, 1718, 11343, 1717, 3897, 6307, 51208, 4680, 5791, 4023, 4047, 3156, 360, 5292, 10205, 79962, 54346, 57575, 26047, 1364, 9429, 6515, 6713, 10125, 1803, 10124, 1308, 9709, 64084	94	7494	20581	1.31473	0.985526	0.161275	0.145988
UP_SEQ_FEATURE	topological domain:Extracellular	21	22.3404	0.0290428	50507, 5791, 27346, 2150, 360, 3815, 57007, 10205, 2568, 57575, 26047, 1364, 634, 57828, 9429, 6515, 3897, 1803, 1308, 51208, 64084	94	2787	20063	1.60824	0.999999	1	0.993711
UP_SEQ_FEATURE	topological domain:Cytoplasmic	23	24.4681	0.0698069	50507, 5791, 290, 27346, 2150, 360, 3638, 3815, 57007, 10205, 2568, 57575, 26047, 1364, 634, 57828, 9429, 6515, 3897, 1803, 1308, 51208, 64084	94	3456	20063	1.42044	1	1	0.993711
UP_SEQ_FEATURE	transmembrane region	31	32.9787	0.0758962	50507, 290, 27346, 2150, 3638, 3815, 57007, 2568, 634, 57828, 1718, 1717, 3897, 6307, 51208, 5791, 3156, 360, 10205, 79962, 54346, 57575, 26047, 1364, 9429, 6515, 6713, 1803, 1308, 9709, 64084	94	5056	20063	1.30865	1	1	0.993711
UP_KEYWORDS	Transmembrane helix	33	35.1064	0.0817029	50507, 290, 27346, 3162, 2150, 3638, 3815, 57007, 2568, 1277, 634, 57828, 1718, 1717, 3897, 6307, 51208, 5791, 3156, 360, 10205, 79962, 54346, 57575, 26047, 1364, 9429, 6515, 6713, 1803, 1308, 9709, 64084	94	5634	20581	1.28244	1	0.469255	0.424776
UP_KEYWORDS	Transmembrane	33	35.1064	0.0845105	50507, 290, 27346, 3162, 2150, 3638, 3815, 57007, 2568, 1277, 634, 57828, 1718, 1717, 3897, 6307, 51208, 5791, 3156, 360, 10205, 79962, 54346, 57575, 26047, 1364, 9429, 6515, 6713, 1803, 1308, 9709, 64084	94	5651	20581	1.27858	1	0.469255	0.424776
GOTERM_CC_DIRECT	GO:0016021~integral component of membrane	33	35.1064	0.0929461	50507, 290, 27346, 3162, 2150, 3638, 3815, 57007, 2568, 1277, 51222, 634, 1718, 1717, 3897, 6307, 51208, 5791, 3156, 360, 10205, 79962, 54346, 57575, 26047, 1364, 9429, 6515, 6713, 1803, 1308, 9709, 64084	92	5163	18224	1.2661	1	0.747995	0.708161
Annotation Cluster 9	Enrichment Score: 1.5639222122618255
Category	Term	Count	%	PValue	Genes	List Total	Pop Hits	Pop Total	Fold Enrichment	Bonferroni	Benjamini	FDR
SMART	SM00282:LamG	3	3.19149	0.0212427	1301, 6586, 26047	55	42	10057	13.061	0.81663	0.839085	0.839085
INTERPRO	IPR013320:Concanavalin A-like lectin/glucanase, subgroup	5	5.31915	0.0273323	1301, 6586, 26047, 256691, 64084	92	232	18559	4.34759	0.999884	1	1
INTERPRO	IPR001791:Laminin G domain	3	3.19149	0.0350226	1301, 6586, 26047	92	60	18559	10.0864	0.999991	1	1
Annotation Cluster 10	Enrichment Score: 0.9919331555391411			0.232777
Category	Term	Count	%	PValue	Genes	List Total	Pop Hits	Pop Total	Fold Enrichment	Bonferroni	Benjamini	FDR
GOTERM_BP_DIRECT	GO:0050900~leukocyte migration	7	7.44681	4.3326e-05	4680, 1278, 1277, 634, 3897, 2150, 4318	89	122	16792	10.8256	0.0393682	0.015713	0.0155435
UP_SEQ_FEATURE	domain:Ig-like C2-type 1	4	4.25532	0.0676192	3815, 4680, 634, 3897	94	202	20063	4.22646	1	1	0.993711
UP_SEQ_FEATURE	domain:Ig-like C2-type 2	4	4.25532	0.068412	3815, 4680, 634, 3897	94	203	20063	4.20564	1	1	0.993711
UP_SEQ_FEATURE	domain:Ig-like C2-type 3	3	3.19149	0.118965	3815, 634, 3897	94	128	20063	5.00241	1	1	0.993711
UP_SEQ_FEATURE	domain:Ig-like V-type	3	3.19149	0.12049	10205, 4680, 634	94	129	20063	4.96363	1	1	0.993711
INTERPRO	IPR003598:Immunoglobulin subtype 2	4	4.25532	0.124566	3815, 4680, 634, 3897	92	250	18559	3.22765	1	1	1
SMART	SM00408:IGc2	4	4.25532	0.150337	3815, 4680, 634, 3897	55	250	10057	2.92567	0.999997	1	1
INTERPRO	IPR003599:Immunoglobulin subtype	5	5.31915	0.227084	3815, 10205, 4680, 634, 3897	92	497	18559	2.02946	1	1	1
UP_KEYWORDS	Immunoglobulin domain	5	5.31915	0.233624	3815, 10205, 4680, 634, 3897	94	546	20581	2.00501	1	0.84792	0.767549
SMART	SM00409:IG	5	5.31915	0.276843	3815, 10205, 4680, 634, 3897	55	497	10057	1.83958	1	1	1
INTERPRO	IPR013783:Immunoglobulin-like fold	6	6.38298	0.502064	3815, 10205, 4680, 634, 3897, 1294	92	951	18559	1.27273	1	1	1
INTERPRO	IPR007110:Immunoglobulin-like domain	5	5.31915	0.526289	3815, 10205, 4680, 634, 3897	92	771	18559	1.30822	1	1	1
INTERPRO	IPR013106:Immunoglobulin V-set	3	3.19149	0.609763	10205, 4680, 634	92	417	18559	1.45128	1	1	1
Annotation Cluster 11	Enrichment Score: 0.8898751943101488
Category	Term	Count	%	PValue	Genes	List Total	Pop Hits	Pop Total	Fold Enrichment	Bonferroni	Benjamini	FDR
UP_SEQ_FEATURE	domain:EGF-like 2	3	3.19149	0.0642145	4053, 6586, 26047	94	89	20063	7.19448	1	1	0.993711
UP_KEYWORDS	EGF-like domain	4	4.25532	0.0932076	4053, 6586, 26047, 5327	94	238	20581	3.67978	1	0.49167	0.445066
INTERPRO	IPR000742:Epidermal growth factor-like domain	4	4.25532	0.104671	4053, 6586, 26047, 5327	92	231	18559	3.49313	1	1	1
UP_SEQ_FEATURE	domain:EGF-like 1	3	3.19149	0.106954	4053, 6586, 26047	94	120	20063	5.3359	1	1	0.993711
INTERPRO	IPR013032:EGF-like, conserved site	3	3.19149	0.255238	4053, 6586, 5327	92	199	18559	3.04113	1	1	1
SMART	SM00181:EGF	3	3.19149	0.267728	4053, 6586, 26047	55	188	10057	2.91789	1	1	1
Annotation Cluster 12	Enrichment Score: 0.7045862489482373			0.283424
Category	Term	Count	%	PValue	Genes	List Total	Pop Hits	Pop Total	Fold Enrichment	Bonferroni	Benjamini	FDR
KEGG_PATHWAY	hsa04390:Hippo signaling pathway	5	5.31915	0.0421683	595, 7475, 81029, 392255, 6657	61	151	6879	3.73412	0.995973	0.771077	0.765053
KEGG_PATHWAY	hsa05200:Pathways in cancer	7	7.44681	0.126078	595, 3815, 7475, 81029, 10125, 4318, 7184	61	393	6879	2.00863	1	0.951942	0.944505
KEGG_PATHWAY	hsa05205:Proteoglycans in cancer	4	4.25532	0.253181	595, 7475, 81029, 4318	61	200	6879	2.25541	1	1	1
KEGG_PATHWAY	hsa04310:Wnt signaling pathway	3	3.19149	0.339728	595, 7475, 81029	61	138	6879	2.45153	1	1	1
KEGG_PATHWAY	hsa05166:HTLV-I infection	3	3.19149	0.655967	595, 7475, 81029	61	254	6879	1.33193	1	1	1
Annotation Cluster 13	Enrichment Score: 0.6174530740123853			0.250371
Category	Term	Count	%	PValue	Genes	List Total	Pop Hits	Pop Total	Fold Enrichment	Bonferroni	Benjamini	FDR
UP_KEYWORDS	Metalloprotease	3	3.19149	0.15059	170689, 290, 4318	94	152	20581	4.32132	1	0.706097	0.639169
UP_KEYWORDS	Hydrolase	11	11.7021	0.221733	5791, 6035, 4023, 170689, 290, 23213, 5327, 11343, 1803, 3988, 4318	94	1671	20581	1.4413	1	0.84792	0.767549
UP_KEYWORDS	Protease	5	5.31915	0.231686	170689, 290, 5327, 1803, 4318	94	544	20581	2.01238	1	0.84792	0.767549
UP_KEYWORDS	Zymogen	3	3.19149	0.252002	170689, 5327, 4318	94	214	20581	3.06935	1	0.857621	0.77633
GOTERM_BP_DIRECT	GO:0006508~proteolysis	5	5.31915	0.266901	170689, 290, 5327, 1803, 4318	89	500	16792	1.88674	1	1	0.990281
GOTERM_MF_DIRECT	GO:0004252~serine-type endopeptidase activity	3	3.19149	0.379316	5327, 1803, 4318	88	255	16881	2.25682	1	1	1
Annotation Cluster 14	Enrichment Score: 0.3786757837221214
Category	Term	Count	%	PValue	Genes	List Total	Pop Hits	Pop Total	Fold Enrichment	Bonferroni	Benjamini	FDR
UP_KEYWORDS	ATP-binding	10	10.6383	0.176261	80201, 3815, 199713, 59, 9429, 55902, 8527, 5292, 3309, 7184	94	1391	20581	1.57402	1	0.774815	0.701372
UP_KEYWORDS	Nucleotide-binding	12	12.766	0.182575	80201, 3815, 199713, 59, 10382, 9429, 55902, 8527, 10124, 5292, 3309, 7184	94	1788	20581	1.46944	1	0.776149	0.70258
GOTERM_MF_DIRECT	GO:0005524~ATP binding	10	10.6383	0.364133	80201, 3815, 199713, 59, 9429, 55902, 8527, 5292, 3309, 7184	88	1495	16881	1.28314	1	1	1
UP_SEQ_FEATURE	binding site:ATP	4	4.25532	0.480603	80201, 3815, 5292, 7184	94	558	20063	1.53001	1	1	0.993711
UP_KEYWORDS	Kinase	4	4.25532	0.650202	80201, 3815, 8527, 5292	94	735	20581	1.19155	1	1	0.909524
UP_SEQ_FEATURE	nucleotide phosphate-binding region:ATP	5	5.31915	0.682776	80201, 3815, 199713, 9429, 5292	94	994	20063	1.07362	1	1	0.993711
UP_KEYWORDS	Transferase	6	6.38298	0.893922	80201, 3815, 3157, 8527, 2938, 5292	94	1708	20581	0.769134	1	1	0.909524
Annotation Cluster 15	Enrichment Score: 0.15660092758969463
Category	Term	Count	%	PValue	Genes	List Total	Pop Hits	Pop Total	Fold Enrichment	Bonferroni	Benjamini	FDR
GOTERM_BP_DIRECT	GO:0000122~negative regulation of transcription from RNA polymerase II promoter	8	8.51064	0.0833592	165, 595, 51222, 7091, 1906, 6657, 9241, 10468	89	720	16792	2.09638	1	1	0.990281
GOTERM_MF_DIRECT	GO:0003714~transcription corepressor activity	3	3.19149	0.281364	165, 595, 7091	88	203	16881	2.83492	1	1	1
UP_KEYWORDS	Repressor	3	3.19149	0.751968	165, 595, 7091	94	592	20581	1.10953	1	1	0.909524
GOTERM_MF_DIRECT	GO:0003700~transcription factor activity, sequence-specific DNA binding	4	4.25532	0.879334	165, 7567, 51222, 6657	88	961	16881	0.798458	1	1	1
UP_KEYWORDS	Zinc-finger	6	6.38298	0.913501	9148, 7567, 51222, 8527, 5514, 10125	94	1781	20581	0.737609	1	1	0.913501
GOTERM_BP_DIRECT	GO:0006351~transcription, DNA-templated	6	6.38298	0.981015	165, 595, 7567, 51222, 7091, 5514	89	1955	16792	0.579051	1	1	0.990281
UP_KEYWORDS	Transcription regulation	6	6.38298	0.984439	165, 595, 7567, 51222, 7091, 6657	94	2332	20581	0.563328	1	1	0.984439
UP_KEYWORDS	DNA-binding	5	5.31915	0.98631	165, 7567, 51222, 6657, 5514	94	2050	20581	0.534017	1	1	0.98631
UP_KEYWORDS	Transcription	6	6.38298	0.98756	165, 595, 7567, 51222, 7091, 6657	94	2398	20581	0.547824	1	1	0.98756
GOTERM_MF_DIRECT	GO:0003677~DNA binding	4	4.25532	0.99376	7567, 51222, 6657, 5514	88	1674	16881	0.458374	1	1	1
GOTERM_BP_DIRECT	GO:0006355~regulation of transcription, DNA-templated	3	3.19149	0.997539	7567, 51222, 6657	89	1504	16792	0.376345	1	1	0.997539
UP_KEYWORDS	Nucleus	12	12.766	0.99966	165, 50507, 595, 9961, 7567, 51222, 7091, 27346, 6657, 5514, 10124, 5292	94	5244	20581	0.501022	1	1	0.99966
