# Supplementary material for: Metastasis-Associated Wound Repair Promotes Reciprocal Lung Epithelium Activation and Breast Cancer Metastatic Outgrowth
Source: Cancer Res Commun. 2026 Apr 6;6(4):750–68. doi: 10.1158/2767-9764.CRC-25-0459 (PMC13051055; doi:10.1158/2767-9764.CRC-25-0459)
Supplement: Supplementary Table 14 — AT2 secreted factor gene groups. [file crc-25-0459_supplementary_table_14_suppst14.xlsx]

## Sheet: Secreted gene groups
Supplementary Table 14. Gene Groups Associated with Secreted Factors Differentially Expressed in AT2 Cells Following Interaction with BC Cells
Gene Groups	Gene lists	Mouse AT2: Metastatic Lungs	Human iAT2: SUM159PT Co-Culture	Human iAT2: MDA453 Co-Culture
Complement	HGNC:492	C1qa C1qb C1qc C3 Clu	C5 F2 VTN	-
Collagen	GO:0032963 GO:0032964 HGNC:490 HGNC:2249 HGNC:2247	Col4a1 Ctsb	COL1A1 COL1A2 COL5A2 COL8A1 COL11A1 COL17A1 MMP2 MMP9 PCOLCE	COL1A1 COL1A2 COL7A1 COL11A1 COL17A1 MMP9
Wnt	GO:0016055	-	EDN1 GPC4 SFRP1 WNT5B WNT6	EDN1 WNT5B WNT6
Galectin	HGNC:629	Lgals1 Lgals3 Lgals3bp	LGALS3	-
Fibrinogen	GO:0005577	Fn1	FGA FGB FGG FGL1	-
Cathepsin	GO:0004197 HGNC:470	Ctsb Ctsd	SFRP1	-
Insulin-like growth factor	GO:0005520	Igfbp6	IGFBP3 IGFBP5 IGFBPL1	IGFBP5
Surfactant	GO:0043129	Sftpb Sftpd	SFTPD*	SFTPD*
Inflammatory response	GO:0006954	Anxa1 Ccl2 Ccl21a Chil3 Clu Cxcl2 Ecm1 Fam3c Fn1 Hmgb2 Lcn2 Mif S100a8 Saa3	A2M AHSG SERPINA1	A2M
Immune response	GO:0006955	Anxa1 B2m Ccl2 Ccl21a Cxcl2 Gas6 Gsn Hmgb2 Isg15 Lcn2 Mif Pglyrp1 Pigr S100a8 Slpi	A2M AFP AHSG EDN1 ENDOD1 ENPP2	A2M EDN1 TF
Chemotaxis	GO:0006935	Anxa1 Ccl2 Ccl21a Cxcl2 Gas6 Hmgb2 Mif S100a8 Saa3 Sema3c Spp1	BMP4 DPP4 EDN1 ENPP2 NRP2 SLIT3 SPP1	DPP4 EDN1 SLIT3 SPP1
* p<0.05 and adj p>0.05
