# Supplementary material for: Metastasis-Associated Wound Repair Promotes Reciprocal Lung Epithelium Activation and Breast Cancer Metastatic Outgrowth
Source: Cancer Res Commun. 2026 Apr 6;6(4):750–68. doi: 10.1158/2767-9764.CRC-25-0459 (PMC13051055; doi:10.1158/2767-9764.CRC-25-0459)
Supplement: Supplementary Table 15 — AT2 secreted factor genes. [file crc-25-0459_supplementary_table_15_suppst15.xlsx]

## Sheet: Secreted
Supplementary Table 15. AT2 Secreted Factor Gene Expression
Mouse AT2: Metastatic Lungs		Human iAT2: SUM159PT Co-Culture		Human iAT2: MDA453 Co-Culture
Gene	FC	Gene	FC	Gene	FC
Lgals1	1.82274	A2M	1.55273	CEACAM1	0.779776
Spp1	1.74444	FGL1	1.33086	A2M	0.765877
Lcn2	1.52808	SERPINA1	1.32388	RNASE1	0.600934
Retnla	1.02996	AHSG	1.20219	TF	0.590607
Chil1	0.976024	APOB	1.17839	SELENOP	0.384161
Mgp	0.841381	FGB	1.16746	COL17A1	0.377751
B2m	0.826396	FGA	1.14784	DPP4	0.336745
C1qa	0.755862	PLA2R1	1.01929	EDN1	-0.279704
C1qb	0.711946	TF	0.824955	COL1A1	-0.351794
Saa3	0.69373	RBP4	0.761744	AEBP1	-0.466721
Slpi	0.679583	CEACAM1	0.727521	MAMDC2	-0.485957
C1qc	0.568489	LAMA3	0.60954	LTBP2	-0.513601
Fn1	0.540823	AFP	0.600077	COL11A1	-0.533868
Hmgb2	0.523711	LGALS3	0.556425	FST	-0.615721
Cxcl2	0.510349	RNASE1	0.515224	SLIT3	-0.657415
Mif	0.491366	CPN1	0.495757	ADAMTS15	-0.684715
Isg15	0.478602	C5	0.490252	IGFBP5	-0.758435
Sftpd	0.458014	ENPP2	0.487059	SPP1	-0.772031
Anxa1	0.415808	IGSF1	0.478577	GDF6	-0.801528
Clu	0.409382	COL17A1	0.468623	COL7A1	-0.927172
C3	0.382166	LIPG	0.464396	COL1A2	-0.950798
Pigr	0.365997	F2	0.463388	WNT6	-1.03835
Manf	0.359535	SELENOP	0.460942	POSTN	-1.1343
Ctsb	0.358969	DPP4	0.442851	PLAT	-1.22837
S100a8	0.347352	ENDOD1	0.417393	WNT5B	-1.45082
Sparc	0.337218	PCSK5	0.413913	NOG	-1.50323
Apoe	0.33703	LAD1	0.412772	LPL	-1.88515
Prdx4	0.325917	TTFPI	0.400572	MMP9	-2.48844
Lgals3	0.320037	NHLRC3	0.383352
Lgals3bp	0.316747	VTN	0.323384
Cd63	0.302791	PROS1	0.289776
Anxa2	0.298247	NRP2	-0.0180331
Pglyrp1	0.286438	FGG	-0.181086
Timp2	0.280231	GPC4	-0.254469
Mydgf	0.265023	CALR	-0.260779
Dmkn	0.258663	EDN1	-0.303371
Fam3c	0.252853	COL1A1	-0.353127
Ccl2	0.250733	IGFBP3	-0.382157
Hnrnpa2b1	-0.261206	DEAF1	-0.402324
Clec3b	-0.287044	LOXL2	-0.442353
Sftpb	-0.293647	NPNT	-0.473164
Ecm1	-0.296143	SFRP1	-0.477794
Dcn	-0.313329	PCOLCE	-0.481302
Chil3	-0.340162	COL5A2	-0.491919
Col4a1	-0.34332	AEBP1	-0.496596
Ctsd	-0.344786	SERPINE2	-0.511066
Sepp1	-0.347673	CCDC80	-0.516724
Mfap4	-0.348654	QPCT	-0.539369
Igfbp6	-0.389421	BMP4	-0.546284
Ctla2a	-0.434298	NODAL	-0.549264
Sdc4	-0.439768	LTBP2	-0.55103
Sema3c	-0.473087	IGFBPL1	-0.557627
Scgb1a1	-0.497627	HAPLN1	-0.610335
Gas6	-0.520911	COL8A1	-0.625176
Ccl21a	-0.858304	COL11A1	-0.63031
Gsn	-0.899126	LOX	-0.652963
		ADAMTS15	-0.666567
		TFPI2	-0.694505
		MAMDC2	-0.703684
		GDF6	-0.726175
		COL1A2	-0.735684
		SLIT3	-0.744164
		PDGFRL	-0.779181
		MMP2	-0.904551
		GREM1	-0.9408
		FST	-0.961887
		WNT6	-1.08304
		IGFBP5	-1.15338
		SPP1	-1.17703
		POSTN	-1.28629
		WNT5B	-1.48409
		NOG	-1.53406
		CER1	-1.55436
		PLAT	-1.81087
		MMP9	-1.961
		LPL	-2.24821
Genes highlighted in blue are known CREB-regulated genes
Log2 fold change (FC)
